# Supplementary material for: Prognostic genome and transcriptome signatures in colorectal cancers
Source: Nature. 2024 Aug 7;633(8028):137–46. doi: 10.1038/s41586-024-07769-3 (PMC11374687; doi:10.1038/s41586-024-07769-3)
Supplement: Supplementary file 3 — Supplementary Tables 1–4, 7–16 and 18–30. [file 41586_2024_7769_MOESM3_ESM.zip]

Archive with 27 entries (27 files):
- Supplementary_Table_01.xlsx
- Supplementary_Table_02.xlsx
- Supplementary_Table_03.xlsx
- Supplementary_Table_04.xlsx
- Supplementary_Table_07.xlsx
- Supplementary_Table_08.xlsx
- Supplementary_Table_09.xlsx
- Supplementary_Table_10.xlsx
- Supplementary_Table_11.xlsx
- Supplementary_Table_12.xlsx
- Supplementary_Table_13.xlsx
- Supplementary_Table_14.xlsx
- Supplementary_Table_15.xlsx
- Supplementary_Table_16.xlsx
- Supplementary_Table_18.xlsx
- Supplementary_Table_19.xlsx
- Supplementary_Table_20.xlsx
- Supplementary_Table_21.xlsx
- Supplementary_Table_22.xlsx
- Supplementary_Table_23.xlsx
- Supplementary_Table_24.xlsx
- Supplementary_Table_25.xlsx
- Supplementary_Table_26.xlsx
- Supplementary_Table_27.xlsx
- Supplementary_Table_28.xlsx
- Supplementary_Table_29.xlsx
- Supplementary_Table_30.xlsx
