# Supplementary material for: Prognostic genome and transcriptome signatures in colorectal cancers
Source: Nature. 2024 Aug 7;633(8028):137–46. doi: 10.1038/s41586-024-07769-3 (PMC11374687; doi:10.1038/s41586-024-07769-3)
Supplement: Supplementary file 3 — Supplementary Tables 1–4, 7–16 and 18–30. [file 41586_2024_7769_MOESM3_ESM.zip › Supplementary_Table_01.xlsx]

## Sheet: Sheet1
Supplementary Table 1. Clinical and sequencing data information for the 1,063 patients included in the study.
Sample ID	DNA Tumor Sample Barcode	DNA Normal Sample Barcode	RNA Tumor Sample Barcode	RNA Normal Sample Barcode	Tumour Specimen Type	DNA Normal Specimen Type	Tumour Mean Coverage	Tumour SD Coverage	Tumour Median Coverage	Normal Mean Coverage	Normal SD Coverage	Normal Median Coverage	Tumour RNA Clean Reads	Normal RNA Clean Reads	Sex	Age at diagnosis	Age group	Pre-Treated	Pre-Treated Type	Primary Site Disease	Anatomic Organ Subdivision	Tumour Site	Histology Subtype	Tumour Grade	MRI Tumour Size mm	Tumour Stage	Recurrence free survival days	Recurrence	Overall survival days	Vital Status	Tumour resection surgery	Tumour Cell Content Pathology	Median SNV VAF	Total Mutation Count	Mutated Driver Genes	Copy Number Segments	Structural Variants	Hypermutation status	MSI Status	MSI Sensor2 Score	MSI Class	CMS Tumour	iCMS Tumour	CRPS Tumour	ecDNA Tumour	Tumour Hypoxia Buffa Score	Normal Hypoxia Buffa Score	Liver metastases	Lung metastases
U0001	CRC-SW-U0001-T	CRC-SW-U0001-N	CRC.SW.U0001.T	Not_Applicable	Surgery	Tumour Adjacent Tissue	54.39	22.15	56	54.04	19.93	57	64203438	Not_Applicable	Female	69	66-79	Untreated	Not_Applicable	Rectum	Rectum	Rectum	Adenocarcinoma	Low Grade	60	Stage II	3496	No	3496	Dead	Yes	60	0.22	15339	5	156	84	Non-Hypermutated	MSS	0.15	Not_Applicable	CMS4	iCMS2	CRPS2	None	27	Not_Applicable	Not_Applicable	Not_Applicable
U0002	CRC-SW-U0002-T	CRC-SW-U0002-N	CRC.SW.U0002.T	Not_Applicable	Surgery	Tumour Adjacent Tissue	53.98	22.94	55	54.77	20.02	58	65084932	Not_Applicable	Female	82	≥ 80	Untreated	Not_Applicable	Colon	Transverse Colon	Right Colon	Adenocarcinoma	Low Grade	Not_Applicable	Stage III	4858	No	4858	Alive	Yes	40	0.16	27421	4	135	122	Non-Hypermutated	MSS	0.03	Not_Applicable	Undefined	iCMS2	CRPS2	Circular	-25	Not_Applicable	Not_Applicable	Not_Applicable
U0004	CRC-SW-U0004-T	CRC-SW-U0004-N	CRC.SW.U0004.T	Not_Applicable	Surgery	Tumour Adjacent Tissue	53.99	23.92	55	54.84	19.76	58	61944762	Not_Applicable	Female	61	≤ 65	Untreated	Not_Applicable	Colon	Sigmoid Colon	Left Colon	Adenocarcinoma	Low Grade	Not_Applicable	Stage II	4816	No	4816	Alive	Yes	50	0.22	14606	4	132	85	Non-Hypermutated	MSS	0.3	Not_Applicable	CMS2	iCMS2	CRPS2	None	3	Not_Applicable	Not_Applicable	Not_Applicable
U0005	CRC-SW-U0005-TB	CRC-SW-U0005-NB	CRC.SW.U0005.T	Not_Applicable	Surgery	Tumour Adjacent Tissue	58.13	26.43	60	63.09	23.1	68	50717404	Not_Applicable	Female	44	≤ 65	Untreated	Not_Applicable	Colon	Cecum	Right Colon	Adenocarcinoma	High Grade	Not_Applicable	Stage III	596	Yes	2496	Dead	Yes	50	0.17	26281	5	234	116	Non-Hypermutated	MSS	0.17	Not_Applicable	CMS4	iCMS2	CRPS2	Circular	5	Not_Applicable	Not_Applicable	Not_Applicable
U0006	CRC-SW-U0006-TB	CRC-SW-U0006-NB	CRC.SW.U0006.T	Not_Applicable	Surgery	Tumour Adjacent Tissue	49.02	25.52	49	52.4	20.88	56	43622586	Not_Applicable	Male	63	≤ 65	Untreated	Not_Applicable	Colon	Transverse Colon	Right Colon	Adenocarcinoma	High Grade	Not_Applicable	Stage III	315	Yes	799	Dead	Yes	60	0.33	28263	8	212	55	Non-Hypermutated	MSS	1.09	Not_Applicable	Undefined	iCMS2	CRPS3	None	-25	Not_Applicable	Not_Applicable	Not_Applicable
U0007	CRC-SW-U0007-TB	CRC-SW-U0007-NB	CRC.SW.U0007.T	Not_Applicable	Surgery	Tumour Adjacent Tissue	47.35	24.75	47	55.2	21.18	60	51479296	Not_Applicable	Male	72	66-79	Untreated	Not_Applicable	Colon	Sigmoid Colon	Left Colon	Adenocarcinoma	Low Grade	Not_Applicable	Stage III	4690	No	4690	Alive	Yes	70	0.11	21109	5	439	25	Non-Hypermutated	MSS	0.44	Not_Applicable	CMS2	iCMS2	CRPS3	None	-9	Not_Applicable	Not_Applicable	Not_Applicable
U0008	CRC-SW-U0008-TB	CRC-SW-U0008-NB	CRC.SW.U0008.T	Not_Applicable	Surgery	Tumour Adjacent Tissue	50.28	23.48	52	60.73	22.1	65	49060494	Not_Applicable	Female	63	≤ 65	Untreated	Not_Applicable	Colon	Hepatic Flexure	Right Colon	Adenocarcinoma	Low Grade	Not_Applicable	Stage II	4654	No	4654	Alive	Yes	50	0.25	14423	4	146	44	Non-Hypermutated	MSS	0.09	Not_Applicable	CMS2	iCMS2	CRPS2	None	-5	Not_Applicable	Not_Applicable	Not_Applicable
U0012	CRC-SW-U0012-TB	CRC-SW-U0012-NB	CRC.SW.U0012.T	Not_Applicable	Surgery	Tumour Adjacent Tissue	52.5	21.85	56	55.79	21.95	61	58548052	Not_Applicable	Male	63	≤ 65	Untreated	Not_Applicable	Rectum	Rectum	Rectum	Mucinous Adenocarcinoma	High Grade	10	Stage III	4587	No	4587	Alive	Yes	50	0.26	12621	5	106	54	Non-Hypermutated	MSS	0.04	Not_Applicable	CMS4	iCMS3	CRPS1	Circular	19	Not_Applicable	Not_Applicable	Not_Applicable
U0020	CRC-SW-U0020-TB	CRC-SW-U0020-NB	CRC.SW.U0020.T	Not_Applicable	Surgery	Tumour Adjacent Tissue	49.18	21.74	50	43.55	18.33	46	55025724	Not_Applicable	Male	54	≤ 65	Untreated	Not_Applicable	Colon	Sigmoid Colon	Left Colon	Adenocarcinoma	Low Grade	Not_Applicable	Stage II	4444	No	4444	Alive	Yes	50	0.16	31506	4	287	100	Non-Hypermutated	MSS	0.16	Not_Applicable	CMS4	iCMS2	CRPS2	Linear	-23	Not_Applicable	Not_Applicable	Not_Applicable
U0023	CRC-SW-U0023-TB	CRC-SW-U0023-NB	CRC.SW.U0023.T	Not_Applicable	Surgery	Tumour Adjacent Tissue	53.64	22.29	56	82.08	30.8	89	50289602	Not_Applicable	Female	91	≥ 80	Untreated	Not_Applicable	Colon	Sigmoid Colon	Left Colon	Adenocarcinoma	Low Grade	Not_Applicable	Stage II	4155	No	4155	Dead	Yes	60	0.18	11207	5	111	51	Non-Hypermutated	MSS	0.05	Not_Applicable	CMS4	iCMS2	CRPS2	BFB	29	Not_Applicable	Not_Applicable	Not_Applicable
U0030	CRC-SW-U0030-T	CRC-SW-U0030-N	CRC.SW.U0030.T	Not_Applicable	Surgery	Tumour Adjacent Tissue	55.3	21.42	57	54.37	19.57	58	64681450	Not_Applicable	Female	82	≥ 80	Untreated	Not_Applicable	Rectum	Rectum	Rectum	Adenocarcinoma	Low Grade	30	Stage I	987	No	987	Dead	Yes	45	0.26	34665	9	85	34	Non-Hypermutated	MSS	0.31	Not_Applicable	CMS2	iCMS2	CRPS2	None	-5	Not_Applicable	Not_Applicable	Not_Applicable
U0038	CRC-SW-U0038-TB	CRC-SW-U0038-NB	CRC.SW.U0038.T	Not_Applicable	Surgery	Tumour Adjacent Tissue	49.49	20.32	52	55.67	23	61	51602450	Not_Applicable	Female	83	≥ 80	Untreated	Not_Applicable	Colon	Sigmoid Colon	Left Colon	Adenocarcinoma	Low Grade	Not_Applicable	Stage II	354	Yes	523	Dead	Yes	40	0.31	11934	8	95	12	Non-Hypermutated	MSS	0.08	Not_Applicable	CMS2	iCMS3	CRPS5	None	-15	Not_Applicable	Not_Applicable	Not_Applicable
U0046	CRC-SW-U0046-TB	CRC-SW-U0046-NB	CRC.SW.U0046.T	Not_Applicable	Surgery	Tumour Adjacent Tissue	47.31	23.05	49	36.58	16.84	39	52404992	Not_Applicable	Male	78	66-79	Untreated	Not_Applicable	Colon	Sigmoid Colon	Left Colon	Adenocarcinoma	Low Grade	Not_Applicable	Stage III	378	Yes	3502	Dead	Yes	50	0.28	21819	5	261	210	Non-Hypermutated	MSS	0.24	Not_Applicable	CMS2	iCMS2	CRPS2	Circular	7	Not_Applicable	Not_Applicable	Not_Applicable
U0054	CRC-SW-U0054-TB	CRC-SW-U0054-NB	CRC.SW.U0054.T	Not_Applicable	Surgery	Tumour Adjacent Tissue	50.53	22.55	52	54.88	21.89	59	58557288	Not_Applicable	Male	81	≥ 80	Untreated	Not_Applicable	Colon	Sigmoid Colon	Left Colon	Adenocarcinoma	Low Grade	Not_Applicable	Stage III	2038	Yes	2316	Dead	Yes	40	0.17	53939	3	110	95	Non-Hypermutated	MSS	0.02	Not_Applicable	CMS2	iCMS2	CRPS2	Linear	29	Not_Applicable	Not_Applicable	Not_Applicable
U0057	CRC-SW-U0057-TB	CRC-SW-U0057-NB	CRC.SW.U0057.T	Not_Applicable	Surgery	Tumour Adjacent Tissue	48.85	24.13	50	51.92	20.01	56	41079048	Not_Applicable	Male	69	66-79	Untreated	Not_Applicable	Colon	Sigmoid Colon	Left Colon	Adenocarcinoma	Low Grade	Not_Applicable	Stage III	1386	No	1386	Dead	Yes	50	0.35	18844	6	449	211	Non-Hypermutated	MSS	0.6	Not_Applicable	CMS2	iCMS2	CRPS3	Circular	-37	Not_Applicable	Not_Applicable	Not_Applicable
U0062	CRC-SW-U0062-TB	CRC-SW-U0062-NB	CRC.SW.U0062.T	Not_Applicable	Surgery	Tumour Adjacent Tissue	52.65	23.5	55	51.4	22.5	56	57013598	Not_Applicable	Male	62	≤ 65	Untreated	Not_Applicable	Colon	Hepatic Flexure	Right Colon	Adenocarcinoma	Low Grade	Not_Applicable	Stage III	4010	No	4010	Alive	Yes	40	0.21	26871	3	144	272	Non-Hypermutated	MSS	0.04	Not_Applicable	Undefined	iCMS3	CRPS1	None	9	Not_Applicable	Not_Applicable	Not_Applicable
U0066	CRC-SW-U0066-T	CRC-SW-U0066-N	CRC.SW.U0066.T	Not_Applicable	Surgery	Whole Blood	52.81	21.06	56	54.38	21	59	64604038	Not_Applicable	Male	93	≥ 80	Untreated	Not_Applicable	Colon	Sigmoid Colon	Left Colon	Adenocarcinoma	Low Grade	Not_Applicable	Stage II	2486	No	2486	Dead	Yes	35	0.2	13834	9	49	16	Non-Hypermutated	MSS	0	Not_Applicable	CMS4	iCMS2	CRPS2	None	-17	Not_Applicable	Not_Applicable	Not_Applicable
U0067	CRC-SW-U0067-T	CRC-SW-U0067-N	CRC.SW.U0067.T	Not_Applicable	Surgery	Whole Blood	51.51	20.07	55	53.66	20.54	58	64429216	Not_Applicable	Female	92	≥ 80	Untreated	Not_Applicable	Colon	Cecum	Right Colon	Adenocarcinoma	High Grade	Not_Applicable	Stage II	2580	No	2580	Dead	Yes	40	0.15	169569	15	206	40	Hypermutated	MSI	4.2	Class_1	CMS1	Undefined	CRPS1	None	15	Not_Applicable	Not_Applicable	Not_Applicable
U0069	CRC-SW-U0069-T	CRC-SW-U0069-N	CRC.SW.U0069.T	Not_Applicable	Surgery	Tumour Adjacent Tissue	54.22	19.86	58	53.82	19.53	57	64938950	Not_Applicable	Female	94	≥ 80	Untreated	Not_Applicable	Colon	Ascending Colon	Right Colon	Mucinous Adenocarcinoma	High Grade	Not_Applicable	Stage III	135	No	135	Dead	Yes	20	0.2	295407	21	53	112	Hypermutated	MSI	25.57	Class_1	CMS4	iCMS3	CRPS1	None	37	Not_Applicable	Not_Applicable	Not_Applicable
U0070	CRC-SW-U0070-T	CRC-SW-U0070-N	CRC.SW.U0070.T	Not_Applicable	Surgery	Whole Blood	53.64	25.43	53	54.44	20.61	59	63224826	Not_Applicable	Male	89	≥ 80	Untreated	Not_Applicable	Colon	Sigmoid Colon	Left Colon	Adenocarcinoma	Low Grade	Not_Applicable	Stage I	1319	No	1319	Dead	Yes	60	0.29	18945	4	164	53	Non-Hypermutated	MSS	0.6	Not_Applicable	Undefined	iCMS2	CRPS2	Linear	-5	Not_Applicable	Not_Applicable	Not_Applicable
U0072	CRC-SW-U0072-T	CRC-SW-U0072-N	CRC.SW.U0072.T	Not_Applicable	Surgery	Whole Blood	52.57	20.78	56	52.23	21.03	56	64895676	Not_Applicable	Male	88	≥ 80	Untreated	Not_Applicable	Colon	Ascending Colon	Right Colon	Adenocarcinoma	Low Grade	Not_Applicable	Stage II	3890	No	3890	Dead	Yes	25	0.15	288482	25	31	22	Hypermutated	MSI	8.98	Class_1	CMS1	iCMS3	CRPS1	None	35	Not_Applicable	Not_Applicable	Not_Applicable
U0073	CRC-SW-U0073-T	CRC-SW-U0073-N	CRC.SW.U0073.T	Not_Applicable	Surgery	Tumour Adjacent Tissue	54.68	26.12	55	54.51	20.65	58	66732146	Not_Applicable	Male	87	≥ 80	Untreated	Not_Applicable	Colon	Cecum	Right Colon	Mucinous Adenocarcinoma	Low Grade	Not_Applicable	Stage II	318	No	318	Dead	Yes	80	0.3	53961	3	258	220	Non-Hypermutated	MSS	0.89	Not_Applicable	CMS3	iCMS3	CRPS5	Heavily rearranged	-7	Not_Applicable	Not_Applicable	Not_Applicable
U0074	CRC-SW-U0074-T	CRC-SW-U0074-N	CRC.SW.U0074.T	Not_Applicable	Surgery	Whole Blood	51.32	21.51	53	53.28	19.51	57	88992580	Not_Applicable	Female	89	≥ 80	Untreated	Not_Applicable	Colon	Sigmoid Colon	Left Colon	Adenocarcinoma	Low Grade	Not_Applicable	Stage II	1438	No	1438	Dead	Yes	35	0.23	16441	4	248	151	Non-Hypermutated	MSS	0.12	Not_Applicable	Undefined	iCMS2	CRPS3	Heavily rearranged	-33	Not_Applicable	Not_Applicable	Not_Applicable
U0075	CRC-SW-U0075-T	CRC-SW-U0075-N	CRC.SW.U0075.T	Not_Applicable	Surgery	Whole Blood	53.95	20.74	58	54.63	21.4	59	66241888	Not_Applicable	Male	88	≥ 80	Untreated	Not_Applicable	Colon	Ascending Colon	Right Colon	Mucinous Adenocarcinoma	Low Grade	Not_Applicable	Stage II	3	No	3	Dead	Yes	60	0.18	279073	28	42	57	Hypermutated	MSI	14.61	Class_1	CMS1	iCMS3	CRPS1	None	17	Not_Applicable	Not_Applicable	Not_Applicable
U0077	CRC-SW-U0077-T	CRC-SW-U0077-N	CRC.SW.U0077.T	Not_Applicable	Biopsy	Tumour Adjacent Tissue	55.01	21.38	58	55.03	20.09	59	64721172	Not_Applicable	Female	86	≥ 80	Untreated	Not_Applicable	Rectum	Rectum	Rectum	Adenocarcinoma	Low Grade	60	Stage I	588	No	588	Dead	Yes	20	0.17	43296	7	79	31	Non-Hypermutated	MSS	0.41	Not_Applicable	CMS3	Undefined	CRPS5	None	-1	Not_Applicable	Not_Applicable	Not_Applicable
U0078	CRC-SW-U0078-T	CRC-SW-U0078-N	CRC.SW.U0078.T	Not_Applicable	Surgery	Whole Blood	51.94	21.36	55	54.25	20.27	58	65913022	Not_Applicable	Female	91	≥ 80	Untreated	Not_Applicable	Colon	Sigmoid Colon	Left Colon	Adenocarcinoma	Low Grade	Not_Applicable	Stage II	2848	No	2848	Alive	Yes	40	0.2	11424	8	43	11	Non-Hypermutated	MSS	0	Not_Applicable	CMS2	iCMS2	CRPS2	None	7	Not_Applicable	Not_Applicable	Not_Applicable
U0079	CRC-SW-U0079-T	CRC-SW-U0079-N	CRC.SW.U0079.T	Not_Applicable	Surgery	Whole Blood	53.12	23.46	55	52.65	22.35	56	61306012	Not_Applicable	Male	86	≥ 80	Treated	Radiation	Rectum	Rectum	Rectum	Adenocarcinoma	Low Grade	70	Stage III	1652	Yes	1891	Dead	Yes	40	0.18	62572	5	180	170	Non-Hypermutated	MSS	0.36	Not_Applicable	Undefined	iCMS2	CRPS2	Heavily rearranged	-21	Not_Applicable	Not_Applicable	Not_Applicable
U0080	CRC-SW-U0080-T	CRC-SW-U0080-N	CRC.SW.U0080.T	Not_Applicable	Biopsy	Tumour Adjacent Tissue	54.55	25.08	56	54.91	20.03	59	65493308	Not_Applicable	Female	86	≥ 80	Untreated	Not_Applicable	Rectum	Rectum	Rectum	Mucinous Adenocarcinoma	High Grade	N/A	Stage II	489	No	489	Dead	Yes	75	0.25	31342	6	236	194	Non-Hypermutated	MSS	0.66	Not_Applicable	CMS3	iCMS3	CRPS5	Circular	-7	Not_Applicable	Not_Applicable	Not_Applicable
U0081	CRC-SW-U0081-T	CRC-SW-U0081-N	CRC.SW.U0081.T	Not_Applicable	Surgery	Whole Blood	50.18	20.29	53	52.23	20.99	56	64394786	Not_Applicable	Male	87	≥ 80	Untreated	Not_Applicable	Colon	Transverse Colon	Right Colon	Adenocarcinoma	Low Grade	Not_Applicable	Stage III	248	No	248	Dead	Yes	40	0.17	35888	10	60	17	Non-Hypermutated	MSS	0.03	Not_Applicable	Undefined	iCMS2	CRPS3	None	-13	Not_Applicable	Not_Applicable	Not_Applicable
U0082	CRC-SW-U0082-T	CRC-SW-U0082-N	CRC.SW.U0082.T	Not_Applicable	Surgery	Tumour Adjacent Tissue	54.97	20.05	58	55.08	20.04	58	66562332	Not_Applicable	Female	85	≥ 80	Untreated	Not_Applicable	Colon	Ascending Colon	Right Colon	Mucinous Adenocarcinoma	High Grade	Not_Applicable	Stage III	2339	No	2339	Dead	Yes	35	0.13	310043	30	49	135	Hypermutated	MSI	6.64	Class_1	CMS1	iCMS3	CRPS1	None	-21	Not_Applicable	Not_Applicable	Not_Applicable
U0083	CRC-SW-U0083-T	CRC-SW-U0083-N	CRC.SW.U0083.T	Not_Applicable	Surgery	Whole Blood	50.39	21.62	52	48.97	19.92	53	64906574	Not_Applicable	Male	88	≥ 80	Untreated	Not_Applicable	Colon	Cecum	Right Colon	Adenocarcinoma	Low Grade	Not_Applicable	Stage II	543	Yes	731	Dead	Yes	30	0.3	71498	8	235	143	Hypermutated	MSS	2.21	Not_Applicable	CMS2	iCMS2	CRPS3	BFB	-1	Not_Applicable	Not_Applicable	Not_Applicable
U0085	CRC-SW-U0085-T	CRC-SW-U0085-N	CRC.SW.U0085.T	CRC.SW.U0085.N	Surgery	Tumour Adjacent Tissue	52.54	30.36	51	52.89	19.9	57	64219108	63687910	Male	88	≥ 80	Untreated	Not_Applicable	Colon	Cecum	Right Colon	Adenocarcinoma	High Grade	Not_Applicable	Stage III	1698	No	1698	Dead	Yes	60	0.38	21792	4	457	79	Non-Hypermutated	MSS	1.95	Not_Applicable	CMS2	iCMS2	CRPS3	None	-33	-21	Not_Applicable	Not_Applicable
U0086	CRC-SW-U0086-T	CRC-SW-U0086-N	CRC.SW.U0086.T	Not_Applicable	Surgery	Whole Blood	52.06	21.86	54	53.99	20.16	58	65284480	Not_Applicable	Female	86	≥ 80	Treated	Radiation	Rectum	Rectum	Rectum	Adenocarcinoma	Low Grade	40	Stage III	370	Yes	594	Dead	Yes	20	0.23	25445	3	181	145	Non-Hypermutated	MSS	0.04	Not_Applicable	CMS4	iCMS3	CRPS4	None	-1	Not_Applicable	Not_Applicable	Not_Applicable
U0087	CRC-SW-U0087-T	CRC-SW-U0087-N	CRC.SW.U0087.T	Not_Applicable	Surgery	Whole Blood	52.35	20.13	55	54.61	20.64	59	65465344	Not_Applicable	Female	87	≥ 80	Untreated	Not_Applicable	Colon	Ascending Colon	Right Colon	Adenocarcinoma	High Grade	Not_Applicable	Stage III	253	Yes	337	Dead	Yes	50	0.2	277500	24	251	100	Hypermutated	MSI	16.96	Class_1	CMS1	iCMS3	CRPS1	None	47	Not_Applicable	Not_Applicable	Not_Applicable
U0088	CRC-SW-U0088-T	CRC-SW-U0088-N	CRC.SW.U0088.T	Not_Applicable	Biopsy	Whole Blood	53.57	21.59	56	52.24	20.2	56	65305802	Not_Applicable	Male	86	≥ 80	Untreated	Not_Applicable	Rectum	Rectum	Rectum	Adenocarcinoma	Low Grade	45	Stage IV	Not_Applicable	Not_Applicable	260	Dead	No	25	0.16	20865	6	157	116	Non-Hypermutated	MSS	0	Not_Applicable	Undefined	iCMS3	CRPS2	None	-25	Not_Applicable	Yes	No
U0089	CRC-SW-U0089-T	CRC-SW-U0089-N	CRC.SW.U0089.T	Not_Applicable	Biopsy	Whole Blood	52.49	18.87	56	53.32	19.22	57	64512308	Not_Applicable	Female	90	≥ 80	Untreated	Not_Applicable	Colon	Sigmoid Colon	Left Colon	Adenocarcinoma	Low Grade	Not_Applicable	Stage II	768	No	768	Dead	Yes	20	0.15	262368	15	53	72	Hypermutated	MSI	8.52	Class_1	CMS1	iCMS3	CRPS1	None	-1	Not_Applicable	Not_Applicable	Not_Applicable
U0091	CRC-SW-U0091-T	CRC-SW-U0091-N	CRC.SW.U0091.T	CRC.SW.U0091.N	Surgery	Whole Blood	54.36	20.96	59	54.1	22.02	58	63605650	64485920	Male	90	≥ 80	Untreated	Not_Applicable	Colon	Cecum	Right Colon	Adenocarcinoma	Low Grade	Not_Applicable	Stage II	2143	No	2143	Dead	Yes	40	0.19	228398	21	79	55	Hypermutated	MSI	19.23	Class_1	Undefined	iCMS3	CRPS1	None	25	-17	Not_Applicable	Not_Applicable
U0092	CRC-SW-U0092-T	CRC-SW-U0092-N	CRC.SW.U0092.T	Not_Applicable	Surgery	Whole Blood	53.12	20.53	57	52.57	22.8	56	65682926	Not_Applicable	Male	84	≥ 80	Untreated	Not_Applicable	Colon	Ascending Colon	Right Colon	Mucinous Adenocarcinoma	Low Grade	Not_Applicable	Stage II	4052	No	4052	Dead	Yes	20	0.15	152271	20	77	16	Hypermutated	MSI	4.19	Class_1	Undefined	iCMS3	CRPS1	None	-3	Not_Applicable	Not_Applicable	Not_Applicable
U0094	CRC-SW-U0094-T	CRC-SW-U0094-N	CRC.SW.U0094.T	Not_Applicable	Surgery	Whole Blood	53.36	22.71	56	53	20.28	57	63989386	Not_Applicable	Female	89	≥ 80	Untreated	Not_Applicable	Colon	Cecum	Right Colon	Adenocarcinoma	Low Grade	Not_Applicable	Stage III	1789	No	1789	Dead	Yes	20	0.14	24686	7	60	16	Non-Hypermutated	MSS	0	Not_Applicable	CMS3	iCMS3	CRPS5	None	-31	Not_Applicable	Not_Applicable	Not_Applicable
U0095	CRC-SW-U0095-T	CRC-SW-U0095-N	CRC.SW.U0095.T	Not_Applicable	Surgery	Whole Blood	53.58	21.78	57	53.2	23.25	56	66419628	Not_Applicable	Male	86	≥ 80	Untreated	Not_Applicable	Colon	Sigmoid Colon	Left Colon	Adenocarcinoma	Low Grade	Not_Applicable	Stage III	1034	No	1034	Dead	Yes	60	0.27	20202	3	176	160	Non-Hypermutated	MSS	0.18	Not_Applicable	CMS2	iCMS2	CRPS3	None	-15	Not_Applicable	Not_Applicable	Not_Applicable
U0096	CRC-SW-U0096-T	CRC-SW-U0096-N	CRC.SW.U0096.T	Not_Applicable	Biopsy	Whole Blood	53.45	19.98	57	52.15	18.9	56	64547192	Not_Applicable	Female	88	≥ 80	Untreated	Not_Applicable	Rectum	Rectum	Rectum	Adenocarcinoma	Low Grade	75	Stage IV	Not_Applicable	Not_Applicable	257	Dead	No	20	0.22	23247	6	90	68	Non-Hypermutated	MSS	0.01	Not_Applicable	Undefined	iCMS3	CRPS2	None	-3	Not_Applicable	Yes	Yes
U0097	CRC-SW-U0097-T	CRC-SW-U0097-N	CRC.SW.U0097.T	Not_Applicable	Biopsy	Whole Blood	51.29	21.93	53	51.04	20.02	55	66835600	Not_Applicable	Male	83	≥ 80	Untreated	Not_Applicable	Rectum	Rectum	Rectum	Adenocarcinoma	Low Grade	80	Stage IV	Not_Applicable	Not_Applicable	2903	Dead	Yes	30	0.07	14113	1	348	25	Non-Hypermutated	MSS	0	Not_Applicable	Undefined	iCMS3	CRPS2	None	-33	Not_Applicable	No	No
U0098	CRC-SW-U0098-T	CRC-SW-U0098-N	CRC.SW.U0098.T	Not_Applicable	Surgery	Whole Blood	52.91	21.26	56	54.09	20.73	58	64579594	Not_Applicable	Male	84	≥ 80	Untreated	Not_Applicable	Colon	Transverse Colon	Right Colon	Adenocarcinoma	Low Grade	Not_Applicable	Stage II	2473	No	2473	Dead	Yes	50	0.29	441022	32	109	65	Hypermutated	MSI	44.21	Class_2	Undefined	Undefined	CRPS1	None	23	Not_Applicable	Not_Applicable	Not_Applicable
U0099	CRC-SW-U0099-T	CRC-SW-U0099-N	CRC.SW.U0099.T	CRC.SW.U0099.N	Surgery	Tumour Adjacent Tissue	52.09	19.92	56	52.9	19.39	57	65861392	62968974	Female	85	≥ 80	Untreated	Not_Applicable	Colon	Ascending Colon	Right Colon	Mucinous Adenocarcinoma	Low Grade	Not_Applicable	Stage II	986	No	986	Dead	Yes	50	0.2	311588	21	117	33	Hypermutated	MSI	21.93	Class_1	CMS1	iCMS3	CRPS1	None	15	-17	Not_Applicable	Not_Applicable
U0100	CRC-SW-U0100-T	CRC-SW-U0100-N	CRC.SW.U0100.T	Not_Applicable	Surgery	Whole Blood	51.7	21.95	55	52.09	19.87	56	65978950	Not_Applicable	Female	85	≥ 80	Untreated	Not_Applicable	Colon	Cecum	Right Colon	Adenocarcinoma	Low Grade	Not_Applicable	Stage II	1920	No	1920	Dead	Yes	20	0.11	26826	7	537	13	Non-Hypermutated	MSS	0	Not_Applicable	Undefined	iCMS3	CRPS1	None	-21	Not_Applicable	Not_Applicable	Not_Applicable
U0101	CRC-SW-U0101-T	CRC-SW-U0101-N	CRC.SW.U0101.T	Not_Applicable	Surgery	Whole Blood	53.09	20.5	57	53.06	20.62	57	64900792	Not_Applicable	Male	84	≥ 80	Untreated	Not_Applicable	Colon	Cecum	Right Colon	Adenocarcinoma	High Grade	Not_Applicable	Stage III	1878	No	1878	Dead	Yes	60	0.18	227955	22	37	73	Hypermutated	MSI	13.99	Class_1	CMS1	iCMS3	CRPS1	None	21	Not_Applicable	Not_Applicable	Not_Applicable
U0102	CRC-SW-U0102-T	CRC-SW-U0102-N	CRC.SW.U0102.T	Not_Applicable	Surgery	Whole Blood	52.42	20.37	55	49.56	21.14	52	66283888	Not_Applicable	Female	87	≥ 80	Untreated	Not_Applicable	Colon	Transverse Colon	Right Colon	Adenocarcinoma	Low Grade	Not_Applicable	Stage III	415	Yes	670	Dead	Yes	35	0.18	11982	9	69	46	Non-Hypermutated	MSS	0	Not_Applicable	Undefined	iCMS3	CRPS2	None	-17	Not_Applicable	Not_Applicable	Not_Applicable
U0103	CRC-SW-U0103-T	CRC-SW-U0103-N	CRC.SW.U0103.T	Not_Applicable	Surgery	Tumour Adjacent Tissue	54.71	24.4	57	54.87	19.88	59	65459264	Not_Applicable	Female	88	≥ 80	Untreated	Not_Applicable	Colon	Sigmoid Colon	Left Colon	Adenocarcinoma	Low Grade	Not_Applicable	Stage III	1714	No	1714	Dead	Yes	45	0.3	22802	6	306	39	Non-Hypermutated	MSS	0.68	Not_Applicable	CMS2	iCMS2	CRPS2	None	29	Not_Applicable	Not_Applicable	Not_Applicable
U0104	CRC-SW-U0104-T	CRC-SW-U0104-N	CRC.SW.U0104.T	Not_Applicable	Surgery	Tumour Adjacent Tissue	54.08	20.3	57	54.4	19.89	58	65695092	Not_Applicable	Female	87	≥ 80	Untreated	Not_Applicable	Colon	Transverse Colon	Right Colon	Adenocarcinoma	High Grade	Not_Applicable	Stage II	1639	No	1639	Dead	Yes	50	0.32	311251	25	31	58	Hypermutated	MSI	39.09	Class_2	CMS3	iCMS3	CRPS1	None	21	Not_Applicable	Not_Applicable	Not_Applicable
U0105	CRC-SW-U0105-T	CRC-SW-U0105-N	CRC.SW.U0105.T	Not_Applicable	Surgery	Whole Blood	50.04	18.8	53	54.52	20	58	64791244	Not_Applicable	Female	82	≥ 80	Untreated	Not_Applicable	Colon	Ascending Colon	Right Colon	Mucinous Adenocarcinoma	Low Grade	Not_Applicable	Stage I	2158	No	2158	Dead	Yes	60	0.23	395136	30	116	275	Hypermutated	MSI	30.55	Class_2	CMS1	iCMS3	CRPS1	None	13	Not_Applicable	Not_Applicable	Not_Applicable
U0106	CRC-SW-U0106-T	CRC-SW-U0106-N	CRC.SW.U0106.T	Not_Applicable	Surgery	Whole Blood	52.39	20.31	55	52.12	21.75	56	65182736	Not_Applicable	Female	82	≥ 80	Untreated	Not_Applicable	Colon	Splenic Flexure	Left Colon	Adenocarcinoma	High Grade	Not_Applicable	Stage III	406	Yes	653	Dead	Yes	30	0.21	569429	42	54	75	Hypermutated	MSI	28.99	Class_1	CMS4	iCMS3	CRPS1	None	39	Not_Applicable	Not_Applicable	Not_Applicable
U0107	CRC-SW-U0107-T	CRC-SW-U0107-N	CRC.SW.U0107.T	Not_Applicable	Surgery	Whole Blood	52.94	20.58	57	54.45	20.89	59	64215104	Not_Applicable	Male	82	≥ 80	Untreated	Not_Applicable	Colon	Descending Colon	Left Colon	Adenocarcinoma	Low Grade	Not_Applicable	Stage II	2354	No	2354	Dead	Yes	50	0.18	14764	5	38	23	Non-Hypermutated	MSS	0	Not_Applicable	CMS3	iCMS3	CRPS5	None	-35	Not_Applicable	Not_Applicable	Not_Applicable
U0108	CRC-SW-U0108-T	CRC-SW-U0108-N	CRC.SW.U0108.T	Not_Applicable	Surgery	Whole Blood	53.77	22.71	55	53.46	20.08	57	64352766	Not_Applicable	Female	84	≥ 80	Untreated	Not_Applicable	Colon	Cecum	Right Colon	Adenocarcinoma	Low Grade	Not_Applicable	Stage II	535	No	535	Dead	Yes	50	0.29	24212	7	227	216	Non-Hypermutated	MSS	0.64	Not_Applicable	CMS2	iCMS2	CRPS3	None	13	Not_Applicable	Not_Applicable	Not_Applicable
U0109	CRC-SW-U0109-T	CRC-SW-U0109-N	CRC.SW.U0109.T	Not_Applicable	Surgery	Whole Blood	53.69	19.93	57	53.91	20.16	58	65553968	Not_Applicable	Female	82	≥ 80	Untreated	Not_Applicable	Colon	Cecum	Right Colon	Adenocarcinoma	High Grade	Not_Applicable	Stage IV	Not_Applicable	Not_Applicable	144	Dead	Yes	25	0.08	605	0	23	3	Non-Hypermutated	MSS	0	Not_Applicable	Undefined	iCMS3	Undefined	None	-23	Not_Applicable	Yes	No
U0110	CRC-SW-U0110-T	CRC-SW-U0110-N	CRC.SW.U0110.T	Not_Applicable	Surgery	Whole Blood	51.43	23.78	52	52.39	19.85	56	62034798	Not_Applicable	Female	87	≥ 80	Untreated	Not_Applicable	Colon	Cecum	Right Colon	Adenocarcinoma	Low Grade	Not_Applicable	Stage IV	Not_Applicable	Not_Applicable	876	Dead	Yes	20	0.33	15086	5	220	71	Non-Hypermutated	MSS	0.49	Not_Applicable	CMS4	iCMS2	CRPS2	Circular	9	Not_Applicable	Yes	Yes
U0111	CRC-SW-U0111-T	CRC-SW-U0111-N	CRC.SW.U0111.T	Not_Applicable	Biopsy	Tumour Adjacent Tissue	54.27	20.59	58	53.76	20.05	58	64659254	Not_Applicable	Male	88	≥ 80	Untreated	Not_Applicable	Colon	Cecum	Right Colon	Adenocarcinoma	Low Grade	Not_Applicable	Stage I	2284	No	2284	Alive	Yes	30	0.26	334432	28	77	95	Hypermutated	MSI	39.14	Class_1	CMS1	iCMS3	CRPS1	None	21	Not_Applicable	Not_Applicable	Not_Applicable
U0112	CRC-SW-U0112-T	CRC-SW-U0112-N	CRC.SW.U0112.T	Not_Applicable	Surgery	Whole Blood	51.87	20.58	55	53.05	19.93	57	64893464	Not_Applicable	Female	86	≥ 80	Untreated	Not_Applicable	Colon	Ascending Colon	Right Colon	Adenocarcinoma	High Grade	Not_Applicable	Stage IV	Not_Applicable	Not_Applicable	551	Dead	Yes	20	0.26	642040	46	63	113	Hypermutated	MSI	34.61	Class_1	CMS1	iCMS3	CRPS1	None	19	Not_Applicable	Yes	Yes
U0113	CRC-SW-U0113-T	CRC-SW-U0113-N	CRC.SW.U0113.T	Not_Applicable	Surgery	Tumour Adjacent Tissue	53.89	21.09	57	52.06	19.98	56	65680048	Not_Applicable	Male	88	≥ 80	Untreated	Not_Applicable	Colon	Ascending Colon	Right Colon	Adenocarcinoma	Low Grade	Not_Applicable	Stage III	2269	No	2269	Alive	Yes	30	0.12	20076	4	142	57	Non-Hypermutated	MSS	0	Not_Applicable	CMS4	iCMS2	CRPS2	Circular	3	Not_Applicable	Not_Applicable	Not_Applicable
U0114	CRC-SW-U0114-T	CRC-SW-U0114-N	CRC.SW.U0114.T	Not_Applicable	Biopsy	Whole Blood	52.96	23.7	55	52.8	19.99	57	65066366	Not_Applicable	Male	84	≥ 80	Untreated	Not_Applicable	Rectum	Rectum	Rectum	Mucinous Adenocarcinoma	High Grade	30	Stage II	3575	No	3575	Alive	Yes	20	0.37	18762	4	164	104	Non-Hypermutated	MSS	0.32	Not_Applicable	CMS3	iCMS3	CRPS5	None	-25	Not_Applicable	Not_Applicable	Not_Applicable
U0115	CRC-SW-U0115-T	CRC-SW-U0115-N	CRC.SW.U0115.T	Not_Applicable	Surgery	Whole Blood	54.15	20.27	58	54.48	20.75	58	64476620	Not_Applicable	Female	84	≥ 80	Untreated	Not_Applicable	Colon	Ascending Colon	Right Colon	Adenocarcinoma	Low Grade	Not_Applicable	Stage II	1226	Yes	2281	Dead	Yes	25	0.15	315664	30	61	23	Hypermutated	MSI	8.86	Class_1	CMS4	iCMS3	CRPS1	None	13	Not_Applicable	Not_Applicable	Not_Applicable
U0116	CRC-SW-U0116-T	CRC-SW-U0116-N	CRC.SW.U0116.T	Not_Applicable	Biopsy	Whole Blood	51.33	20.97	54	53.02	20.12	57	64580208	Not_Applicable	Male	85	≥ 80	Untreated	Not_Applicable	Rectum	Rectum	Rectum	Adenocarcinoma	Low Grade	65	Stage III	930	No	930	Dead	Yes	20	0.15	31158	5	84	47	Non-Hypermutated	MSS	0.07	Not_Applicable	CMS2	iCMS2	CRPS2	None	9	Not_Applicable	Not_Applicable	Not_Applicable
U0117	CRC-SW-U0117-T	CRC-SW-U0117-N	CRC.SW.U0117.T	Not_Applicable	Surgery	Whole Blood	52.47	19.82	56	53.8	19.61	57	64481962	Not_Applicable	Female	83	≥ 80	Untreated	Not_Applicable	Colon	Ascending Colon	Right Colon	Mucinous Adenocarcinoma	Low Grade	Not_Applicable	Stage I	1078	No	1078	Dead	Yes	70	0.25	393545	26	55	104	Hypermutated	MSI	37.55	Class_2	CMS1	iCMS3	CRPS1	None	13	Not_Applicable	Not_Applicable	Not_Applicable
U0118	CRC-SW-U0118-T	CRC-SW-U0118-N	CRC.SW.U0118.T	Not_Applicable	Surgery	Whole Blood	51.35	21.03	55	54.42	20.3	58	65980684	Not_Applicable	Female	81	≥ 80	Treated	Radiation	Rectum	Rectum	Rectum	Adenocarcinoma	Low Grade	40	Stage III	350	No	350	Dead	Yes	80	0.08	5387	2	104	9	Non-Hypermutated	MSS	0	Not_Applicable	CMS4	iCMS2	CRPS4	None	15	Not_Applicable	Not_Applicable	Not_Applicable
U0119	CRC-SW-U0119-T	CRC-SW-U0119-N	CRC.SW.U0119.T	CRC.SW.U0119.N	Surgery	Tumour Adjacent Tissue	52.06	19.68	55	53.2	19.53	57	65172962	62161330	Female	81	≥ 80	Untreated	Not_Applicable	Colon	Ascending Colon	Right Colon	Adenocarcinoma	Low Grade	Not_Applicable	Stage II	4426	No	4426	Alive	Yes	40	0.16	15151	6	105	11	Non-Hypermutated	MSS	0	Not_Applicable	CMS4	Undefined	CRPS4	None	11	-1	Not_Applicable	Not_Applicable
U0120	CRC-SW-U0120-T	CRC-SW-U0120-N	CRC.SW.U0120.T	Not_Applicable	Biopsy	Tumour Adjacent Tissue	50.75	34.03	48	52.41	19.82	56	66156916	Not_Applicable	Female	80	≥ 80	Untreated	Not_Applicable	Rectum	Rectum	Rectum	Adenocarcinoma	Low Grade	40	Stage II	4281	No	4281	Dead	Yes	50	0.11	41123	4	55	38	Non-Hypermutated	MSS	0	Not_Applicable	CMS4	iCMS3	CRPS4	None	35	Not_Applicable	Not_Applicable	Not_Applicable
U0121	CRC-SW-U0121-T	CRC-SW-U0121-N	CRC.SW.U0121.T	Not_Applicable	Surgery	Whole Blood	51.83	22.58	55	53.32	20.73	58	65837496	Not_Applicable	Male	86	≥ 80	Untreated	Not_Applicable	Colon	Sigmoid Colon	Left Colon	Adenocarcinoma	Low Grade	Not_Applicable	Stage III	87	Yes	655	Dead	Yes	50	0.33	15118	6	262	38	Non-Hypermutated	MSS	0.36	Not_Applicable	CMS2	iCMS2	CRPS2	None	5	Not_Applicable	Not_Applicable	Not_Applicable
U0122	CRC-SW-U0122-T	CRC-SW-U0122-N	CRC.SW.U0122.T	Not_Applicable	Surgery	Tumour Adjacent Tissue	51.66	19.32	55	52.69	19.23	56	64714286	Not_Applicable	Female	85	≥ 80	Untreated	Not_Applicable	Colon	Hepatic Flexure	Right Colon	Adenocarcinoma	Low Grade	Not_Applicable	Stage I	159	No	159	Dead	Yes	25	0.27	274842	14	61	61	Hypermutated	MSI	34.97	Class_1	CMS1	iCMS3	CRPS1	None	31	Not_Applicable	Not_Applicable	Not_Applicable
U0123	CRC-SW-U0123-T	CRC-SW-U0123-N	CRC.SW.U0123.T	Not_Applicable	Surgery	Whole Blood	52.78	21.73	56	53.1	20.76	58	65896210	Not_Applicable	Male	83	≥ 80	Untreated	Not_Applicable	Colon	Sigmoid Colon	Left Colon	Adenocarcinoma	Low Grade	Not_Applicable	Stage II	3139	No	3139	Dead	Yes	25	0.14	18300	5	125	96	Non-Hypermutated	MSS	0.01	Not_Applicable	CMS4	iCMS2	CRPS2	None	-7	Not_Applicable	Not_Applicable	Not_Applicable
U0124	CRC-SW-U0124-T	CRC-SW-U0124-N	CRC.SW.U0124.T	Not_Applicable	Surgery	Whole Blood	53.14	19.47	57	53.69	19.82	57	65584834	Not_Applicable	Female	81	≥ 80	Untreated	Not_Applicable	Colon	Cecum	Right Colon	Adenocarcinoma	Low Grade	Not_Applicable	Stage I	4025	No	4025	Dead	Yes	60	0.33	16038	6	37	16	Non-Hypermutated	MSS	0.25	Not_Applicable	CMS3	iCMS3	CRPS5	None	-21	Not_Applicable	Not_Applicable	Not_Applicable
U0125	CRC-SW-U0125-T	CRC-SW-U0125-N	CRC.SW.U0125.T	CRC.SW.U0125.N	Surgery	Whole Blood	53.69	22.77	56	52.95	21.1	57	62572712	64000580	Female	86	≥ 80	Untreated	Not_Applicable	Colon	Sigmoid Colon	Left Colon	Adenocarcinoma	Low Grade	Not_Applicable	Stage I	2333	No	2333	Alive	Yes	20	0.29	21663	2	111	48	Non-Hypermutated	MSS	0.25	Not_Applicable	CMS2	iCMS2	CRPS2	None	-31	5	Not_Applicable	Not_Applicable
U0126	CRC-SW-U0126-T	CRC-SW-U0126-N	CRC.SW.U0126.T	CRC.SW.U0126.N	Surgery	Tumour Adjacent Tissue	53.91	20.8	58	53.46	20.32	57	64041170	62889636	Male	79	66-79	Untreated	Not_Applicable	Colon	Splenic Flexure	Left Colon	Adenocarcinoma	High Grade	Not_Applicable	Stage II	2876	No	2876	Dead	Yes	35	0.18	199109	23	77	30	Hypermutated	MSI	11.01	Class_1	Undefined	iCMS3	CRPS1	None	9	-23	Not_Applicable	Not_Applicable
U0127	CRC-SW-U0127-T	CRC-SW-U0127-N	CRC.SW.U0127.T	Not_Applicable	Surgery	Whole Blood	52.62	23.27	53	49.97	21.95	53	64884786	Not_Applicable	Female	80	≥ 80	Untreated	Not_Applicable	Colon	Sigmoid Colon	Left Colon	Adenocarcinoma	Low Grade	Not_Applicable	Stage II	3377	No	3377	Dead	Yes	30	0.29	14494	4	269	81	Non-Hypermutated	MSS	0.91	Not_Applicable	CMS2	iCMS2	CRPS2	None	27	Not_Applicable	Not_Applicable	Not_Applicable
U0128	CRC-SW-U0128-T	CRC-SW-U0128-N	CRC.SW.U0128.T	Not_Applicable	Surgery	Tumour Adjacent Tissue	55.04	20.86	59	54.33	19.76	58	64851862	Not_Applicable	Female	86	≥ 80	Untreated	Not_Applicable	Rectum	Rectum	Rectum	Adenocarcinoma	Low Grade	40	Stage III	729	Yes	1762	Dead	Yes	50	0.38	14774	8	76	105	Non-Hypermutated	MSS	0.5	Not_Applicable	CMS3	iCMS3	CRPS5	None	-5	Not_Applicable	Not_Applicable	Not_Applicable
U0129	CRC-SW-U0129-T	CRC-SW-U0129-N	CRC.SW.U0129.T	Not_Applicable	Surgery	Whole Blood	52.04	22.19	54	53.68	20.39	58	62857432	Not_Applicable	Male	82	≥ 80	Untreated	Not_Applicable	Colon	Cecum	Right Colon	Adenocarcinoma	Low Grade	Not_Applicable	Stage II	1265	No	1265	Dead	Yes	55	0.17	32038	8	973	98	Non-Hypermutated	MSS	0.09	Not_Applicable	CMS4	iCMS2	CRPS2	None	9	Not_Applicable	Not_Applicable	Not_Applicable
U0131	CRC-SW-U0131-T	CRC-SW-U0131-N	CRC.SW.U0131.T	Not_Applicable	Surgery	Whole Blood	47.5	19.8	49	54.04	20.45	58	65647698	Not_Applicable	Female	81	≥ 80	Untreated	Not_Applicable	Colon	Ascending Colon	Right Colon	Adenocarcinoma	High Grade	Not_Applicable	Stage IV	Not_Applicable	Not_Applicable	238	Dead	Yes	60	0.2	25060	5	125	83	Non-Hypermutated	MSS	0.05	Not_Applicable	CMS4	iCMS3	CRPS1	None	25	Not_Applicable	Yes	No
U0132	CRC-SW-U0132-T	CRC-SW-U0132-N	CRC.SW.U0132.T	Not_Applicable	Surgery	Whole Blood	51.83	21.39	56	53.8	20.93	58	62922500	Not_Applicable	Male	82	≥ 80	Treated	Chemoradiotherapy	Rectum	Rectum	Rectum	Adenocarcinoma	Low Grade	30	Stage III	351	Yes	1798	Dead	Yes	50	0.23	9812	3	58	27	Non-Hypermutated	MSS	0	Not_Applicable	Undefined	Undefined	CRPS2	Linear	-21	Not_Applicable	Not_Applicable	Not_Applicable
U0133	CRC-SW-U0133-T	CRC-SW-U0133-N	CRC.SW.U0133.T	Not_Applicable	Surgery	Whole Blood	50.75	19.9	54	51.81	20.2	56	64447534	Not_Applicable	Female	85	≥ 80	Untreated	Not_Applicable	Colon	Ascending Colon	Right Colon	Adenocarcinoma	Low Grade	Not_Applicable	Stage II	1913	No	1913	Dead	Yes	20	0.2	264130	15	52	43	Hypermutated	MSI	15.98	Class_1	CMS1	iCMS3	CRPS1	None	7	Not_Applicable	Not_Applicable	Not_Applicable
U0134	CRC-SW-U0134-T	CRC-SW-U0134-N	CRC.SW.U0134.T	Not_Applicable	Surgery	Whole Blood	53.02	21.77	56	54.36	22.69	58	65830206	Not_Applicable	Male	82	≥ 80	Untreated	Not_Applicable	Colon	Transverse Colon	Right Colon	Adenocarcinoma	Low Grade	Not_Applicable	Stage II	3195	No	3195	Dead	Yes	35	0.3	29174	10	363	28	Non-Hypermutated	MSS	0.37	Not_Applicable	CMS3	iCMS3	CRPS5	None	1	Not_Applicable	Not_Applicable	Not_Applicable
U0135	CRC-SW-U0135-T	CRC-SW-U0135-N	CRC.SW.U0135.T	Not_Applicable	Surgery	Whole Blood	51.14	23.66	52	52.94	20.5	57	64916502	Not_Applicable	Female	82	≥ 80	Untreated	Not_Applicable	Colon	Cecum	Right Colon	Adenocarcinoma	Low Grade	Not_Applicable	Stage II	3222	No	3222	Dead	Yes	32.5	0.37	33355	9	335	148	Non-Hypermutated	MSS	2.58	Not_Applicable	CMS2	iCMS2	CRPS3	BFB	-1	Not_Applicable	Not_Applicable	Not_Applicable
U0136	CRC-SW-U0136-T	CRC-SW-U0136-N	CRC.SW.U0136.T	Not_Applicable	Surgery	Whole Blood	52.36	21.61	55	54.84	20.63	59	65084756	Not_Applicable	Female	79	66-79	Untreated	Not_Applicable	Colon	Sigmoid Colon	Left Colon	Adenocarcinoma	Low Grade	Not_Applicable	Stage II	4460	No	4460	Alive	Yes	30	0.23	13195	2	85	76	Non-Hypermutated	MSS	0	Not_Applicable	CMS4	iCMS2	CRPS2	None	-11	Not_Applicable	Not_Applicable	Not_Applicable
U0137	CRC-SW-U0137-T	CRC-SW-U0137-N	CRC.SW.U0137.T	Not_Applicable	Surgery	Whole Blood	52.86	20.77	57	53.8	21.29	58	65094226	Not_Applicable	Male	80	≥ 80	Treated	Radiation	Rectum	Rectum	Rectum	Adenocarcinoma	Low Grade	30	Stage III	1799	No	1799	Dead	Yes	40	0.12	9312	5	115	55	Non-Hypermutated	MSS	0	Not_Applicable	CMS4	iCMS2	CRPS4	None	37	Not_Applicable	Not_Applicable	Not_Applicable
U0138	CRC-SW-U0138-T	CRC-SW-U0138-N	CRC.SW.U0138.T	Not_Applicable	Surgery	Whole Blood	53.17	25.8	54	52.2	20.47	57	65539028	Not_Applicable	Male	80	≥ 80	Treated	Radiation	Rectum	Rectum	Rectum	Adenocarcinoma	High Grade	50	Stage III	2631	No	2631	Dead	Yes	40	0.19	20429	7	161	113	Non-Hypermutated	MSS	0.21	Not_Applicable	CMS4	iCMS2	CRPS4	Heavily rearranged	7	Not_Applicable	Not_Applicable	Not_Applicable
U0139	CRC-SW-U0139-T	CRC-SW-U0139-N	CRC.SW.U0139.T	Not_Applicable	Biopsy	Whole Blood	53.41	21.67	55	52.94	20	57	64914162	Not_Applicable	Male	80	≥ 80	Untreated	Not_Applicable	Colon	Splenic Flexure	Left Colon	Adenocarcinoma	Low Grade	Not_Applicable	Stage II	1989	No	1989	Dead	Yes	20	0.19	18654	4	162	58	Non-Hypermutated	MSS	0.17	Not_Applicable	CMS2	iCMS2	CRPS3	None	-35	Not_Applicable	Not_Applicable	Not_Applicable
U0140	CRC-SW-U0140-T	CRC-SW-U0140-N	CRC.SW.U0140.T	Not_Applicable	Surgery	Whole Blood	52.84	21.63	55	52.33	20.99	57	64174176	Not_Applicable	Male	80	≥ 80	Treated	Radiation	Rectum	Rectum	Rectum	Adenocarcinoma	Low Grade	75	Stage III	4320	No	4320	Alive	Yes	50	0.19	24247	4	104	64	Non-Hypermutated	MSS	0	Not_Applicable	CMS2	iCMS2	CRPS2	None	-7	Not_Applicable	Not_Applicable	Not_Applicable
U0141	CRC-SW-U0141-T	CRC-SW-U0141-N	CRC.SW.U0141.T	Not_Applicable	Surgery	Whole Blood	49.23	21.01	51	51.93	20.84	56	65034614	Not_Applicable	Male	81	≥ 80	Untreated	Not_Applicable	Colon	Sigmoid Colon	Left Colon	Adenocarcinoma	Low Grade	Not_Applicable	Stage III	2662	No	2662	Dead	Yes	20	0.27	19089	6	344	37	Non-Hypermutated	MSS	0.1	Not_Applicable	CMS2	iCMS2	CRPS3	None	-13	Not_Applicable	Not_Applicable	Not_Applicable
U0142	CRC-SW-U0142-T	CRC-SW-U0142-N	CRC.SW.U0142.T	Not_Applicable	Surgery	Whole Blood	52.18	19.67	56	54.29	20.07	58	64647770	Not_Applicable	Female	80	≥ 80	Untreated	Not_Applicable	Colon	Ascending Colon	Right Colon	Adenocarcinoma	High Grade	Not_Applicable	Stage III	2340	No	2340	Dead	Yes	70	0.31	302910	24	81	35	Hypermutated	MSI	39.08	Class_1	CMS1	iCMS3	CRPS1	None	-21	Not_Applicable	Not_Applicable	Not_Applicable
U0143	CRC-SW-U0143-T	CRC-SW-U0143-N	CRC.SW.U0143.T	Not_Applicable	Surgery	Whole Blood	52.82	23.22	56	51.7	22.12	55	64623052	Not_Applicable	Male	80	≥ 80	Untreated	Not_Applicable	Colon	Cecum	Right Colon	Adenocarcinoma	Low Grade	Not_Applicable	Stage III	3978	No	3978	Alive	Yes	30	0.29	20424	6	146	65	Non-Hypermutated	MSS	0.14	Not_Applicable	CMS4	iCMS2	CRPS4	None	29	Not_Applicable	Not_Applicable	Not_Applicable
U0144	CRC-SW-U0144-T	CRC-SW-U0144-N	CRC.SW.U0144.T	Not_Applicable	Surgery	Tumour Adjacent Tissue	51.37	20.71	54	51.34	20.46	54	66399794	Not_Applicable	Male	84	≥ 80	Untreated	Not_Applicable	Colon	Sigmoid Colon	Left Colon	Adenocarcinoma	Low Grade	Not_Applicable	Stage II	1646	No	1646	Dead	Yes	30	0.17	24208	5	203	47	Non-Hypermutated	MSS	0.05	Not_Applicable	CMS4	iCMS2	CRPS2	None	29	Not_Applicable	Not_Applicable	Not_Applicable
U0145	CRC-SW-U0145-T	CRC-SW-U0145-N	CRC.SW.U0145.T	Not_Applicable	Surgery	Whole Blood	51.9	19.82	55	50.38	20.38	54	64916146	Not_Applicable	Male	81	≥ 80	Untreated	Not_Applicable	Colon	Sigmoid Colon	Left Colon	Adenocarcinoma	Low Grade	Not_Applicable	Stage IV	Not_Applicable	Not_Applicable	623	Dead	Yes	30	0.16	14794	9	42	34	Non-Hypermutated	MSS	0	Not_Applicable	CMS4	iCMS2	CRPS4	None	19	Not_Applicable	Yes	No
U0146	CRC-SW-U0146-T	CRC-SW-U0146-N	CRC.SW.U0146.T	Not_Applicable	Surgery	Whole Blood	52.63	21.18	56	52.72	20.36	56	65513764	Not_Applicable	Female	79	66-79	Untreated	Not_Applicable	Colon	Ascending Colon	Right Colon	Adenocarcinoma	High Grade	Not_Applicable	Stage III	354	Yes	733	Dead	Yes	35	0.19	307209	25	50	42	Hypermutated	MSI	17.26	Class_1	CMS4	iCMS3	CRPS4	None	17	Not_Applicable	Not_Applicable	Not_Applicable
U0147	CRC-SW-U0147-T	CRC-SW-U0147-N	CRC.SW.U0147.T	Not_Applicable	Biopsy	Whole Blood	53.91	23.73	55	54.73	19.93	59	64387462	Not_Applicable	Female	78	66-79	Untreated	Not_Applicable	Rectum	Rectum	Rectum	Mucinous Adenocarcinoma	Low Grade	9	Stage II	2085	No	2085	Dead	Yes	50	0.3	19141	6	257	99	Non-Hypermutated	MSS	0.64	Not_Applicable	CMS3	iCMS3	CRPS5	BFB	-13	Not_Applicable	Not_Applicable	Not_Applicable
U0148	CRC-SW-U0148-T	CRC-SW-U0148-N	CRC.SW.U0148.T	Not_Applicable	Surgery	Whole Blood	50.4	28.05	47	51.54	20.56	56	65732318	Not_Applicable	Male	80	≥ 80	Untreated	Not_Applicable	Colon	Ascending Colon	Right Colon	Adenocarcinoma	Low Grade	Not_Applicable	Stage II	1156	Yes	2400	Dead	Yes	40	0.07	42375	3	419	91	Non-Hypermutated	MSS	1.67	Not_Applicable	CMS2	iCMS2	CRPS3	Circular	-13	Not_Applicable	Not_Applicable	Not_Applicable
U0149	CRC-SW-U0149-T	CRC-SW-U0149-N	CRC.SW.U0149.T	Not_Applicable	Surgery	Tumour Adjacent Tissue	53.22	19.65	56	52.8	19.25	56	65859842	Not_Applicable	Female	82	≥ 80	Untreated	Not_Applicable	Colon	Cecum	Right Colon	Adenocarcinoma	Low Grade	Not_Applicable	Stage III	2882	No	2882	Alive	Yes	25	0.13	24701	7	61	31	Non-Hypermutated	MSS	0	Not_Applicable	CMS4	iCMS3	CRPS1	None	31	Not_Applicable	Not_Applicable	Not_Applicable
U0151	CRC-SW-U0151-T	CRC-SW-U0151-N	CRC.SW.U0151.T	Not_Applicable	Surgery	Whole Blood	53.73	20.45	57	53.58	19.6	57	63658098	Not_Applicable	Female	80	≥ 80	Untreated	Not_Applicable	Colon	Ascending Colon	Right Colon	Adenocarcinoma	Low Grade	Not_Applicable	Stage II	3679	No	3679	Alive	Yes	60	0.17	748443	35	288	281	Hypermutated	MSI	34.17	Class_1	CMS1	iCMS3	CRPS1	None	9	Not_Applicable	Not_Applicable	Not_Applicable
U0152	CRC-SW-U0152-T	CRC-SW-U0152-N	CRC.SW.U0152.T	Not_Applicable	Surgery	Whole Blood	54.53	22.07	57	54.15	21.05	58	61965530	Not_Applicable	Male	82	≥ 80	Untreated	Not_Applicable	Colon	Ascending Colon	Right Colon	Adenocarcinoma	Low Grade	Not_Applicable	Stage III	1874	No	1874	Dead	Yes	40	0.36	26814	5	60	50	Non-Hypermutated	MSS	1.24	Not_Applicable	CMS3	iCMS3	CRPS5	None	-29	Not_Applicable	Not_Applicable	Not_Applicable
U0153	CRC-SW-U0153-T	CRC-SW-U0153-N	CRC.SW.U0153.T	Not_Applicable	Surgery	Whole Blood	51.48	20.28	54	50.76	19.07	55	64377528	Not_Applicable	Female	80	≥ 80	Untreated	Not_Applicable	Colon	Ascending Colon	Right Colon	Adenocarcinoma	Low Grade	Not_Applicable	Stage II	3383	No	3383	Alive	Yes	25	0.13	12425	5	125	113	Non-Hypermutated	MSS	0	Not_Applicable	CMS4	iCMS2	CRPS2	None	-17	Not_Applicable	Not_Applicable	Not_Applicable
U0154	CRC-SW-U0154-T	CRC-SW-U0154-N	CRC.SW.U0154.T	Not_Applicable	Surgery	Whole Blood	53.33	21.85	57	51.3	22.34	55	61999536	Not_Applicable	Male	83	≥ 80	Untreated	Not_Applicable	Colon	Hepatic Flexure	Right Colon	Adenocarcinoma	Low Grade	Not_Applicable	Stage II	2485	No	2485	Alive	Yes	30	0.18	236649	19	65	36	Hypermutated	MSI	18.13	Class_1	CMS1	iCMS3	CRPS1	None	25	Not_Applicable	Not_Applicable	Not_Applicable
U0155	CRC-SW-U0155-T	CRC-SW-U0155-N	CRC.SW.U0155.T	Not_Applicable	Biopsy	Whole Blood	52.67	20.62	56	52.88	19.98	57	66089002	Not_Applicable	Male	77	66-79	Untreated	Not_Applicable	Rectum	Rectum	Rectum	Adenocarcinoma	Low Grade	45	Stage I	400	Yes	1672	Dead	Yes	50	0.29	16460	6	72	19	Non-Hypermutated	MSS	0.05	Not_Applicable	CMS3	iCMS3	CRPS5	None	-39	Not_Applicable	Not_Applicable	Not_Applicable
U0156	CRC-SW-U0156-T	CRC-SW-U0156-N	CRC.SW.U0156.T	Not_Applicable	Biopsy	Whole Blood	53.89	19.55	57	54.62	19.87	58	66257796	Not_Applicable	Female	82	≥ 80	Untreated	Not_Applicable	Colon	Ascending Colon	Right Colon	Adenocarcinoma	Low Grade	Not_Applicable	Stage III	2740	No	2740	Alive	Yes	30	0.11	282705	34	81	49	Hypermutated	MSI	4.08	Class_1	CMS1	iCMS3	CRPS1	None	-1	Not_Applicable	Not_Applicable	Not_Applicable
U0157	CRC-SW-U0157-T	CRC-SW-U0157-N	CRC.SW.U0157.T	Not_Applicable	Surgery	Whole Blood	50.28	28.66	49	53.32	20.42	58	63995368	Not_Applicable	Male	83	≥ 80	Untreated	Not_Applicable	Colon	Ascending Colon	Right Colon	Adenocarcinoma	Low Grade	Not_Applicable	Stage II	131	No	131	Dead	Yes	30	0.3	36997	7	248	76	Non-Hypermutated	MSS	3.32	Not_Applicable	CMS2	iCMS2	CRPS3	Circular	-11	Not_Applicable	Not_Applicable	Not_Applicable
U0158	CRC-SW-U0158-T	CRC-SW-U0158-N	CRC.SW.U0158.T	Not_Applicable	Surgery	Whole Blood	53.97	20.04	58	53.9	21.05	58	66071080	Not_Applicable	Male	76	66-79	Untreated	Not_Applicable	Colon	Cecum	Right Colon	Adenocarcinoma	Low Grade	Not_Applicable	Stage I	4766	No	4766	Alive	Yes	20	0.1	32199	7	41	27	Non-Hypermutated	MSS	0	Not_Applicable	CMS4	iCMS3	CRPS2	None	1	Not_Applicable	Not_Applicable	Not_Applicable
U0159	CRC-SW-U0159-T	CRC-SW-U0159-N	CRC.SW.U0159.T	Not_Applicable	Surgery	Whole Blood	51.05	21.78	54	54.77	20.53	59	63531330	Not_Applicable	Female	79	66-79	Treated	Radiation	Rectum	Rectum	Rectum	Adenocarcinoma	Low Grade	45	Stage III	1517	No	1517	Dead	Yes	25	0.11	17874	8	70	82	Non-Hypermutated	MSS	0	Not_Applicable	CMS4	iCMS2	CRPS4	None	11	Not_Applicable	Not_Applicable	Not_Applicable
U0161	CRC-SW-U0161-T	CRC-SW-U0161-N	CRC.SW.U0161.T	Not_Applicable	Surgery	Whole Blood	54.55	21.83	58	53.2	20.84	57	64018402	Not_Applicable	Male	78	66-79	Untreated	Not_Applicable	Colon	Hepatic Flexure	Right Colon	Adenocarcinoma	High Grade	Not_Applicable	Stage IV	Not_Applicable	Not_Applicable	42	Dead	Yes	60	0.27	24101	2	270	178	Non-Hypermutated	MSS	0.2	Not_Applicable	CMS4	iCMS3	CRPS4	None	31	Not_Applicable	Yes	Yes
U0162	CRC-SW-U0162-T	CRC-SW-U0162-N	CRC.SW.U0162.T	Not_Applicable	Surgery	Tumour Adjacent Tissue	54.21	19.92	58	54.26	19.93	58	66339812	Not_Applicable	Female	82	≥ 80	Untreated	Not_Applicable	Colon	Cecum	Right Colon	Adenocarcinoma	High Grade	Not_Applicable	Stage II	2655	No	2655	Alive	Yes	25	0.21	304192	21	31	32	Hypermutated	MSI	24.56	Class_1	CMS4	iCMS3	CRPS1	None	27	Not_Applicable	Not_Applicable	Not_Applicable
U0163	CRC-SW-U0163-T	CRC-SW-U0163-N	CRC.SW.U0163.T	Not_Applicable	Surgery	Whole Blood	52.6	22.29	54	53.02	22.77	56	61763762	Not_Applicable	Male	81	≥ 80	Untreated	Not_Applicable	Colon	Cecum	Right Colon	Adenocarcinoma	Low Grade	Not_Applicable	Stage II	697	No	697	Dead	Yes	20	0.22	15618	8	61	48	Non-Hypermutated	MSS	0.03	Not_Applicable	Undefined	Undefined	CRPS1	None	3	Not_Applicable	Not_Applicable	Not_Applicable
U0165	CRC-SW-U0165-T	CRC-SW-U0165-N	CRC.SW.U0165.T	Not_Applicable	Surgery	Tumour Adjacent Tissue	54.34	20.24	57	54.21	19.69	58	67247382	Not_Applicable	Female	81	≥ 80	Untreated	Not_Applicable	Colon	Ascending Colon	Right Colon	Adenocarcinoma	Low Grade	Not_Applicable	Stage I	2869	No	2869	Alive	Yes	25	0.27	376760	25	92	115	Hypermutated	MSI	38.76	Class_1	CMS1	iCMS3	CRPS1	None	-9	Not_Applicable	Not_Applicable	Not_Applicable
U0166	CRC-SW-U0166-T	CRC-SW-U0166-N	CRC.SW.U0166.T	Not_Applicable	Surgery	Whole Blood	50.19	20.71	52	54.04	19.98	58	64585740	Not_Applicable	Female	82	≥ 80	Untreated	Not_Applicable	Colon	Ascending Colon	Right Colon	Adenocarcinoma	Low Grade	Not_Applicable	Stage II	2428	No	2428	Alive	Yes	50	0.32	175842	15	175	33	Hypermutated	MSI	30.37	Class_2	CMS3	iCMS3	CRPS1	None	9	Not_Applicable	Not_Applicable	Not_Applicable
U0167	CRC-SW-U0167-T	CRC-SW-U0167-N	CRC.SW.U0167.T	Not_Applicable	Surgery	Whole Blood	52	21.62	55	52.02	20.55	56	64059728	Not_Applicable	Male	79	66-79	Untreated	Not_Applicable	Colon	Sigmoid Colon	Left Colon	Mucinous Adenocarcinoma	Low Grade	Not_Applicable	Stage III	3485	No	3485	Alive	Yes	35	0.29	14909	6	39	19	Non-Hypermutated	MSS	0.07	Not_Applicable	CMS3	iCMS3	CRPS3	None	-39	Not_Applicable	Not_Applicable	Not_Applicable
U0168	CRC-SW-U0168-T	CRC-SW-U0168-N	CRC.SW.U0168.T	Not_Applicable	Surgery	Whole Blood	54.86	23.15	57	53.94	20.86	58	64075436	Not_Applicable	Male	81	≥ 80	Untreated	Not_Applicable	Colon	Cecum	Right Colon	Adenocarcinoma	Low Grade	Not_Applicable	Stage II	2613	No	2613	Alive	Yes	20	0.21	32458	8	93	51	Non-Hypermutated	MSS	0.08	Not_Applicable	CMS4	iCMS2	CRPS2	BFB	19	Not_Applicable	Not_Applicable	Not_Applicable
U0169	CRC-SW-U0169-T	CRC-SW-U0169-N	CRC.SW.U0169.T	Not_Applicable	Surgery	Whole Blood	51.2	26.55	50	52.2	22.53	56	64651442	Not_Applicable	Male	82	≥ 80	Untreated	Not_Applicable	Colon	Cecum	Right Colon	Adenocarcinoma	Low Grade	Not_Applicable	Stage III	616	No	616	Dead	Yes	60	0.31	40829	5	403	396	Non-Hypermutated	MSS	1.91	Not_Applicable	Undefined	iCMS2	CRPS3	None	-9	Not_Applicable	Not_Applicable	Not_Applicable
U0170	CRC-SW-U0170-T	CRC-SW-U0170-N	CRC.SW.U0170.T	Not_Applicable	Surgery	Whole Blood	53	20.6	57	51.25	26.93	51	64576592	Not_Applicable	Male	77	66-79	Untreated	Not_Applicable	Colon	Transverse Colon	Right Colon	Mucinous Adenocarcinoma	Low Grade	Not_Applicable	Stage III	832	No	832	Dead	Yes	35	0.2	45522	11	64	30	Non-Hypermutated	MSS	0.05	Not_Applicable	CMS1	iCMS3	CRPS1	None	1	Not_Applicable	Not_Applicable	Not_Applicable
U0172	CRC-SW-U0172-T	CRC-SW-U0172-N	CRC.SW.U0172.T	Not_Applicable	Surgery	Whole Blood	50.97	21.32	54	53.43	20.85	58	65591274	Not_Applicable	Male	78	66-79	Untreated	Not_Applicable	Colon	Cecum	Right Colon	Adenocarcinoma	High Grade	Not_Applicable	Stage II	356	Yes	678	Dead	Yes	20	0.2	21311	3	149	86	Non-Hypermutated	MSS	0.01	Not_Applicable	CMS4	iCMS3	CRPS4	None	-7	Not_Applicable	Not_Applicable	Not_Applicable
U0173	CRC-SW-U0173-T	CRC-SW-U0173-N	CRC.SW.U0173.T	Not_Applicable	Surgery	Whole Blood	50.4	21.42	52	54.22	21.56	59	63601346	Not_Applicable	Male	77	66-79	Treated	Radiation	Rectum	Rectum	Rectum	Adenocarcinoma	Low Grade	60	Stage I	1808	Yes	4040	Alive	Yes	50	0.14	47910	7	139	88	Non-Hypermutated	MSS	0.08	Not_Applicable	CMS4	iCMS2	CRPS4	Heavily rearranged	27	Not_Applicable	Not_Applicable	Not_Applicable
U0174	CRC-SW-U0174-T	CRC-SW-U0174-N	CRC.SW.U0174.T	Not_Applicable	Biopsy	Tumour Adjacent Tissue	52.91	22.72	54	53.03	20.29	57	63040472	Not_Applicable	Male	81	≥ 80	Untreated	Not_Applicable	Rectum	Rectum	Rectum	Adenocarcinoma	Low Grade	50	Stage II	2115	No	2115	Alive	Yes	20	0.27	16449	6	168	98	Non-Hypermutated	MSS	0.25	Not_Applicable	CMS4	iCMS2	CRPS2	Linear	11	Not_Applicable	Not_Applicable	Not_Applicable
U0175	CRC-SW-U0175-T	CRC-SW-U0175-N	CRC.SW.U0175.T	Not_Applicable	Surgery	Whole Blood	52.04	21.26	54	52.82	20.25	57	66251060	Not_Applicable	Male	77	66-79	Untreated	Not_Applicable	Colon	Ascending Colon	Right Colon	Adenocarcinoma	Low Grade	Not_Applicable	Stage III	1072	Yes	1875	Dead	Yes	30	0.22	26752	5	180	41	Non-Hypermutated	MSS	0.14	Not_Applicable	CMS2	iCMS2	CRPS3	None	-3	Not_Applicable	Not_Applicable	Not_Applicable
U0176	CRC-SW-U0176-T	CRC-SW-U0176-N	CRC.SW.U0176.T	Not_Applicable	Surgery	Whole Blood	52.49	22.85	54	54.06	21.03	58	65143916	Not_Applicable	Male	76	66-79	Untreated	Not_Applicable	Colon	Sigmoid Colon	Left Colon	Adenocarcinoma	Low Grade	Not_Applicable	Stage III	4265	No	4265	Alive	Yes	30	0.21	10092	3	175	191	Non-Hypermutated	MSS	0.01	Not_Applicable	CMS4	iCMS2	CRPS2	None	-5	Not_Applicable	Not_Applicable	Not_Applicable
U0177	CRC-SW-U0177-T	CRC-SW-U0177-N	CRC.SW.U0177.T	Not_Applicable	Surgery	Whole Blood	50.95	24.52	50	53.95	21.11	57	60922794	Not_Applicable	Female	81	≥ 80	Untreated	Not_Applicable	Colon	Ascending Colon	Right Colon	Adenocarcinoma	Low Grade	Not_Applicable	Stage II	2020	No	2020	Alive	Yes	40	0.2	35457	6	197	118	Non-Hypermutated	MSS	0.45	Not_Applicable	CMS2	iCMS2	CRPS2	None	-7	Not_Applicable	Not_Applicable	Not_Applicable
U0178	CRC-SW-U0178-T	CRC-SW-U0178-N	CRC.SW.U0178.T	Not_Applicable	Surgery	Whole Blood	52.9	22.73	54	54.31	20.6	58	65469974	Not_Applicable	Female	76	66-79	Untreated	Not_Applicable	Colon	Sigmoid Colon	Left Colon	Adenocarcinoma	Low Grade	Not_Applicable	Stage III	882	Yes	2437	Dead	Yes	45	0.18	18582	4	164	47	Non-Hypermutated	MSS	0.21	Not_Applicable	CMS4	iCMS2	CRPS2	None	-11	Not_Applicable	Not_Applicable	Not_Applicable
U0179	CRC-SW-U0179-T	CRC-SW-U0179-N	CRC.SW.U0179.T	Not_Applicable	Surgery	Whole Blood	52.13	22.74	54	53.96	20.9	58	64423208	Not_Applicable	Male	75	66-79	Untreated	Not_Applicable	Colon	Cecum	Right Colon	Adenocarcinoma	Low Grade	Not_Applicable	Stage III	643	Yes	1043	Dead	Yes	50	0.27	20780	6	388	98	Non-Hypermutated	MSS	0.19	Not_Applicable	CMS2	iCMS2	CRPS2	Circular	17	Not_Applicable	Not_Applicable	Not_Applicable
U0180	CRC-SW-U0180-T	CRC-SW-U0180-N	CRC.SW.U0180.T	Not_Applicable	Surgery	Whole Blood	51.8	24.6	54	53.69	20.26	58	64715132	Not_Applicable	Male	74	66-79	Untreated	Not_Applicable	Colon	Sigmoid Colon	Left Colon	Adenocarcinoma	Low Grade	Not_Applicable	Stage IV	Not_Applicable	Not_Applicable	965	Dead	Yes	60	0.31	17755	4	241	53	Non-Hypermutated	MSS	0.99	Not_Applicable	CMS2	iCMS2	CRPS2	BFB	-7	Not_Applicable	Yes	No
U0181	CRC-SW-U0181-T	CRC-SW-U0181-N	CRC.SW.U0181.T	Not_Applicable	Surgery	Tumour Adjacent Tissue	54.25	23.63	56	53.69	20.78	56	65429276	Not_Applicable	Female	74	66-79	Untreated	Not_Applicable	Colon	Sigmoid Colon	Left Colon	Adenocarcinoma	Low Grade	Not_Applicable	Stage I	4790	No	4790	Alive	Yes	60	0.24	11258	5	234	39	Non-Hypermutated	MSS	0.9	Not_Applicable	Undefined	iCMS2	CRPS2	None	9	Not_Applicable	Not_Applicable	Not_Applicable
U0182	CRC-SW-U0182-T	CRC-SW-U0182-N	CRC.SW.U0182.T	Not_Applicable	Surgery	Tumour Adjacent Tissue	53.65	19.58	57	54.36	19.63	58	66804414	Not_Applicable	Female	79	66-79	Untreated	Not_Applicable	Colon	Cecum	Right Colon	Adenocarcinoma	High Grade	Not_Applicable	Stage III	79	Yes	260	Dead	Yes	50	0.12	168730	20	41	68	Hypermutated	MSI	4.1	Class_1	CMS1	iCMS3	CRPS1	None	25	Not_Applicable	Not_Applicable	Not_Applicable
U0183	CRC-SW-U0183-T	CRC-SW-U0183-N	CRC.SW.U0183.T	Not_Applicable	Surgery	Whole Blood	52.06	21.07	55	54.13	20.72	58	63372094	Not_Applicable	Male	74	66-79	Untreated	Not_Applicable	Colon	Transverse Colon	Right Colon	Mucinous Adenocarcinoma	Low Grade	Not_Applicable	Stage III	3764	No	3764	Dead	Yes	60	0.2	263611	16	398	152	Hypermutated	MSI	25.92	Class_1	CMS1	iCMS3	CRPS1	None	35	Not_Applicable	Not_Applicable	Not_Applicable
U0184	CRC-SW-U0184-T	CRC-SW-U0184-N	CRC.SW.U0184.T	Not_Applicable	Surgery	Whole Blood	51.43	19.32	55	53.53	19.66	57	65035744	Not_Applicable	Female	77	66-79	Untreated	Not_Applicable	Colon	Cecum	Right Colon	Adenocarcinoma	High Grade	Not_Applicable	Stage IV	Not_Applicable	Not_Applicable	196	Dead	Yes	60	0.3	224164	16	179	31	Hypermutated	MSI	34.29	Class_2	CMS1	iCMS3	CRPS1	None	-25	Not_Applicable	Yes	No
U0185	CRC-SW-U0185-T	CRC-SW-U0185-N	CRC.SW.U0185.T	Not_Applicable	Surgery	Tumour Adjacent Tissue	53.13	21.09	56	52.96	20.12	57	66126406	Not_Applicable	Male	80	≥ 80	Untreated	Not_Applicable	Colon	Cecum	Right Colon	Adenocarcinoma	Low Grade	Not_Applicable	Stage I	1762	No	1762	Dead	Yes	60	0.39	16162	5	98	11	Non-Hypermutated	MSS	0.78	Not_Applicable	CMS3	iCMS3	CRPS5	None	-13	Not_Applicable	Not_Applicable	Not_Applicable
U0186	CRC-SW-U0186-T	CRC-SW-U0186-N	CRC.SW.U0186.T	Not_Applicable	Surgery	Tumour Adjacent Tissue	54.83	20.15	58	53.43	20.12	56	66321206	Not_Applicable	Female	73	66-79	Untreated	Not_Applicable	Colon	Cecum	Right Colon	Adenocarcinoma	High Grade	Not_Applicable	Stage I	4893	No	4893	Alive	Yes	70	0.25	244337	29	39	77	Hypermutated	MSI	29.53	Class_1	CMS1	iCMS3	CRPS1	None	23	Not_Applicable	Not_Applicable	Not_Applicable
U0187	CRC-SW-U0187-T	CRC-SW-U0187-N	CRC.SW.U0187.T	Not_Applicable	Surgery	Whole Blood	52.63	21.99	54	51.06	20	55	64792726	Not_Applicable	Male	77	66-79	Untreated	Not_Applicable	Colon	Sigmoid Colon	Left Colon	Adenocarcinoma	Low Grade	Not_Applicable	Stage III	1143	Yes	1632	Dead	Yes	30	0.24	12944	5	143	48	Non-Hypermutated	MSS	0.04	Not_Applicable	CMS4	iCMS2	CRPS3	None	-3	Not_Applicable	Not_Applicable	Not_Applicable
U0188	CRC-SW-U0188-T	CRC-SW-U0188-N	CRC.SW.U0188.T	Not_Applicable	Biopsy	Whole Blood	52.52	21.97	55	52.42	19.58	56	65174048	Not_Applicable	Female	76	66-79	Untreated	Not_Applicable	Rectum	Rectum	Rectum	Adenocarcinoma	Low Grade	15	Stage III	3799	No	3799	Alive	Yes	50	0.29	13667	5	181	93	Non-Hypermutated	MSS	0.08	Not_Applicable	CMS2	Undefined	CRPS3	BFB	-33	Not_Applicable	Not_Applicable	Not_Applicable
U0189	CRC-SW-U0189-T	CRC-SW-U0189-N	CRC.SW.U0189.T	Not_Applicable	Surgery	Whole Blood	52.62	19.51	56	53.62	20.58	57	65409254	Not_Applicable	Female	74	66-79	Untreated	Not_Applicable	Colon	Cecum	Right Colon	Adenocarcinoma	Low Grade	Not_Applicable	Stage II	1282	Yes	1823	Dead	Yes	40	0.21	312471	24	46	54	Hypermutated	MSI	23.67	Class_1	CMS1	iCMS3	CRPS1	None	29	Not_Applicable	Not_Applicable	Not_Applicable
U0190	CRC-SW-U0190-T	CRC-SW-U0190-N	CRC.SW.U0190.T	Not_Applicable	Surgery	Whole Blood	53.61	20.43	58	53.67	21.55	58	65043030	Not_Applicable	Male	75	66-79	Treated	Radiation	Rectum	Rectum	Rectum	Adenocarcinoma	Low Grade	25	Stage II	3366	No	3366	Dead	Yes	20	0.09	8439	4	48	13	Non-Hypermutated	MSS	0	Not_Applicable	CMS4	Undefined	CRPS4	None	-13	Not_Applicable	Not_Applicable	Not_Applicable
U0191	CRC-SW-U0191-T	CRC-SW-U0191-N	CRC.SW.U0191.T	Not_Applicable	Surgery	Tumour Adjacent Tissue	53.29	23.89	54	53.41	20.2	58	64840376	Not_Applicable	Male	80	≥ 80	Untreated	Not_Applicable	Colon	Hepatic Flexure	Right Colon	Adenocarcinoma	Low Grade	Not_Applicable	Stage III	2067	No	2067	Alive	Yes	20	0.28	28942	2	431	192	Non-Hypermutated	MSS	0.63	Not_Applicable	CMS1	Undefined	CRPS1	BFB	5	Not_Applicable	Not_Applicable	Not_Applicable
U0192	CRC-SW-U0192-T	CRC-SW-U0192-N	CRC.SW.U0192.T	Not_Applicable	Biopsy	Whole Blood	53.46	21.14	56	52.64	20.13	57	63744072	Not_Applicable	Male	76	66-79	Untreated	Not_Applicable	Rectum	Rectum	Rectum	Adenocarcinoma	Low Grade	35	Stage II	3746	No	3746	Alive	Yes	35	0.15	12533	3	73	29	Non-Hypermutated	MSS	0	Not_Applicable	CMS4	iCMS2	CRPS2	None	-15	Not_Applicable	Not_Applicable	Not_Applicable
U0193	CRC-SW-U0193-T	CRC-SW-U0193-N	CRC.SW.U0193.T	Not_Applicable	Surgery	Whole Blood	52.93	21.36	55	54.43	20.59	59	66290156	Not_Applicable	Male	76	66-79	Untreated	Not_Applicable	Colon	Hepatic Flexure	Right Colon	Adenocarcinoma	Low Grade	Not_Applicable	Stage III	61	Yes	876	Dead	Yes	70	0.24	21561	6	204	25	Non-Hypermutated	MSS	0.26	Not_Applicable	CMS2	iCMS2	CRPS3	Linear	-41	Not_Applicable	Not_Applicable	Not_Applicable
U0195	CRC-SW-U0195-T	CRC-SW-U0195-N	CRC.SW.U0195.T	Not_Applicable	Surgery	Tumour Adjacent Tissue	52.8	21.61	55	54.05	21.2	57	63810670	Not_Applicable	Male	73	66-79	Untreated	Not_Applicable	Colon	Ascending Colon	Right Colon	Adenocarcinoma	Low Grade	Not_Applicable	Stage II	4493	No	4493	Alive	Yes	30	0.16	262748	29	208	47	Hypermutated	MSI	33.5	Class_2	CMS2	iCMS2	CRPS1	None	23	Not_Applicable	Not_Applicable	Not_Applicable
U0196	CRC-SW-U0196-T	CRC-SW-U0196-N	CRC.SW.U0196.T	Not_Applicable	Surgery	Whole Blood	51.7	21.66	55	53.91	21.04	58	66295590	Not_Applicable	Male	75	66-79	Untreated	Not_Applicable	Colon	Ascending Colon	Right Colon	Adenocarcinoma	Low Grade	Not_Applicable	Stage II	2450	No	2450	Dead	Yes	20	0.14	31083	3	119	162	Non-Hypermutated	MSS	0.01	Not_Applicable	Undefined	iCMS3	CRPS2	None	-33	Not_Applicable	Not_Applicable	Not_Applicable
U0198	CRC-SW-U0198-T	CRC-SW-U0198-N	CRC.SW.U0198.T	Not_Applicable	Surgery	Whole Blood	53.03	20.48	58	53.48	20.52	58	67416030	Not_Applicable	Male	77	66-79	Untreated	Not_Applicable	Colon	Cecum	Right Colon	Adenocarcinoma	High Grade	Not_Applicable	Stage III	2937	No	2937	Alive	Yes	25	0.15	282477	26	32	30	Hypermutated	MSI	7.2	Class_1	CMS1	iCMS3	CRPS1	None	17	Not_Applicable	Not_Applicable	Not_Applicable
U0199	CRC-SW-U0199-T	CRC-SW-U0199-N	CRC.SW.U0199.T	Not_Applicable	Surgery	Tumour Adjacent Tissue	54.25	22.38	56	53.92	19.34	58	66881614	Not_Applicable	Female	78	66-79	Untreated	Not_Applicable	Colon	Cecum	Right Colon	Adenocarcinoma	Low Grade	Not_Applicable	Stage III	1759	No	1759	Dead	Yes	30	0.26	39964	3	251	270	Non-Hypermutated	MSS	0.37	Not_Applicable	CMS4	iCMS3	CRPS4	Circular	11	Not_Applicable	Not_Applicable	Not_Applicable
U0200	CRC-SW-U0200-T	CRC-SW-U0200-N	CRC.SW.U0200.T	Not_Applicable	Surgery	Whole Blood	52.24	20.4	55	52.85	20.24	57	63758282	Not_Applicable	Female	73	66-79	Untreated	Not_Applicable	Colon	Ascending Colon	Right Colon	Adenocarcinoma	Low Grade	Not_Applicable	Stage II	4279	No	4279	Alive	Yes	35	0.15	32420	9	46	15	Non-Hypermutated	MSS	0.04	Not_Applicable	Undefined	iCMS2	CRPS2	None	-29	Not_Applicable	Not_Applicable	Not_Applicable
U0201	CRC-SW-U0201-T	CRC-SW-U0201-N	CRC.SW.U0201.T	Not_Applicable	Biopsy	Whole Blood	53	20.35	56	52.6	20.27	57	64768304	Not_Applicable	Male	74	66-79	Untreated	Not_Applicable	Rectum	Rectum	Rectum	Adenocarcinoma	Low Grade	20	Stage I	1084	Yes	4051	Alive	Yes	40	0.16	29123	8	103	37	Non-Hypermutated	MSS	0.02	Not_Applicable	Undefined	iCMS2	CRPS2	Circular	3	Not_Applicable	Not_Applicable	Not_Applicable
U0202	CRC-SW-U0202-T	CRC-SW-U0202-N	CRC.SW.U0202.T	Not_Applicable	Surgery	Whole Blood	52.96	23.76	54	53.95	21.76	58	54835904	Not_Applicable	Male	73	66-79	Untreated	Not_Applicable	Colon	Cecum	Right Colon	Adenocarcinoma	Low Grade	Not_Applicable	Stage II	4335	No	4335	Alive	Yes	45	0.25	24665	4	134	61	Non-Hypermutated	MSS	0.37	Not_Applicable	CMS4	iCMS2	CRPS4	None	15	Not_Applicable	Not_Applicable	Not_Applicable
U0203	CRC-SW-U0203-T	CRC-SW-U0203-N	CRC.SW.U0203.T	Not_Applicable	Surgery	Tumour Adjacent Tissue	53.54	23.99	57	54.71	20.61	59	66239160	Not_Applicable	Male	77	66-79	Untreated	Not_Applicable	Colon	Sigmoid Colon	Left Colon	Adenocarcinoma	Low Grade	Not_Applicable	Stage II	827	No	827	Dead	Yes	40	0.37	18838	6	292	126	Non-Hypermutated	MSS	0.34	Not_Applicable	CMS3	iCMS3	CRPS5	BFB	9	Not_Applicable	Not_Applicable	Not_Applicable
U0204	CRC-SW-U0204-T	CRC-SW-U0204-N	CRC.SW.U0204.T	Not_Applicable	Surgery	Whole Blood	54.5	21.27	58	53.24	20.98	57	62970722	Not_Applicable	Male	78	66-79	Untreated	Not_Applicable	Colon	Ascending Colon	Right Colon	Mucinous Adenocarcinoma	Low Grade	Not_Applicable	Stage II	1859	No	1859	Dead	Yes	40	0.2	352511	27	70	71	Hypermutated	MSI	22.36	Class_1	CMS1	iCMS3	CRPS1	None	15	Not_Applicable	Not_Applicable	Not_Applicable
U0205	CRC-SW-U0205-T	CRC-SW-U0205-N	CRC.SW.U0205.T	Not_Applicable	Surgery	Whole Blood	54.03	20.42	58	54.75	20.84	58	63043844	Not_Applicable	Female	72	66-79	Treated	Radiation	Rectum	Rectum	Rectum	Adenocarcinoma	Low Grade	45	Stage III	4649	No	4649	Alive	Yes	50	0.13	12433	6	35	25	Non-Hypermutated	MSS	0	Not_Applicable	Undefined	Undefined	CRPS2	None	-33	Not_Applicable	Not_Applicable	Not_Applicable
U0206	CRC-SW-U0206-T	CRC-SW-U0206-N	CRC.SW.U0206.T	Not_Applicable	Surgery	Whole Blood	53.16	20.77	58	52.63	23.05	56	66211754	Not_Applicable	Male	75	66-79	Untreated	Not_Applicable	Colon	Cecum	Right Colon	Mucinous Adenocarcinoma	Low Grade	Not_Applicable	Stage II	3507	No	3507	Alive	Yes	30	0.13	258504	28	82	33	Hypermutated	MSI	4.17	Class_1	CMS4	iCMS3	CRPS1	None	11	Not_Applicable	Not_Applicable	Not_Applicable
U0207	CRC-SW-U0207-T	CRC-SW-U0207-N	CRC.SW.U0207.T	Not_Applicable	Surgery	Whole Blood	53.73	20.32	57	52.88	20.25	57	65110962	Not_Applicable	Female	73	66-79	Untreated	Not_Applicable	Colon	Ascending Colon	Right Colon	Mucinous Adenocarcinoma	High Grade	Not_Applicable	Stage II	3299	No	3299	Dead	Yes	25	0.22	353002	28	57	81	Hypermutated	MSI	25.94	Class_1	CMS1	iCMS3	CRPS1	None	5	Not_Applicable	Not_Applicable	Not_Applicable
U0208	CRC-SW-U0208-T	CRC-SW-U0208-N	CRC.SW.U0208.T	Not_Applicable	Surgery	Whole Blood	52.95	22.14	56	53.15	19.91	57	67557222	Not_Applicable	Female	76	66-79	Untreated	Not_Applicable	Colon	Cecum	Right Colon	Adenocarcinoma	Low Grade	Not_Applicable	Stage III	1330	No	1330	Dead	Yes	20	0.34	29607	8	270	64	Non-Hypermutated	MSS	0.87	Not_Applicable	CMS2	iCMS2	CRPS3	None	17	Not_Applicable	Not_Applicable	Not_Applicable
U0209	CRC-SW-U0209-T	CRC-SW-U0209-N	CRC.SW.U0209.T	Not_Applicable	Surgery	Whole Blood	53.52	20.32	57	53.8	21.42	58	64252908	Not_Applicable	Male	74	66-79	Untreated	Not_Applicable	Colon	Sigmoid Colon	Left Colon	Mucinous Adenocarcinoma	Low Grade	Not_Applicable	Stage III	339	Yes	2855	Dead	Yes	60	0.17	20586	6	50	37	Non-Hypermutated	MSS	0	Not_Applicable	CMS4	iCMS2	CRPS4	None	41	Not_Applicable	Not_Applicable	Not_Applicable
U0210	CRC-SW-U0210-T	CRC-SW-U0210-N	CRC.SW.U0210.T	Not_Applicable	Surgery	Whole Blood	49.29	20.69	51	52.88	20.52	57	65382676	Not_Applicable	Male	75	66-79	Untreated	Not_Applicable	Colon	Hepatic Flexure	Right Colon	Adenocarcinoma	Low Grade	Not_Applicable	Stage II	3465	No	3465	Alive	Yes	40	0.18	14952	2	111	85	Non-Hypermutated	MSS	0.01	Not_Applicable	CMS2	iCMS2	CRPS2	None	-23	Not_Applicable	Not_Applicable	Not_Applicable
U0211	CRC-SW-U0211-T	CRC-SW-U0211-N	CRC.SW.U0211.T	Not_Applicable	Surgery	Whole Blood	52.38	22.09	55	53.82	19.98	58	67583942	Not_Applicable	Female	76	66-79	Untreated	Not_Applicable	Colon	Ascending Colon	Right Colon	Adenocarcinoma	Low Grade	Not_Applicable	Stage III	2901	No	2901	Alive	Yes	20	0.25	36830	6	52	48	Non-Hypermutated	MSS	0.2	Not_Applicable	CMS3	Undefined	CRPS3	None	5	Not_Applicable	Not_Applicable	Not_Applicable
U0212	CRC-SW-U0212-T	CRC-SW-U0212-N	CRC.SW.U0212.T	Not_Applicable	Biopsy	Whole Blood	53.43	23.21	56	53.52	19.96	58	64076524	Not_Applicable	Male	77	66-79	Untreated	Not_Applicable	Rectum	Rectum	Rectum	Adenocarcinoma	Low Grade	75	Stage IV	Not_Applicable	Not_Applicable	1921	Dead	Yes	42.5	0.27	38305	3	306	150	Non-Hypermutated	MSS	0.44	Not_Applicable	CMS2	iCMS2	CRPS3	None	-15	Not_Applicable	Yes	Yes
U0213	CRC-SW-U0213-T	CRC-SW-U0213-N	CRC.SW.U0213.T	Not_Applicable	Surgery	Whole Blood	51.98	22.31	54	52.31	20.76	56	61518136	Not_Applicable	Male	71	66-79	Treated	Radiation	Rectum	Rectum	Rectum	Adenocarcinoma	Low Grade	35	Stage III	4683	No	4683	Alive	Yes	40	0.2	19284	5	54	16	Non-Hypermutated	MSS	0	Not_Applicable	Undefined	iCMS2	CRPS2	None	-15	Not_Applicable	Not_Applicable	Not_Applicable
U0214	CRC-SW-U0214-T	CRC-SW-U0214-N	CRC.SW.U0214.T	Not_Applicable	Surgery	Whole Blood	53.09	21.4	57	54.38	20.82	59	63909550	Not_Applicable	Male	72	66-79	Untreated	Not_Applicable	Colon	Sigmoid Colon	Left Colon	Adenocarcinoma	Low Grade	Not_Applicable	Stage IV	Not_Applicable	Not_Applicable	788	Dead	Yes	40	0.1	14851	5	186	70	Non-Hypermutated	MSS	0	Not_Applicable	CMS4	iCMS2	CRPS4	None	-9	Not_Applicable	No	Yes
U0215	CRC-SW-U0215-T	CRC-SW-U0215-N	CRC.SW.U0215.T	Not_Applicable	Surgery	Tumour Adjacent Tissue	52.88	20.29	57	53.88	20.37	58	66079496	Not_Applicable	Male	77	66-79	Untreated	Not_Applicable	Colon	Hepatic Flexure	Right Colon	Adenocarcinoma	Low Grade	Not_Applicable	Stage II	1915	No	1915	Dead	Yes	40	0.28	389909	28	97	109	Hypermutated	MSI	34.45	Class_1	CMS1	iCMS3	CRPS1	None	27	Not_Applicable	Not_Applicable	Not_Applicable
U0216	CRC-SW-U0216-T	CRC-SW-U0216-N	CRC.SW.U0216.T	Not_Applicable	Biopsy	Tumour Adjacent Tissue	52.59	20.73	56	52.78	19.98	57	67374992	Not_Applicable	Male	72	66-79	Untreated	Not_Applicable	Rectum	Rectum	Rectum	Adenocarcinoma	Low Grade	20	Stage I	4145	No	4145	Dead	Yes	40	0.23	19695	8	109	186	Non-Hypermutated	MSS	0.06	Not_Applicable	CMS4	iCMS3	CRPS4	None	3	Not_Applicable	Not_Applicable	Not_Applicable
U0217	CRC-SW-U0217-T	CRC-SW-U0217-N	CRC.SW.U0217.T	Not_Applicable	Surgery	Tumour Adjacent Tissue	52.9	19.27	56	52.61	18.98	56	65744446	Not_Applicable	Female	76	66-79	Untreated	Not_Applicable	Colon	Cecum	Right Colon	Adenocarcinoma	Low Grade	Not_Applicable	Stage II	538	No	538	Dead	Yes	40	0.22	322699	28	52	45	Hypermutated	MSI	26.46	Class_1	CMS1	iCMS3	CRPS1	None	35	Not_Applicable	Not_Applicable	Not_Applicable
U0218	CRC-SW-U0218-T	CRC-SW-U0218-N	CRC.SW.U0218.T	Not_Applicable	Surgery	Whole Blood	53.8	24.38	55	53.59	20.35	57	63698688	Not_Applicable	Female	77	66-79	Untreated	Not_Applicable	Colon	Transverse Colon	Right Colon	Adenocarcinoma	Low Grade	Not_Applicable	Stage II	2379	No	2379	Alive	Yes	40	0.23	13100	2	103	74	Non-Hypermutated	MSS	0.02	Not_Applicable	CMS4	iCMS2	CRPS3	None	1	Not_Applicable	Not_Applicable	Not_Applicable
U0220	CRC-SW-U0220-T	CRC-SW-U0220-N	CRC.SW.U0220.T	Not_Applicable	Biopsy	Whole Blood	52.77	20.66	55	52.61	20.08	57	65177742	Not_Applicable	Male	76	66-79	Untreated	Not_Applicable	Rectum	Rectum	Rectum	Adenocarcinoma	Low Grade	60	Stage I	2731	No	2731	Alive	Yes	20	0.28	21803	7	98	32	Non-Hypermutated	MSS	0.19	Not_Applicable	CMS2	iCMS2	CRPS3	None	-15	Not_Applicable	Not_Applicable	Not_Applicable
U0221	CRC-SW-U0221-T	CRC-SW-U0221-N	CRC.SW.U0221.T	CRC.SW.U0221.N	Surgery	Whole Blood	54.22	22.03	58	54.31	21.2	59	63766310	64608746	Male	77	66-79	Untreated	Not_Applicable	Colon	Ascending Colon	Right Colon	Mucinous Adenocarcinoma	High Grade	Not_Applicable	Stage II	2234	No	2234	Alive	Yes	40	0.26	348950	28	89	116	Hypermutated	MSI	35.34	Class_1	CMS1	iCMS3	CRPS1	None	7	1	Not_Applicable	Not_Applicable
U0222	CRC-SW-U0222-T	CRC-SW-U0222-N	CRC.SW.U0222.T	Not_Applicable	Surgery	Whole Blood	51.76	21.96	54	51.78	19.81	55	64565696	Not_Applicable	Female	72	66-79	Untreated	Not_Applicable	Colon	Sigmoid Colon	Left Colon	Adenocarcinoma	Low Grade	Not_Applicable	Stage IV	Not_Applicable	Not_Applicable	1779	Dead	Yes	40	0.14	30591	3	164	73	Non-Hypermutated	MSS	0	Not_Applicable	CMS4	iCMS2	CRPS2	None	21	Not_Applicable	Yes	No
U0224	CRC-SW-U0224-T	CRC-SW-U0224-N	CRC.SW.U0224.T	Not_Applicable	Surgery	Whole Blood	52.08	21.52	54	52.68	19.45	56	57974380	Not_Applicable	Female	72	66-79	Untreated	Not_Applicable	Colon	Cecum	Right Colon	Adenocarcinoma	Low Grade	Not_Applicable	Stage II	4032	No	4032	Alive	Yes	30	0.32	519046	34	128	105	Hypermutated	MSI	48.88	Class_2	Undefined	iCMS3	CRPS1	None	23	Not_Applicable	Not_Applicable	Not_Applicable
U0225	CRC-SW-U0225-T	CRC-SW-U0225-N	CRC.SW.U0225.T	CRC.SW.U0225.N	Surgery	Whole Blood	52.51	22.7	56	54.6	21.11	59	63111660	65059302	Male	77	66-79	Untreated	Not_Applicable	Colon	Sigmoid Colon	Left Colon	Adenocarcinoma	Low Grade	Not_Applicable	Stage III	2246	No	2246	Alive	Yes	40	0.4	14991	5	221	31	Non-Hypermutated	MSS	0.77	Not_Applicable	Undefined	iCMS2	CRPS3	None	13	-31	Not_Applicable	Not_Applicable
U0227	CRC-SW-U0227-T	CRC-SW-U0227-N	CRC.SW.U0227.T	Not_Applicable	Surgery	Whole Blood	52.8	20.97	56	53.81	19.82	57	63743084	Not_Applicable	Female	72	66-79	Untreated	Not_Applicable	Colon	Cecum	Right Colon	Adenocarcinoma	High Grade	Not_Applicable	Stage III	237	Yes	291	Dead	Yes	60	0.23	32429	8	209	67	Non-Hypermutated	MSS	0.28	Not_Applicable	Undefined	Undefined	CRPS3	None	-13	Not_Applicable	Not_Applicable	Not_Applicable
U0228	CRC-SW-U0228-T	CRC-SW-U0228-N	CRC.SW.U0228.T	Not_Applicable	Biopsy	Whole Blood	52.18	21.53	55	53.02	20.23	57	65089644	Not_Applicable	Male	76	66-79	Untreated	Not_Applicable	Rectum	Rectum	Rectum	Adenocarcinoma	Low Grade	30	Stage I	1911	No	1911	Dead	Yes	40	0.21	12652	3	129	128	Non-Hypermutated	MSS	0.02	Not_Applicable	Undefined	iCMS2	CRPS3	Circular	7	Not_Applicable	Not_Applicable	Not_Applicable
U0229	CRC-SW-U0229-T	CRC-SW-U0229-N	CRC.SW.U0229.T	Not_Applicable	Surgery	Whole Blood	52.92	19.6	57	53.82	20.77	58	65758346	Not_Applicable	Female	70	66-79	Treated	Chemotherapy	Colon	Cecum	Right Colon	Adenocarcinoma	Low Grade	Not_Applicable	Stage IV	Not_Applicable	Not_Applicable	2115	Dead	Yes	50	0.35	16999	5	69	32	Non-Hypermutated	MSS	0.22	Not_Applicable	CMS3	iCMS3	CRPS5	None	-37	Not_Applicable	Yes	No
U0230	CRC-SW-U0230-T	CRC-SW-U0230-N	CRC.SW.U0230.T	Not_Applicable	Biopsy	Tumour Adjacent Tissue	54.83	21.07	58	54.57	19.86	58	65814634	Not_Applicable	Female	70	66-79	Untreated	Not_Applicable	Rectum	Rectum	Rectum	Adenocarcinoma	Low Grade	27	Stage III	3650	No	3650	Dead	Yes	60	0.21	40511	5	56	34	Non-Hypermutated	MSS	0.03	Not_Applicable	CMS2	iCMS2	CRPS2	None	13	Not_Applicable	Not_Applicable	Not_Applicable
U0231	CRC-SW-U0231-T	CRC-SW-U0231-N	CRC.SW.U0231.T	Not_Applicable	Surgery	Tumour Adjacent Tissue	53.28	19.47	57	52.72	19.25	56	66130632	Not_Applicable	Female	77	66-79	Untreated	Not_Applicable	Colon	Transverse Colon	Right Colon	Adenocarcinoma	Low Grade	Not_Applicable	Stage I	2158	No	2158	Alive	Yes	25	0.17	224375	12	58	63	Hypermutated	MSI	10.59	Class_1	CMS1	iCMS3	CRPS1	None	37	Not_Applicable	Not_Applicable	Not_Applicable
U0232	CRC-SW-U0232-T	CRC-SW-U0232-N	CRC.SW.U0232.T	Not_Applicable	Surgery	Tumour Adjacent Tissue	53.12	20.68	56	54.75	20.54	58	64558110	Not_Applicable	Female	71	66-79	Treated	Radiation	Rectum	Rectum	Rectum	Adenocarcinoma	Low Grade	23	Stage I	994	No	994	Dead	Yes	50	0.14	9358	3	41	11	Non-Hypermutated	MSS	0	Not_Applicable	CMS3	iCMS3	CRPS2	None	1	Not_Applicable	Not_Applicable	Not_Applicable
U0233	CRC-SW-U0233-T	CRC-SW-U0233-N	CRC.SW.U0233.T	Not_Applicable	Surgery	Whole Blood	54.66	20.31	58	52.03	19.87	56	53933830	Not_Applicable	Female	71	66-79	Untreated	Not_Applicable	Colon	Cecum	Right Colon	Adenocarcinoma	Low Grade	Not_Applicable	Stage III	315	Yes	975	Dead	Yes	35	0.13	211192	17	67	29	Hypermutated	MSI	4.79	Class_1	CMS1	iCMS3	CRPS1	None	15	Not_Applicable	Not_Applicable	Not_Applicable
U0234	CRC-SW-U0234-T	CRC-SW-U0234-N	CRC.SW.U0234.T	Not_Applicable	Surgery	Whole Blood	51.66	21.38	54	50.56	22.45	54	43837644	Not_Applicable	Male	75	66-79	Untreated	Not_Applicable	Colon	Sigmoid Colon	Left Colon	Adenocarcinoma	Low Grade	Not_Applicable	Stage III	2655	No	2655	Alive	Yes	30	0.22	11990	5	49	7	Non-Hypermutated	MSS	0	Not_Applicable	CMS2	iCMS2	CRPS3	None	-39	Not_Applicable	Not_Applicable	Not_Applicable
U0235	CRC-SW-U0235-T	CRC-SW-U0235-N	CRC.SW.U0235.T	CRC.SW.U0235.N	Surgery	Tumour Adjacent Tissue	51.72	19.04	55	53.51	20.69	57	65115440	62093410	Female	75	66-79	Untreated	Not_Applicable	Colon	Cecum	Right Colon	Mucinous Adenocarcinoma	Low Grade	Not_Applicable	Stage II	2494	No	2494	Alive	Yes	20	0.2	405180	31	35	40	Hypermutated	MSI	22.34	Class_2	CMS1	iCMS3	CRPS1	None	15	-23	Not_Applicable	Not_Applicable
U0236	CRC-SW-U0236-T	CRC-SW-U0236-N	CRC.SW.U0236.T	Not_Applicable	Surgery	Whole Blood	50.98	22.38	52	53.82	20.42	58	63714406	Not_Applicable	Male	72	66-79	Untreated	Not_Applicable	Colon	Sigmoid Colon	Left Colon	Adenocarcinoma	Low Grade	Not_Applicable	Stage III	3507	No	3507	Alive	Yes	50	0.19	12886	2	410	127	Non-Hypermutated	MSS	0	Not_Applicable	CMS2	iCMS2	CRPS2	None	-7	Not_Applicable	Not_Applicable	Not_Applicable
U0237	CRC-SW-U0237-T	CRC-SW-U0237-N	CRC.SW.U0237.T	Not_Applicable	Surgery	Whole Blood	51.79	24.03	53	51.83	20.63	56	63471630	Not_Applicable	Male	71	66-79	Treated	Radiation	Rectum	Rectum	Rectum	Adenocarcinoma	Low Grade	30	Stage III	3489	No	3489	Dead	Yes	40	0.27	14516	3	108	54	Non-Hypermutated	MSS	0.05	Not_Applicable	CMS2	iCMS2	CRPS3	Linear	-23	Not_Applicable	Not_Applicable	Not_Applicable
U0238	CRC-SW-U0238-T	CRC-SW-U0238-N	CRC.SW.U0238.T	Not_Applicable	Biopsy	Whole Blood	54.2	21.81	56	53.29	20.07	58	61988584	Not_Applicable	Male	73	66-79	Untreated	Not_Applicable	Rectum	Rectum	Rectum	Adenocarcinoma	Low Grade	70	Stage II	868	No	868	Dead	Yes	25	0.16	24866	6	177	129	Non-Hypermutated	MSS	0.14	Not_Applicable	CMS2	iCMS2	CRPS2	None	-19	Not_Applicable	Not_Applicable	Not_Applicable
U0239	CRC-SW-U0239-T	CRC-SW-U0239-N	CRC.SW.U0239.T	CRC.SW.U0239.N	Surgery	Whole Blood	52.43	20.63	57	53.09	20.95	57	65863444	63386768	Male	76	66-79	Untreated	Not_Applicable	Colon	Sigmoid Colon	Left Colon	Adenocarcinoma	Low Grade	Not_Applicable	Stage I	67	No	67	Dead	Yes	50	0.4	452208	22	93	54	Hypermutated	MSI	50.1	Class_2	CMS3	iCMS3	CRPS1	None	-1	-15	Not_Applicable	Not_Applicable
U0240	CRC-SW-U0240-T	CRC-SW-U0240-N	CRC.SW.U0240.T	Not_Applicable	Surgery	Whole Blood	51.69	21.14	55	54.21	20.29	58	61732158	Not_Applicable	Female	75	66-79	Untreated	Not_Applicable	Colon	Ascending Colon	Right Colon	Adenocarcinoma	High Grade	Not_Applicable	Stage III	2465	No	2465	Alive	Yes	55	0.27	565329	36	134	59	Hypermutated	MSI	45.4	Class_1	CMS1	Undefined	CRPS1	None	27	Not_Applicable	Not_Applicable	Not_Applicable
U0241	CRC-SW-U0241-T	CRC-SW-U0241-N	CRC.SW.U0241.T	Not_Applicable	Biopsy	Whole Blood	52.8	22.9	54	52.94	19.33	57	65299132	Not_Applicable	Female	76	66-79	Untreated	Not_Applicable	Rectum	Rectum	Rectum	Adenocarcinoma	High Grade	45	Stage III	2217	No	2217	Alive	Yes	35	0.21	19620	9	205	114	Non-Hypermutated	MSS	0.04	Not_Applicable	Undefined	iCMS2	CRPS2	Circular	7	Not_Applicable	Not_Applicable	Not_Applicable
U0242	CRC-SW-U0242-T	CRC-SW-U0242-N	CRC.SW.U0242.T	Not_Applicable	Surgery	Whole Blood	53.11	20.85	56	52.35	22.37	56	63429208	Not_Applicable	Male	69	66-79	Treated	Radiation	Rectum	Rectum	Rectum	Adenocarcinoma	Low Grade	30	Stage II	4615	No	4615	Alive	Yes	25	0.1	11667	3	93	32	Non-Hypermutated	MSS	0	Not_Applicable	CMS4	iCMS2	CRPS4	None	-9	Not_Applicable	Not_Applicable	Not_Applicable
U0243	CRC-SW-U0243-T	CRC-SW-U0243-N	CRC.SW.U0243.T	Not_Applicable	Biopsy	Whole Blood	53.59	20.23	57	52.62	19.11	56	63674186	Not_Applicable	Female	69	66-79	Untreated	Not_Applicable	Rectum	Rectum	Rectum	Mucinous Adenocarcinoma	Low Grade	35	Stage III	3636	No	3636	Dead	Yes	25	0.21	15988	5	99	30	Non-Hypermutated	MSS	0.07	Not_Applicable	Undefined	iCMS3	CRPS1	None	11	Not_Applicable	Not_Applicable	Not_Applicable
U0244	CRC-SW-U0244-T	CRC-SW-U0244-N	CRC.SW.U0244.T	Not_Applicable	Surgery	Whole Blood	53.31	22.05	56	53.85	20.25	58	64008092	Not_Applicable	Female	69	66-79	Untreated	Not_Applicable	Colon	Cecum	Right Colon	Adenocarcinoma	Low Grade	Not_Applicable	Stage III	4849	No	4849	Alive	Yes	35	0.28	34019	9	217	67	Non-Hypermutated	MSS	0.41	Not_Applicable	CMS2	iCMS2	CRPS3	None	-5	Not_Applicable	Not_Applicable	Not_Applicable
U0245	CRC-SW-U0245-T	CRC-SW-U0245-N	CRC.SW.U0245.T	Not_Applicable	Surgery	Whole Blood	52.26	21.31	55	52.76	23.49	56	64158628	Not_Applicable	Female	71	66-79	Untreated	Not_Applicable	Colon	Cecum	Right Colon	Adenocarcinoma	Low Grade	Not_Applicable	Stage III	344	Yes	564	Dead	Yes	30	0.22	23167	7	43	29	Non-Hypermutated	MSS	0.07	Not_Applicable	CMS4	iCMS2	CRPS4	Linear	-3	Not_Applicable	Not_Applicable	Not_Applicable
U0246	CRC-SW-U0246-T	CRC-SW-U0246-N	CRC.SW.U0246.T	Not_Applicable	Surgery	Whole Blood	54.03	21.61	56	54.61	20.09	58	65228956	Not_Applicable	Female	74	66-79	Treated	Chemotherapy	Colon	Cecum	Right Colon	Adenocarcinoma	Low Grade	Not_Applicable	Stage II	2857	No	2857	Alive	Yes	60	0.36	46983	8	181	53	Non-Hypermutated	MSS	1.81	Not_Applicable	CMS3	iCMS3	CRPS3	None	7	Not_Applicable	Not_Applicable	Not_Applicable
U0247	CRC-SW-U0247-T	CRC-SW-U0247-N	CRC.SW.U0247.T	Not_Applicable	Surgery	Whole Blood	52.01	20.21	56	54.99	20.02	59	66962172	Not_Applicable	Female	70	66-79	Untreated	Not_Applicable	Colon	Cecum	Right Colon	Adenocarcinoma	Low Grade	Not_Applicable	Stage III	4203	No	4203	Alive	Yes	35	0.15	18899	3	902	34	Non-Hypermutated	MSS	0	Not_Applicable	CMS4	iCMS3	CRPS2	None	-17	Not_Applicable	Not_Applicable	Not_Applicable
U0248	CRC-SW-U0248-T	CRC-SW-U0248-N	CRC.SW.U0248.T	Not_Applicable	Surgery	Whole Blood	52.14	22.61	53	54.52	21.03	59	66506802	Not_Applicable	Male	72	66-79	Untreated	Not_Applicable	Colon	Sigmoid Colon	Left Colon	Mucinous Adenocarcinoma	Low Grade	Not_Applicable	Stage II	1983	No	1983	Dead	Yes	60	0.21	16747	6	252	38	Non-Hypermutated	MSS	0.78	Not_Applicable	Undefined	iCMS2	CRPS3	None	-41	Not_Applicable	Not_Applicable	Not_Applicable
U0249	CRC-SW-U0249-T	CRC-SW-U0249-N	CRC.SW.U0249.T	Not_Applicable	Surgery	Whole Blood	51.62	19.48	55	53.19	22.54	58	65112798	Not_Applicable	Female	75	66-79	Treated	Chemotherapy	Colon	Ascending Colon	Right Colon	Adenocarcinoma	High Grade	Not_Applicable	Stage III	2539	No	2539	Alive	Yes	20	0.1	418906	33	32	26	Hypermutated	MSI	4.12	Class_1	CMS1	iCMS3	CRPS1	None	11	Not_Applicable	Not_Applicable	Not_Applicable
U0250	CRC-SW-U0250-T	CRC-SW-U0250-N	CRC.SW.U0250.T	Not_Applicable	Surgery	Whole Blood	47.86	25.07	51	52.71	19.92	56	63752228	Not_Applicable	Female	74	66-79	Treated	Chemotherapy	Colon	Hepatic Flexure	Right Colon	Adenocarcinoma	Low Grade	Not_Applicable	Stage II	2571	No	2571	Alive	Yes	40	0.24	383783	26	95	70	Hypermutated	MSI	42.68	Class_2	Undefined	iCMS3	CRPS1	Heavily rearranged	5	Not_Applicable	Not_Applicable	Not_Applicable
U0251	CRC-SW-U0251-T	CRC-SW-U0251-N	CRC.SW.U0251.T	Not_Applicable	Biopsy	Whole Blood	54.16	23.86	55	53.08	20.43	57	64818228	Not_Applicable	Male	71	66-79	Untreated	Not_Applicable	Rectum	Rectum	Rectum	Adenocarcinoma	Low Grade	65	Stage I	3571	No	3571	Alive	Yes	50	0.18	26188	6	160	72	Non-Hypermutated	MSS	0.37	Not_Applicable	CMS2	iCMS2	CRPS3	None	-21	Not_Applicable	Not_Applicable	Not_Applicable
U0252	CRC-SW-U0252-T	CRC-SW-U0252-N	CRC.SW.U0252.T	Not_Applicable	Surgery	Whole Blood	51.7	20.73	56	52.56	25.22	56	65722108	Not_Applicable	Male	70	66-79	Untreated	Not_Applicable	Colon	Ascending Colon	Right Colon	Adenocarcinoma	High Grade	Not_Applicable	Stage III	1554	Yes	1761	Dead	Yes	40	0.17	171431	16	59	20	Hypermutated	MSI	14	Class_1	CMS1	iCMS3	CRPS1	None	5	Not_Applicable	Not_Applicable	Not_Applicable
U0253	CRC-SW-U0253-T	CRC-SW-U0253-N	CRC.SW.U0253.T	Not_Applicable	Surgery	Whole Blood	54.35	19.82	58	54.18	20.38	58	63049814	Not_Applicable	Female	74	66-79	Untreated	Not_Applicable	Colon	Hepatic Flexure	Right Colon	Adenocarcinoma	Low Grade	Not_Applicable	Stage II	2623	No	2623	Alive	Yes	25	0.15	259451	25	64	27	Hypermutated	MSI	13.44	Class_1	CMS1	iCMS3	CRPS1	None	15	Not_Applicable	Not_Applicable	Not_Applicable
U0254	CRC-SW-U0254-T	CRC-SW-U0254-N	CRC.SW.U0254.T	CRC.SW.U0254.N	Surgery	Whole Blood	54.48	20.64	58	54.22	20.97	58	64415302	63259088	Female	75	66-79	Untreated	Not_Applicable	Colon	Ascending Colon	Right Colon	Mucinous Adenocarcinoma	Low Grade	Not_Applicable	Stage III	2324	No	2324	Alive	Yes	30	0.24	18331	6	54	12	Non-Hypermutated	MSS	0.03	Not_Applicable	CMS4	iCMS3	CRPS1	None	11	-19	Not_Applicable	Not_Applicable
U0255	CRC-SW-U0255-T	CRC-SW-U0255-N	CRC.SW.U0255.T	Not_Applicable	Surgery	Tumour Adjacent Tissue	53.59	21.33	56	52.85	20.03	56	64486412	Not_Applicable	Female	68	66-79	Treated	Radiation	Rectum	Rectum	Rectum	Adenocarcinoma	High Grade	50	Stage III	559	Yes	1079	Dead	Yes	30	0.18	14085	11	35	19	Non-Hypermutated	MSS	0	Not_Applicable	CMS4	iCMS3	CRPS2	None	-31	Not_Applicable	Not_Applicable	Not_Applicable
U0256	CRC-SW-U0256-T	CRC-SW-U0256-N	CRC.SW.U0256.T	Not_Applicable	Surgery	Whole Blood	51.73	21.5	56	54.04	20.84	58	64786674	Not_Applicable	Male	74	66-79	Untreated	Not_Applicable	Colon	Ascending Colon	Right Colon	Adenocarcinoma	Low Grade	Not_Applicable	Stage II	2403	No	2403	Alive	Yes	20	0.19	221503	20	121	21	Hypermutated	MSI	15.22	Class_1	CMS4	iCMS3	CRPS1	None	11	Not_Applicable	Not_Applicable	Not_Applicable
U0257	CRC-SW-U0257-T	CRC-SW-U0257-N	CRC.SW.U0257.T	Not_Applicable	Surgery	Whole Blood	52.5	21.73	54	51.55	21.83	56	65517522	Not_Applicable	Male	69	66-79	Untreated	Not_Applicable	Colon	Cecum	Right Colon	Adenocarcinoma	Low Grade	Not_Applicable	Stage III	4173	No	4173	Alive	Yes	30	0.25	27488	3	223	84	Non-Hypermutated	MSS	0.67	Not_Applicable	CMS4	iCMS2	CRPS4	None	15	Not_Applicable	Not_Applicable	Not_Applicable
U0258	CRC-SW-U0258-T	CRC-SW-U0258-N	CRC.SW.U0258.T	Not_Applicable	Biopsy	Whole Blood	51.79	19.69	56	52.52	20.06	57	65213532	Not_Applicable	Male	73	66-79	Untreated	Not_Applicable	Rectum	Rectum	Rectum	Adenocarcinoma	High Grade	33	Stage IV	Not_Applicable	Not_Applicable	195	Dead	No	30	0.22	20211	4	65	27	Non-Hypermutated	MSS	0.09	Not_Applicable	CMS3	iCMS3	CRPS5	None	-41	Not_Applicable	Yes	No
U0259	CRC-SW-U0259-T	CRC-SW-U0259-N	CRC.SW.U0259.T	Not_Applicable	Surgery	Whole Blood	52.84	19.39	56	53.08	19.96	57	65013558	Not_Applicable	Female	68	66-79	Untreated	Not_Applicable	Colon	Transverse Colon	Right Colon	Adenocarcinoma	High Grade	Not_Applicable	Stage III	65	Yes	76	Dead	Yes	30	0.09	69486	13	29	10	Hypermutated	MSS	0	Not_Applicable	CMS4	iCMS3	CRPS4	None	17	Not_Applicable	Not_Applicable	Not_Applicable
U0260	CRC-SW-U0260-T	CRC-SW-U0260-N	CRC.SW.U0260.T	Not_Applicable	Surgery	Whole Blood	53.17	23.13	56	53.81	20.83	58	64215020	Not_Applicable	Male	69	66-79	Untreated	Not_Applicable	Colon	Sigmoid Colon	Left Colon	Adenocarcinoma	Low Grade	Not_Applicable	Stage IV	Not_Applicable	Not_Applicable	4488	Dead	Yes	60	0.25	16165	5	185	79	Non-Hypermutated	MSS	0.27	Not_Applicable	Undefined	iCMS2	CRPS2	None	7	Not_Applicable	Yes	No
U0262	CRC-SW-U0262-T	CRC-SW-U0262-N	CRC.SW.U0262.T	Not_Applicable	Surgery	Whole Blood	53.62	23.45	55	54.67	20.17	58	64169592	Not_Applicable	Female	69	66-79	Untreated	Not_Applicable	Colon	Descending Colon	Left Colon	Adenocarcinoma	Low Grade	Not_Applicable	Stage I	4199	No	4199	Alive	Yes	40	0.27	21684	7	284	104	Non-Hypermutated	MSS	0.71	Not_Applicable	Undefined	iCMS2	CRPS3	None	-13	Not_Applicable	Not_Applicable	Not_Applicable
U0263	CRC-SW-U0263-T	CRC-SW-U0263-N	CRC.SW.U0263.T	Not_Applicable	Surgery	Whole Blood	52.96	26.36	54	54.09	20.38	58	63313132	Not_Applicable	Female	69	66-79	Untreated	Not_Applicable	Colon	Sigmoid Colon	Left Colon	Adenocarcinoma	Low Grade	Not_Applicable	Stage IV	Not_Applicable	Not_Applicable	362	Dead	Yes	60	0.3	30998	5	288	156	Non-Hypermutated	MSS	0.3	Not_Applicable	CMS2	iCMS2	CRPS3	Circular	-1	Not_Applicable	Yes	No
U0264	CRC-SW-U0264-T	CRC-SW-U0264-N	CRC.SW.U0264.T	Not_Applicable	Surgery	Whole Blood	53.97	20.76	58	52.1	20.7	56	65006490	Not_Applicable	Male	69	66-79	Treated	Radiation	Rectum	Rectum	Rectum	Adenocarcinoma	High Grade	60	Stage III	590	Yes	2020	Dead	Yes	30	0.1	18719	5	92	58	Non-Hypermutated	MSS	0	Not_Applicable	CMS4	iCMS3	CRPS4	None	17	Not_Applicable	Not_Applicable	Not_Applicable
U0266	CRC-SW-U0266-T	CRC-SW-U0266-N	CRC.SW.U0266.T	Not_Applicable	Surgery	Whole Blood	52.32	22.55	55	52.21	21.55	56	64766862	Not_Applicable	Female	70	66-79	Untreated	Not_Applicable	Colon	Cecum	Right Colon	Adenocarcinoma	Low Grade	Not_Applicable	Stage III	3886	No	3886	Alive	Yes	25	0.15	23808	4	2383	60	Non-Hypermutated	MSS	0.01	Not_Applicable	Undefined	Undefined	CRPS2	None	-7	Not_Applicable	Not_Applicable	Not_Applicable
U0267	CRC-SW-U0267-T	CRC-SW-U0267-N	CRC.SW.U0267.T	Not_Applicable	Surgery	Tumour Adjacent Tissue	52.44	20.75	55	54.16	20.65	59	63503284	Not_Applicable	Male	73	66-79	Treated	Chemotherapy	Colon	Transverse Colon	Right Colon	Adenocarcinoma	Low Grade	Not_Applicable	Stage II	152	Yes	445	Dead	Yes	30	0.22	30853	10	117	68	Non-Hypermutated	MSS	0.22	Not_Applicable	CMS4	iCMS3	CRPS1	None	25	Not_Applicable	Not_Applicable	Not_Applicable
U0268	CRC-SW-U0268-T	CRC-SW-U0268-N	CRC.SW.U0268.T	Not_Applicable	Surgery	Whole Blood	51.65	20.46	56	51.18	20.86	55	64636266	Not_Applicable	Male	67	66-79	Untreated	Not_Applicable	Colon	Sigmoid Colon	Left Colon	Adenocarcinoma	Low Grade	Not_Applicable	Stage II	4643	No	4643	Alive	Yes	25	0.23	173032	23	68	18	Hypermutated	MSI	8.75	Class_1	Undefined	Undefined	CRPS1	None	37	Not_Applicable	Not_Applicable	Not_Applicable
U0269	CRC-SW-U0269-T	CRC-SW-U0269-N	CRC.SW.U0269.T	Not_Applicable	Surgery	Whole Blood	53.15	21.23	55	53.47	20.07	57	64585008	Not_Applicable	Female	69	66-79	Untreated	Not_Applicable	Colon	Ascending Colon	Right Colon	Mucinous Adenocarcinoma	Low Grade	Not_Applicable	Stage II	4195	No	4195	Alive	Yes	60	0.3	310785	28	286	62	Hypermutated	MSI	38	Class_1	Undefined	iCMS3	CRPS1	None	27	Not_Applicable	Not_Applicable	Not_Applicable
U0270	CRC-SW-U0270-T	CRC-SW-U0270-N	CRC.SW.U0270.T	Not_Applicable	Surgery	Whole Blood	53.78	20.19	57	55.06	20.29	59	65435906	Not_Applicable	Female	70	66-79	Untreated	Not_Applicable	Colon	Cecum	Right Colon	Adenocarcinoma	Low Grade	Not_Applicable	Stage I	3852	No	3852	Alive	Yes	50	0.18	154514	9	61	54	Hypermutated	MSI	7.67	Class_1	CMS3	iCMS3	CRPS1	None	5	Not_Applicable	Not_Applicable	Not_Applicable
U0271	CRC-SW-U0271-T	CRC-SW-U0271-N	CRC.SW.U0271.T	Not_Applicable	Surgery	Whole Blood	51.26	20.42	54	55.2	20.51	59	65576358	Not_Applicable	Female	69	66-79	Treated	Radiation	Rectum	Rectum	Rectum	Adenocarcinoma	Low Grade	40	Stage III	347	Yes	4079	Alive	Yes	25	0.11	12386	3	124	67	Non-Hypermutated	MSS	0	Not_Applicable	CMS4	iCMS2	CRPS4	Linear	5	Not_Applicable	Not_Applicable	Not_Applicable
U0273	CRC-SW-U0273-T	CRC-SW-U0273-N	CRC.SW.U0273.T	Not_Applicable	Surgery	Whole Blood	52.64	22.97	54	53.42	20.85	58	65110744	Not_Applicable	Male	68	66-79	Untreated	Not_Applicable	Colon	Descending Colon	Left Colon	Adenocarcinoma	Low Grade	Not_Applicable	Stage III	4306	No	4306	Alive	Yes	70	0.19	42821	4	260	228	Non-Hypermutated	MSS	0.16	Not_Applicable	Undefined	iCMS3	CRPS1	None	-7	Not_Applicable	Not_Applicable	Not_Applicable
U0274	CRC-SW-U0274-T	CRC-SW-U0274-N	CRC.SW.U0274.T	Not_Applicable	Surgery	Whole Blood	53.78	20.59	58	54.01	20.54	58	64458228	Not_Applicable	Male	70	66-79	Untreated	Not_Applicable	Colon	Cecum	Right Colon	Adenocarcinoma	Low Grade	Not_Applicable	Stage II	1570	No	1570	Dead	Yes	55	0.21	216865	17	55	70	Hypermutated	MSI	19.06	Class_1	CMS1	iCMS3	CRPS1	None	13	Not_Applicable	Not_Applicable	Not_Applicable
U0275	CRC-SW-U0275-T	CRC-SW-U0275-N	CRC.SW.U0275.T	Not_Applicable	Surgery	Whole Blood	51.68	23.92	52	54.11	21.27	57	64107786	Not_Applicable	Female	69	66-79	Untreated	Not_Applicable	Colon	Cecum	Right Colon	Adenocarcinoma	High Grade	Not_Applicable	Stage III	494	Yes	549	Dead	Yes	55	0.3	41064	6	414	600	Non-Hypermutated	MSS	0.94	Not_Applicable	CMS1	Undefined	CRPS1	Circular	25	Not_Applicable	Not_Applicable	Not_Applicable
U0276	CRC-SW-U0276-T	CRC-SW-U0276-N	CRC.SW.U0276.T	Not_Applicable	Biopsy	Whole Blood	52.22	22.92	53	52.85	20.54	57	65126592	Not_Applicable	Male	73	66-79	Untreated	Not_Applicable	Rectum	Rectum	Rectum	Adenocarcinoma	Low Grade	60	Stage IV	Not_Applicable	Not_Applicable	2599	Alive	Yes	30	0.26	18241	8	194	152	Non-Hypermutated	MSS	0.62	Not_Applicable	CMS2	iCMS2	CRPS3	Circular	-1	Not_Applicable	No	Yes
U0277	CRC-SW-U0277-T	CRC-SW-U0277-N	CRC.SW.U0277.T	Not_Applicable	Surgery	Whole Blood	54.28	23.1	57	54.94	20.98	60	65181786	Not_Applicable	Male	72	66-79	Untreated	Not_Applicable	Colon	Ascending Colon	Right Colon	Adenocarcinoma	Low Grade	Not_Applicable	Stage III	163	Yes	270	Dead	Yes	50	0.27	26564	6	177	154	Non-Hypermutated	MSS	0.21	Not_Applicable	CMS3	Undefined	CRPS3	None	-1	Not_Applicable	Not_Applicable	Not_Applicable
U0278	CRC-SW-U0278-T	CRC-SW-U0278-N	CRC.SW.U0278.T	Not_Applicable	Surgery	Whole Blood	50.67	19.8	54	50.49	19.56	54	64287894	Not_Applicable	Female	73	66-79	Untreated	Not_Applicable	Colon	Sigmoid Colon	Left Colon	Adenocarcinoma	Low Grade	Not_Applicable	Stage I	2428	No	2428	Alive	Yes	40	0.38	12487	7	128	67	Non-Hypermutated	MSS	0.14	Not_Applicable	Undefined	iCMS3	CRPS3	None	-35	Not_Applicable	Not_Applicable	Not_Applicable
U0279	CRC-SW-U0279-T	CRC-SW-U0279-N	CRC.SW.U0279.T	Not_Applicable	Surgery	Tumour Adjacent Tissue	54.15	20.84	58	54.58	20.44	59	66228340	Not_Applicable	Male	74	66-79	Untreated	Not_Applicable	Rectum	Rectum	Rectum	Adenocarcinoma	High Grade	50	Stage III	176	No	176	Dead	Yes	30	0.27	19704	8	41	23	Non-Hypermutated	MSS	0.03	Not_Applicable	Undefined	Undefined	CRPS5	None	-41	Not_Applicable	Not_Applicable	Not_Applicable
U0280	CRC-SW-U0280-T	CRC-SW-U0280-N	CRC.SW.U0280.T	Not_Applicable	Surgery	Whole Blood	52.93	22.04	55	54.84	21.11	59	64090562	Not_Applicable	Male	68	66-79	Untreated	Not_Applicable	Colon	Cecum	Right Colon	Adenocarcinoma	High Grade	Not_Applicable	Stage IV	Not_Applicable	Not_Applicable	4396	Alive	Yes	60	0.25	18735	4	161	57	Non-Hypermutated	MSS	0.06	Not_Applicable	Undefined	iCMS2	CRPS2	None	11	Not_Applicable	Yes	No
U0281	CRC-SW-U0281-T	CRC-SW-U0281-N	CRC.SW.U0281.T	Not_Applicable	Surgery	Whole Blood	52.89	23.21	55	53.81	21.66	58	63333312	Not_Applicable	Male	72	66-79	Untreated	Not_Applicable	Colon	Sigmoid Colon	Left Colon	Adenocarcinoma	High Grade	Not_Applicable	Stage III	2598	No	2598	Alive	Yes	20	0.13	21644	7	74	68	Non-Hypermutated	MSS	0	Not_Applicable	CMS2	iCMS2	CRPS2	None	-7	Not_Applicable	Not_Applicable	Not_Applicable
U0282	CRC-SW-U0282-T	CRC-SW-U0282-N	CRC.SW.U0282.T	Not_Applicable	Surgery	Whole Blood	52.92	23.38	56	52.36	20.22	57	61902234	Not_Applicable	Male	70	66-79	Treated	Radiation	Rectum	Rectum	Rectum	Adenocarcinoma	Low Grade	40	Stage III	3534	No	3534	Alive	Yes	30	0.24	13597	8	203	40	Non-Hypermutated	MSS	0.01	Not_Applicable	CMS4	iCMS2	CRPS2	None	-3	Not_Applicable	Not_Applicable	Not_Applicable
U0285	CRC-SW-U0285-T	CRC-SW-U0285-N	CRC.SW.U0285.T	Not_Applicable	Surgery	Whole Blood	52.92	21.1	56	53.59	21.08	58	62843016	Not_Applicable	Female	69	66-79	Untreated	Not_Applicable	Colon	Sigmoid Colon	Left Colon	Adenocarcinoma	Low Grade	Not_Applicable	Stage II	3830	No	3830	Alive	Yes	25	0.2	11443	2	176	204	Non-Hypermutated	MSS	0	Not_Applicable	CMS4	iCMS2	CRPS2	None	3	Not_Applicable	Not_Applicable	Not_Applicable
U0287	CRC-SW-U0287-T	CRC-SW-U0287-N	CRC.SW.U0287.T	Not_Applicable	Surgery	Whole Blood	51.15	22.02	53	52.99	20.04	56	65531304	Not_Applicable	Female	69	66-79	Untreated	Not_Applicable	Colon	Sigmoid Colon	Left Colon	Adenocarcinoma	Low Grade	Not_Applicable	Stage I	3562	No	3562	Alive	Yes	40	0.19	19153	8	180	92	Non-Hypermutated	MSS	0.13	Not_Applicable	CMS2	iCMS2	CRPS2	Linear	23	Not_Applicable	Not_Applicable	Not_Applicable
U0288	CRC-SW-U0288-T	CRC-SW-U0288-N	CRC.SW.U0288.T	Not_Applicable	Surgery	Tumour Adjacent Tissue	51.63	20.85	55	54.24	20.44	58	64849772	Not_Applicable	Male	72	66-79	Untreated	Not_Applicable	Colon	Sigmoid Colon	Left Colon	Adenocarcinoma	Low Grade	Not_Applicable	Stage I	2680	No	2680	Alive	Yes	50	0.27	13283	7	28	17	Non-Hypermutated	MSS	0.05	Not_Applicable	CMS3	iCMS3	CRPS5	None	-33	Not_Applicable	Not_Applicable	Not_Applicable
U0289	CRC-SW-U0289-T	CRC-SW-U0289-N	CRC.SW.U0289.T	CRC.SW.U0289.N	Surgery	Tumour Adjacent Tissue	53.61	20.93	56	52.47	19.31	56	65418660	63116572	Female	66	66-79	Untreated	Not_Applicable	Colon	Hepatic Flexure	Right Colon	Adenocarcinoma	Low Grade	Not_Applicable	Stage II	4372	No	4372	Dead	Yes	35	0.2	397814	30	112	25	Hypermutated	MSI	22.46	Class_1	CMS1	iCMS3	CRPS1	None	5	-23	Not_Applicable	Not_Applicable
U0290	CRC-SW-U0290-T	CRC-SW-U0290-N	CRC.SW.U0290.T	CRC.SW.U0290.N	Surgery	Whole Blood	53.56	23.96	56	52.55	20.75	57	62439660	64355796	Male	72	66-79	Untreated	Not_Applicable	Colon	Sigmoid Colon	Left Colon	Adenocarcinoma	Low Grade	Not_Applicable	Stage III	593	No	593	Dead	Yes	30	0.29	15972	4	140	82	Non-Hypermutated	MSS	0.04	Not_Applicable	Undefined	iCMS2	CRPS2	None	7	-11	Not_Applicable	Not_Applicable
U0291	CRC-SW-U0291-T	CRC-SW-U0291-N	CRC.SW.U0291.T	Not_Applicable	Surgery	Whole Blood	50.35	22.4	52	54.13	20.36	58	64587230	Not_Applicable	Female	69	66-79	Untreated	Not_Applicable	Colon	Transverse Colon	Right Colon	Adenocarcinoma	Low Grade	Not_Applicable	Stage IV	Not_Applicable	Not_Applicable	3922	Alive	Yes	30	0.19	20778	2	151	135	Non-Hypermutated	MSS	0.01	Not_Applicable	CMS2	iCMS2	CRPS2	Heavily rearranged	-15	Not_Applicable	Yes	No
U0292	CRC-SW-U0292-T	CRC-SW-U0292-N	CRC.SW.U0292.T	Not_Applicable	Surgery	Tumour Adjacent Tissue	54.7	22.8	58	52.63	20.14	57	64606380	Not_Applicable	Male	71	66-79	Untreated	Not_Applicable	Colon	Hepatic Flexure	Right Colon	Adenocarcinoma	Low Grade	Not_Applicable	Stage III	2487	No	2487	Dead	Yes	50	0.31	22493	7	99	23	Non-Hypermutated	MSS	0.35	Not_Applicable	CMS3	iCMS3	CRPS1	None	29	Not_Applicable	Not_Applicable	Not_Applicable
U0293	CRC-SW-U0293-T	CRC-SW-U0293-N	CRC.SW.U0293.T	Not_Applicable	Biopsy	Whole Blood	53.66	21.95	56	53.25	20.2	57	65265040	Not_Applicable	Male	67	66-79	Untreated	Not_Applicable	Rectum	Rectum	Rectum	Mucinous Adenocarcinoma	Low Grade	30	Stage III	4382	No	4382	Alive	Yes	55	0.28	15806	6	126	50	Non-Hypermutated	MSS	0.49	Not_Applicable	CMS3	iCMS3	CRPS5	None	-7	Not_Applicable	Not_Applicable	Not_Applicable
U0294	CRC-SW-U0294-T	CRC-SW-U0294-N	CRC.SW.U0294.T	Not_Applicable	Biopsy	Whole Blood	50	22.43	52	50.36	19.3	54	65887914	Not_Applicable	Male	73	66-79	Untreated	Not_Applicable	Rectum	Rectum	Rectum	Adenocarcinoma	Low Grade	40	Stage IV	Not_Applicable	Not_Applicable	2226	Alive	Yes	60	0.39	12857	5	139	14	Non-Hypermutated	MSS	0.42	Not_Applicable	CMS2	iCMS2	CRPS3	None	-23	Not_Applicable	Yes	No
U0295	CRC-SW-U0295-T	CRC-SW-U0295-N	CRC.SW.U0295.T	Not_Applicable	Surgery	Whole Blood	48.7	20.41	52	53.26	21.1	57	65802338	Not_Applicable	Male	67	66-79	Untreated	Not_Applicable	Colon	Hepatic Flexure	Right Colon	Mucinous Adenocarcinoma	Low Grade	Not_Applicable	Stage II	4237	No	4237	Alive	Yes	30	0.08	26327	5	45	5	Non-Hypermutated	MSS	0	Not_Applicable	CMS4	iCMS3	CRPS2	None	-29	Not_Applicable	Not_Applicable	Not_Applicable
U0296	CRC-SW-U0296-T	CRC-SW-U0296-N	CRC.SW.U0296.T	Not_Applicable	Biopsy	Whole Blood	55.01	21.32	59	51.94	19.85	56	64862388	Not_Applicable	Male	67	66-79	Untreated	Not_Applicable	Rectum	Rectum	Rectum	Adenocarcinoma	Low Grade	50	Stage II	4275	No	4275	Alive	Yes	30	0.25	23050	7	151	97	Non-Hypermutated	MSS	0	Not_Applicable	Undefined	iCMS2	CRPS2	None	9	Not_Applicable	Not_Applicable	Not_Applicable
U0297	CRC-SW-U0297-T	CRC-SW-U0297-N	CRC.SW.U0297.T	Not_Applicable	Surgery	Whole Blood	52.2	20.13	55	53.59	20.24	57	65964842	Not_Applicable	Female	67	66-79	Untreated	Not_Applicable	Colon	Ascending Colon	Right Colon	Adenocarcinoma	Low Grade	Not_Applicable	Stage III	422	Yes	1196	Dead	Yes	35	0.14	9262	4	58	27	Non-Hypermutated	MSS	0	Not_Applicable	CMS4	iCMS3	CRPS2	None	-9	Not_Applicable	Not_Applicable	Not_Applicable
U0298	CRC-SW-U0298-T	CRC-SW-U0298-N	CRC.SW.U0298.T	Not_Applicable	Biopsy	Whole Blood	52.7	22.49	54	52.83	19.65	57	64252842	Not_Applicable	Male	72	66-79	Untreated	Not_Applicable	Rectum	Rectum	Rectum	Adenocarcinoma	Low Grade	55	Stage III	2178	No	2178	Alive	Yes	35	0.31	14357	8	158	88	Non-Hypermutated	MSS	0.16	Not_Applicable	CMS2	iCMS2	CRPS3	Circular	-37	Not_Applicable	Not_Applicable	Not_Applicable
U0299	CRC-SW-U0299-T	CRC-SW-U0299-N	CRC.SW.U0299.T	CRC.SW.U0299.N	Surgery	Whole Blood	53.79	20.1	58	54.06	20.48	58	62860342	64680330	Female	71	66-79	Treated	Chemoradiotherapy	Rectum	Rectum	Rectum	Adenocarcinoma	Low Grade	60	Stage III	378	Yes	1318	Dead	Yes	30	0.36	13731	12	32	27	Non-Hypermutated	MSS	0.08	Not_Applicable	CMS3	iCMS3	CRPS5	None	-43	-7	Not_Applicable	Not_Applicable
U0300	CRC-SW-U0300-T	CRC-SW-U0300-N	CRC.SW.U0300.T	Not_Applicable	Surgery	Whole Blood	51.85	21.41	56	51.66	21.43	55	64307310	Not_Applicable	Male	71	66-79	Untreated	Not_Applicable	Colon	Hepatic Flexure	Right Colon	Mucinous Adenocarcinoma	Low Grade	Not_Applicable	Stage I	718	Yes	2639	Alive	Yes	40	0.2	21044	4	65	8	Non-Hypermutated	MSS	0.21	Not_Applicable	CMS3	iCMS3	CRPS5	None	-29	Not_Applicable	Not_Applicable	Not_Applicable
U0302	CRC-SW-U0302-T	CRC-SW-U0302-N	CRC.SW.U0302.T	Not_Applicable	Surgery	Tumour Adjacent Tissue	53.15	20.33	58	53.56	20.33	58	66228266	Not_Applicable	Male	73	66-79	Untreated	Not_Applicable	Colon	Cecum	Right Colon	Adenocarcinoma	Low Grade	Not_Applicable	Stage I	2059	No	2059	Alive	Yes	50	0.31	15565	5	48	63	Non-Hypermutated	MSS	0.18	Not_Applicable	CMS3	iCMS3	CRPS5	None	-27	Not_Applicable	Not_Applicable	Not_Applicable
U0303	CRC-SW-U0303-T	CRC-SW-U0303-N	CRC.SW.U0303.T	Not_Applicable	Surgery	Tumour Adjacent Tissue	53.23	21.06	56	54.4	20.83	57	66989084	Not_Applicable	Female	67	66-79	Untreated	Not_Applicable	Colon	Transverse Colon	Right Colon	Adenocarcinoma	Low Grade	Not_Applicable	Stage II	4014	No	4014	Alive	Yes	40	0.12	50827	11	31	12	Non-Hypermutated	MSS	0.45	Not_Applicable	CMS4	iCMS3	CRPS1	None	23	Not_Applicable	Not_Applicable	Not_Applicable
U0304	CRC-SW-U0304-T	CRC-SW-U0304-N	CRC.SW.U0304.T	Not_Applicable	Surgery	Whole Blood	51.17	21.01	55	55	21.51	59	62472042	Not_Applicable	Male	68	66-79	Treated	Chemoradiotherapy	Rectum	Rectum	Rectum	Adenocarcinoma	Low Grade	35	Stage III	3730	No	3730	Alive	Yes	30	0.3	8215	3	112	42	Non-Hypermutated	MSS	0.05	Not_Applicable	CMS3	iCMS3	CRPS5	None	-37	Not_Applicable	Not_Applicable	Not_Applicable
U0305	CRC-SW-U0305-T	CRC-SW-U0305-N	CRC.SW.U0305.T	Not_Applicable	Surgery	Whole Blood	52.1	22.46	55	54.3	21.02	58	62486626	Not_Applicable	Male	66	66-79	Treated	Radiation	Rectum	Rectum	Rectum	Adenocarcinoma	Low Grade	30	Stage III	4341	No	4341	Alive	Yes	20	0.18	13630	2	86	36	Non-Hypermutated	MSS	0	Not_Applicable	CMS4	iCMS2	CRPS2	None	5	Not_Applicable	Not_Applicable	Not_Applicable
U0306	CRC-SW-U0306-T	CRC-SW-U0306-N	CRC.SW.U0306.T	Not_Applicable	Surgery	Whole Blood	51.37	23.42	51	53.93	20.91	58	62804616	Not_Applicable	Male	71	66-79	Untreated	Not_Applicable	Colon	Ascending Colon	Right Colon	Adenocarcinoma	Low Grade	Not_Applicable	Stage III	2382	No	2382	Alive	Yes	50	0.3	21064	6	201	40	Non-Hypermutated	MSS	0.3	Not_Applicable	CMS2	iCMS2	CRPS3	None	-17	Not_Applicable	Not_Applicable	Not_Applicable
U0307	CRC-SW-U0307-T	CRC-SW-U0307-N	CRC.SW.U0307.T	Not_Applicable	Surgery	Whole Blood	51.25	20.23	55	51.44	20.15	56	65552958	Not_Applicable	Male	65	≤ 65	Untreated	Not_Applicable	Colon	Ascending Colon	Right Colon	Adenocarcinoma	Low Grade	Not_Applicable	Stage II	4586	No	4586	Alive	Yes	30	0.22	121106	11	36	15	Hypermutated	MSI	11.82	Class_1	Undefined	iCMS3	CRPS1	None	21	Not_Applicable	Not_Applicable	Not_Applicable
U0308	CRC-SW-U0308-T	CRC-SW-U0308-N	CRC.SW.U0308.T	CRC.SW.U0308.N	Surgery	Tumour Adjacent Tissue	53.29	22.03	56	53.27	20.03	58	64162488	62012750	Male	72	66-79	Untreated	Not_Applicable	Colon	Sigmoid Colon	Left Colon	Mucinous Adenocarcinoma	Low Grade	Not_Applicable	Stage III	2242	No	2242	Alive	Yes	40	0.25	24991	5	93	77	Non-Hypermutated	MSS	0.17	Not_Applicable	CMS3	iCMS3	CRPS1	Heavily rearranged	11	-15	Not_Applicable	Not_Applicable
U0309	CRC-SW-U0309-T	CRC-SW-U0309-N	CRC.SW.U0309.T	Not_Applicable	Surgery	Whole Blood	53.19	23.46	54	54.95	20.26	59	64069770	Not_Applicable	Female	68	66-79	Untreated	Not_Applicable	Colon	Transverse Colon	Right Colon	Adenocarcinoma	Low Grade	Not_Applicable	Stage II	2732	No	2732	Dead	Yes	50	0.16	30407	4	486	345	Non-Hypermutated	MSS	0.14	Not_Applicable	CMS2	iCMS2	CRPS2	None	-11	Not_Applicable	Not_Applicable	Not_Applicable
U0311	CRC-SW-U0311-T	CRC-SW-U0311-N	CRC.SW.U0311.T	Not_Applicable	Biopsy	Whole Blood	52.68	22.67	54	53.62	19.41	57	64476416	Not_Applicable	Female	70	66-79	Untreated	Not_Applicable	Rectum	Rectum	Rectum	Adenocarcinoma	Low Grade	45	Stage III	2841	No	2841	Alive	Yes	20	0.12	47718	10	176	113	Non-Hypermutated	MSS	0.02	Not_Applicable	CMS2	iCMS2	CRPS2	None	-19	Not_Applicable	Not_Applicable	Not_Applicable
U0312	CRC-SW-U0312-T	CRC-SW-U0312-N	CRC.SW.U0312.T	Not_Applicable	Surgery	Whole Blood	52.62	20.15	55	54.53	19.86	58	62992098	Not_Applicable	Female	65	≤ 65	Untreated	Not_Applicable	Colon	Cecum	Right Colon	Mucinous Adenocarcinoma	High Grade	Not_Applicable	Stage IV	Not_Applicable	Not_Applicable	499	Dead	Yes	60	0.2	30679	8	176	42	Non-Hypermutated	MSS	0.09	Not_Applicable	CMS4	iCMS3	CRPS1	None	-5	Not_Applicable	Yes	No
U0313	CRC-SW-U0313-T	CRC-SW-U0313-N	CRC.SW.U0313.T	Not_Applicable	Surgery	Whole Blood	52.03	23.53	53	51.27	20.28	55	64660506	Not_Applicable	Male	70	66-79	Untreated	Not_Applicable	Colon	Sigmoid Colon	Left Colon	Adenocarcinoma	Low Grade	Not_Applicable	Stage III	2807	No	2807	Alive	Yes	20	0.3	14023	4	206	217	Non-Hypermutated	MSS	0.38	Not_Applicable	CMS4	iCMS2	CRPS2	Circular	1	Not_Applicable	Not_Applicable	Not_Applicable
U0314	CRC-SW-U0314-T	CRC-SW-U0314-N	CRC.SW.U0314.T	Not_Applicable	Surgery	Whole Blood	52.97	23.2	54	52.73	19.32	56	65466674	Not_Applicable	Female	67	66-79	Untreated	Not_Applicable	Colon	Descending Colon	Left Colon	Adenocarcinoma	Low Grade	Not_Applicable	Stage I	4101	No	4101	Alive	Yes	40	0.32	14310	5	305	30	Non-Hypermutated	MSS	0.47	Not_Applicable	CMS2	iCMS2	CRPS3	None	-3	Not_Applicable	Not_Applicable	Not_Applicable
U0315	CRC-SW-U0315-T	CRC-SW-U0315-N	CRC.SW.U0315.T	Not_Applicable	Surgery	Whole Blood	53.48	20.38	57	53.39	20.16	57	65901674	Not_Applicable	Female	65	≤ 65	Untreated	Not_Applicable	Colon	Sigmoid Colon	Left Colon	Adenocarcinoma	Low Grade	Not_Applicable	Stage I	1973	No	1973	Dead	Yes	30	0.25	19039	9	71	23	Non-Hypermutated	MSS	0	Not_Applicable	CMS2	Undefined	CRPS2	None	-17	Not_Applicable	Not_Applicable	Not_Applicable
U0316	CRC-SW-U0316-T	CRC-SW-U0316-N	CRC.SW.U0316.T	Not_Applicable	Surgery	Whole Blood	54.16	23.54	56	54.09	20.54	58	65320596	Not_Applicable	Male	68	66-79	Untreated	Not_Applicable	Colon	Sigmoid Colon	Left Colon	Adenocarcinoma	Low Grade	Not_Applicable	Stage III	1892	Yes	2927	Dead	Yes	60	0.22	17040	5	128	96	Non-Hypermutated	MSS	0.05	Not_Applicable	Undefined	iCMS2	CRPS3	None	13	Not_Applicable	Not_Applicable	Not_Applicable
U0317	CRC-SW-U0317-T	CRC-SW-U0317-N	CRC.SW.U0317.T	Not_Applicable	Surgery	Whole Blood	53.05	20.59	56	52.49	19.49	56	63411218	Not_Applicable	Female	64	≤ 65	Untreated	Not_Applicable	Colon	Hepatic Flexure	Right Colon	Adenocarcinoma	Low Grade	Not_Applicable	Stage III	4874	No	4874	Alive	Yes	60	0.2	284618	18	186	117	Hypermutated	MSI	16.06	Class_1	CMS1	iCMS3	CRPS1	None	25	Not_Applicable	Not_Applicable	Not_Applicable
U0318	CRC-SW-U0318-T	CRC-SW-U0318-N	CRC.SW.U0318.T	Not_Applicable	Surgery	Whole Blood	53.09	21.2	57	54	20.91	58	66895656	Not_Applicable	Male	71	66-79	Untreated	Not_Applicable	Colon	Ascending Colon	Right Colon	Mucinous Adenocarcinoma	Low Grade	Not_Applicable	Stage II	2427	No	2427	Alive	Yes	50	0.23	242960	22	49	45	Hypermutated	MSI	24.24	Class_2	CMS1	iCMS3	CRPS1	None	5	Not_Applicable	Not_Applicable	Not_Applicable
U0319	CRC-SW-U0319-T	CRC-SW-U0319-N	CRC.SW.U0319.T	Not_Applicable	Surgery	Whole Blood	52.58	21.43	56	54.02	20.9	58	63619902	Not_Applicable	Male	65	≤ 65	Untreated	Not_Applicable	Colon	Sigmoid Colon	Left Colon	Mucinous Adenocarcinoma	Low Grade	Not_Applicable	Stage II	4466	No	4466	Alive	Yes	65	0.32	13282	5	80	27	Non-Hypermutated	MSS	0.19	Not_Applicable	CMS3	iCMS3	CRPS5	None	-25	Not_Applicable	Not_Applicable	Not_Applicable
U0320	CRC-SW-U0320-T	CRC-SW-U0320-N	CRC.SW.U0320.T	Not_Applicable	Biopsy	Whole Blood	51.96	26.28	50	54.54	19.98	58	63057526	Not_Applicable	Female	66	66-79	Untreated	Not_Applicable	Colon	Sigmoid Colon	Left Colon	Adenocarcinoma	Low Grade	Not_Applicable	Stage IV	Not_Applicable	Not_Applicable	188	Dead	Yes	70	0.25	25737	4	455	130	Non-Hypermutated	MSS	2.08	Not_Applicable	CMS2	iCMS2	CRPS3	BFB	-15	Not_Applicable	Yes	Yes
U0321	CRC-SW-U0321-T	CRC-SW-U0321-N	CRC.SW.U0321.T	Not_Applicable	Surgery	Whole Blood	55.02	20.97	58	55.01	21.25	59	63153422	Not_Applicable	Female	70	66-79	Untreated	Not_Applicable	Colon	Transverse Colon	Right Colon	Adenocarcinoma	Low Grade	Not_Applicable	Stage II	2356	No	2356	Dead	Yes	25	0.15	256805	17	68	100	Hypermutated	MSI	8.67	Class_1	CMS1	iCMS3	CRPS1	None	17	Not_Applicable	Not_Applicable	Not_Applicable
U0322	CRC-SW-U0322-T	CRC-SW-U0322-N	CRC.SW.U0322.T	Not_Applicable	Surgery	Whole Blood	52.82	23.86	54	54.16	20.84	59	61996172	Not_Applicable	Male	67	66-79	Treated	Radiation	Rectum	Rectum	Rectum	Adenocarcinoma	Low Grade	70	Stage III	967	Yes	1694	Dead	Yes	30	0.17	17460	6	140	81	Non-Hypermutated	MSS	0.01	Not_Applicable	CMS4	iCMS2	CRPS4	None	-9	Not_Applicable	Not_Applicable	Not_Applicable
U0323	CRC-SW-U0323-T	CRC-SW-U0323-N	CRC.SW.U0323.T	Not_Applicable	Surgery	Tumour Adjacent Tissue	53.88	20.63	58	54.34	20.49	58	65480710	Not_Applicable	Male	69	66-79	Untreated	Not_Applicable	Colon	Ascending Colon	Right Colon	Adenocarcinoma	Low Grade	Not_Applicable	Stage I	1016	No	1016	Dead	Yes	20	0.25	228454	23	94	65	Hypermutated	MSI	20.1	Class_2	Undefined	iCMS3	CRPS1	None	31	Not_Applicable	Not_Applicable	Not_Applicable
U0324	CRC-SW-U0324-T	CRC-SW-U0324-N	CRC.SW.U0324.T	Not_Applicable	Biopsy	Whole Blood	53.6	20.74	56	54.02	19.31	58	64901338	Not_Applicable	Female	70	66-79	Untreated	Not_Applicable	Rectum	Rectum	Rectum	Adenocarcinoma	Low Grade	40	Stage III	2603	No	2603	Alive	Yes	40	0.18	13861	8	45	12	Non-Hypermutated	MSS	0	Not_Applicable	CMS2	iCMS2	CRPS3	None	-33	Not_Applicable	Not_Applicable	Not_Applicable
U0325	CRC-SW-U0325-T	CRC-SW-U0325-N	CRC.SW.U0325.T	Not_Applicable	Biopsy	Whole Blood	53.4	20.59	56	53.44	20.01	58	63054240	Not_Applicable	Male	67	66-79	Untreated	Not_Applicable	Rectum	Rectum	Rectum	Adenocarcinoma	Low Grade	45	Stage II	1947	No	1947	Dead	Yes	40	0.15	12733	5	48	6	Non-Hypermutated	MSS	0	Not_Applicable	CMS4	Undefined	CRPS4	None	-7	Not_Applicable	Not_Applicable	Not_Applicable
U0326	CRC-SW-U0326-T	CRC-SW-U0326-N	CRC.SW.U0326.T	Not_Applicable	Surgery	Whole Blood	51.88	20.56	54	54.72	20.15	58	64835412	Not_Applicable	Female	64	≤ 65	Untreated	Not_Applicable	Colon	Transverse Colon	Right Colon	Adenocarcinoma	Low Grade	Not_Applicable	Stage II	550	Yes	4843	Alive	Yes	70	0.38	18319	3	74	22	Non-Hypermutated	MSS	1.03	Not_Applicable	CMS3	iCMS3	CRPS5	None	-21	Not_Applicable	Not_Applicable	Not_Applicable
U0327	CRC-SW-U0327-T	CRC-SW-U0327-N	CRC.SW.U0327.T	Not_Applicable	Surgery	Whole Blood	53.06	21.06	57	51.66	21.2	55	64158236	Not_Applicable	Male	70	66-79	Untreated	Not_Applicable	Colon	Ascending Colon	Right Colon	Adenocarcinoma	Low Grade	Not_Applicable	Stage II	2498	No	2498	Alive	Yes	40	0.2	273502	25	93	24	Hypermutated	MSI	26.67	Class_2	CMS3	iCMS3	CRPS1	None	-17	Not_Applicable	Not_Applicable	Not_Applicable
U0328	CRC-SW-U0328-T	CRC-SW-U0328-N	CRC.SW.U0328.T	Not_Applicable	Surgery	Tumour Adjacent Tissue	54.23	23.34	56	54.13	21.47	57	65070716	Not_Applicable	Male	66	66-79	Untreated	Not_Applicable	Colon	Cecum	Right Colon	Adenocarcinoma	Low Grade	Not_Applicable	Stage II	452	Yes	1362	Dead	Yes	48	0.34	27773	10	117	29	Non-Hypermutated	MSS	1.1	Not_Applicable	CMS2	iCMS2	CRPS3	Linear	-3	Not_Applicable	Not_Applicable	Not_Applicable
U0329	CRC-SW-U0329-T	CRC-SW-U0329-N	CRC.SW.U0329.T	CRC.SW.U0329.N	Surgery	Whole Blood	53.11	24.19	54	54.63	21.49	58	63282804	63348352	Male	70	66-79	Treated	Radiation	Rectum	Rectum	Rectum	Adenocarcinoma	Low Grade	40	Stage III	2470	No	2470	Alive	Yes	40	0.24	22053	5	129	142	Non-Hypermutated	MSS	0.08	Not_Applicable	Undefined	iCMS2	CRPS3	BFB	-23	-1	Not_Applicable	Not_Applicable
U0330	CRC-SW-U0330-T	CRC-SW-U0330-N	CRC.SW.U0330.T	Not_Applicable	Surgery	Whole Blood	50.44	22.07	53	52.64	21.61	57	65115696	Not_Applicable	Male	66	66-79	Untreated	Not_Applicable	Colon	Sigmoid Colon	Left Colon	Adenocarcinoma	Low Grade	Not_Applicable	Stage III	27	Yes	1227	Dead	Yes	40	0.15	15866	6	388	243	Non-Hypermutated	MSS	0.01	Not_Applicable	CMS4	iCMS2	CRPS4	Circular	19	Not_Applicable	Not_Applicable	Not_Applicable
U0331	CRC-SW-U0331-T	CRC-SW-U0331-N	CRC.SW.U0331.T	Not_Applicable	Biopsy	Whole Blood	53.52	22.16	56	51.27	19.8	55	64822784	Not_Applicable	Male	64	≤ 65	Untreated	Not_Applicable	Rectum	Rectum	Rectum	Adenocarcinoma	Low Grade	40	Stage IV	Not_Applicable	Not_Applicable	906	Dead	No	30	0.25	11118	4	107	43	Non-Hypermutated	MSS	0.02	Not_Applicable	CMS2	iCMS2	CRPS3	None	-7	Not_Applicable	Yes	Yes
U0332	CRC-SW-U0332-T	CRC-SW-U0332-N	CRC.SW.U0332.T	Not_Applicable	Surgery	Whole Blood	52.38	21.49	56	50.83	19.48	55	66206282	Not_Applicable	Female	66	66-79	Untreated	Not_Applicable	Colon	Ascending Colon	Right Colon	Adenocarcinoma	Low Grade	Not_Applicable	Stage II	3766	No	3766	Alive	Yes	20	0.15	16647	5	112	55	Non-Hypermutated	MSS	0	Not_Applicable	CMS4	iCMS3	CRPS2	None	5	Not_Applicable	Not_Applicable	Not_Applicable
U0333	CRC-SW-U0333-T	CRC-SW-U0333-N	CRC.SW.U0333.T	Not_Applicable	Surgery	Whole Blood	54.41	21.33	57	54.22	20.41	58	65995150	Not_Applicable	Female	66	66-79	Untreated	Not_Applicable	Colon	Ascending Colon	Right Colon	Adenocarcinoma	Low Grade	Not_Applicable	Stage III	1064	Yes	1959	Dead	Yes	20	0.14	20993	2	371	39	Non-Hypermutated	MSS	0.01	Not_Applicable	CMS4	iCMS3	CRPS2	None	-31	Not_Applicable	Not_Applicable	Not_Applicable
U0334	CRC-SW-U0334-T	CRC-SW-U0334-N	CRC.SW.U0334.T	Not_Applicable	Surgery	Whole Blood	53.94	21.57	58	53.13	20.24	57	62475798	Not_Applicable	Male	64	≤ 65	Treated	Radiation	Rectum	Rectum	Rectum	Adenocarcinoma	N/A	55	Stage III	4836	No	4836	Alive	Yes	70	0.31	27673	4	72	41	Non-Hypermutated	MSS	0.26	Not_Applicable	CMS3	iCMS3	CRPS5	None	-31	Not_Applicable	Not_Applicable	Not_Applicable
U0335	CRC-SW-U0335-T	CRC-SW-U0335-N	CRC.SW.U0335.T	Not_Applicable	Surgery	Whole Blood	52.09	19.83	55	52.58	20.34	56	65734934	Not_Applicable	Female	65	≤ 65	Untreated	Not_Applicable	Colon	Ascending Colon	Right Colon	Mucinous Adenocarcinoma	Low Grade	Not_Applicable	Stage III	4129	No	4129	Alive	Yes	30	0.18	18249	5	57	37	Non-Hypermutated	MSS	0	Not_Applicable	Undefined	iCMS3	CRPS1	None	9	Not_Applicable	Not_Applicable	Not_Applicable
U0336	CRC-SW-U0336-T	CRC-SW-U0336-N	CRC.SW.U0336.T	Not_Applicable	Surgery	Whole Blood	51.67	25.61	54	53.18	19.89	57	64505564	Not_Applicable	Female	68	66-79	Untreated	Not_Applicable	Colon	Cecum	Right Colon	Adenocarcinoma	Low Grade	Not_Applicable	Stage II	2765	No	2765	Alive	Yes	40	0.38	14301	5	96	34	Non-Hypermutated	MSS	0.7	Not_Applicable	Undefined	iCMS2	CRPS3	None	-21	Not_Applicable	Not_Applicable	Not_Applicable
U0338	CRC-SW-U0338-T	CRC-SW-U0338-N	CRC.SW.U0338.T	Not_Applicable	Surgery	Whole Blood	52.7	19.91	56	52.01	19.56	56	64680730	Not_Applicable	Female	68	66-79	Untreated	Not_Applicable	Colon	Ascending Colon	Right Colon	Mucinous Adenocarcinoma	High Grade	Not_Applicable	Stage II	2681	No	2681	Alive	Yes	20	0.2	36283	11	58	55	Non-Hypermutated	MSS	0.01	Not_Applicable	CMS4	iCMS3	CRPS1	None	13	Not_Applicable	Not_Applicable	Not_Applicable
U0339	CRC-SW-U0339-T	CRC-SW-U0339-N	CRC.SW.U0339.T	Not_Applicable	Surgery	Whole Blood	50.65	20.27	54	51.65	20.57	56	63732818	Not_Applicable	Male	64	≤ 65	Treated	Chemoradiotherapy	Rectum	Rectum	Rectum	Adenocarcinoma	Low Grade	30	Stage III	1072	Yes	2155	Dead	Yes	20	0.14	11269	3	88	58	Non-Hypermutated	MSS	0	Not_Applicable	CMS4	iCMS3	CRPS2	None	-11	Not_Applicable	Not_Applicable	Not_Applicable
U0340	CRC-SW-U0340-T	CRC-SW-U0340-N	CRC.SW.U0340.T	Not_Applicable	Surgery	Tumour Adjacent Tissue	53.69	22.45	56	53.78	19.49	57	66009528	Not_Applicable	Female	69	66-79	Untreated	Not_Applicable	Colon	Ascending Colon	Right Colon	Adenocarcinoma	High Grade	Not_Applicable	Stage IV	Not_Applicable	Not_Applicable	438	Dead	Yes	60	0.21	26184	2	193	436	Non-Hypermutated	MSS	0.14	Not_Applicable	CMS4	iCMS3	CRPS4	Heavily rearranged	25	Not_Applicable	Yes	No
U0341	CRC-SW-U0341-T	CRC-SW-U0341-N	CRC.SW.U0341.T	Not_Applicable	Surgery	Whole Blood	50.75	24.1	51	53.32	20.18	57	64703728	Not_Applicable	Female	69	66-79	Untreated	Not_Applicable	Colon	Cecum	Right Colon	Adenocarcinoma	Low Grade	Not_Applicable	Stage II	2324	No	2324	Dead	Yes	25	0.31	29138	6	270	70	Non-Hypermutated	MSS	0.75	Not_Applicable	CMS2	iCMS2	CRPS3	Linear	-15	Not_Applicable	Not_Applicable	Not_Applicable
U0342	CRC-SW-U0342-T	CRC-SW-U0342-N	CRC.SW.U0342.T	Not_Applicable	Surgery	Whole Blood	50.05	20.89	53	50.95	24.29	54	65188824	Not_Applicable	Male	68	66-79	Untreated	Not_Applicable	Colon	Hepatic Flexure	Right Colon	Adenocarcinoma	High Grade	Not_Applicable	Stage III	252	Yes	305	Dead	Yes	40	0.38	48438	4	252	140	Non-Hypermutated	MSS	1.52	Not_Applicable	CMS3	iCMS3	CRPS1	None	-1	Not_Applicable	Not_Applicable	Not_Applicable
U0343	CRC-SW-U0343-T	CRC-SW-U0343-N	CRC.SW.U0343.T	Not_Applicable	Biopsy	Tumour Adjacent Tissue	53.2	20.35	56	54.01	19.73	58	66282442	Not_Applicable	Female	69	66-79	Untreated	Not_Applicable	Rectum	Rectum	Rectum	Adenocarcinoma	Low Grade	80	Stage I	2366	No	2366	Alive	Yes	20	0.13	11407	6	46	50	Non-Hypermutated	MSS	0	Not_Applicable	Undefined	iCMS3	CRPS5	None	-33	Not_Applicable	Not_Applicable	Not_Applicable
U0344	CRC-SW-U0344-T	CRC-SW-U0344-N	CRC.SW.U0344.T	Not_Applicable	Surgery	Whole Blood	52.18	22.78	55	54.41	21.17	59	62396954	Not_Applicable	Male	69	66-79	Untreated	Not_Applicable	Colon	Cecum	Right Colon	Mucinous Adenocarcinoma	High Grade	Not_Applicable	Stage III	2483	No	2483	Alive	Yes	30	0.25	22197	8	45	14	Non-Hypermutated	MSS	0.09	Not_Applicable	CMS3	iCMS3	CRPS5	None	-15	Not_Applicable	Not_Applicable	Not_Applicable
U0345	CRC-SW-U0345-T	CRC-SW-U0345-N	CRC.SW.U0345.T	Not_Applicable	Surgery	Whole Blood	51.62	20.8	54	53.15	20.26	57	65533586	Not_Applicable	Female	65	≤ 65	Untreated	Not_Applicable	Colon	Sigmoid Colon	Left Colon	Adenocarcinoma	Low Grade	Not_Applicable	Stage II	3792	No	3792	Alive	Yes	40	0.12	18289	3	298	46	Non-Hypermutated	MSS	0	Not_Applicable	CMS4	iCMS2	CRPS2	None	13	Not_Applicable	Not_Applicable	Not_Applicable
U0347	CRC-SW-U0347-T	CRC-SW-U0347-N	CRC.SW.U0347.T	Not_Applicable	Surgery	Whole Blood	53.1	20.59	56	53.49	20.33	57	64118466	Not_Applicable	Female	68	66-79	Untreated	Not_Applicable	Colon	Cecum	Right Colon	Adenocarcinoma	Low Grade	Not_Applicable	Stage IV	Not_Applicable	Not_Applicable	628	Dead	Yes	30	0.35	22413	4	92	138	Non-Hypermutated	MSS	0.3	Not_Applicable	CMS3	iCMS3	CRPS5	None	-39	Not_Applicable	Yes	Yes
U0348	CRC-SW-U0348-T	CRC-SW-U0348-N	CRC.SW.U0348.T	Not_Applicable	Surgery	Whole Blood	52.76	24.91	56	52.43	21.48	56	60759278	Not_Applicable	Female	69	66-79	Untreated	Not_Applicable	Colon	Cecum	Right Colon	Adenocarcinoma	Low Grade	Not_Applicable	Stage II	2198	No	2198	Alive	Yes	20	0.14	22102	5	44	91	Non-Hypermutated	MSS	0	Not_Applicable	CMS4	iCMS2	CRPS4	None	21	Not_Applicable	Not_Applicable	Not_Applicable
U0349	CRC-SW-U0349-T	CRC-SW-U0349-N	CRC.SW.U0349.T	Not_Applicable	Surgery	Whole Blood	54.21	23.53	56	54.14	21.13	58	62926390	Not_Applicable	Male	63	≤ 65	Untreated	Not_Applicable	Colon	Sigmoid Colon	Left Colon	Adenocarcinoma	Low Grade	Not_Applicable	Stage III	4347	No	4347	Alive	Yes	30	0.19	15659	2	122	65	Non-Hypermutated	MSS	0.07	Not_Applicable	CMS3	iCMS2	CRPS3	None	-23	Not_Applicable	Not_Applicable	Not_Applicable
U0350	CRC-SW-U0350-T	CRC-SW-U0350-N	CRC.SW.U0350.T	Not_Applicable	Surgery	Whole Blood	53.91	20.31	58	52.48	20.29	56	63744640	Not_Applicable	Female	68	66-79	Treated	Chemotherapy	Colon	Ascending Colon	Right Colon	Mucinous Adenocarcinoma	High Grade	Not_Applicable	Stage II	2435	No	2435	Alive	Yes	40	0.23	295963	25	121	44	Hypermutated	MSI	31.55	Class_1	CMS1	iCMS3	CRPS1	None	29	Not_Applicable	Not_Applicable	Not_Applicable
U0351	CRC-SW-U0351-T	CRC-SW-U0351-N	CRC.SW.U0351.T	Not_Applicable	Surgery	Whole Blood	53.72	23.96	55	53.16	20.07	57	63407278	Not_Applicable	Female	63	≤ 65	Treated	Radiation	Rectum	Rectum	Rectum	Adenocarcinoma	Low Grade	30	Stage III	4551	No	4551	Alive	Yes	40	0.22	17598	3	160	126	Non-Hypermutated	MSS	0.04	Not_Applicable	Undefined	iCMS2	CRPS2	Circular	-21	Not_Applicable	Not_Applicable	Not_Applicable
U0352	CRC-SW-U0352-T	CRC-SW-U0352-N	CRC.SW.U0352.T	Not_Applicable	Surgery	Whole Blood	54.04	22.91	55	54.79	20.04	59	63671344	Not_Applicable	Female	62	≤ 65	Untreated	Not_Applicable	Colon	Sigmoid Colon	Left Colon	Adenocarcinoma	High Grade	Not_Applicable	Stage III	385	No	385	Dead	Yes	50	0.15	23397	6	468	98	Non-Hypermutated	MSS	0.06	Not_Applicable	CMS2	iCMS2	CRPS2	None	11	Not_Applicable	Not_Applicable	Not_Applicable
U0353	CRC-SW-U0353-T	CRC-SW-U0353-N	CRC.SW.U0353.T	Not_Applicable	Biopsy	Whole Blood	51.42	21.01	54	52.83	19.86	56	65145930	Not_Applicable	Female	62	≤ 65	Untreated	Not_Applicable	Rectum	Rectum	Rectum	Adenocarcinoma	Low Grade	20	Stage I	4577	No	4577	Alive	Yes	25	0.1	21649	10	403	25	Non-Hypermutated	MSS	0	Not_Applicable	CMS3	iCMS3	CRPS5	None	-19	Not_Applicable	Not_Applicable	Not_Applicable
U0354	CRC-SW-U0354-T	CRC-SW-U0354-N	CRC.SW.U0354.T	Not_Applicable	Surgery	Whole Blood	53.13	21.93	55	53.29	20.96	58	64114860	Not_Applicable	Male	69	66-79	Untreated	Not_Applicable	Colon	Sigmoid Colon	Left Colon	Adenocarcinoma	Low Grade	Not_Applicable	Stage III	2095	No	2095	Alive	Yes	60	0.3	13548	3	86	26	Non-Hypermutated	MSS	0.18	Not_Applicable	CMS2	iCMS2	CRPS2	None	-33	Not_Applicable	Not_Applicable	Not_Applicable
U0355	CRC-SW-U0355-T	CRC-SW-U0355-N	CRC.SW.U0355.T	Not_Applicable	Surgery	Whole Blood	52.7	21.39	56	53.41	21.72	58	63381074	Not_Applicable	Male	67	66-79	Untreated	Not_Applicable	Colon	Cecum	Right Colon	Adenocarcinoma	Low Grade	Not_Applicable	Stage III	898	Yes	1721	Dead	Yes	35	0.24	30408	6	101	85	Non-Hypermutated	MSS	0.05	Not_Applicable	CMS1	iCMS3	CRPS1	None	-9	Not_Applicable	Not_Applicable	Not_Applicable
U0356	CRC-SW-U0356-T	CRC-SW-U0356-N	CRC.SW.U0356.T	Not_Applicable	Surgery	Whole Blood	53.67	24.46	53	53.76	20.98	58	64376514	Not_Applicable	Male	68	66-79	Untreated	Not_Applicable	Colon	Splenic Flexure	Left Colon	Adenocarcinoma	Low Grade	Not_Applicable	Stage III	2201	No	2201	Alive	Yes	50	0.28	16570	3	148	15	Non-Hypermutated	MSS	0.66	Not_Applicable	CMS2	iCMS2	CRPS3	None	-19	Not_Applicable	Not_Applicable	Not_Applicable
U0357	CRC-SW-U0357-T	CRC-SW-U0357-N	CRC.SW.U0357.T	Not_Applicable	Surgery	Whole Blood	52.53	24.42	55	52.05	22.74	56	65063498	Not_Applicable	Female	64	≤ 65	Untreated	Not_Applicable	Colon	Ascending Colon	Right Colon	Adenocarcinoma	Low Grade	Not_Applicable	Stage II	3036	No	3036	Dead	Yes	25	0.15	30438	4	95	47	Non-Hypermutated	MSS	0	Not_Applicable	CMS4	iCMS2	CRPS2	None	17	Not_Applicable	Not_Applicable	Not_Applicable
U0358	CRC-SW-U0358-T	CRC-SW-U0358-N	CRC.SW.U0358.T	Not_Applicable	Surgery	Whole Blood	50.4	21.17	53	53.76	20.5	57	64343858	Not_Applicable	Female	64	≤ 65	Untreated	Not_Applicable	Colon	Ascending Colon	Right Colon	Mucinous Adenocarcinoma	High Grade	Not_Applicable	Stage III	3955	No	3955	Alive	Yes	20	0.2	288374	23	111	62	Hypermutated	MSI	25.95	Class_1	CMS4	Undefined	CRPS4	None	27	Not_Applicable	Not_Applicable	Not_Applicable
U0359	CRC-SW-U0359-T	CRC-SW-U0359-N	CRC.SW.U0359.T	Not_Applicable	Surgery	Whole Blood	53.11	22.26	57	53.54	20.49	58	63390678	Not_Applicable	Male	64	≤ 65	Treated	Chemoradiotherapy	Rectum	Rectum	Rectum	Adenocarcinoma	Low Grade	25	Stage III	4108	No	4108	Alive	Yes	30	0.41	12720	5	246	14	Non-Hypermutated	MSS	0.8	Not_Applicable	CMS3	iCMS3	CRPS5	None	-25	Not_Applicable	Not_Applicable	Not_Applicable
U0360	CRC-SW-U0360-T	CRC-SW-U0360-N	CRC.SW.U0360.T	Not_Applicable	Surgery	Whole Blood	51.49	24.23	53	52.58	19.65	56	63831656	Not_Applicable	Female	67	66-79	Untreated	Not_Applicable	Colon	Cecum	Right Colon	Adenocarcinoma	Low Grade	Not_Applicable	Stage II	2681	No	2681	Alive	Yes	25	0.19	42684	6	91	67	Non-Hypermutated	MSS	0.01	Not_Applicable	Undefined	iCMS2	CRPS2	None	13	Not_Applicable	Not_Applicable	Not_Applicable
U0361	CRC-SW-U0361-T	CRC-SW-U0361-N	CRC.SW.U0361.T	Not_Applicable	Surgery	Whole Blood	51.64	21.54	55	52.13	21.08	56	65542962	Not_Applicable	Male	63	≤ 65	Untreated	Not_Applicable	Colon	Cecum	Right Colon	Mucinous Adenocarcinoma	Low Grade	Not_Applicable	Stage II	575	Yes	686	Dead	Yes	40	0.18	22074	10	52	72	Non-Hypermutated	MSS	0.01	Not_Applicable	CMS3	iCMS3	CRPS5	None	-29	Not_Applicable	Not_Applicable	Not_Applicable
U0362	CRC-SW-U0362-T	CRC-SW-U0362-N	CRC.SW.U0362.T	Not_Applicable	Surgery	Whole Blood	52.87	20.35	56	52.4	21.59	57	66389300	Not_Applicable	Male	66	66-79	Untreated	Not_Applicable	Colon	Ascending Colon	Right Colon	Adenocarcinoma	Low Grade	Not_Applicable	Stage II	2813	No	2813	Alive	Yes	25	0.12	27613	3	43	34	Non-Hypermutated	MSS	0	Not_Applicable	CMS2	Undefined	CRPS2	None	-13	Not_Applicable	Not_Applicable	Not_Applicable
U0363	CRC-SW-U0363-T	CRC-SW-U0363-N	CRC.SW.U0363.T	Not_Applicable	Surgery	Tumour Adjacent Tissue	53.92	26.33	54	53.81	21.35	57	66935254	Not_Applicable	Male	61	≤ 65	Untreated	Not_Applicable	Colon	Sigmoid Colon	Left Colon	Adenocarcinoma	Low Grade	Not_Applicable	Stage III	4768	No	4768	Alive	Yes	35	0.22	37814	3	269	185	Non-Hypermutated	MSS	0.19	Not_Applicable	CMS4	iCMS2	CRPS4	Circular	19	Not_Applicable	Not_Applicable	Not_Applicable
U0364	CRC-SW-U0364-T	CRC-SW-U0364-N	CRC.SW.U0364.T	Not_Applicable	Biopsy	Whole Blood	53.99	24.73	54	53.27	19.31	57	64862026	Not_Applicable	Female	67	66-79	Untreated	Not_Applicable	Rectum	Rectum	Rectum	Adenocarcinoma	Low Grade	85	Stage IV	Not_Applicable	Not_Applicable	151	Dead	No	40	0.21	17802	6	196	75	Non-Hypermutated	MSS	0.34	Not_Applicable	CMS2	iCMS2	CRPS3	Circular	-21	Not_Applicable	Yes	Yes
U0366	CRC-SW-U0366-T	CRC-SW-U0366-N	CRC.SW.U0366.T	Not_Applicable	Biopsy	Whole Blood	52.36	20.37	56	53.05	19.95	57	66362116	Not_Applicable	Male	67	66-79	Untreated	Not_Applicable	Rectum	Rectum	Rectum	Adenocarcinoma	Low Grade	80	Stage IV	Not_Applicable	Not_Applicable	2560	Alive	Yes	80	0.35	21087	8	82	19	Non-Hypermutated	MSS	0.46	Not_Applicable	CMS3	iCMS3	CRPS5	None	-27	Not_Applicable	Yes	No
U0367	CRC-SW-U0367-T	CRC-SW-U0367-N	CRC.SW.U0367.T	Not_Applicable	Surgery	Whole Blood	52.64	22.32	55	52.08	19.88	56	65510400	Not_Applicable	Female	61	≤ 65	Untreated	Not_Applicable	Colon	Sigmoid Colon	Left Colon	Adenocarcinoma	Low Grade	Not_Applicable	Stage III	4740	No	4740	Alive	Yes	25	0.16	11985	5	51	26	Non-Hypermutated	MSS	0	Not_Applicable	Undefined	Undefined	CRPS2	None	-31	Not_Applicable	Not_Applicable	Not_Applicable
U0368	CRC-SW-U0368-T	CRC-SW-U0368-N	CRC.SW.U0368.T	Not_Applicable	Surgery	Whole Blood	51.02	20.71	54	52.16	20.5	56	63421422	Not_Applicable	Male	67	66-79	Untreated	Not_Applicable	Colon	Hepatic Flexure	Right Colon	Adenocarcinoma	Low Grade	Not_Applicable	Stage I	2466	No	2466	Alive	Yes	25	0.16	20128	6	124	55	Non-Hypermutated	MSS	0.24	Not_Applicable	CMS3	iCMS3	CRPS5	None	-17	Not_Applicable	Not_Applicable	Not_Applicable
U0369	CRC-SW-U0369-T	CRC-SW-U0369-N	CRC.SW.U0369.T	Not_Applicable	Surgery	Whole Blood	54	22.22	55	55.05	20.28	59	66082902	Not_Applicable	Female	66	66-79	Untreated	Not_Applicable	Colon	Sigmoid Colon	Left Colon	Adenocarcinoma	Low Grade	Not_Applicable	Stage II	2760	No	2760	Alive	Yes	60	0.33	13466	5	252	29	Non-Hypermutated	MSS	0.17	Not_Applicable	CMS2	iCMS2	CRPS3	Heavily rearranged	-3	Not_Applicable	Not_Applicable	Not_Applicable
U0370	CRC-SW-U0370-T	CRC-SW-U0370-N	CRC.SW.U0370.T	CRC.SW.U0370.N	Surgery	Whole Blood	53.77	19.65	57	52.33	19.92	56	64225946	65566638	Female	67	66-79	Untreated	Not_Applicable	Colon	Ascending Colon	Right Colon	Adenocarcinoma	Low Grade	Not_Applicable	Stage II	2214	No	2214	Alive	Yes	30	0.16	231780	23	70	71	Hypermutated	MSI	14.64	Class_1	CMS1	iCMS3	CRPS1	None	31	-17	Not_Applicable	Not_Applicable
U0371	CRC-SW-U0371-T	CRC-SW-U0371-N	CRC.SW.U0371.T	Not_Applicable	Biopsy	Whole Blood	52.7	20.52	56	52.02	19.3	56	64157624	Not_Applicable	Female	62	≤ 65	Untreated	Not_Applicable	Rectum	Rectum	Rectum	Adenocarcinoma	Low Grade	9	Stage II	4353	No	4353	Alive	Yes	30	0.14	10490	2	70	23	Non-Hypermutated	MSS	0	Not_Applicable	Undefined	iCMS2	CRPS2	Heavily rearranged	5	Not_Applicable	Not_Applicable	Not_Applicable
U0373	CRC-SW-U0373-T	CRC-SW-U0373-N	CRC.SW.U0373.T	Not_Applicable	Surgery	Whole Blood	51.26	22.9	53	53.24	20.32	57	65755048	Not_Applicable	Female	64	≤ 65	Untreated	Not_Applicable	Colon	Ascending Colon	Right Colon	Adenocarcinoma	Low Grade	Not_Applicable	Stage II	3487	No	3487	Alive	Yes	35	0.3	13847	8	81	21	Non-Hypermutated	MSS	0.23	Not_Applicable	CMS2	iCMS2	CRPS3	None	-31	Not_Applicable	Not_Applicable	Not_Applicable
U0375	CRC-SW-U0375-T	CRC-SW-U0375-N	CRC.SW.U0375.T	CRC.SW.U0375.N	Surgery	Whole Blood	51.83	22.2	54	53.22	21.86	57	64441710	64333914	Male	66	66-79	Untreated	Not_Applicable	Colon	Hepatic Flexure	Right Colon	Adenocarcinoma	Low Grade	Not_Applicable	Stage II	2331	No	2331	Alive	Yes	30	0.22	17579	4	133	30	Non-Hypermutated	MSS	0.03	Not_Applicable	CMS2	iCMS2	CRPS2	Linear	-25	-7	Not_Applicable	Not_Applicable
U0376	CRC-SW-U0376-T	CRC-SW-U0376-N	CRC.SW.U0376.T	Not_Applicable	Surgery	Whole Blood	51.93	22.26	54	53.04	20.35	57	63411358	Not_Applicable	Male	66	66-79	Untreated	Not_Applicable	Colon	Sigmoid Colon	Left Colon	Adenocarcinoma	Low Grade	Not_Applicable	Stage III	2630	No	2630	Alive	Yes	30	0.27	14869	4	135	34	Non-Hypermutated	MSS	0.21	Not_Applicable	Undefined	iCMS2	CRPS3	None	15	Not_Applicable	Not_Applicable	Not_Applicable
U0377	CRC-SW-U0377-T	CRC-SW-U0377-N	CRC.SW.U0377.T	CRC.SW.U0377.N	Surgery	Tumour Adjacent Tissue	52.87	20.08	56	52.24	19.49	56	65227562	61447996	Female	59	≤ 65	Untreated	Not_Applicable	Colon	Ascending Colon	Right Colon	Adenocarcinoma	High Grade	Not_Applicable	Stage III	225	Yes	4887	Alive	Yes	30	0.14	200365	19	239	34	Hypermutated	MSI	7.42	Class_1	Undefined	Undefined	CRPS1	None	33	-21	Not_Applicable	Not_Applicable
U0378	CRC-SW-U0378-T	CRC-SW-U0378-N	CRC.SW.U0378.T	Not_Applicable	Surgery	Whole Blood	51.63	22.27	54	54.25	20.83	58	63409066	Not_Applicable	Female	66	66-79	Untreated	Not_Applicable	Colon	Cecum	Right Colon	Adenocarcinoma	High Grade	Not_Applicable	Stage III	2480	No	2480	Alive	Yes	30	0.31	331637	20	149	38	Hypermutated	MSI	41.94	Class_1	CMS1	iCMS3	CRPS1	None	21	Not_Applicable	Not_Applicable	Not_Applicable
U0379	CRC-SW-U0379-T	CRC-SW-U0379-N	CRC.SW.U0379.T	Not_Applicable	Surgery	Whole Blood	52.55	20.51	56	52.67	20.33	57	64894176	Not_Applicable	Male	63	≤ 65	Untreated	Not_Applicable	Colon	Sigmoid Colon	Left Colon	Adenocarcinoma	Low Grade	Not_Applicable	Stage I	3484	No	3484	Alive	Yes	60	0.34	13946	7	65	8	Non-Hypermutated	MSS	0.16	Not_Applicable	CMS2	iCMS2	CRPS3	None	-13	Not_Applicable	Not_Applicable	Not_Applicable
U0380	CRC-SW-U0380-T	CRC-SW-U0380-N	CRC.SW.U0380.T	Not_Applicable	Biopsy	Whole Blood	54.81	21.27	58	54.33	20.25	59	64019318	Not_Applicable	Male	62	≤ 65	Untreated	Not_Applicable	Rectum	Rectum	Rectum	Adenocarcinoma	Low Grade	10	Stage I	3820	No	3820	Alive	Yes	25	0.12	13500	4	91	44	Non-Hypermutated	MSS	0	Not_Applicable	Undefined	iCMS2	CRPS2	None	9	Not_Applicable	Not_Applicable	Not_Applicable
U0381	CRC-SW-U0381-T	CRC-SW-U0381-N	CRC.SW.U0381.T	Not_Applicable	Surgery	Whole Blood	53.17	21.09	56	54.16	20.92	58	63745628	Not_Applicable	Male	60	≤ 65	Untreated	Not_Applicable	Colon	Sigmoid Colon	Left Colon	Adenocarcinoma	Low Grade	Not_Applicable	Stage III	71	No	71	Dead	Yes	45	0.21	11279	4	167	32	Non-Hypermutated	MSS	0	Not_Applicable	CMS2	iCMS2	CRPS3	None	-17	Not_Applicable	Not_Applicable	Not_Applicable
U0382	CRC-SW-U0382-T	CRC-SW-U0382-N	CRC.SW.U0382.T	Not_Applicable	Surgery	Whole Blood	53.11	19.54	57	51.79	19.82	56	65520782	Not_Applicable	Female	61	≤ 65	Untreated	Not_Applicable	Colon	Splenic Flexure	Left Colon	Adenocarcinoma	Low Grade	Not_Applicable	Stage II	4215	No	4215	Alive	Yes	40	0.17	20006	9	56	18	Non-Hypermutated	MSS	0.01	Not_Applicable	Undefined	iCMS3	CRPS5	Linear	-17	Not_Applicable	Not_Applicable	Not_Applicable
U0383	CRC-SW-U0383-T	CRC-SW-U0383-N	CRC.SW.U0383.T	Not_Applicable	Surgery	Whole Blood	53.36	24.13	53	54.08	20.7	58	63523690	Not_Applicable	Male	60	≤ 65	Untreated	Not_Applicable	Colon	Cecum	Right Colon	Adenocarcinoma	High Grade	Not_Applicable	Stage IV	Not_Applicable	Not_Applicable	595	Dead	Yes	50	0.25	18645	5	331	113	Non-Hypermutated	MSS	0.36	Not_Applicable	CMS4	iCMS2	CRPS2	BFB	3	Not_Applicable	Yes	No
U0384	CRC-SW-U0384-T	CRC-SW-U0384-N	CRC.SW.U0384.T	Not_Applicable	Surgery	Whole Blood	52	24.57	53	52.5	21.14	57	62712936	Not_Applicable	Male	64	≤ 65	Untreated	Not_Applicable	Colon	Sigmoid Colon	Left Colon	Adenocarcinoma	Low Grade	Not_Applicable	Stage IV	Not_Applicable	Not_Applicable	1940	Dead	Yes	35	0.33	19358	5	154	95	Non-Hypermutated	MSS	0.67	Not_Applicable	CMS2	iCMS2	CRPS3	Circular	7	Not_Applicable	Yes	No
U0385	CRC-SW-U0385-T	CRC-SW-U0385-N	CRC.SW.U0385.T	Not_Applicable	Surgery	Whole Blood	52.52	23.89	54	52.61	20.58	57	64529354	Not_Applicable	Male	65	≤ 65	Untreated	Not_Applicable	Colon	Sigmoid Colon	Left Colon	Adenocarcinoma	Low Grade	Not_Applicable	Stage II	2567	No	2567	Alive	Yes	25	0.19	37177	5	172	169	Non-Hypermutated	MSS	0.38	Not_Applicable	CMS2	iCMS2	CRPS3	None	-37	Not_Applicable	Not_Applicable	Not_Applicable
U0386	CRC-SW-U0386-T	CRC-SW-U0386-N	CRC.SW.U0386.T	Not_Applicable	Surgery	Whole Blood	51.21	19.75	54	53.7	20.06	58	66122564	Not_Applicable	Female	60	≤ 65	Untreated	Not_Applicable	Colon	Sigmoid Colon	Left Colon	Adenocarcinoma	Low Grade	Not_Applicable	Stage IV	Not_Applicable	Not_Applicable	3000	Dead	Yes	30	0.12	9930	4	48	10	Non-Hypermutated	MSS	0	Not_Applicable	Undefined	iCMS2	CRPS2	None	-7	Not_Applicable	Yes	No
U0387	CRC-SW-U0387-T	CRC-SW-U0387-N	CRC.SW.U0387.T	Not_Applicable	Surgery	Tumour Adjacent Tissue	53.25	21.7	55	52.76	20.27	57	65783458	Not_Applicable	Male	65	≤ 65	Untreated	Not_Applicable	Colon	Ascending Colon	Right Colon	Adenocarcinoma	Low Grade	Not_Applicable	Stage I	2494	No	2494	Alive	Yes	25	0.25	18964	9	100	61	Non-Hypermutated	MSS	0.21	Not_Applicable	CMS2	iCMS2	CRPS2	Heavily rearranged	27	Not_Applicable	Not_Applicable	Not_Applicable
U0388	CRC-SW-U0388-T	CRC-SW-U0388-N	CRC.SW.U0388.T	Not_Applicable	Biopsy	Whole Blood	54.06	22.12	57	52.7	20.07	57	64210086	Not_Applicable	Male	61	≤ 65	Untreated	Not_Applicable	Rectum	Rectum	Rectum	Adenocarcinoma	Low Grade	20	Stage III	3851	No	3851	Alive	Yes	40	0.15	12294	2	156	118	Non-Hypermutated	MSS	0.01	Not_Applicable	CMS4	iCMS2	CRPS2	BFB	-3	Not_Applicable	Not_Applicable	Not_Applicable
U0389	CRC-SW-U0389-T	CRC-SW-U0389-N	CRC.SW.U0389.T	Not_Applicable	Surgery	Whole Blood	50.6	21.76	53	53.88	20.24	58	62387626	Not_Applicable	Female	64	≤ 65	Untreated	Not_Applicable	Colon	Sigmoid Colon	Left Colon	Adenocarcinoma	Low Grade	Not_Applicable	Stage III	2592	No	2592	Alive	Yes	40	0.18	36856	8	262	90	Non-Hypermutated	MSS	0.76	Not_Applicable	Undefined	Undefined	CRPS3	Linear	29	Not_Applicable	Not_Applicable	Not_Applicable
U0390	CRC-SW-U0390-T	CRC-SW-U0390-N	CRC.SW.U0390.T	Not_Applicable	Surgery	Whole Blood	52.89	23.87	54	54.06	21.53	58	62725002	Not_Applicable	Male	64	≤ 65	Untreated	Not_Applicable	Colon	Splenic Flexure	Left Colon	Adenocarcinoma	Low Grade	Not_Applicable	Stage III	2536	No	2536	Alive	Yes	25	0.2	24847	6	194	200	Non-Hypermutated	MSS	0.11	Not_Applicable	Undefined	iCMS2	CRPS2	None	3	Not_Applicable	Not_Applicable	Not_Applicable
U0391	CRC-SW-U0391-T	CRC-SW-U0391-N	CRC.SW.U0391.T	Not_Applicable	Biopsy	Whole Blood	53.3	20.78	56	53.98	19.38	58	65202006	Not_Applicable	Female	64	≤ 65	Untreated	Not_Applicable	Rectum	Rectum	Rectum	Adenocarcinoma	Low Grade	30	Stage II	2844	No	2844	Alive	Yes	40	0.27	22834	4	351	134	Non-Hypermutated	MSS	0.24	Not_Applicable	CMS2	iCMS2	CRPS3	None	23	Not_Applicable	Not_Applicable	Not_Applicable
U0392	CRC-SW-U0392-T	CRC-SW-U0392-N	CRC.SW.U0392.T	Not_Applicable	Surgery	Whole Blood	51.32	20.71	55	52.36	20.73	57	64880044	Not_Applicable	Male	64	≤ 65	Untreated	Not_Applicable	Colon	Sigmoid Colon	Left Colon	Adenocarcinoma	Low Grade	Not_Applicable	Stage III	174	Yes	489	Dead	Yes	40	0.24	9457	4	207	51	Non-Hypermutated	MSS	0	Not_Applicable	CMS2	iCMS2	CRPS2	None	37	Not_Applicable	Not_Applicable	Not_Applicable
U0394	CRC-SW-U0394-T	CRC-SW-U0394-N	CRC.SW.U0394.T	Not_Applicable	Surgery	Tumour Adjacent Tissue	52.02	20.16	55	50.35	20.7	53	65386502	Not_Applicable	Male	65	≤ 65	Untreated	Not_Applicable	Colon	Cecum	Right Colon	Adenocarcinoma	Low Grade	Not_Applicable	Stage III	2136	No	2136	Alive	Yes	40	0.22	15783	10	315	46	Non-Hypermutated	MSS	0	Not_Applicable	Undefined	iCMS2	CRPS1	None	31	Not_Applicable	Not_Applicable	Not_Applicable
U0396	CRC-SW-U0396-T	CRC-SW-U0396-N	CRC.SW.U0396.T	Not_Applicable	Surgery	Whole Blood	49.84	21.32	51	53.13	21.27	58	64377354	Not_Applicable	Male	59	≤ 65	Untreated	Not_Applicable	Colon	Cecum	Right Colon	Adenocarcinoma	Low Grade	Not_Applicable	Stage III	3908	No	3908	Alive	Yes	30	0.18	30058	4	381	368	Non-Hypermutated	MSS	0.08	Not_Applicable	CMS2	iCMS2	CRPS2	None	25	Not_Applicable	Not_Applicable	Not_Applicable
U0397	CRC-SW-U0397-T	CRC-SW-U0397-N	CRC.SW.U0397.T	Not_Applicable	Surgery	Tumour Adjacent Tissue	53.2	21.21	56	52.69	20.56	56	65771880	Not_Applicable	Male	62	≤ 65	Untreated	Not_Applicable	Colon	Cecum	Right Colon	Adenocarcinoma	Low Grade	Not_Applicable	Stage II	2830	No	2830	Alive	Yes	25	0.12	178396	24	68	23	Hypermutated	MSI	16.52	Class_1	Undefined	iCMS3	CRPS1	None	1	Not_Applicable	Not_Applicable	Not_Applicable
U0398	CRC-SW-U0398-T	CRC-SW-U0398-N	CRC.SW.U0398.T	Not_Applicable	Surgery	Whole Blood	52.5	21.54	56	52.42	22.58	56	64539442	Not_Applicable	Female	63	≤ 65	Untreated	Not_Applicable	Colon	Ascending Colon	Right Colon	Adenocarcinoma	Low Grade	Not_Applicable	Stage II	2386	No	2386	Alive	Yes	20	0.19	239657	17	124	58	Hypermutated	MSI	14.55	Class_1	CMS1	iCMS3	CRPS1	None	9	Not_Applicable	Not_Applicable	Not_Applicable
U0399	CRC-SW-U0399-T	CRC-SW-U0399-N	CRC.SW.U0399.T	Not_Applicable	Surgery	Tumour Adjacent Tissue	54.51	20.5	58	54.25	19.89	58	66050176	Not_Applicable	Female	63	≤ 65	Untreated	Not_Applicable	Colon	Splenic Flexure	Left Colon	Adenocarcinoma	Low Grade	Not_Applicable	Stage III	126	Yes	547	Dead	Yes	40	0.25	242963	15	63	165	Hypermutated	MSI	26.68	Class_1	CMS1	iCMS3	CRPS1	None	15	Not_Applicable	Not_Applicable	Not_Applicable
U0400	CRC-SW-U0400-T	CRC-SW-U0400-N	CRC.SW.U0400.T	Not_Applicable	Surgery	Whole Blood	52.65	27.51	52	52.29	20.03	56	64845704	Not_Applicable	Male	62	≤ 65	Treated	Chemotherapy	Colon	Cecum	Right Colon	Adenocarcinoma	Low Grade	Not_Applicable	Stage II	2085	No	2085	Dead	Yes	40	0.34	20480	5	266	29	Non-Hypermutated	MSS	1.11	Not_Applicable	CMS2	iCMS2	CRPS3	None	-33	Not_Applicable	Not_Applicable	Not_Applicable
U0401	CRC-SW-U0401-T	CRC-SW-U0401-N	CRC.SW.U0401.T	Not_Applicable	Surgery	Whole Blood	52.3	23.53	55	52.17	21.96	55	63506522	Not_Applicable	Male	60	≤ 65	Untreated	Not_Applicable	Colon	Sigmoid Colon	Left Colon	Adenocarcinoma	Low Grade	Not_Applicable	Stage III	3380	No	3380	Alive	Yes	20	0.19	21638	8	144	55	Non-Hypermutated	MSS	0.08	Not_Applicable	CMS2	Undefined	CRPS3	Linear	-37	Not_Applicable	Not_Applicable	Not_Applicable
U0402	CRC-SW-U0402-T	CRC-SW-U0402-N	CRC.SW.U0402.T	Not_Applicable	Surgery	Whole Blood	51.78	20.92	55	54.44	20.61	58	64320770	Not_Applicable	Female	58	≤ 65	Treated	Radiation	Rectum	Rectum	Rectum	Adenocarcinoma	Low Grade	40	Stage III	1142	Yes	4152	Alive	Yes	20	0.1	11394	2	106	34	Non-Hypermutated	MSS	0	Not_Applicable	CMS4	iCMS3	CRPS4	None	-15	Not_Applicable	Not_Applicable	Not_Applicable
U0403	CRC-SW-U0403-T	CRC-SW-U0403-N	CRC.SW.U0403.T	Not_Applicable	Surgery	Whole Blood	53.59	20.45	57	54.12	21.11	59	65346718	Not_Applicable	Male	60	≤ 65	Untreated	Not_Applicable	Colon	Cecum	Right Colon	Adenocarcinoma	Low Grade	Not_Applicable	Stage III	3474	No	3474	Alive	Yes	30	0.17	26948	9	65	37	Non-Hypermutated	MSS	0	Not_Applicable	CMS4	iCMS3	CRPS1	None	13	Not_Applicable	Not_Applicable	Not_Applicable
U0404	CRC-SW-U0404-T	CRC-SW-U0404-N	CRC.SW.U0404.T	Not_Applicable	Surgery	Tumour Adjacent Tissue	53.65	23.25	55	53.6	20.27	56	64414512	Not_Applicable	Female	57	≤ 65	Untreated	Not_Applicable	Colon	Sigmoid Colon	Left Colon	Mucinous Adenocarcinoma	Low Grade	Not_Applicable	Stage III	169	Yes	204	Dead	Yes	50	0.21	36757	5	253	174	Non-Hypermutated	MSS	0.6	Not_Applicable	CMS2	iCMS2	CRPS2	Circular	15	Not_Applicable	Not_Applicable	Not_Applicable
U0405	CRC-SW-U0405-T	CRC-SW-U0405-N	CRC.SW.U0405.T	CRC.SW.U0405.N	Surgery	Whole Blood	51.86	22.28	53	52.97	20.68	57	62212850	63873146	Male	63	≤ 65	Treated	Radiation	Rectum	Rectum	Rectum	Adenocarcinoma	Low Grade	40	Stage III	604	Yes	2494	Alive	Yes	40	0.21	16618	3	225	50	Non-Hypermutated	MSS	0.22	Not_Applicable	CMS2	iCMS2	CRPS2	None	1	3	Not_Applicable	Not_Applicable
U0406	CRC-SW-U0406-T	CRC-SW-U0406-N	CRC.SW.U0406.T	Not_Applicable	Biopsy	Whole Blood	53.39	24.08	54	53.45	19.29	57	65706688	Not_Applicable	Female	58	≤ 65	Untreated	Not_Applicable	Rectum	Rectum	Rectum	Adenocarcinoma	Low Grade	50	Stage IV	Not_Applicable	Not_Applicable	778	Dead	No	30	0.31	20052	5	224	59	Non-Hypermutated	MSS	0.84	Not_Applicable	CMS2	iCMS2	CRPS3	None	17	Not_Applicable	Yes	Yes
U0407	CRC-SW-U0407-T	CRC-SW-U0407-N	CRC.SW.U0407.T	Not_Applicable	Surgery	Whole Blood	51.7	21.7	55	51.95	21.4	56	62870988	Not_Applicable	Male	59	≤ 65	Treated	Radiation	Rectum	Rectum	Rectum	Mucinous Adenocarcinoma	Low Grade	30	Stage III	1809	Yes	2561	Dead	Yes	50	0.23	11917	5	107	90	Non-Hypermutated	MSS	0	Not_Applicable	CMS1	iCMS3	CRPS1	None	-5	Not_Applicable	Not_Applicable	Not_Applicable
U0408	CRC-SW-U0408-T	CRC-SW-U0408-N	CRC.SW.U0408.T	Not_Applicable	Surgery	Tumour Adjacent Tissue	53.61	25.03	54	54.45	20.65	57	66786516	Not_Applicable	Female	56	≤ 65	Untreated	Not_Applicable	Colon	Cecum	Right Colon	Mucinous Adenocarcinoma	Low Grade	Not_Applicable	Stage II	2100	No	2100	Dead	Yes	20	0.35	17335	4	125	32	Non-Hypermutated	MSS	0.48	Not_Applicable	CMS3	iCMS3	CRPS5	None	-11	Not_Applicable	Not_Applicable	Not_Applicable
U0409	CRC-SW-U0409-T	CRC-SW-U0409-N	CRC.SW.U0409.T	Not_Applicable	Surgery	Whole Blood	50.48	20.91	53	54.21	20.63	58	62525432	Not_Applicable	Female	61	≤ 65	Treated	Radiation	Rectum	Rectum	Rectum	Adenocarcinoma	Low Grade	45	Stage III	2599	No	2599	Alive	Yes	20	0.15	12300	7	75	44	Non-Hypermutated	MSS	0	Not_Applicable	CMS4	Undefined	CRPS4	None	-11	Not_Applicable	Not_Applicable	Not_Applicable
U0411	CRC-SW-U0411-T	CRC-SW-U0411-N	CRC.SW.U0411.T	Not_Applicable	Surgery	Whole Blood	51.17	21.8	53	51.8	19.58	55	65147922	Not_Applicable	Female	59	≤ 65	Untreated	Not_Applicable	Colon	Sigmoid Colon	Left Colon	Adenocarcinoma	Low Grade	Not_Applicable	Stage III	3533	No	3533	Alive	Yes	40	0.22	10652	6	109	64	Non-Hypermutated	MSS	0.02	Not_Applicable	Undefined	iCMS2	CRPS2	None	25	Not_Applicable	Not_Applicable	Not_Applicable
U0413	CRC-SW-U0413-T	CRC-SW-U0413-N	CRC.SW.U0413.T	Not_Applicable	Surgery	Tumour Adjacent Tissue	51.11	19.95	53	51.95	19.79	56	65196766	Not_Applicable	Male	61	≤ 65	Untreated	Not_Applicable	Colon	Sigmoid Colon	Left Colon	Adenocarcinoma	Low Grade	Not_Applicable	Stage I	2395	No	2395	Alive	Yes	40	0.3	12936	5	42	20	Non-Hypermutated	MSS	0.13	Not_Applicable	CMS2	iCMS2	CRPS2	None	-3	Not_Applicable	Not_Applicable	Not_Applicable
U0414	CRC-SW-U0414-T	CRC-SW-U0414-N	CRC.SW.U0414.T	Not_Applicable	Surgery	Tumour Adjacent Tissue	52.84	20.76	56	52.05	20.05	56	66654380	Not_Applicable	Male	60	≤ 65	Untreated	Not_Applicable	Colon	Sigmoid Colon	Left Colon	Adenocarcinoma	Low Grade	Not_Applicable	Stage II	2858	No	2858	Alive	Yes	30	0.24	12201	1	29	13	Non-Hypermutated	MSS	0.01	Not_Applicable	CMS2	iCMS3	CRPS5	None	-33	Not_Applicable	Not_Applicable	Not_Applicable
U0415	CRC-SW-U0415-T	CRC-SW-U0415-N	CRC.SW.U0415.T	Not_Applicable	Surgery	Whole Blood	53.37	23.08	55	53.55	20.98	58	64017444	Not_Applicable	Male	56	≤ 65	Treated	Radiation	Rectum	Rectum	Rectum	Adenocarcinoma	Low Grade	50	Stage III	4191	No	4191	Alive	Yes	35	0.18	22521	4	265	59	Non-Hypermutated	MSS	0.01	Not_Applicable	CMS4	iCMS2	CRPS2	None	-7	Not_Applicable	Not_Applicable	Not_Applicable
U0416	CRC-SW-U0416-T	CRC-SW-U0416-N	CRC.SW.U0416.T	Not_Applicable	Biopsy	Whole Blood	50.24	22.83	51	50.4	19.37	54	64738384	Not_Applicable	Male	61	≤ 65	Untreated	Not_Applicable	Colon	Sigmoid Colon	Left Colon	Adenocarcinoma	High Grade	Not_Applicable	Stage III	2395	No	2395	Alive	Yes	30	0.32	58217	6	315	531	Non-Hypermutated	MSS	0.46	Not_Applicable	CMS2	iCMS2	CRPS2	Linear	-7	Not_Applicable	Not_Applicable	Not_Applicable
U0418	CRC-SW-U0418-T	CRC-SW-U0418-N	CRC.SW.U0418.T	Not_Applicable	Biopsy	Whole Blood	53.14	22.19	58	53.16	20.06	58	65168946	Not_Applicable	Male	60	≤ 65	Untreated	Not_Applicable	Rectum	Rectum	Rectum	Mucinous Adenocarcinoma	High Grade	55	Stage III	2911	No	2911	Alive	Yes	60	0.46	26484	4	148	23	Non-Hypermutated	MSS	1.64	Not_Applicable	CMS3	iCMS3	CRPS5	None	-37	Not_Applicable	Not_Applicable	Not_Applicable
U0420	CRC-SW-U0420-T	CRC-SW-U0420-N	CRC.SW.U0420.T	Not_Applicable	Surgery	Whole Blood	53.7	25.11	54	54.44	21.01	59	65614620	Not_Applicable	Male	56	≤ 65	Untreated	Not_Applicable	Colon	Sigmoid Colon	Left Colon	Adenocarcinoma	Low Grade	Not_Applicable	Stage IV	Not_Applicable	Not_Applicable	417	Dead	Yes	60	0.27	36840	2	367	135	Non-Hypermutated	MSS	0.6	Not_Applicable	CMS4	Undefined	CRPS4	Circular	15	Not_Applicable	No	No
U0421	CRC-SW-U0421-T	CRC-SW-U0421-N	CRC.SW.U0421.T	CRC.SW.U0421.N	Surgery	Whole Blood	52.79	21.67	56	52.86	20.59	57	65166056	65265662	Male	60	≤ 65	Untreated	Not_Applicable	Colon	Transverse Colon	Right Colon	Adenocarcinoma	Low Grade	Not_Applicable	Stage III	2339	No	2339	Alive	Yes	30	0.07	5195	6	35	3	Non-Hypermutated	MSS	0	Not_Applicable	CMS4	iCMS3	CRPS4	None	3	-25	Not_Applicable	Not_Applicable
U0422	CRC-SW-U0422-T	CRC-SW-U0422-N	CRC.SW.U0422.T	Not_Applicable	Biopsy	Whole Blood	54.94	20.83	58	53.38	19.31	57	63334648	Not_Applicable	Female	56	≤ 65	Untreated	Not_Applicable	Rectum	Rectum	Rectum	Adenocarcinoma	High Grade	110	Stage IV	Not_Applicable	Not_Applicable	1710	Dead	Yes	50	0.2	17736	5	209	140	Non-Hypermutated	MSS	0	Not_Applicable	CMS4	iCMS2	CRPS4	Linear	33	Not_Applicable	Yes	No
U0423	CRC-SW-U0423-T	CRC-SW-U0423-N	CRC.SW.U0423.T	Not_Applicable	Biopsy	Whole Blood	53.28	21.07	56	54	19.65	58	64927776	Not_Applicable	Female	55	≤ 65	Untreated	Not_Applicable	Rectum	Rectum	Rectum	Adenocarcinoma	Low Grade	30	Stage III	444	Yes	3439	Dead	Yes	25	0.12	9677	3	69	32	Non-Hypermutated	MSS	0.01	Not_Applicable	CMS4	iCMS2	CRPS4	Circular	19	Not_Applicable	Not_Applicable	Not_Applicable
U0424	CRC-SW-U0424-T	CRC-SW-U0424-N	CRC.SW.U0424.T	Not_Applicable	Surgery	Whole Blood	53.97	21.55	58	54.05	21.03	59	64481818	Not_Applicable	Male	56	≤ 65	Untreated	Not_Applicable	Colon	Sigmoid Colon	Left Colon	Mucinous Adenocarcinoma	High Grade	Not_Applicable	Stage II	333	Yes	2317	Dead	Yes	20	0.08	86513	7	263	32	Hypermutated	MSS	0	Not_Applicable	Undefined	Undefined	CRPS1	None	15	Not_Applicable	Not_Applicable	Not_Applicable
U0425	CRC-SW-U0425-T	CRC-SW-U0425-N	CRC.SW.U0425.T	CRC.SW.U0425.N	Surgery	Whole Blood	53.41	22.61	56	53.15	22.25	56	65460370	64336502	Male	61	≤ 65	Untreated	Not_Applicable	Colon	Cecum	Right Colon	Adenocarcinoma	Low Grade	Not_Applicable	Stage III	2240	No	2240	Alive	Yes	60	0.35	20810	7	366	54	Non-Hypermutated	MSS	1.17	Not_Applicable	CMS3	Undefined	CRPS3	None	11	-19	Not_Applicable	Not_Applicable
U0426	CRC-SW-U0426-T	CRC-SW-U0426-N	CRC.SW.U0426.T	Not_Applicable	Surgery	Whole Blood	53.46	20.97	56	53.49	20.65	58	64358702	Not_Applicable	Male	59	≤ 65	Untreated	Not_Applicable	Colon	Ascending Colon	Right Colon	Adenocarcinoma	Low Grade	Not_Applicable	Stage II	2641	No	2641	Alive	Yes	25	0.35	21778	5	129	21	Non-Hypermutated	MSS	1.26	Not_Applicable	CMS2	iCMS2	CRPS3	None	-1	Not_Applicable	Not_Applicable	Not_Applicable
U0427	CRC-SW-U0427-T	CRC-SW-U0427-N	CRC.SW.U0427.T	Not_Applicable	Surgery	Whole Blood	52.57	23.6	55	52.36	20.89	56	67452186	Not_Applicable	Male	59	≤ 65	Untreated	Not_Applicable	Colon	Sigmoid Colon	Left Colon	Adenocarcinoma	Low Grade	Not_Applicable	Stage I	2858	No	2858	Alive	Yes	40	0.16	23926	4	225	56	Non-Hypermutated	MSS	0.28	Not_Applicable	CMS2	iCMS2	CRPS3	BFB	27	Not_Applicable	Not_Applicable	Not_Applicable
U0428	CRC-SW-U0428-T	CRC-SW-U0428-N	CRC.SW.U0428.T	Not_Applicable	Surgery	Tumour Adjacent Tissue	52.81	20.23	56	52.98	19.93	57	64683308	Not_Applicable	Male	60	≤ 65	Treated	Chemotherapy	Colon	Sigmoid Colon	Left Colon	Adenocarcinoma	Low Grade	Not_Applicable	Stage III	2183	No	2183	Alive	Yes	25	0.15	56772	5	34	16	Non-Hypermutated	MSS	0	Not_Applicable	Undefined	Undefined	CRPS2	None	-25	Not_Applicable	Not_Applicable	Not_Applicable
U0429	CRC-SW-U0429-T	CRC-SW-U0429-N	CRC.SW.U0429.T	Not_Applicable	Surgery	Whole Blood	51.53	19.92	54	51.78	19.78	56	64185648	Not_Applicable	Female	58	≤ 65	Untreated	Not_Applicable	Colon	Cecum	Right Colon	Mucinous Adenocarcinoma	High Grade	Not_Applicable	Stage IV	Not_Applicable	Not_Applicable	1804	Dead	Yes	40	0.22	35044	11	110	24	Non-Hypermutated	MSS	0.26	Not_Applicable	Undefined	iCMS3	CRPS1	None	9	Not_Applicable	Yes	No
U0430	CRC-SW-U0430-T	CRC-SW-U0430-N	CRC.SW.U0430.T	Not_Applicable	Surgery	Whole Blood	53.46	22.46	56	53.62	20.66	58	60999890	Not_Applicable	Male	55	≤ 65	Treated	Chemoradiotherapy	Rectum	Rectum	Rectum	Adenocarcinoma	Low Grade	65	Stage III	4137	No	4137	Alive	Yes	40	0.24	16711	3	75	20	Non-Hypermutated	MSS	0.01	Not_Applicable	CMS4	iCMS2	CRPS4	None	7	Not_Applicable	Not_Applicable	Not_Applicable
U0433	CRC-SW-U0433-T	CRC-SW-U0433-N	CRC.SW.U0433.T	Not_Applicable	Biopsy	Whole Blood	52.2	21.23	55	52.21	20.09	57	64904458	Not_Applicable	Male	58	≤ 65	Untreated	Not_Applicable	Colon	Sigmoid Colon	Left Colon	Adenocarcinoma	N/A	Not_Applicable	Stage IV	Not_Applicable	Not_Applicable	440	Dead	No	40	0.25	12602	3	83	18	Non-Hypermutated	MSS	0.12	Not_Applicable	CMS2	iCMS2	CRPS3	None	15	Not_Applicable	Yes	No
U0434	CRC-SW-U0434-T	CRC-SW-U0434-N	CRC.SW.U0434.T	Not_Applicable	Biopsy	Whole Blood	52.07	22.45	54	52.88	20.01	57	64221044	Not_Applicable	Male	54	≤ 65	Untreated	Not_Applicable	Rectum	Rectum	Rectum	Adenocarcinoma	Low Grade	35	Stage I	4223	No	4223	Alive	Yes	60	0.13	14854	6	91	36	Non-Hypermutated	MSS	0	Not_Applicable	CMS4	iCMS2	CRPS2	None	-5	Not_Applicable	Not_Applicable	Not_Applicable
U0435	CRC-SW-U0435-T	CRC-SW-U0435-N	CRC.SW.U0435.T	Not_Applicable	Surgery	Tumour Adjacent Tissue	54.07	21.41	56	54.79	20.57	58	64507642	Not_Applicable	Female	52	≤ 65	Untreated	Not_Applicable	Colon	Sigmoid Colon	Left Colon	Adenocarcinoma	Low Grade	Not_Applicable	Stage I	4783	No	4783	Alive	Yes	60	0.1	6985	1	42	26	Non-Hypermutated	MSS	0	Not_Applicable	CMS2	Undefined	CRPS2	None	-1	Not_Applicable	Not_Applicable	Not_Applicable
U0436	CRC-SW-U0436-T	CRC-SW-U0436-N	CRC.SW.U0436.T	Not_Applicable	Biopsy	Whole Blood	52.88	24.89	56	53.33	20.1	58	65840726	Not_Applicable	Male	59	≤ 65	Untreated	Not_Applicable	Colon	Sigmoid Colon	Left Colon	Adenocarcinoma	Low Grade	Not_Applicable	Stage IV	Not_Applicable	Not_Applicable	2072	Dead	No	30	0.31	17649	2	275	101	Non-Hypermutated	MSS	0.44	Not_Applicable	CMS2	iCMS2	CRPS3	Circular	-3	Not_Applicable	Yes	Yes
U0438	CRC-SW-U0438-T	CRC-SW-U0438-N	CRC.SW.U0438.T	Not_Applicable	Surgery	Whole Blood	53.79	23.66	55	51.08	19.23	55	63908154	Not_Applicable	Female	53	≤ 65	Untreated	Not_Applicable	Colon	Sigmoid Colon	Left Colon	Adenocarcinoma	Low Grade	Not_Applicable	Stage II	3674	No	3674	Alive	Yes	60	0.22	16997	1	193	208	Non-Hypermutated	MSS	0.09	Not_Applicable	CMS4	iCMS2	CRPS2	BFB	1	Not_Applicable	Not_Applicable	Not_Applicable
U0439	CRC-SW-U0439-T	CRC-SW-U0439-N	CRC.SW.U0439.T	Not_Applicable	Surgery	Tumour Adjacent Tissue	53.55	21.89	57	52.43	19.73	57	66670856	Not_Applicable	Male	56	≤ 65	Untreated	Not_Applicable	Colon	Ascending Colon	Right Colon	Mucinous Adenocarcinoma	Low Grade	Not_Applicable	Stage III	2585	No	2585	Alive	Yes	30	0.13	34162	5	47	21	Non-Hypermutated	MSS	0	Not_Applicable	CMS4	iCMS3	CRPS1	None	25	Not_Applicable	Not_Applicable	Not_Applicable
U0440	CRC-SW-U0440-T	CRC-SW-U0440-N	CRC.SW.U0440.T	Not_Applicable	Surgery	Whole Blood	53.84	21.18	57	52.76	21.07	56	62086404	Not_Applicable	Female	51	≤ 65	Untreated	Not_Applicable	Colon	Splenic Flexure	Left Colon	Adenocarcinoma	Low Grade	Not_Applicable	Stage II	4408	No	4408	Alive	Yes	35	0.3	9259	5	80	24	Non-Hypermutated	MSS	0.04	Not_Applicable	CMS4	iCMS2	CRPS2	None	15	Not_Applicable	Not_Applicable	Not_Applicable
U0441	CRC-SW-U0441-T	CRC-SW-U0441-N	CRC.SW.U0441.T	Not_Applicable	Surgery	Whole Blood	53.4	23.85	55	54.29	19.98	58	65124780	Not_Applicable	Female	50	≤ 65	Untreated	Not_Applicable	Colon	Sigmoid Colon	Left Colon	Adenocarcinoma	Low Grade	Not_Applicable	Stage III	4403	No	4403	Alive	Yes	45	0.22	16409	5	167	71	Non-Hypermutated	MSS	0.16	Not_Applicable	CMS2	iCMS2	CRPS3	Circular	5	Not_Applicable	Not_Applicable	Not_Applicable
U0442	CRC-SW-U0442-T	CRC-SW-U0442-N	CRC.SW.U0442.T	CRC.SW.U0442.N	Surgery	Whole Blood	54.73	22.5	57	52.78	20.7	57	63230832	64247270	Male	56	≤ 65	Untreated	Not_Applicable	Colon	Sigmoid Colon	Left Colon	Adenocarcinoma	Low Grade	Not_Applicable	Stage II	2284	No	2284	Alive	Yes	45	0.2	29115	3	179	100	Non-Hypermutated	MSS	0.26	Not_Applicable	CMS2	iCMS2	CRPS2	None	-19	-9	Not_Applicable	Not_Applicable
U0443	CRC-SW-U0443-T	CRC-SW-U0443-N	CRC.SW.U0443.T	Not_Applicable	Surgery	Tumour Adjacent Tissue	53.45	20.43	57	53.82	20.35	58	66315450	Not_Applicable	Male	54	≤ 65	Untreated	Not_Applicable	Colon	Hepatic Flexure	Right Colon	Adenocarcinoma	Low Grade	Not_Applicable	Stage II	2844	No	2844	Alive	Yes	20	0.2	36043	4	45	26	Non-Hypermutated	MSS	0.01	Not_Applicable	Undefined	iCMS3	CRPS1	None	-11	Not_Applicable	Not_Applicable	Not_Applicable
U0444	CRC-SW-U0444-T	CRC-SW-U0444-N	CRC.SW.U0444.T	Not_Applicable	Surgery	Whole Blood	51.43	21.03	54	49.89	21.84	53	64982544	Not_Applicable	Female	52	≤ 65	Untreated	Not_Applicable	Colon	Sigmoid Colon	Left Colon	Adenocarcinoma	Low Grade	Not_Applicable	Stage III	3506	No	3506	Alive	Yes	25	0.2	22034	6	125	110	Non-Hypermutated	MSS	0.03	Not_Applicable	CMS4	iCMS2	CRPS2	Heavily rearranged	-1	Not_Applicable	Not_Applicable	Not_Applicable
U0445	CRC-SW-U0445-T	CRC-SW-U0445-N	CRC.SW.U0445.T	Not_Applicable	Surgery	Whole Blood	52.84	19.64	56	53.94	20.15	58	65287966	Not_Applicable	Female	51	≤ 65	Untreated	Not_Applicable	Colon	Ascending Colon	Right Colon	Adenocarcinoma	Low Grade	Not_Applicable	Stage II	3516	No	3516	Alive	Yes	60	0.19	228352	21	93	35	Hypermutated	MSI	14.21	Class_1	CMS1	iCMS3	CRPS1	None	25	Not_Applicable	Not_Applicable	Not_Applicable
U0446	CRC-SW-U0446-T	CRC-SW-U0446-N	CRC.SW.U0446.T	CRC.SW.U0446.N	Surgery	Tumour Adjacent Tissue	51.52	21.13	54	51.36	19.57	55	62340876	63035542	Male	53	≤ 65	Untreated	Not_Applicable	Colon	Sigmoid Colon	Left Colon	Adenocarcinoma	Low Grade	Not_Applicable	Stage I	2613	No	2613	Alive	Yes	25	0.3	13716	9	74	6	Non-Hypermutated	MSS	0.17	Not_Applicable	CMS2	iCMS2	CRPS1	None	17	-19	Not_Applicable	Not_Applicable
U0447	CRC-SW-U0447-T	CRC-SW-U0447-N	CRC.SW.U0447.T	Not_Applicable	Surgery	Whole Blood	51.15	21.97	53	54.05	20.92	58	63725530	Not_Applicable	Male	51	≤ 65	Untreated	Not_Applicable	Colon	Cecum	Right Colon	Adenocarcinoma	Low Grade	Not_Applicable	Stage III	3484	No	3484	Alive	Yes	50	0.26	27531	7	319	496	Non-Hypermutated	MSS	0.16	Not_Applicable	CMS4	iCMS2	CRPS2	Circular	7	Not_Applicable	Not_Applicable	Not_Applicable
U0449	CRC-SW-U0449-T	CRC-SW-U0449-N	CRC.SW.U0449.T	Not_Applicable	Surgery	Whole Blood	51.93	20.23	56	53.02	20.11	57	66004006	Not_Applicable	Female	50	≤ 65	Untreated	Not_Applicable	Colon	Splenic Flexure	Left Colon	Mucinous Adenocarcinoma	Low Grade	Not_Applicable	Stage II	3516	No	3516	Alive	Yes	20	0.07	11885	2	29	2	Non-Hypermutated	MSS	0	Not_Applicable	Undefined	iCMS3	CRPS2	None	-31	Not_Applicable	Not_Applicable	Not_Applicable
U0450	CRC-SW-U0450-T	CRC-SW-U0450-N	CRC.SW.U0450.T	Not_Applicable	Surgery	Whole Blood	52.56	26.36	56	54.31	20.95	58	64181138	Not_Applicable	Female	52	≤ 65	Untreated	Not_Applicable	Colon	Cecum	Right Colon	Adenocarcinoma	High Grade	Not_Applicable	Stage III	2428	No	2428	Alive	Yes	20	0.17	18380	7	115	117	Non-Hypermutated	MSS	0.01	Not_Applicable	Undefined	iCMS2	CRPS2	Linear	-7	Not_Applicable	Not_Applicable	Not_Applicable
U0451	CRC-SW-U0451-T	CRC-SW-U0451-N	CRC.SW.U0451.T	Not_Applicable	Surgery	Whole Blood	53.78	23.69	56	53.78	19.73	58	63221384	Not_Applicable	Female	47	≤ 65	Treated	Chemotherapy	Colon	Descending Colon	Left Colon	Adenocarcinoma	Low Grade	Not_Applicable	Stage III	4688	No	4688	Alive	Yes	60	0.22	48952	8	338	288	Non-Hypermutated	MSS	0.36	Not_Applicable	CMS2	iCMS2	CRPS2	None	17	Not_Applicable	Not_Applicable	Not_Applicable
U0452	CRC-SW-U0452-T	CRC-SW-U0452-N	CRC.SW.U0452.T	Not_Applicable	Surgery	Whole Blood	51.57	19.88	56	54.1	20.53	58	58097406	Not_Applicable	Male	46	≤ 65	Untreated	Not_Applicable	Colon	Hepatic Flexure	Right Colon	Mucinous Adenocarcinoma	High Grade	Not_Applicable	Stage IV	Not_Applicable	Not_Applicable	4654	Alive	Yes	50	0.09	17658	9	29	14	Non-Hypermutated	MSS	0	Not_Applicable	CMS4	iCMS3	CRPS4	None	19	Not_Applicable	Yes	No
U0453	CRC-SW-U0453-T	CRC-SW-U0453-N	CRC.SW.U0453.T	Not_Applicable	Surgery	Whole Blood	49.36	20.02	52	52.93	20.92	57	65408772	Not_Applicable	Male	46	≤ 65	Untreated	Not_Applicable	Colon	Sigmoid Colon	Left Colon	Adenocarcinoma	Low Grade	Not_Applicable	Stage II	4524	No	4524	Alive	Yes	30	0.11	13200	2	116	85	Non-Hypermutated	MSS	0	Not_Applicable	CMS4	iCMS2	CRPS2	None	1	Not_Applicable	Not_Applicable	Not_Applicable
U0454	CRC-SW-U0454-T	CRC-SW-U0454-N	CRC.SW.U0454.T	Not_Applicable	Surgery	Whole Blood	53.01	22.12	56	52.55	20.83	57	64253898	Not_Applicable	Male	46	≤ 65	Treated	Radiation	Rectum	Rectum	Rectum	Adenocarcinoma	Low Grade	40	Stage III	4662	No	4662	Alive	Yes	30	0.14	9433	2	95	96	Non-Hypermutated	MSS	0	Not_Applicable	CMS4	iCMS3	CRPS4	BFB	25	Not_Applicable	Not_Applicable	Not_Applicable
U0456	CRC-SW-U0456-T	CRC-SW-U0456-N	CRC.SW.U0456.T	Not_Applicable	Surgery	Whole Blood	53.78	21.36	57	52.99	21.25	57	64461742	Not_Applicable	Male	46	≤ 65	Untreated	Not_Applicable	Colon	Ascending Colon	Right Colon	Adenocarcinoma	Low Grade	Not_Applicable	Stage II	2634	Yes	3391	Dead	Yes	30	0.12	37323	3	225	168	Non-Hypermutated	MSS	0	Not_Applicable	CMS4	iCMS3	CRPS4	BFB	5	Not_Applicable	Not_Applicable	Not_Applicable
U0457	CRC-SW-U0457-T	CRC-SW-U0457-N	CRC.SW.U0457.T	Not_Applicable	Surgery	Whole Blood	53.2	21.17	57	54.25	21.25	58	63500832	Not_Applicable	Male	50	≤ 65	Treated	Radiation	Rectum	Rectum	Rectum	Adenocarcinoma	High Grade	30	Stage II	2498	No	2498	Alive	Yes	30	0.1	8387	2	69	33	Non-Hypermutated	MSS	0	Not_Applicable	CMS4	iCMS3	CRPS4	None	-7	Not_Applicable	Not_Applicable	Not_Applicable
U0458	CRC-SW-U0458-T	CRC-SW-U0458-N	CRC.SW.U0458.T	Not_Applicable	Biopsy	Whole Blood	52.83	22.48	56	53.74	20.08	58	63400244	Not_Applicable	Male	49	≤ 65	Untreated	Not_Applicable	Rectum	Rectum	Rectum	Adenocarcinoma	Low Grade	30	Stage III	2738	No	2738	Alive	Yes	20	0.32	10927	8	79	32	Non-Hypermutated	MSS	0.09	Not_Applicable	CMS3	Undefined	CRPS3	None	-9	Not_Applicable	Not_Applicable	Not_Applicable
U0459	CRC-SW-U0459-T	CRC-SW-U0459-N	CRC.SW.U0459.T	Not_Applicable	Surgery	Whole Blood	51.13	22.25	52	53.05	23.6	57	64341486	Not_Applicable	Female	49	≤ 65	Untreated	Not_Applicable	Colon	Sigmoid Colon	Left Colon	Adenocarcinoma	Low Grade	Not_Applicable	Stage II	2631	No	2631	Alive	Yes	25	0.21	16976	6	62	17	Non-Hypermutated	MSS	0.04	Not_Applicable	Undefined	iCMS3	CRPS1	None	5	Not_Applicable	Not_Applicable	Not_Applicable
U0460	CRC-SW-U0460-T	CRC-SW-U0460-N	CRC.SW.U0460.T	CRC.SW.U0460.N	Surgery	Tumour Adjacent Tissue	52.87	19.65	57	52.66	19.66	57	65083238	62146078	Female	43	≤ 65	Untreated	Not_Applicable	Colon	Ascending Colon	Right Colon	Mucinous Adenocarcinoma	Low Grade	Not_Applicable	Stage II	373	Yes	2069	Dead	Yes	30	0.21	197969	24	51	18	Hypermutated	MSI	10.56	Class_1	CMS4	iCMS3	CRPS1	None	21	-27	Not_Applicable	Not_Applicable
U0462	CRC-SW-U0462-T	CRC-SW-U0462-N	CRC.SW.U0462.T	Not_Applicable	Surgery	Whole Blood	50.18	20.1	53	52.59	19.5	56	66698666	Not_Applicable	Female	45	≤ 65	Untreated	Not_Applicable	Colon	Cecum	Right Colon	Mucinous Adenocarcinoma	Low Grade	Not_Applicable	Stage III	278	Yes	1017	Dead	Yes	25	0.11	18097	4	137	47	Non-Hypermutated	MSS	0	Not_Applicable	CMS3	iCMS3	CRPS5	None	-1	Not_Applicable	Not_Applicable	Not_Applicable
U0463	CRC-SW-U0463-T	CRC-SW-U0463-N	CRC.SW.U0463.T	Not_Applicable	Surgery	Tumour Adjacent Tissue	52.17	19.84	56	52.72	19.93	57	66378648	Not_Applicable	Male	49	≤ 65	Untreated	Not_Applicable	Colon	Hepatic Flexure	Right Colon	Adenocarcinoma	Low Grade	Not_Applicable	Stage II	2113	No	2113	Alive	Yes	20	0.13	242112	29	25	11	Hypermutated	MSI	7.53	Class_1	CMS4	iCMS3	CRPS4	None	21	Not_Applicable	Not_Applicable	Not_Applicable
U0464	CRC-SW-U0464-T	CRC-SW-U0464-N	CRC.SW.U0464.T	Not_Applicable	Surgery	Tumour Adjacent Tissue	52.81	20.32	57	51.68	19.85	56	64633352	Not_Applicable	Male	49	≤ 65	Untreated	Not_Applicable	Colon	Ascending Colon	Right Colon	Mucinous Adenocarcinoma	Low Grade	Not_Applicable	Stage II	2085	No	2085	Alive	Yes	50	0.27	477498	35	91	100	Hypermutated	MSI	44.5	Class_1	CMS1	iCMS3	CRPS1	None	21	Not_Applicable	Not_Applicable	Not_Applicable
U0465	CRC-SW-U0465-T	CRC-SW-U0465-N	CRC.SW.U0465.T	Not_Applicable	Surgery	Whole Blood	50.23	22.7	52	52.25	20.66	56	65440702	Not_Applicable	Male	43	≤ 65	Untreated	Not_Applicable	Colon	Sigmoid Colon	Left Colon	Adenocarcinoma	Low Grade	Not_Applicable	Stage II	4048	No	4048	Alive	Yes	25	0.17	10265	6	56	19	Non-Hypermutated	MSS	0	Not_Applicable	CMS2	iCMS2	CRPS2	None	-25	Not_Applicable	Not_Applicable	Not_Applicable
U0466	CRC-SW-U0466-T	CRC-SW-U0466-N	CRC.SW.U0466.T	CRC.SW.U0466.N	Surgery	Whole Blood	54.03	23.25	56	54.04	21.26	58	63478612	63546422	Male	40	≤ 65	Treated	Chemoradiotherapy	Rectum	Rectum	Rectum	Adenocarcinoma	Low Grade	70	Stage II	3046	No	3046	Alive	Yes	30	0.23	16667	6	177	70	Non-Hypermutated	MSS	0.4	Not_Applicable	CMS2	iCMS2	CRPS2	None	-7	3	Not_Applicable	Not_Applicable
U0467	CRC-SW-U0467-T	CRC-SW-U0467-N	CRC.SW.U0467.T	Not_Applicable	Surgery	Whole Blood	53.12	21.19	57	53.19	19.73	57	64867770	Not_Applicable	Female	38	≤ 65	Untreated	Not_Applicable	Colon	Sigmoid Colon	Left Colon	Adenocarcinoma	Low Grade	Not_Applicable	Stage II	3513	No	3513	Alive	Yes	30	0.26	8514	1	44	17	Non-Hypermutated	MSS	0	Not_Applicable	CMS2	iCMS2	CRPS2	None	17	Not_Applicable	Not_Applicable	Not_Applicable
U0468	CRC-SW-U0468-T	CRC-SW-U0468-N	CRC.SW.U0468.T	Not_Applicable	Biopsy	Whole Blood	51.76	22.24	53	54	19.56	58	64192774	Not_Applicable	Female	38	≤ 65	Untreated	Not_Applicable	Rectum	Rectum	Rectum	Adenocarcinoma	Low Grade	30	Stage II	1059	Yes	3586	Alive	Yes	60	0.24	15833	6	240	115	Non-Hypermutated	MSS	0.69	Not_Applicable	CMS2	iCMS2	CRPS3	Linear	-1	Not_Applicable	Not_Applicable	Not_Applicable
U0469	CRC-SW-U0469-T	CRC-SW-U0469-N	CRC.SW.U0469.T	Not_Applicable	Surgery	Whole Blood	54.64	22.97	57	54.17	20.83	59	63624484	Not_Applicable	Male	42	≤ 65	Untreated	Not_Applicable	Colon	Sigmoid Colon	Left Colon	Adenocarcinoma	Low Grade	Not_Applicable	Stage II	2074	No	2074	Alive	Yes	25	0.14	35208	6	81	79	Non-Hypermutated	MSS	0.05	Not_Applicable	CMS2	iCMS2	CRPS2	None	-33	Not_Applicable	Not_Applicable	Not_Applicable
U0470	CRC-SW-U0470-T	CRC-SW-U0470-N	CRC.SW.U0470.T	Not_Applicable	Biopsy	Whole Blood	53.38	19.52	57	53.33	19.27	57	66390854	Not_Applicable	Female	39	≤ 65	Untreated	Not_Applicable	Rectum	Rectum	Rectum	Adenocarcinoma	Low Grade	35	Stage III	2626	No	2626	Alive	Yes	25	0.29	15361	6	38	25	Non-Hypermutated	MSS	0.02	Not_Applicable	CMS3	iCMS3	CRPS5	None	-31	Not_Applicable	Not_Applicable	Not_Applicable
U0471	CRC-SW-U0471-T	CRC-SW-U0471-N	CRC.SW.U0471.T	CRC.SW.U0471.N	Surgery	Tumour Adjacent Tissue	52.5	21.11	55	51.53	19.87	55	65964752	63045128	Female	38	≤ 65	Treated	Chemotherapy	Colon	Hepatic Flexure	Right Colon	Adenocarcinoma	Low Grade	Not_Applicable	Stage III	2840	No	2840	Alive	Yes	30	0.24	16352	6	77	30	Non-Hypermutated	MSS	0.1	Not_Applicable	CMS3	iCMS3	CRPS5	None	-5	-11	Not_Applicable	Not_Applicable
U0472	CRC-SW-U0472-T	CRC-SW-U0472-N	CRC.SW.U0472.T	Not_Applicable	Surgery	Whole Blood	53.15	21.32	56	53.57	21.19	58	61596242	Not_Applicable	Male	32	≤ 65	Treated	Chemotherapy	Colon	Hepatic Flexure	Right Colon	Adenocarcinoma	High Grade	Not_Applicable	Stage III	95	Yes	542	Dead	Yes	60	0.22	20814	3	181	139	Non-Hypermutated	MSS	0.02	Not_Applicable	CMS1	iCMS3	CRPS1	None	35	Not_Applicable	Not_Applicable	Not_Applicable
U0473	CRC-SW-U0473-T	CRC-SW-U0473-N	CRC.SW.U0473.T	Not_Applicable	Surgery	Tumour Adjacent Tissue	53.35	22.11	57	53.26	20.09	57	65583766	Not_Applicable	Male	33	≤ 65	Treated	Chemotherapy	Colon	Transverse Colon	Right Colon	Mucinous Adenocarcinoma	High Grade	Not_Applicable	Stage III	2500	No	2500	Alive	Yes	20	0.1	101371	9	31	29	Hypermutated	MSS	0.01	Not_Applicable	CMS1	iCMS3	CRPS1	None	9	Not_Applicable	Not_Applicable	Not_Applicable
U0474	CRC-SW-U0474-T	CRC-SW-U0474-N	CRC.SW.U0474.T	Not_Applicable	Surgery	Tumour Adjacent Tissue	52.35	20.25	55	52.26	19.9	57	65276048	Not_Applicable	Male	30	≤ 65	Untreated	Not_Applicable	Colon	Descending Colon	Left Colon	Adenocarcinoma	Low Grade	Not_Applicable	Stage III	2184	No	2184	Alive	Yes	30	0.23	212243	17	42	34	Hypermutated	MSI	21.7	Class_1	Undefined	iCMS3	CRPS1	None	17	Not_Applicable	Not_Applicable	Not_Applicable
U0478	CRC-SW-U0478-T	CRC-SW-U0478-N	CRC.SW.U0478.T	Not_Applicable	Surgery	Whole Blood	53.72	20.79	58	54.51	21.25	59	47753124	Not_Applicable	Male	75	66-79	Treated	Radiation	Rectum	Rectum	Rectum	Adenocarcinoma	High Grade	60	Stage III	3716	No	3716	Alive	Yes	20	0.11	222885	16	43	22	Hypermutated	MSI	4.08	Class_1	CMS4	iCMS3	CRPS4	None	17	Not_Applicable	Not_Applicable	Not_Applicable
U0484	CRC-SW-U0484-T	CRC-SW-U0484-N	CRC.SW.U0484.T	Not_Applicable	Biopsy	Whole Blood	52.51	24.43	52	52.65	20.24	57	65513422	Not_Applicable	Male	55	≤ 65	Untreated	Not_Applicable	Rectum	Rectum	Rectum	Mucinous Adenocarcinoma	High Grade	50	Stage III	2940	No	2940	Alive	Yes	25	0.26	21071	3	275	109	Non-Hypermutated	MSS	0.44	Not_Applicable	CMS3	iCMS2	CRPS5	Linear	7	Not_Applicable	Not_Applicable	Not_Applicable
U0485	CRC-SW-U0485-T	CRC-SW-U0485-N	CRC.SW.U0485.T	Not_Applicable	Surgery	Whole Blood	50.65	20.51	54	54.79	21.16	59	64182290	Not_Applicable	Male	74	66-79	Treated	Radiation	Rectum	Rectum	Rectum	Adenocarcinoma	Low Grade	25	Stage II	4402	No	4402	Alive	Yes	20	0.24	14873	4	148	112	Non-Hypermutated	MSS	0.02	Not_Applicable	CMS2	iCMS2	CRPS2	None	-29	Not_Applicable	Not_Applicable	Not_Applicable
U0492	CRC-SW-U0492-T	CRC-SW-U0492-N	CRC.SW.U0492.T	CRC.SW.U0492.N	Surgery	Whole Blood	50.97	23.32	53	53.53	20.39	58	62195198	65616120	Male	63	≤ 65	Treated	Radiation	Rectum	Rectum	Rectum	Adenocarcinoma	Low Grade	45	Stage III	511	Yes	1114	Dead	Yes	35	0.32	14409	6	109	22	Non-Hypermutated	MSS	0.09	Not_Applicable	CMS2	iCMS2	CRPS2	None	-17	-35	Not_Applicable	Not_Applicable
U0494	CRC-SW-U0494-T	CRC-SW-U0494-N	CRC.SW.U0494.T	Not_Applicable	Biopsy	Whole Blood	51.55	20.8	54	53.13	19.96	57	65884788	Not_Applicable	Male	73	66-79	Untreated	Not_Applicable	Rectum	Rectum	Rectum	Adenocarcinoma	High Grade	70	Stage III	2955	No	2955	Alive	Yes	25	0.27	14157	9	134	95	Non-Hypermutated	MSS	0.08	Not_Applicable	Undefined	Undefined	CRPS3	None	-1	Not_Applicable	Not_Applicable	Not_Applicable
U0497	CRC-SW-U0497-T	CRC-SW-U0497-N	CRC.SW.U0497.T	Not_Applicable	Biopsy	Whole Blood	53.67	21.68	56	53.69	19.63	58	64792672	Not_Applicable	Female	66	66-79	Untreated	Not_Applicable	Rectum	Rectum	Rectum	Adenocarcinoma	Low Grade	30	Stage III	3079	No	3079	Alive	Yes	30	0.19	9145	4	187	124	Non-Hypermutated	MSS	0	Not_Applicable	CMS2	iCMS2	CRPS3	Heavily rearranged	-21	Not_Applicable	Not_Applicable	Not_Applicable
U0498	CRC-SW-U0498-T	CRC-SW-U0498-N	CRC.SW.U0498.T	Not_Applicable	Biopsy	Whole Blood	54.33	23.13	56	54.93	19.49	59	65408956	Not_Applicable	Female	72	66-79	Untreated	Not_Applicable	Rectum	Rectum	Rectum	Adenocarcinoma	Low Grade	35	Stage III	1443	Yes	2643	Dead	Yes	20	0.2	12698	3	92	45	Non-Hypermutated	MSS	0.02	Not_Applicable	CMS2	iCMS2	CRPS2	None	-33	Not_Applicable	Not_Applicable	Not_Applicable
U0502	CRC-SW-U0502-T	CRC-SW-U0502-N	CRC.SW.U0502.T	Not_Applicable	Surgery	Tumour Adjacent Tissue	52.42	20.3	56	53.25	20.14	57	66525126	Not_Applicable	Male	65	≤ 65	Treated	Chemoradiotherapy	Rectum	Rectum	Rectum	Adenocarcinoma	Low Grade	60	Stage III	2730	No	2730	Alive	Yes	20	0.17	155242	18	51	25	Hypermutated	MSI	7.98	Class_1	CMS1	iCMS3	CRPS1	None	15	Not_Applicable	Not_Applicable	Not_Applicable
U0508	CRC-SW-U0508-T	CRC-SW-U0508-N	CRC.SW.U0508.T	CRC.SW.U0508.N	Surgery	Whole Blood	54.23	21.69	58	53.74	21.16	58	62482612	64648778	Male	70	66-79	Treated	Radiation	Rectum	Rectum	Rectum	Adenocarcinoma	Low Grade	40	Stage III	370	Yes	1120	Dead	Yes	50	0.26	20392	4	38	58	Non-Hypermutated	MSS	0.17	Not_Applicable	CMS3	iCMS3	CRPS5	None	-27	1	Not_Applicable	Not_Applicable
U0512	CRC-SW-U0512-T	CRC-SW-U0512-N	CRC.SW.U0512.T	Not_Applicable	Biopsy	Whole Blood	53.47	22.71	56	54.11	20.43	59	65567194	Not_Applicable	Male	65	≤ 65	Untreated	Not_Applicable	Rectum	Rectum	Rectum	Adenocarcinoma	Low Grade	70	Stage II	4215	No	4215	Alive	Yes	30	0.35	20536	6	229	134	Non-Hypermutated	MSS	0.82	Not_Applicable	Undefined	iCMS2	CRPS3	Linear	-1	Not_Applicable	Not_Applicable	Not_Applicable
U0514	CRC-SW-U0514-T	CRC-SW-U0514-N	CRC.SW.U0514.T	Not_Applicable	Biopsy	Whole Blood	53.73	21.16	56	53.65	19.23	57	65546428	Not_Applicable	Female	52	≤ 65	Untreated	Not_Applicable	Rectum	Rectum	Rectum	Adenocarcinoma	Low Grade	30	Stage III	1653	Yes	4464	Alive	Yes	20	0.2	11922	6	92	30	Non-Hypermutated	MSS	0.01	Not_Applicable	Undefined	iCMS3	CRPS3	None	-15	Not_Applicable	Not_Applicable	Not_Applicable
U0519	CRC-SW-U0519-T	CRC-SW-U0519-N	CRC.SW.U0519.T	Not_Applicable	Biopsy	Whole Blood	52.7	20.03	56	52.36	20.08	56	64929100	Not_Applicable	Male	69	66-79	Untreated	Not_Applicable	Rectum	Rectum	Rectum	Adenocarcinoma	Low Grade	30	Stage III	519	No	519	Dead	Yes	60	0.13	15844	6	100	107	Non-Hypermutated	MSS	0	Not_Applicable	Undefined	iCMS3	CRPS2	None	-13	Not_Applicable	Not_Applicable	Not_Applicable
U0522	CRC-SW-U0522-T	CRC-SW-U0522-N	CRC.SW.U0522.T	Not_Applicable	Biopsy	Whole Blood	53.34	22.52	55	53.1	19.81	57	65790774	Not_Applicable	Female	77	66-79	Untreated	Not_Applicable	Rectum	Rectum	Rectum	Mucinous Adenocarcinoma	High Grade	50	Stage III	2517	No	2517	Dead	Yes	30	0.16	50879	5	180	176	Non-Hypermutated	MSS	0.02	Not_Applicable	CMS1	iCMS3	CRPS1	Circular	23	Not_Applicable	Not_Applicable	Not_Applicable
U0532	CRC-SW-U0532-T	CRC-SW-U0532-N	CRC.SW.U0532.T	Not_Applicable	Biopsy	Whole Blood	52.99	23.13	54	52.99	20.16	57	65710040	Not_Applicable	Male	72	66-79	Untreated	Not_Applicable	Rectum	Rectum	Rectum	Adenocarcinoma	Low Grade	55	Stage II	730	No	730	Dead	Yes	25	0.16	16620	6	334	15	Non-Hypermutated	MSS	0	Not_Applicable	CMS2	iCMS2	CRPS2	None	-23	Not_Applicable	Not_Applicable	Not_Applicable
U0533	CRC-SW-U0533-T	CRC-SW-U0533-N	CRC.SW.U0533.T	Not_Applicable	Biopsy	Whole Blood	52.57	20.77	56	51.66	19.8	56	66255062	Not_Applicable	Male	68	66-79	Untreated	Not_Applicable	Rectum	Rectum	Rectum	Adenocarcinoma	Low Grade	40	Stage III	3913	No	3913	Alive	Yes	25	0.12	9036	3	109	65	Non-Hypermutated	MSS	0	Not_Applicable	Undefined	iCMS3	CRPS3	Circular	-43	Not_Applicable	Not_Applicable	Not_Applicable
U0534	CRC-SW-U0534-T	CRC-SW-U0534-N	CRC.SW.U0534.T	Not_Applicable	Surgery	Tumour Adjacent Tissue	53.14	19.56	57	53.84	19.35	57	67192390	Not_Applicable	Female	69	66-79	Treated	Chemoradiotherapy	Rectum	Rectum	Rectum	Adenocarcinoma	Low Grade	50	Stage III	3026	No	3026	Alive	Yes	25	0.08	4165	0	37	8	Non-Hypermutated	MSS	0	Not_Applicable	CMS4	iCMS3	CRPS4	None	-21	Not_Applicable	Not_Applicable	Not_Applicable
U0535	CRC-SW-U0535-T	CRC-SW-U0535-N	CRC.SW.U0535.T	Not_Applicable	Biopsy	Whole Blood	52.78	19.97	56	53.17	19.45	57	64031982	Not_Applicable	Female	54	≤ 65	Untreated	Not_Applicable	Rectum	Rectum	Rectum	Adenocarcinoma	Low Grade	50	Stage III	4138	No	4138	Alive	Yes	25	0.12	17539	6	45	11	Non-Hypermutated	MSS	0	Not_Applicable	CMS4	iCMS2	CRPS2	Linear	9	Not_Applicable	Not_Applicable	Not_Applicable
U0538	CRC-SW-U0538-T	CRC-SW-U0538-N	CRC.SW.U0538.T	Not_Applicable	Biopsy	Whole Blood	53.65	24.36	55	52.77	19.52	57	65586500	Not_Applicable	Female	73	66-79	Untreated	Not_Applicable	Rectum	Rectum	Rectum	Adenocarcinoma	N/A	40	Stage III	2973	No	2973	Alive	Yes	30	0.2	19271	6	223	188	Non-Hypermutated	MSS	0.11	Not_Applicable	CMS2	iCMS2	CRPS3	BFB	17	Not_Applicable	Not_Applicable	Not_Applicable
U0539	CRC-SW-U0539-T	CRC-SW-U0539-N	CRC.SW.U0539.T	Not_Applicable	Biopsy	Whole Blood	53.96	21.67	58	53.56	20.39	58	64908426	Not_Applicable	Male	66	66-79	Untreated	Not_Applicable	Rectum	Rectum	Rectum	Adenocarcinoma	Low Grade	60	Stage III	338	Yes	3682	Alive	Yes	30	0.28	26947	7	109	49	Non-Hypermutated	MSS	0.15	Not_Applicable	CMS2	Undefined	CRPS3	None	-27	Not_Applicable	Not_Applicable	Not_Applicable
U0542	CRC-SW-U0542-T	CRC-SW-U0542-N	CRC.SW.U0542.T	Not_Applicable	Biopsy	Whole Blood	53.46	21.56	57	53.4	20.1	58	65637246	Not_Applicable	Male	68	66-79	Untreated	Not_Applicable	Rectum	Rectum	Rectum	Adenocarcinoma	N/A	40	Stage III	899	Yes	1482	Dead	Yes	20	0.27	10748	6	122	38	Non-Hypermutated	MSS	0.05	Not_Applicable	CMS2	iCMS2	CRPS3	Linear	-27	Not_Applicable	Not_Applicable	Not_Applicable
U0543	CRC-SW-U0543-T2	CRC-SW-U0543-N	CRC.SW.U0543.T2	Not_Applicable	Biopsy	Tumour Adjacent Tissue	52.93	23.39	54	54.24	19.64	58	58426148	Not_Applicable	Female	59	≤ 65	Untreated	Not_Applicable	Rectum	Rectum	Rectum	Adenocarcinoma	Low Grade	40	Stage III	485	Yes	1913	Dead	Yes	20	0.2	29645	5	265	140	Non-Hypermutated	MSS	0.32	Not_Applicable	CMS2	iCMS2	CRPS3	None	-15	Not_Applicable	Not_Applicable	Not_Applicable
U0545	CRC-SW-U0545-T	CRC-SW-U0545-N	CRC.SW.U0545.T	Not_Applicable	Biopsy	Whole Blood	52.41	21.41	56	52.66	20.69	57	64616768	Not_Applicable	Male	62	≤ 65	Untreated	Not_Applicable	Rectum	Rectum	Rectum	Adenocarcinoma	Low Grade	40	Stage II	4005	No	4005	Alive	Yes	30	0.21	10508	3	129	80	Non-Hypermutated	MSS	0	Not_Applicable	CMS2	iCMS2	CRPS2	None	-25	Not_Applicable	Not_Applicable	Not_Applicable
U0552	CRC-SW-U0552-T	CRC-SW-U0552-N	CRC.SW.U0552.T	Not_Applicable	Biopsy	Whole Blood	53.88	21.24	57	53.55	21	58	64763482	Not_Applicable	Male	67	66-79	Untreated	Not_Applicable	Rectum	Rectum	Rectum	Adenocarcinoma	Low Grade	40	Stage III	3366	No	3366	Alive	Yes	25	0.18	13400	3	109	84	Non-Hypermutated	MSS	0	Not_Applicable	CMS2	iCMS2	CRPS3	None	-43	Not_Applicable	Not_Applicable	Not_Applicable
U0553	CRC-SW-U0553-T	CRC-SW-U0553-N	CRC.SW.U0553.T	Not_Applicable	Biopsy	Whole Blood	52.3	21.68	54	52.91	19.27	57	65356256	Not_Applicable	Female	68	66-79	Untreated	Not_Applicable	Rectum	Rectum	Rectum	Adenocarcinoma	Low Grade	50	Stage III	3369	No	3369	Alive	Yes	30	0.25	20186	5	261	124	Non-Hypermutated	MSS	0.08	Not_Applicable	CMS2	iCMS2	CRPS3	None	-1	Not_Applicable	Not_Applicable	Not_Applicable
U0555	CRC-SW-U0555-T	CRC-SW-U0555-N	CRC.SW.U0555.T	Not_Applicable	Biopsy	Whole Blood	53.53	23.8	56	53.33	20.26	57	63606580	Not_Applicable	Male	60	≤ 65	Untreated	Not_Applicable	Rectum	Rectum	Rectum	Adenocarcinoma	Low Grade	30	Stage III	3708	No	3708	Alive	Yes	50	0.35	18253	5	189	72	Non-Hypermutated	MSS	0.53	Not_Applicable	CMS2	iCMS2	CRPS3	Circular	-3	Not_Applicable	Not_Applicable	Not_Applicable
U0556	CRC-SW-U0556-T	CRC-SW-U0556-N	CRC.SW.U0556.T	Not_Applicable	Biopsy	Whole Blood	53.67	21.54	56	54.01	20.28	58	65902090	Not_Applicable	Male	66	66-79	Untreated	Not_Applicable	Rectum	Rectum	Rectum	Adenocarcinoma	Low Grade	60	Stage III	3572	No	3572	Dead	Yes	50	0.17	18770	4	54	13	Non-Hypermutated	MSS	0	Not_Applicable	CMS2	iCMS2	CRPS3	None	-37	Not_Applicable	Not_Applicable	Not_Applicable
U0557	CRC-SW-U0557-T	CRC-SW-U0557-N	CRC.SW.U0557.T	Not_Applicable	Biopsy	Whole Blood	54.41	20.78	57	53.99	19.65	57	63426740	Not_Applicable	Female	51	≤ 65	Untreated	Not_Applicable	Rectum	Rectum	Rectum	Adenocarcinoma	Low Grade	30	Stage III	3674	No	3674	Alive	Yes	20	0.2	21058	5	100	97	Non-Hypermutated	MSS	0.08	Not_Applicable	CMS2	iCMS2	CRPS2	None	-33	Not_Applicable	Not_Applicable	Not_Applicable
U0558	CRC-SW-U0558-T	CRC-SW-U0558-N	CRC.SW.U0558.T	Not_Applicable	Biopsy	Whole Blood	53.82	25.86	55	54.37	19.55	58	63912500	Not_Applicable	Female	63	≤ 65	Untreated	Not_Applicable	Rectum	Rectum	Rectum	Adenocarcinoma	High Grade	70	Stage III	3676	No	3676	Alive	Yes	50	0.28	19621	5	201	97	Non-Hypermutated	MSS	0.22	Not_Applicable	CMS2	iCMS2	CRPS3	None	-7	Not_Applicable	Not_Applicable	Not_Applicable
U0561	CRC-SW-U0561-T	CRC-SW-U0561-N	CRC.SW.U0561.T	Not_Applicable	Biopsy	Whole Blood	53.41	20.48	56	53.41	19.48	57	64683116	Not_Applicable	Female	68	66-79	Untreated	Not_Applicable	Rectum	Rectum	Rectum	Adenocarcinoma	Low Grade	40	Stage III	3242	No	3242	Alive	Yes	25	0.2	17056	7	62	34	Non-Hypermutated	MSS	0	Not_Applicable	CMS2	iCMS2	CRPS2	None	-11	Not_Applicable	Not_Applicable	Not_Applicable
U0562	CRC-SW-U0562-T	CRC-SW-U0562-N	CRC.SW.U0562.T	Not_Applicable	Biopsy	Whole Blood	52.79	26.14	53	51.71	18.6	55	65965754	Not_Applicable	Female	58	≤ 65	Untreated	Not_Applicable	Rectum	Rectum	Rectum	Adenocarcinoma	Low Grade	60	Stage III	64	Yes	4757	Alive	Yes	40	0.29	20860	6	200	67	Non-Hypermutated	MSS	0.72	Not_Applicable	CMS3	iCMS3	CRPS5	Heavily rearranged	-19	Not_Applicable	Not_Applicable	Not_Applicable
U0565	CRC-SW-U0565-T	CRC-SW-U0565-N	CRC.SW.U0565.T	Not_Applicable	Biopsy	Whole Blood	52.33	19.85	56	52.86	19.97	57	65895132	Not_Applicable	Male	84	≥ 80	Untreated	Not_Applicable	Rectum	Rectum	Rectum	Adenocarcinoma	N/A	60	Stage III	2768	No	2768	Dead	No	60	0.13	26225	9	47	31	Non-Hypermutated	MSS	0	Not_Applicable	CMS1	Undefined	CRPS1	None	15	Not_Applicable	Not_Applicable	Not_Applicable
U0568	CRC-SW-U0568-T	CRC-SW-U0568-N	CRC.SW.U0568.T	Not_Applicable	Biopsy	Whole Blood	52.71	22.79	54	52.4	20.5	56	65762820	Not_Applicable	Male	59	≤ 65	Untreated	Not_Applicable	Rectum	Rectum	Rectum	Adenocarcinoma	N/A	50	Stage III	2952	No	2952	Alive	Yes	30	0.2	12347	6	101	51	Non-Hypermutated	MSS	0.01	Not_Applicable	CMS2	iCMS2	CRPS3	None	9	Not_Applicable	Not_Applicable	Not_Applicable
U0572	CRC-SW-U0572-T	CRC-SW-U0572-N	CRC.SW.U0572.T	Not_Applicable	Biopsy	Whole Blood	53.98	19.93	57	52.8	19.46	56	66037120	Not_Applicable	Female	67	66-79	Untreated	Not_Applicable	Rectum	Rectum	Rectum	Adenocarcinoma	Low Grade	20	Stage III	4286	No	4286	Alive	Yes	25	0.09	10135	3	94	33	Non-Hypermutated	MSS	0	Not_Applicable	CMS4	iCMS2	CRPS4	None	3	Not_Applicable	Not_Applicable	Not_Applicable
U0576	CRC-SW-U0576-T	CRC-SW-U0576-N	CRC.SW.U0576.T	Not_Applicable	Biopsy	Tumour Adjacent Tissue	53.73	26.46	53	54.21	20.48	58	65603816	Not_Applicable	Male	69	66-79	Untreated	Not_Applicable	Rectum	Rectum	Rectum	Adenocarcinoma	Low Grade	65	Stage III	4205	No	4205	Alive	Yes	20	0.19	23063	4	542	112	Non-Hypermutated	MSS	0.19	Not_Applicable	CMS2	iCMS2	CRPS3	Linear	-39	Not_Applicable	Not_Applicable	Not_Applicable
U0577	CRC-SW-U0577-T	CRC-SW-U0577-N	CRC.SW.U0577.T	Not_Applicable	Biopsy	Whole Blood	53.35	22.31	55	51.65	19.14	55	64133538	Not_Applicable	Female	59	≤ 65	Untreated	Not_Applicable	Rectum	Rectum	Rectum	Adenocarcinoma	Low Grade	70	Stage III	4139	No	4139	Alive	Yes	30	0.28	27634	6	246	148	Non-Hypermutated	MSS	0.44	Not_Applicable	CMS2	iCMS2	CRPS3	None	3	Not_Applicable	Not_Applicable	Not_Applicable
U0578	CRC-SW-U0578-T	CRC-SW-U0578-N	CRC.SW.U0578.T	Not_Applicable	Biopsy	Whole Blood	51.18	22.11	52	52.55	20.29	57	65980706	Not_Applicable	Male	42	≤ 65	Untreated	Not_Applicable	Rectum	Rectum	Rectum	Adenocarcinoma	Low Grade	30	Stage III	3389	No	3389	Alive	Yes	40	0.19	13814	8	164	41	Non-Hypermutated	MSS	0.15	Not_Applicable	CMS2	iCMS2	CRPS3	None	13	Not_Applicable	Not_Applicable	Not_Applicable
U0579	CRC-SW-U0579-T	CRC-SW-U0579-N	CRC.SW.U0579.T	Not_Applicable	Biopsy	Whole Blood	54.47	22.83	56	53.65	19.19	57	65697230	Not_Applicable	Female	65	≤ 65	Untreated	Not_Applicable	Rectum	Rectum	Rectum	Adenocarcinoma	Low Grade	30	Stage II	4510	No	4510	Alive	Yes	22.5	0.17	27544	5	211	78	Non-Hypermutated	MSS	0.21	Not_Applicable	CMS2	iCMS2	CRPS3	None	-27	Not_Applicable	Not_Applicable	Not_Applicable
U0581	CRC-SW-U0581-T	CRC-SW-U0581-N	CRC.SW.U0581.T	Not_Applicable	Biopsy	Whole Blood	52.94	20.66	56	52.8	19.42	57	65374352	Not_Applicable	Female	66	66-79	Untreated	Not_Applicable	Rectum	Rectum	Rectum	Adenocarcinoma	N/A	50	Stage III	3325	No	3325	Alive	Yes	25	0.18	10428	4	107	135	Non-Hypermutated	MSS	0.01	Not_Applicable	Undefined	iCMS2	CRPS2	Circular	1	Not_Applicable	Not_Applicable	Not_Applicable
U0584	CRC-SW-U0584-T	CRC-SW-U0584-N	CRC.SW.U0584.T	Not_Applicable	Biopsy	Whole Blood	54.07	20.7	58	53.02	19.96	57	66030018	Not_Applicable	Male	66	66-79	Untreated	Not_Applicable	Rectum	Rectum	Rectum	Adenocarcinoma	Low Grade	55	Stage III	4370	No	4370	Alive	Yes	30	0.11	17718	3	106	73	Non-Hypermutated	MSS	0	Not_Applicable	CMS4	iCMS2	CRPS2	None	-7	Not_Applicable	Not_Applicable	Not_Applicable
U0587	CRC-SW-U0587-T	CRC-SW-U0587-N	CRC.SW.U0587.T	Not_Applicable	Biopsy	Whole Blood	54.12	22.2	56	54.08	20.38	58	64790178	Not_Applicable	Male	47	≤ 65	Untreated	Not_Applicable	Rectum	Rectum	Rectum	Adenocarcinoma	Low Grade	30	Stage III	1353	Yes	2888	Dead	Yes	30	0.2	13921	5	130	51	Non-Hypermutated	MSS	0.04	Not_Applicable	CMS2	iCMS2	CRPS3	Linear	-5	Not_Applicable	Not_Applicable	Not_Applicable
U0589	CRC-SW-U0589-T	CRC-SW-U0589-N	CRC.SW.U0589.T	Not_Applicable	Surgery	Tumour Adjacent Tissue	53.64	19.72	57	52.08	19.34	55	66780132	Not_Applicable	Female	56	≤ 65	Untreated	Not_Applicable	Colon	Ascending Colon	Right Colon	Adenocarcinoma	High Grade	Not_Applicable	Stage II	2343	No	2343	Alive	Yes	32.5	0.14	1477816	47	88	12	Hypermutated	MSS	0	Not_Applicable	CMS1	iCMS3	CRPS1	None	23	Not_Applicable	Not_Applicable	Not_Applicable
U0590	CRC-SW-U0590-T	CRC-SW-U0590-N	CRC.SW.U0590.T	Not_Applicable	Surgery	Whole Blood	52.38	20.03	55	52.31	20.1	56	65178036	Not_Applicable	Female	75	66-79	Untreated	Not_Applicable	Colon	Ascending Colon	Right Colon	Adenocarcinoma	Low Grade	Not_Applicable	Stage II	2326	No	2326	Alive	Yes	30	0.18	366709	31	57	77	Hypermutated	MSI	20.72	Class_1	CMS1	iCMS3	CRPS1	None	-1	Not_Applicable	Not_Applicable	Not_Applicable
U0591	CRC-SW-U0591-T	CRC-SW-U0591-N	CRC.SW.U0591.T	Not_Applicable	Biopsy	Whole Blood	51.81	24.31	53	52.47	19.99	57	65405766	Not_Applicable	Male	81	≥ 80	Untreated	Not_Applicable	Rectum	Rectum	Rectum	Mucinous Adenocarcinoma	Low Grade	50	Stage I	2688	No	2688	Alive	Yes	30	0.26	25435	5	261	73	Non-Hypermutated	MSS	0.23	Not_Applicable	CMS3	iCMS3	CRPS5	Heavily rearranged	9	Not_Applicable	Not_Applicable	Not_Applicable
U0592	CRC-SW-U0592-T	CRC-SW-U0592-N	CRC.SW.U0592.T	Not_Applicable	Biopsy	Whole Blood	54.41	22.19	56	52.97	19.3	57	64725808	Not_Applicable	Female	90	≥ 80	Untreated	Not_Applicable	Rectum	Rectum	Rectum	Adenocarcinoma	Low Grade	25	Stage I	670	No	670	Dead	Yes	40	0.18	15961	2	138	71	Non-Hypermutated	MSS	0.01	Not_Applicable	CMS2	iCMS2	CRPS2	None	1	Not_Applicable	Not_Applicable	Not_Applicable
U0594	CRC-SW-U0594-T	CRC-SW-U0594-N	CRC.SW.U0594.T	Not_Applicable	Biopsy	Whole Blood	53.27	21.91	55	51.74	20.16	56	65993532	Not_Applicable	Male	71	66-79	Untreated	Not_Applicable	Rectum	Rectum	Rectum	Adenocarcinoma	Low Grade	20	Stage II	4517	No	4517	Alive	Yes	30	0.23	21986	3	196	106	Non-Hypermutated	MSS	0.03	Not_Applicable	CMS2	iCMS2	CRPS3	None	-27	Not_Applicable	Not_Applicable	Not_Applicable
U0595	CRC-SW-U0595-T	CRC-SW-U0595-N	CRC.SW.U0595.T	Not_Applicable	Biopsy	Whole Blood	52.05	20.71	55	52.23	19.64	56	65525620	Not_Applicable	Male	71	66-79	Untreated	Not_Applicable	Rectum	Rectum	Rectum	Adenocarcinoma	Low Grade	30	Stage I	4200	No	4200	Alive	Yes	20	0.19	21115	7	111	104	Non-Hypermutated	MSS	0.03	Not_Applicable	CMS2	iCMS2	CRPS3	Linear	-5	Not_Applicable	Not_Applicable	Not_Applicable
U0596	CRC-SW-U0596-T	CRC-SW-U0596-N	CRC.SW.U0596.T	Not_Applicable	Biopsy	Whole Blood	52.35	21.7	54	51.88	19.85	56	64556418	Not_Applicable	Male	61	≤ 65	Untreated	Not_Applicable	Rectum	Rectum	Rectum	Adenocarcinoma	Low Grade	35	Stage II	3898	No	3898	Alive	Yes	50	0.17	27616	6	129	72	Non-Hypermutated	MSS	0.03	Not_Applicable	CMS2	iCMS2	CRPS3	None	-35	Not_Applicable	Not_Applicable	Not_Applicable
U0600	CRC-SW-U0600-T	CRC-SW-U0600-N	CRC.SW.U0600.T	CRC.SW.U0600.N	Surgery	Whole Blood	52.26	22.41	55	54.39	20.91	58	64214586	63497804	Male	72	66-79	Treated	Radiation	Rectum	Rectum	Rectum	Adenocarcinoma	Low Grade	40	Stage III	396	Yes	3324	Alive	Yes	20	0.1	28579	11	40	25	Non-Hypermutated	MSS	0	Not_Applicable	Undefined	iCMS3	CRPS2	None	-29	-5	Not_Applicable	Not_Applicable
U0601	CRC-SW-U0601-T	CRC-SW-U0601-N	CRC.SW.U0601.T	CRC.SW.U0601.N	Surgery	Whole Blood	53.6	22.86	56	55.32	20.71	59	64283862	62905736	Female	75	66-79	Treated	Radiation	Rectum	Rectum	Rectum	Adenocarcinoma	Low Grade	50	Stage III	3033	No	3033	Alive	Yes	20	0.18	18474	3	89	44	Non-Hypermutated	MSS	0.01	Not_Applicable	CMS2	iCMS2	CRPS2	None	5	-17	Not_Applicable	Not_Applicable
U0602	CRC-SW-U0602-T	CRC-SW-U0602-N	CRC.SW.U0602.T	CRC.SW.U0602.N	Surgery	Whole Blood	51.49	20.38	54	52.34	20.89	57	63893614	64904650	Male	79	66-79	Treated	Radiation	Rectum	Rectum	Rectum	Adenocarcinoma	Low Grade	30	Stage I	3050	No	3050	Alive	Yes	20	0.16	38628	9	70	53	Non-Hypermutated	MSS	0	Not_Applicable	CMS4	iCMS2	CRPS2	None	-21	5	Not_Applicable	Not_Applicable
U0603	CRC-SW-U0603-T	CRC-SW-U0603-N	CRC.SW.U0603.T	Not_Applicable	Surgery	Whole Blood	52.92	20.25	57	53.15	20.59	57	63200482	Not_Applicable	Male	73	66-79	Treated	Radiation	Rectum	Rectum	Rectum	Adenocarcinoma	High Grade	20	Stage III	3569	No	3569	Alive	Yes	20	0.29	9382	6	63	27	Non-Hypermutated	MSS	0	Not_Applicable	CMS3	iCMS3	CRPS5	None	-33	Not_Applicable	Not_Applicable	Not_Applicable
U0604	CRC-SW-U0604-T	CRC-SW-U0604-N	CRC.SW.U0604.T	Not_Applicable	Surgery	Whole Blood	53.15	21.11	57	53.31	21.26	57	63312264	Not_Applicable	Male	67	66-79	Treated	Radiation	Rectum	Rectum	Rectum	Adenocarcinoma	Low Grade	50	Stage III	3187	No	3187	Alive	Yes	25	0.14	23492	8	36	86	Non-Hypermutated	MSS	0	Not_Applicable	CMS4	Undefined	CRPS4	None	-5	Not_Applicable	Not_Applicable	Not_Applicable
U0605	CRC-SW-U0605-T	CRC-SW-U0605-N	CRC.SW.U0605.T	CRC.SW.U0605.N	Surgery	Whole Blood	53.3	21.21	57	54.66	21.25	59	63646298	63282996	Male	74	66-79	Treated	Radiation	Rectum	Rectum	Rectum	Adenocarcinoma	Low Grade	80	Stage I	387	Yes	952	Dead	Yes	60	0.42	12051	5	37	11	Non-Hypermutated	MSS	0.23	Not_Applicable	CMS3	iCMS3	CRPS5	None	-45	-29	Not_Applicable	Not_Applicable
U0637	CRC-SW-U0637-T	CRC-SW-U0637-N	CRC.SW.U0637.T	Not_Applicable	Surgery	Tumour Adjacent Tissue	53.99	23.64	55	53.59	21	57	66135962	Not_Applicable	Male	56	≤ 65	Untreated	Not_Applicable	Rectum	Rectum	Rectum	Adenocarcinoma	Low Grade	70	Stage III	3662	No	3662	Alive	Yes	20	0.2	11620	3	70	34	Non-Hypermutated	MSS	0.01	Not_Applicable	CMS4	iCMS2	CRPS4	Circular	-3	Not_Applicable	Not_Applicable	Not_Applicable
U0638	CRC-SW-U0638-T	CRC-SW-U0638-N	CRC.SW.U0638.T	Not_Applicable	Surgery	Tumour Adjacent Tissue	52.17	25.98	51	52.16	19.62	56	63722624	Not_Applicable	Male	52	≤ 65	Untreated	Not_Applicable	Rectum	Rectum	Rectum	Adenocarcinoma	Low Grade	30	Stage I	3466	No	3466	Alive	Yes	40	0.32	10016	5	208	23	Non-Hypermutated	MSS	0.97	Not_Applicable	CMS4	iCMS2	CRPS2	None	11	Not_Applicable	Not_Applicable	Not_Applicable
U0640	CRC-SW-U0640-T	CRC-SW-U0640-N	CRC.SW.U0640.T	Not_Applicable	Surgery	Whole Blood	52.64	24.52	54	52.91	21.51	57	62566260	Not_Applicable	Male	64	≤ 65	Untreated	Not_Applicable	Rectum	Rectum	Rectum	Adenocarcinoma	Low Grade	35	Stage I	3085	No	3085	Dead	Yes	40	0.18	25837	5	125	103	Non-Hypermutated	MSS	0.05	Not_Applicable	CMS2	iCMS2	CRPS2	Heavily rearranged	-13	Not_Applicable	Not_Applicable	Not_Applicable
U0641	CRC-SW-U0641-T	CRC-SW-U0641-N	CRC.SW.U0641.T	CRC.SW.U0641.N	Surgery	Whole Blood	52.63	21.37	56	53.5	21.5	57	64985948	64352682	Female	61	≤ 65	Untreated	Not_Applicable	Rectum	Rectum	Rectum	Mucinous Adenocarcinoma	High Grade	40	Stage II	3291	No	3291	Alive	Yes	80	0.36	15919	7	55	13	Non-Hypermutated	MSS	0.26	Not_Applicable	CMS3	iCMS3	CRPS5	None	-29	-7	Not_Applicable	Not_Applicable
U0642	CRC-SW-U0642-T	CRC-SW-U0642-N	CRC.SW.U0642.T	CRC.SW.U0642.N	Surgery	Whole Blood	52.28	28.07	52	49.91	20.03	54	63734766	63347216	Male	87	≥ 80	Untreated	Not_Applicable	Rectum	Rectum	Rectum	Adenocarcinoma	Low Grade	50	Stage II	1678	No	1678	Dead	Yes	40	0.26	25109	3	242	334	Non-Hypermutated	MSS	0.55	Not_Applicable	CMS2	iCMS2	CRPS3	Circular	-27	-19	Not_Applicable	Not_Applicable
U0643	CRC-SW-U0643-T	CRC-SW-U0643-N	CRC.SW.U0643.T	CRC.SW.U0643.N	Surgery	Whole Blood	51.45	22.69	53	54.64	20.72	58	63645778	63417646	Female	58	≤ 65	Untreated	Not_Applicable	Rectum	Rectum	Rectum	Adenocarcinoma	Low Grade	20	Stage III	3248	No	3248	Alive	Yes	20	0.18	26418	5	114	88	Non-Hypermutated	MSS	0.02	Not_Applicable	CMS4	iCMS2	CRPS2	None	-17	-21	Not_Applicable	Not_Applicable
U0645	CRC-SW-U0645-T	CRC-SW-U0645-N	CRC.SW.U0645.T	CRC.SW.U0645.N	Surgery	Whole Blood	54.22	23.67	56	55.28	21.76	60	62630568	63848542	Male	60	≤ 65	Untreated	Not_Applicable	Rectum	Rectum	Rectum	Adenocarcinoma	Low Grade	40	Stage II	3232	No	3232	Alive	Yes	25	0.21	20658	6	115	86	Non-Hypermutated	MSS	0.04	Not_Applicable	Undefined	iCMS2	CRPS2	Linear	5	-15	Not_Applicable	Not_Applicable
U0646	CRC-SW-U0646-T	CRC-SW-U0646-N	CRC.SW.U0646.T	Not_Applicable	Surgery	Tumour Adjacent Tissue	53.17	21.56	55	52.52	19.66	57	67611382	Not_Applicable	Male	28	≤ 65	Untreated	Not_Applicable	Rectum	Rectum	Rectum	Adenocarcinoma	Low Grade	17	Stage III	1307	No	1307	Dead	Yes	30	0.19	26306	4	100	119	Non-Hypermutated	MSS	0.03	Not_Applicable	Undefined	Undefined	CRPS1	BFB	15	Not_Applicable	Not_Applicable	Not_Applicable
U0647	CRC-SW-U0647-T	CRC-SW-U0647-N	CRC.SW.U0647.T	CRC.SW.U0647.N	Surgery	Tumour Adjacent Tissue	51.62	23.58	52	53.03	19.45	57	63522182	61850582	Female	85	≥ 80	Untreated	Not_Applicable	Rectum	Rectum	Rectum	Adenocarcinoma	Low Grade	20	Stage II	3141	No	3141	Alive	Yes	30	0.16	18806	4	82	34	Non-Hypermutated	MSS	0.04	Not_Applicable	CMS4	iCMS2	CRPS2	None	-27	-25	Not_Applicable	Not_Applicable
U0648	CRC-SW-U0648-T	CRC-SW-U0648-N	CRC.SW.U0648.T	CRC.SW.U0648.N	Surgery	Whole Blood	51.6	19.65	55	53.89	20.66	58	64635318	60836144	Female	65	≤ 65	Untreated	Not_Applicable	Rectum	Rectum	Rectum	Adenocarcinoma	Low Grade	90	Stage II	3080	No	3080	Alive	Yes	20	0.11	14349	3	82	84	Non-Hypermutated	MSS	0	Not_Applicable	CMS4	iCMS2	CRPS2	None	11	-11	Not_Applicable	Not_Applicable
U0649	CRC-SW-U0649-T	CRC-SW-U0649-N	CRC.SW.U0649.T	CRC.SW.U0649.N	Surgery	Whole Blood	52.65	23.08	54	54.11	21.18	58	64241160	64297674	Male	67	66-79	Untreated	Not_Applicable	Rectum	Rectum	Rectum	Adenocarcinoma	Low Grade	50	Stage I	3089	No	3089	Alive	Yes	20	0.18	33529	5	135	78	Non-Hypermutated	MSS	0.22	Not_Applicable	CMS4	iCMS2	CRPS2	Linear	11	-13	Not_Applicable	Not_Applicable
U0650	CRC-SW-U0650-T	CRC-SW-U0650-N	CRC.SW.U0650.T	Not_Applicable	Biopsy	Tumour Adjacent Tissue	48.12	33.03	42	52.74	26	56	64724974	Not_Applicable	Female	57	≤ 65	Untreated	Not_Applicable	Rectum	Rectum	Rectum	Adenocarcinoma	High Grade	30	Stage III	2996	No	2996	Alive	Yes	30	0.09	48035	6	192	431	Non-Hypermutated	MSS	0.17	Not_Applicable	Undefined	iCMS3	CRPS2	Linear	-1	Not_Applicable	Not_Applicable	Not_Applicable
U0651	CRC-SW-U0651-T	CRC-SW-U0651-N	CRC.SW.U0651.T	CRC.SW.U0651.N	Surgery	Whole Blood	53.47	27.64	53	51.97	21.5	56	63740312	65485686	Male	70	66-79	Untreated	Not_Applicable	Rectum	Rectum	Rectum	Adenocarcinoma	Low Grade	50	Stage II	3019	No	3019	Alive	Yes	50	0.28	19266	4	207	90	Non-Hypermutated	MSS	0.69	Not_Applicable	CMS2	iCMS2	CRPS2	Circular	-1	-9	Not_Applicable	Not_Applicable
U0652	CRC-SW-U0652-T	CRC-SW-U0652-N	CRC.SW.U0652.T	Not_Applicable	Biopsy	Whole Blood	53.47	23.4	56	52.58	19.84	57	65211988	Not_Applicable	Male	76	66-79	Untreated	Not_Applicable	Rectum	Rectum	Rectum	Adenocarcinoma	Low Grade	105	Stage II	2984	No	2984	Alive	Yes	30	0.35	39425	6	447	84	Non-Hypermutated	MSS	0.25	Not_Applicable	CMS2	iCMS2	CRPS3	None	15	Not_Applicable	Not_Applicable	Not_Applicable
U0654	CRC-SW-U0654-T	CRC-SW-U0654-N	CRC.SW.U0654.T	CRC.SW.U0654.N	Surgery	Whole Blood	53.97	22.96	57	52.09	20.85	56	64788930	65204954	Male	72	66-79	Untreated	Not_Applicable	Rectum	Rectum	Rectum	Adenocarcinoma	Low Grade	105	Stage III	420	Yes	2885	Alive	Yes	30	0.22	14222	3	104	49	Non-Hypermutated	MSS	0.01	Not_Applicable	CMS4	iCMS2	CRPS2	BFB	11	-23	Not_Applicable	Not_Applicable
U0656	CRC-SW-U0656-T	CRC-SW-U0656-N	CRC.SW.U0656.T	Not_Applicable	Surgery	Tumour Adjacent Tissue	52.04	23.02	54	52.22	20.59	56	63444272	Not_Applicable	Male	68	66-79	Untreated	Not_Applicable	Rectum	Rectum	Rectum	Adenocarcinoma	Low Grade	25	Stage III	1406	Yes	2725	Dead	Yes	20	0.14	11420	4	81	48	Non-Hypermutated	MSS	0	Not_Applicable	CMS2	iCMS2	CRPS2	None	3	Not_Applicable	Not_Applicable	Not_Applicable
U0657	CRC-SW-U0657-T	CRC-SW-U0657-N	CRC.SW.U0657.T	CRC.SW.U0657.N	Surgery	Whole Blood	51.66	21.1	54	53.33	20.09	57	63798568	64220636	Female	46	≤ 65	Untreated	Not_Applicable	Rectum	Rectum	Rectum	Adenocarcinoma	Low Grade	35	Stage I	2774	No	2774	Alive	Yes	20	0.18	14492	5	160	112	Non-Hypermutated	MSS	0	Not_Applicable	CMS4	iCMS3	CRPS2	Linear	15	11	Not_Applicable	Not_Applicable
U0658	CRC-SW-U0658-T	CRC-SW-U0658-N	CRC.SW.U0658.T	CRC.SW.U0658.N	Surgery	Whole Blood	52.26	20.63	55	51.9	19.75	56	62418152	64308750	Male	75	66-79	Untreated	Not_Applicable	Rectum	Rectum	Rectum	Adenocarcinoma	Low Grade	45	Stage III	2773	No	2773	Alive	Yes	80	0.21	24467	7	94	55	Non-Hypermutated	MSS	0.07	Not_Applicable	CMS3	iCMS3	CRPS5	None	-33	-15	Not_Applicable	Not_Applicable
U0663	CRC-SW-U0663-T	CRC-SW-U0663-N	CRC.SW.U0663.T	Not_Applicable	Surgery	Tumour Adjacent Tissue	52.61	20.14	55	53.68	19.27	57	64108472	Not_Applicable	Female	78	66-79	Untreated	Not_Applicable	Rectum	Rectum	Rectum	Adenocarcinoma	High Grade	30	Stage III	1087	Yes	2427	Alive	Yes	40	0.19	13034	3	85	74	Non-Hypermutated	MSS	0	Not_Applicable	CMS2	iCMS2	CRPS2	None	-3	Not_Applicable	Not_Applicable	Not_Applicable
U0666	CRC-SW-U0666-T	CRC-SW-U0666-N	CRC.SW.U0666.T	Not_Applicable	Biopsy	Whole Blood	52.8	20.53	56	52.36	20.59	56	65753146	Not_Applicable	Male	59	≤ 65	Untreated	Not_Applicable	Rectum	Rectum	Rectum	Adenocarcinoma	Low Grade	35	Stage III	2374	No	2374	Alive	Yes	20	0.1	15535	5	52	14	Non-Hypermutated	MSS	0	Not_Applicable	CMS2	Undefined	CRPS2	None	-33	Not_Applicable	Not_Applicable	Not_Applicable
U0671	CRC-SW-U0671-T	CRC-SW-U0671-N	CRC.SW.U0671.T	Not_Applicable	Biopsy	Whole Blood	52.73	20.5	57	52.09	20.66	56	64898968	Not_Applicable	Male	93	≥ 80	Untreated	Not_Applicable	Rectum	Rectum	Rectum	Adenocarcinoma	Low Grade	40	Stage III	785	No	785	Dead	No	20	0.13	28833	4	76	53	Non-Hypermutated	MSS	0	Not_Applicable	CMS3	iCMS3	CRPS2	None	-35	Not_Applicable	Not_Applicable	Not_Applicable
U0694	CRC-SW-U0694-T	CRC-SW-U0694-N	CRC.SW.U0694.T	CRC.SW.U0694.N	Surgery	Whole Blood	52.82	20.4	57	54.8	21.27	59	63922574	65667414	Male	85	≥ 80	Treated	Radiation	Rectum	Rectum	Rectum	Adenocarcinoma	Low Grade	60	Stage II	297	Yes	489	Dead	Yes	40	0.38	18606	9	46	15	Non-Hypermutated	MSS	0.42	Not_Applicable	CMS3	iCMS3	CRPS5	None	-43	-31	Not_Applicable	Not_Applicable
U0695	CRC-SW-U0695-T	CRC-SW-U0695-N	CRC.SW.U0695.T	Not_Applicable	Surgery	Tumour Adjacent Tissue	52.89	21.58	55	53.12	20.18	57	63497454	Not_Applicable	Male	85	≥ 80	Untreated	Not_Applicable	Rectum	Rectum	Rectum	Adenocarcinoma	Low Grade	75	Stage II	1766	No	1766	Dead	Yes	50	0.34	13874	4	140	72	Non-Hypermutated	MSS	0.36	Not_Applicable	CMS2	iCMS2	CRPS2	None	9	Not_Applicable	Not_Applicable	Not_Applicable
U0713	CRC-SW-U0713-T	CRC-SW-U0713-N	CRC.SW.U0713.T	CRC.SW.U0713.N	Surgery	Tumour Adjacent Tissue	51.96	21.23	54	50.93	19.4	55	63842324	59521594	Male	63	≤ 65	Treated	Radiation	Rectum	Rectum	Rectum	Adenocarcinoma	Low Grade	25	Stage I	2024	No	2024	Alive	Yes	20	0.15	18010	3	68	49	Non-Hypermutated	MSS	0	Not_Applicable	CMS4	iCMS2	CRPS4	None	-7	-9	Not_Applicable	Not_Applicable
U0750	CRC-SW-U0750-T	CRC-SW-U0750-N	CRC.SW.U0750.T	Not_Applicable	Biopsy	Whole Blood	55.08	20.6	58	53.43	19.44	57	65285110	Not_Applicable	Female	64	≤ 65	Untreated	Not_Applicable	Rectum	Rectum	Rectum	Adenocarcinoma	Low Grade	40	Stage III	670	Yes	1393	Dead	No	50	0.39	16972	9	33	69	Non-Hypermutated	MSS	0.41	Not_Applicable	CMS3	iCMS3	CRPS5	None	-25	Not_Applicable	Not_Applicable	Not_Applicable
U0776	CRC-SW-U0776-T	CRC-SW-U0776-N	CRC.SW.U0776.T	Not_Applicable	Surgery	Tumour Adjacent Tissue	52.43	20.11	56	52.8	20.01	57	65527048	Not_Applicable	Male	62	≤ 65	Treated	Chemoradiotherapy	Rectum	Rectum	Rectum	Adenocarcinoma	Low Grade	40	Stage III	3367	No	3367	Alive	Yes	20	0.16	22802	9	95	143	Non-Hypermutated	MSS	0	Not_Applicable	Undefined	iCMS2	CRPS1	None	29	Not_Applicable	Not_Applicable	Not_Applicable
U0793	CRC-SW-U0793-T	CRC-SW-U0793-N	CRC.SW.U0793.T	Not_Applicable	Biopsy	Whole Blood	53.89	21.68	57	52.78	20.39	57	65002042	Not_Applicable	Male	80	≥ 80	Untreated	Not_Applicable	Rectum	Rectum	Rectum	Adenocarcinoma	Low Grade	30	Stage IV	Not_Applicable	Not_Applicable	195	Dead	No	20	0.17	10600	5	105	34	Non-Hypermutated	MSS	0	Not_Applicable	CMS2	iCMS3	CRPS3	None	-27	Not_Applicable	Yes	Yes
U0800	CRC-SW-U0800-T	CRC-SW-U0800-N	CRC.SW.U0800.T	Not_Applicable	Biopsy	Whole Blood	53.16	22.27	56	53.27	20.26	58	64436724	Not_Applicable	Male	74	66-79	Untreated	Not_Applicable	Rectum	Rectum	Rectum	Adenocarcinoma	Low Grade	70	Stage IV	Not_Applicable	Not_Applicable	411	Dead	No	20	0.17	24436	7	184	270	Non-Hypermutated	MSS	0.03	Not_Applicable	CMS4	iCMS2	CRPS2	BFB	29	Not_Applicable	No	Yes
U0802	CRC-SW-U0802-T	CRC-SW-U0802-N	CRC.SW.U0802.T	Not_Applicable	Biopsy	Whole Blood	53.81	23.17	55	53.72	20.09	58	64329236	Not_Applicable	Male	70	66-79	Untreated	Not_Applicable	Rectum	Rectum	Rectum	Adenocarcinoma	High Grade	50	Stage IV	Not_Applicable	Not_Applicable	338	Dead	Yes	30	0.27	17353	6	236	32	Non-Hypermutated	MSS	0.19	Not_Applicable	CMS2	iCMS2	CRPS3	None	-17	Not_Applicable	Yes	Yes
U0803	CRC-SW-U0803-T	CRC-SW-U0803-N	CRC.SW.U0803.T	Not_Applicable	Biopsy	Whole Blood	53.79	20.45	57	53.82	19.45	58	64224510	Not_Applicable	Female	68	66-79	Untreated	Not_Applicable	Rectum	Rectum	Rectum	Adenocarcinoma	Low Grade	35	Stage IV	Not_Applicable	Not_Applicable	495	Dead	No	20	0.16	10886	1	124	27	Non-Hypermutated	MSS	0	Not_Applicable	CMS2	Undefined	CRPS2	None	-25	Not_Applicable	Yes	No
U0804	CRC-SW-U0804-T	CRC-SW-U0804-N	CRC.SW.U0804.T	Not_Applicable	Biopsy	Whole Blood	52.01	19.74	55	53.37	19.13	57	66788104	Not_Applicable	Female	66	66-79	Untreated	Not_Applicable	Rectum	Rectum	Rectum	Adenocarcinoma	Low Grade	46	Stage IV	Not_Applicable	Not_Applicable	380	Dead	Yes	30	0.21	19122	9	79	47	Non-Hypermutated	MSS	0.01	Not_Applicable	CMS1	iCMS3	CRPS3	None	-27	Not_Applicable	Yes	Yes
U0805	CRC-SW-U0805-T	CRC-SW-U0805-N	CRC.SW.U0805.T	Not_Applicable	Biopsy	Whole Blood	54.5	25.6	55	53.66	20.25	58	64649146	Not_Applicable	Male	65	≤ 65	Untreated	Not_Applicable	Rectum	Rectum	Rectum	Adenocarcinoma	Low Grade	50	Stage IV	Not_Applicable	Not_Applicable	731	Dead	No	30	0.31	15412	6	270	76	Non-Hypermutated	MSS	0.37	Not_Applicable	CMS2	Undefined	CRPS3	None	-19	Not_Applicable	Yes	Yes
U0814	CRC-SW-U0814-T	CRC-SW-U0814-N	CRC.SW.U0814.T	Not_Applicable	Biopsy	Whole Blood	54.28	20.51	57	53.6	19.35	57	64626794	Not_Applicable	Female	80	≥ 80	Untreated	Not_Applicable	Rectum	Rectum	Rectum	Adenocarcinoma	Low Grade	20	Stage IV	Not_Applicable	Not_Applicable	482	Dead	No	20	0.16	197963	26	113	115	Hypermutated	MSI	4.09	Class_2	CMS3	iCMS3	CRPS1	Linear	-17	Not_Applicable	Yes	No
U0820	CRC-SW-U0820-T	CRC-SW-U0820-N	CRC.SW.U0820.T	Not_Applicable	Biopsy	Whole Blood	51.06	28.27	51	54.1	20.34	59	64891124	Not_Applicable	Male	74	66-79	Untreated	Not_Applicable	Rectum	Rectum	Rectum	Adenocarcinoma	Low Grade	40	Stage IV	Not_Applicable	Not_Applicable	622	Dead	Yes	60	0.33	14758	5	222	104	Non-Hypermutated	MSS	0.33	Not_Applicable	CMS2	iCMS2	CRPS3	Circular	-15	Not_Applicable	Yes	No
U0848	CRC-SW-U0848-T	CRC-SW-U0848-N	CRC.SW.U0848.T	Not_Applicable	Biopsy	Whole Blood	52.6	21.84	54	53.25	20.28	58	66164174	Not_Applicable	Male	86	≥ 80	Untreated	Not_Applicable	Rectum	Rectum	Rectum	Adenocarcinoma	Low Grade	30	Stage IV	Not_Applicable	Not_Applicable	1185	Dead	Yes	40	0.19	17421	5	99	34	Non-Hypermutated	MSS	0.06	Not_Applicable	CMS2	iCMS2	CRPS3	None	-43	Not_Applicable	Yes	No
U0849	CRC-SW-U0849-T	CRC-SW-U0849-N	CRC.SW.U0849.T	Not_Applicable	Biopsy	Whole Blood	54.4	19.92	58	54	19.42	58	65325934	Not_Applicable	Female	81	≥ 80	Untreated	Not_Applicable	Rectum	Rectum	Rectum	Adenocarcinoma	Low Grade	40	Stage IV	Not_Applicable	Not_Applicable	267	Dead	No	30	0.21	12529	7	49	26	Non-Hypermutated	MSS	0	Not_Applicable	CMS1	iCMS3	CRPS1	None	-9	Not_Applicable	Yes	No
U0852	CRC-SW-U0852-T	CRC-SW-U0852-N	CRC.SW.U0852.T	CRC.SW.U0852.N	Surgery	Whole Blood	52.54	20.78	57	52.97	20.67	57	64205202	63753106	Male	36	≤ 65	Treated	Chemoradiotherapy	Rectum	Rectum	Rectum	Adenocarcinoma	High Grade	75	Stage III	3316	No	3316	Alive	Yes	30	0.28	655540	45	111	38	Hypermutated	MSI	41.19	Class_2	Undefined	iCMS3	CRPS1	None	27	-13	Not_Applicable	Not_Applicable
U0857	CRC-SW-U0857-T	CRC-SW-U0857-N	CRC.SW.U0857.T	Not_Applicable	Biopsy	Whole Blood	52.8	21.21	56	53.27	20.03	58	66356886	Not_Applicable	Male	76	66-79	Untreated	Not_Applicable	Rectum	Rectum	Rectum	Adenocarcinoma	Low Grade	60	Stage IV	Not_Applicable	Not_Applicable	954	Dead	No	20	0.16	18223	3	105	123	Non-Hypermutated	MSS	0	Not_Applicable	CMS4	Undefined	CRPS4	None	7	Not_Applicable	Yes	Yes
U0861	CRC-SW-U0861-T	CRC-SW-U0861-N	CRC.SW.U0861.T	Not_Applicable	Biopsy	Whole Blood	53.05	20.97	56	53.21	19.8	57	64011302	Not_Applicable	Female	62	≤ 65	Untreated	Not_Applicable	Rectum	Rectum	Rectum	Adenocarcinoma	Low Grade	80	Stage IV	Not_Applicable	Not_Applicable	184	Dead	Yes	40	0.2	23394	10	127	80	Non-Hypermutated	MSS	0	Not_Applicable	CMS2	iCMS2	CRPS2	None	-1	Not_Applicable	No	Yes
U0862	CRC-SW-U0862-T	CRC-SW-U0862-N	CRC.SW.U0862.T	Not_Applicable	Biopsy	Whole Blood	53.93	23.8	55	52.96	20.29	57	65085702	Not_Applicable	Male	75	66-79	Untreated	Not_Applicable	Rectum	Rectum	Rectum	Adenocarcinoma	Low Grade	50	Stage IV	Not_Applicable	Not_Applicable	1064	Dead	No	30	0.22	18613	6	226	111	Non-Hypermutated	MSS	0.17	Not_Applicable	CMS2	iCMS2	CRPS3	None	-7	Not_Applicable	Yes	Yes
U0865	CRC-SW-U0865-T	CRC-SW-U0865-N	CRC.SW.U0865.T	Not_Applicable	Biopsy	Whole Blood	53.83	22.83	56	53.75	19.5	58	64751488	Not_Applicable	Female	72	66-79	Untreated	Not_Applicable	Rectum	Rectum	Rectum	Adenocarcinoma	N/A	80	Stage IV	Not_Applicable	Not_Applicable	856	Dead	No	30	0.28	16760	6	128	20	Non-Hypermutated	MSS	0.15	Not_Applicable	CMS2	iCMS2	CRPS3	None	-25	Not_Applicable	Yes	Yes
U0882	CRC-SW-U0882-T	CRC-SW-U0882-N	CRC.SW.U0882.T	Not_Applicable	Surgery	Whole Blood	51.69	22.49	54	54.71	21.78	59	63482082	Not_Applicable	Male	93	≥ 80	Untreated	Not_Applicable	Colon	Cecum	Right Colon	Adenocarcinoma	Low Grade	Not_Applicable	Stage II	2479	No	2479	Dead	Yes	25	0.17	23953	6	59	50	Non-Hypermutated	MSS	0	Not_Applicable	CMS4	iCMS2	CRPS2	None	-7	Not_Applicable	Not_Applicable	Not_Applicable
U0908	CRC-SW-U0908-T	CRC-SW-U0908-N	CRC.SW.U0908.T	Not_Applicable	Surgery	Tumour Adjacent Tissue	52.2	22.38	54	52.83	23.13	54	65595372	Not_Applicable	Female	89	≥ 80	Untreated	Not_Applicable	Colon	Cecum	Right Colon	Adenocarcinoma	Low Grade	Not_Applicable	Stage IV	Not_Applicable	Not_Applicable	40	Dead	Yes	30	0.29	19676	4	116	152	Non-Hypermutated	MSS	0.21	Not_Applicable	CMS4	Undefined	CRPS4	Heavily rearranged	13	Not_Applicable	No	Yes
U0915	CRC-SW-U0915-T	CRC-SW-U0915-N	CRC.SW.U0915.T	Not_Applicable	Surgery	Whole Blood	50.98	19	55	53.36	20.04	57	65063824	Not_Applicable	Female	88	≥ 80	Untreated	Not_Applicable	Colon	Ascending Colon	Right Colon	Adenocarcinoma	Low Grade	Not_Applicable	Stage II	1906	No	1906	Dead	Yes	20	0.24	290787	17	42	38	Hypermutated	MSI	25.48	Class_2	CMS1	iCMS3	CRPS1	None	25	Not_Applicable	Not_Applicable	Not_Applicable
U0916	CRC-SW-U0916-T	CRC-SW-U0916-N	CRC.SW.U0916.T	Not_Applicable	Surgery	Whole Blood	50.87	20.57	54	52.99	19.96	57	61809302	Not_Applicable	Female	88	≥ 80	Untreated	Not_Applicable	Colon	Cecum	Right Colon	Adenocarcinoma	Low Grade	Not_Applicable	Stage II	3160	No	3160	Dead	Yes	20	0.26	15087	8	102	61	Non-Hypermutated	MSS	0.08	Not_Applicable	CMS2	iCMS2	CRPS3	None	-27	Not_Applicable	Not_Applicable	Not_Applicable
U0929	CRC-SW-U0929-T	CRC-SW-U0929-N	CRC.SW.U0929.T	Not_Applicable	Surgery	Whole Blood	52.35	23.7	55	52.17	21.06	56	65600464	Not_Applicable	Male	85	≥ 80	Untreated	Not_Applicable	Colon	Sigmoid Colon	Left Colon	Mucinous Adenocarcinoma	Low Grade	Not_Applicable	Stage III	364	Yes	436	Dead	Yes	40	0.32	17917	5	183	116	Non-Hypermutated	MSS	0.22	Not_Applicable	CMS3	iCMS3	CRPS5	BFB	-3	Not_Applicable	Not_Applicable	Not_Applicable
U0933	CRC-SW-U0933-T	CRC-SW-U0933-N	CRC.SW.U0933.T	Not_Applicable	Surgery	Tumour Adjacent Tissue	53.54	24.15	55	53.55	24.48	54	64858848	Not_Applicable	Male	85	≥ 80	Untreated	Not_Applicable	Colon	Splenic Flexure	Left Colon	Mucinous Adenocarcinoma	Low Grade	Not_Applicable	Stage III	1960	No	1960	Dead	Yes	20	0.19	298450	26	39	38	Hypermutated	MSI	22.72	Class_1	Undefined	iCMS3	CRPS1	None	13	Not_Applicable	Not_Applicable	Not_Applicable
U0934	CRC-SW-U0934-T	CRC-SW-U0934-N	CRC.SW.U0934.T	Not_Applicable	Surgery	Whole Blood	52.62	20.61	56	54.03	20.32	58	64759014	Not_Applicable	Female	87	≥ 80	Untreated	Not_Applicable	Colon	Ascending Colon	Right Colon	Adenocarcinoma	Low Grade	Not_Applicable	Stage II	531	Yes	1185	Dead	Yes	40	0.29	19457	6	65	17	Non-Hypermutated	MSS	0.16	Not_Applicable	CMS3	iCMS3	CRPS3	None	-47	Not_Applicable	Not_Applicable	Not_Applicable
U0937	CRC-SW-U0937-T	CRC-SW-U0937-N	CRC.SW.U0937.T	Not_Applicable	Surgery	Tumour Adjacent Tissue	52.75	28.98	50	52.82	24.43	53	63335988	Not_Applicable	Male	86	≥ 80	Untreated	Not_Applicable	Colon	Ascending Colon	Right Colon	Adenocarcinoma	Low Grade	Not_Applicable	Stage I	1558	No	1558	Dead	Yes	35	0.36	18806	2	186	123	Non-Hypermutated	MSS	1.24	Not_Applicable	CMS2	iCMS2	CRPS2	BFB	-11	Not_Applicable	Not_Applicable	Not_Applicable
U0938	CRC-SW-U0938-T	CRC-SW-U0938-N	CRC.SW.U0938.T	Not_Applicable	Surgery	Tumour Adjacent Tissue	53.43	19.97	57	53.39	19.45	57	64888000	Not_Applicable	Female	86	≥ 80	Untreated	Not_Applicable	Colon	Cecum	Right Colon	Adenocarcinoma	High Grade	Not_Applicable	Stage II	1231	No	1231	Dead	Yes	20	0.26	647649	40	86	162	Hypermutated	MSI	43.97	Class_1	CMS1	iCMS3	CRPS1	None	17	Not_Applicable	Not_Applicable	Not_Applicable
U0939	CRC-SW-U0939-T	CRC-SW-U0939-N	CRC.SW.U0939.T	Not_Applicable	Surgery	Whole Blood	53.13	22.36	57	54.08	21.21	58	64297682	Not_Applicable	Male	82	≥ 80	Untreated	Not_Applicable	Colon	Ascending Colon	Right Colon	Mucinous Adenocarcinoma	High Grade	Not_Applicable	Stage III	4625	No	4625	Alive	Yes	20	0.15	23366	6	77	18	Non-Hypermutated	MSS	0	Not_Applicable	CMS4	iCMS3	CRPS4	None	33	Not_Applicable	Not_Applicable	Not_Applicable
U0942	CRC-SW-U0942-T	CRC-SW-U0942-N	CRC.SW.U0942.T	CRC.SW.U0942.N	Surgery	Whole Blood	52.85	22.69	56	52.8	20.7	57	63066822	63729012	Male	88	≥ 80	Untreated	Not_Applicable	Colon	Transverse Colon	Right Colon	Adenocarcinoma	Low Grade	Not_Applicable	Stage II	1330	No	1330	Dead	Yes	25	0.31	28918	7	96	39	Non-Hypermutated	MSS	0.61	Not_Applicable	CMS2	iCMS2	CRPS3	None	-31	-27	Not_Applicable	Not_Applicable
U0949	CRC-SW-U0949-T	CRC-SW-U0949-N	CRC.SW.U0949.T	Not_Applicable	Surgery	Tumour Adjacent Tissue	53.32	24.58	53	52.85	22.95	53	66225360	Not_Applicable	Female	84	≥ 80	Untreated	Not_Applicable	Colon	Splenic Flexure	Left Colon	Mucinous Adenocarcinoma	High Grade	Not_Applicable	Stage IV	Not_Applicable	Not_Applicable	594	Dead	Yes	40	0.24	367561	27	68	263	Hypermutated	MSI	39.32	Class_1	CMS1	iCMS3	CRPS1	None	21	Not_Applicable	Yes	Yes
U0950	CRC-SW-U0950-T	CRC-SW-U0950-N	CRC.SW.U0950.T	Not_Applicable	Surgery	Tumour Adjacent Tissue	52.25	23.34	53	53.74	19.62	57	63595358	Not_Applicable	Female	86	≥ 80	Untreated	Not_Applicable	Colon	Cecum	Right Colon	Adenocarcinoma	High Grade	Not_Applicable	Stage III	1966	No	1966	Dead	Yes	30	0.2	36485	4	212	135	Non-Hypermutated	MSS	0.54	Not_Applicable	CMS4	iCMS2	CRPS2	None	27	Not_Applicable	Not_Applicable	Not_Applicable
U0955	CRC-SW-U0955-T	CRC-SW-U0955-N	CRC.SW.U0955.T	Not_Applicable	Surgery	Whole Blood	52.49	19.74	56	52.54	21.76	55	65771996	Not_Applicable	Female	83	≥ 80	Untreated	Not_Applicable	Colon	Cecum	Right Colon	Mucinous Adenocarcinoma	High Grade	Not_Applicable	Stage II	2268	No	2268	Dead	Yes	20	0.15	248409	22	52	48	Hypermutated	MSI	7.72	Class_1	CMS1	iCMS3	CRPS1	None	31	Not_Applicable	Not_Applicable	Not_Applicable
U0960	CRC-SW-U0960-T	CRC-SW-U0960-N	CRC.SW.U0960.T	Not_Applicable	Surgery	Whole Blood	52.4	22.49	54	53.8	20.86	58	64221862	Not_Applicable	Male	86	≥ 80	Untreated	Not_Applicable	Colon	Cecum	Right Colon	Adenocarcinoma	Low Grade	Not_Applicable	Stage II	1009	No	1009	Dead	Yes	60	0.22	27677	7	134	46	Non-Hypermutated	MSS	0.45	Not_Applicable	CMS2	iCMS2	CRPS3	None	-29	Not_Applicable	Not_Applicable	Not_Applicable
U0966	CRC-SW-U0966-T	CRC-SW-U0966-N	CRC.SW.U0966.T	Not_Applicable	Surgery	Tumour Adjacent Tissue	52.63	24.74	53	50.43	23.46	51	67329484	Not_Applicable	Male	84	≥ 80	Untreated	Not_Applicable	Colon	Transverse Colon	Right Colon	Mucinous Adenocarcinoma	High Grade	Not_Applicable	Stage II	1513	No	1513	Dead	Yes	22.5	0.15	23372	10	71	49	Non-Hypermutated	MSS	0.03	Not_Applicable	CMS3	iCMS3	CRPS5	None	-9	Not_Applicable	Not_Applicable	Not_Applicable
U0967	CRC-SW-U0967-T	CRC-SW-U0967-N	CRC.SW.U0967.T	Not_Applicable	Surgery	Tumour Adjacent Tissue	53.82	25.3	54	52.95	24.03	54	65997928	Not_Applicable	Male	84	≥ 80	Untreated	Not_Applicable	Colon	Cecum	Right Colon	Adenocarcinoma	Low Grade	Not_Applicable	Stage I	1691	No	1691	Dead	Yes	60	0.43	23832	7	309	225	Non-Hypermutated	MSS	2.14	Not_Applicable	CMS2	iCMS2	CRPS3	Circular	7	Not_Applicable	Not_Applicable	Not_Applicable
U0970	CRC-SW-U0970-T	CRC-SW-U0970-N	CRC.SW.U0970.T	Not_Applicable	Surgery	Whole Blood	54.26	21.38	57	52.77	20.39	56	64620994	Not_Applicable	Female	86	≥ 80	Untreated	Not_Applicable	Colon	Ascending Colon	Right Colon	Adenocarcinoma	Low Grade	Not_Applicable	Stage III	2604	No	2604	Alive	Yes	20	0.13	15221	4	139	16	Non-Hypermutated	MSS	0	Not_Applicable	CMS2	iCMS2	CRPS2	None	-7	Not_Applicable	Not_Applicable	Not_Applicable
U0972	CRC-SW-U0972-T	CRC-SW-U0972-N	CRC.SW.U0972.T	Not_Applicable	Surgery	Tumour Adjacent Tissue	52.08	23.3	52	52.33	23.18	53	67099294	Not_Applicable	Female	83	≥ 80	Untreated	Not_Applicable	Colon	Cecum	Right Colon	Adenocarcinoma	Low Grade	Not_Applicable	Stage I	3640	No	3640	Alive	Yes	20	0.37	16833	7	27	14	Non-Hypermutated	MSS	0.88	Not_Applicable	CMS3	iCMS3	CRPS5	None	-33	Not_Applicable	Not_Applicable	Not_Applicable
U0976	CRC-SW-U0976-T	CRC-SW-U0976-N	CRC.SW.U0976.T	Not_Applicable	Surgery	Tumour Adjacent Tissue	52.33	23.84	52	51.8	22.75	52	66079010	Not_Applicable	Female	82	≥ 80	Untreated	Not_Applicable	Colon	Cecum	Right Colon	Mucinous Adenocarcinoma	High Grade	Not_Applicable	Stage III	97	No	97	Dead	Yes	40	0.26	428995	30	55	64	Hypermutated	MSI	39.45	Class_1	CMS1	iCMS3	CRPS1	None	7	Not_Applicable	Not_Applicable	Not_Applicable
U0977	CRC-SW-U0977-T	CRC-SW-U0977-N	CRC.SW.U0977.T	Not_Applicable	Surgery	Tumour Adjacent Tissue	52.12	26.61	51	52.15	22.63	53	66234860	Not_Applicable	Female	84	≥ 80	Untreated	Not_Applicable	Colon	Splenic Flexure	Left Colon	Adenocarcinoma	High Grade	Not_Applicable	Stage III	140	No	140	Dead	Yes	30	0.23	29574	6	273	322	Non-Hypermutated	MSS	0.14	Not_Applicable	CMS4	iCMS3	CRPS4	Heavily rearranged	17	Not_Applicable	Not_Applicable	Not_Applicable
U0984	CRC-SW-U0984-T	CRC-SW-U0984-N	CRC.SW.U0984.T	Not_Applicable	Surgery	Whole Blood	52.79	24.59	54	54.01	21.15	58	67587270	Not_Applicable	Female	84	≥ 80	Untreated	Not_Applicable	Colon	Sigmoid Colon	Left Colon	Adenocarcinoma	Low Grade	Not_Applicable	Stage II	2952	No	2952	Alive	Yes	40	0.25	27757	4	211	89	Non-Hypermutated	MSS	0.84	Not_Applicable	CMS2	iCMS2	CRPS2	None	-19	Not_Applicable	Not_Applicable	Not_Applicable
U0987	CRC-SW-U0987-T	CRC-SW-U0987-N	CRC.SW.U0987.T	Not_Applicable	Surgery	Tumour Adjacent Tissue	55.18	20.12	59	53.32	23.22	54	66946142	Not_Applicable	Female	82	≥ 80	Untreated	Not_Applicable	Colon	Transverse Colon	Right Colon	Adenocarcinoma	High Grade	Not_Applicable	Stage II	3649	No	3649	Alive	Yes	25	0.21	333496	25	54	135	Hypermutated	MSI	24.13	Class_1	Undefined	iCMS3	CRPS1	None	25	Not_Applicable	Not_Applicable	Not_Applicable
U0991	CRC-SW-U0991-T	CRC-SW-U0991-N	CRC.SW.U0991.T	Not_Applicable	Surgery	Whole Blood	52.07	22.73	53	53.8	20.89	58	64450524	Not_Applicable	Male	83	≥ 80	Untreated	Not_Applicable	Colon	Cecum	Right Colon	Adenocarcinoma	High Grade	Not_Applicable	Stage III	269	Yes	534	Dead	Yes	25	0.31	14028	4	404	37	Non-Hypermutated	MSS	2.29	Not_Applicable	CMS2	iCMS2	CRPS3	None	-5	Not_Applicable	Not_Applicable	Not_Applicable
U0993	CRC-SW-U0993-T	CRC-SW-U0993-N	CRC.SW.U0993.T	Not_Applicable	Surgery	Whole Blood	52.64	21.25	56	53.74	21	58	67444938	Not_Applicable	Male	83	≥ 80	Untreated	Not_Applicable	Colon	Splenic Flexure	Left Colon	Adenocarcinoma	Low Grade	Not_Applicable	Stage III	1135	Yes	1525	Dead	Yes	20	0.11	24680	3	81	32	Non-Hypermutated	MSS	0	Not_Applicable	CMS2	iCMS2	CRPS3	None	-33	Not_Applicable	Not_Applicable	Not_Applicable
U0999	CRC-SW-U0999-T	CRC-SW-U0999-N	CRC.SW.U0999.T	Not_Applicable	Surgery	Whole Blood	53.48	24.3	54	54.43	21.51	59	63097760	Not_Applicable	Male	84	≥ 80	Untreated	Not_Applicable	Colon	Sigmoid Colon	Left Colon	Adenocarcinoma	Low Grade	Not_Applicable	Stage III	425	Yes	908	Dead	Yes	60	0.38	15369	11	276	65	Non-Hypermutated	MSS	0.6	Not_Applicable	CMS2	iCMS2	CRPS3	None	-5	Not_Applicable	Not_Applicable	Not_Applicable
U1004	CRC-SW-U1004-T	CRC-SW-U1004-N	CRC.SW.U1004.T	Not_Applicable	Surgery	Whole Blood	53.67	26.7	53	53.25	21.2	57	64539756	Not_Applicable	Male	82	≥ 80	Untreated	Not_Applicable	Colon	Descending Colon	Left Colon	Adenocarcinoma	Low Grade	Not_Applicable	Stage I	2296	No	2296	Dead	Yes	30	0.37	18205	7	287	91	Non-Hypermutated	MSS	2.18	Not_Applicable	Undefined	iCMS2	CRPS3	None	-13	Not_Applicable	Not_Applicable	Not_Applicable
U1007	CRC-SW-U1007-T	CRC-SW-U1007-N	CRC.SW.U1007.T	Not_Applicable	Surgery	Whole Blood	49.33	19.31	53	50.77	20.89	54	64367124	Not_Applicable	Male	82	≥ 80	Untreated	Not_Applicable	Colon	Cecum	Right Colon	Mucinous Adenocarcinoma	High Grade	Not_Applicable	Stage II	2998	No	2998	Alive	Yes	20	0.27	340786	23	102	83	Hypermutated	MSI	30.35	Class_2	CMS1	iCMS3	CRPS1	None	13	Not_Applicable	Not_Applicable	Not_Applicable
U1013	CRC-SW-U1013-T	CRC-SW-U1013-N	CRC.SW.U1013.T	Not_Applicable	Surgery	Whole Blood	49.05	19.19	53	49.17	19.91	52	66943350	Not_Applicable	Female	82	≥ 80	Untreated	Not_Applicable	Colon	Cecum	Right Colon	Adenocarcinoma	Low Grade	Not_Applicable	Stage III	2071	No	2071	Dead	Yes	20	0.12	135813	14	47	26	Hypermutated	MSI	3.59	Class_2	CMS1	iCMS3	CRPS1	None	15	Not_Applicable	Not_Applicable	Not_Applicable
U1017	CRC-SW-U1017-T	CRC-SW-U1017-N	CRC.SW.U1017.T	Not_Applicable	Surgery	Whole Blood	51.21	24.18	53	53.65	21.9	58	62780934	Not_Applicable	Male	82	≥ 80	Untreated	Not_Applicable	Colon	Ascending Colon	Right Colon	Adenocarcinoma	Low Grade	Not_Applicable	Stage II	615	No	615	Dead	Yes	40	0.33	34897	5	242	51	Non-Hypermutated	MSS	0.58	Not_Applicable	CMS2	iCMS2	CRPS3	Linear	-7	Not_Applicable	Not_Applicable	Not_Applicable
U1018	CRC-SW-U1018-T	CRC-SW-U1018-N	CRC.SW.U1018.T	Not_Applicable	Surgery	Whole Blood	49.65	20.02	54	53.92	22.23	59	64553262	Not_Applicable	Male	81	≥ 80	Untreated	Not_Applicable	Colon	Transverse Colon	Right Colon	Mucinous Adenocarcinoma	Low Grade	Not_Applicable	Stage IV	Not_Applicable	Not_Applicable	1942	Dead	Yes	20	0.31	25382	8	230	158	Non-Hypermutated	MSS	0.18	Not_Applicable	Undefined	iCMS3	CRPS1	None	-3	Not_Applicable	No	No
U1022	CRC-SW-U1022-T	CRC-SW-U1022-N	CRC.SW.U1022.T	Not_Applicable	Surgery	Tumour Adjacent Tissue	52.91	25.89	53	52.55	23.63	54	65739646	Not_Applicable	Male	81	≥ 80	Untreated	Not_Applicable	Colon	Cecum	Right Colon	Mucinous Adenocarcinoma	Low Grade	Not_Applicable	Stage III	61	No	61	Dead	Yes	30	0.3	27019	11	188	200	Non-Hypermutated	MSS	0.85	Not_Applicable	Undefined	iCMS3	CRPS1	None	-13	Not_Applicable	Not_Applicable	Not_Applicable
U1031	CRC-SW-U1031-T	CRC-SW-U1031-N	CRC.SW.U1031.T	Not_Applicable	Surgery	Whole Blood	53.75	21.55	57	53.99	20.97	58	64048916	Not_Applicable	Male	80	≥ 80	Untreated	Not_Applicable	Colon	Ascending Colon	Right Colon	Adenocarcinoma	Low Grade	Not_Applicable	Stage III	3290	No	3290	Alive	Yes	20	0.13	38338	4	71	55	Non-Hypermutated	MSS	0	Not_Applicable	CMS3	iCMS3	CRPS5	None	-33	Not_Applicable	Not_Applicable	Not_Applicable
U1032	CRC-SW-U1032-T	CRC-SW-U1032-N	CRC.SW.U1032.T	Not_Applicable	Surgery	Tumour Adjacent Tissue	52.69	23.63	54	53.57	23.86	55	67118978	Not_Applicable	Male	80	≥ 80	Untreated	Not_Applicable	Colon	Ascending Colon	Right Colon	Adenocarcinoma	High Grade	Not_Applicable	Stage III	3227	No	3227	Dead	Yes	35	0.25	225494	22	53	37	Hypermutated	MSI	26.24	Class_1	CMS1	iCMS3	CRPS1	None	9	Not_Applicable	Not_Applicable	Not_Applicable
U1034	CRC-SW-U1034-T	CRC-SW-U1034-N	CRC.SW.U1034.T	Not_Applicable	Surgery	Whole Blood	53.82	20.79	57	51.96	22.24	55	63959824	Not_Applicable	Male	80	≥ 80	Untreated	Not_Applicable	Colon	Sigmoid Colon	Left Colon	Adenocarcinoma	Low Grade	Not_Applicable	Stage II	551	Yes	1575	Dead	Yes	25	0.16	17620	7	103	91	Non-Hypermutated	MSS	0	Not_Applicable	CMS4	iCMS3	CRPS4	None	-5	Not_Applicable	Not_Applicable	Not_Applicable
U1037	CRC-SW-U1037-T	CRC-SW-U1037-N	CRC.SW.U1037.T	Not_Applicable	Surgery	Whole Blood	52.85	20.52	57	54.07	21.1	59	63600488	Not_Applicable	Male	80	≥ 80	Untreated	Not_Applicable	Colon	Cecum	Right Colon	Adenocarcinoma	Low Grade	Not_Applicable	Stage II	3021	No	3021	Dead	Yes	25	0.09	15935	5	45	11	Non-Hypermutated	MSS	0	Not_Applicable	CMS4	Undefined	CRPS2	None	7	Not_Applicable	Not_Applicable	Not_Applicable
U1040	CRC-SW-U1040-T	CRC-SW-U1040-N	CRC.SW.U1040.T	Not_Applicable	Surgery	Tumour Adjacent Tissue	53.21	20.13	57	54.05	20.41	58	65796534	Not_Applicable	Male	83	≥ 80	Untreated	Not_Applicable	Colon	Sigmoid Colon	Left Colon	Adenocarcinoma	Low Grade	Not_Applicable	Stage I	2196	No	2196	Alive	Yes	30	0.35	16427	5	81	43	Non-Hypermutated	MSS	0.45	Not_Applicable	CMS3	iCMS3	CRPS5	None	-39	Not_Applicable	Not_Applicable	Not_Applicable
U1041	CRC-SW-U1041-T	CRC-SW-U1041-N	CRC.SW.U1041.T	Not_Applicable	Surgery	Whole Blood	52.08	22.95	55	54.34	21.02	59	65662702	Not_Applicable	Male	81	≥ 80	Untreated	Not_Applicable	Colon	Cecum	Right Colon	Adenocarcinoma	Low Grade	Not_Applicable	Stage I	1268	No	1268	Dead	Yes	50	0.33	25767	4	292	247	Non-Hypermutated	MSS	0.78	Not_Applicable	CMS1	iCMS3	CRPS1	BFB	-25	Not_Applicable	Not_Applicable	Not_Applicable
U1044	CRC-SW-U1044-T	CRC-SW-U1044-N	CRC.SW.U1044.T	Not_Applicable	Surgery	Whole Blood	51.73	19.87	55	52.28	20.7	57	65275592	Not_Applicable	Male	76	66-79	Untreated	Not_Applicable	Colon	Cecum	Right Colon	Adenocarcinoma	High Grade	Not_Applicable	Stage II	4811	No	4811	Alive	Yes	20	0.22	22256	11	52	28	Non-Hypermutated	MSS	0.07	Not_Applicable	CMS4	iCMS3	CRPS1	None	27	Not_Applicable	Not_Applicable	Not_Applicable
U1045	CRC-SW-U1045-T	CRC-SW-U1045-N	CRC.SW.U1045.T	Not_Applicable	Surgery	Whole Blood	53.39	21.01	57	54.38	20.3	58	63998190	Not_Applicable	Female	80	≥ 80	Untreated	Not_Applicable	Colon	Hepatic Flexure	Right Colon	Adenocarcinoma	Low Grade	Not_Applicable	Stage III	1239	No	1239	Dead	Yes	20	0.17	16477	7	57	51	Non-Hypermutated	MSS	0	Not_Applicable	CMS4	iCMS2	CRPS4	None	41	Not_Applicable	Not_Applicable	Not_Applicable
U1046	CRC-SW-U1046-T	CRC-SW-U1046-N	CRC.SW.U1046.T	Not_Applicable	Biopsy	Whole Blood	52.57	19.65	56	50.84	19.03	54	64770496	Not_Applicable	Female	78	66-79	Untreated	Not_Applicable	Colon	Hepatic Flexure	Right Colon	Adenocarcinoma	High Grade	Not_Applicable	Stage IV	Not_Applicable	Not_Applicable	697	Dead	Yes	30	0.29	19986	5	63	16	Non-Hypermutated	MSS	0.18	Not_Applicable	CMS3	iCMS3	CRPS5	None	-41	Not_Applicable	No	No
U1047	CRC-SW-U1047-T	CRC-SW-U1047-N	CRC.SW.U1047.T	Not_Applicable	Surgery	Tumour Adjacent Tissue	52.33	23.96	52	53.11	19.4	57	66756022	Not_Applicable	Female	75	66-79	Untreated	Not_Applicable	Colon	Hepatic Flexure	Right Colon	Adenocarcinoma	High Grade	Not_Applicable	Stage III	4759	No	4759	Alive	Yes	32.5	0.22	278217	24	153	181	Hypermutated	MSI	16.72	Class_1	CMS1	iCMS3	CRPS1	None	27	Not_Applicable	Not_Applicable	Not_Applicable
U1049	CRC-SW-U1049-T	CRC-SW-U1049-N	CRC.SW.U1049.T	Not_Applicable	Surgery	Tumour Adjacent Tissue	53.75	21.45	56	53.19	19.09	57	65446778	Not_Applicable	Female	82	≥ 80	Untreated	Not_Applicable	Colon	Cecum	Right Colon	Adenocarcinoma	Low Grade	Not_Applicable	Stage III	1322	No	1322	Dead	Yes	40	0.3	39260	6	100	53	Non-Hypermutated	MSS	1.34	Not_Applicable	CMS2	iCMS2	CRPS2	None	21	Not_Applicable	Not_Applicable	Not_Applicable
U1059	CRC-SW-U1059-T	CRC-SW-U1059-N	CRC.SW.U1059.T	Not_Applicable	Biopsy	Whole Blood	54.42	21.36	57	54.21	20.1	59	65343346	Not_Applicable	Male	77	66-79	Untreated	Not_Applicable	Colon	Sigmoid Colon	Left Colon	Adenocarcinoma	Low Grade	Not_Applicable	Stage III	3957	No	3957	Alive	Yes	30	0.16	16033	3	89	46	Non-Hypermutated	MSS	0	Not_Applicable	CMS2	iCMS2	CRPS3	None	-39	Not_Applicable	Not_Applicable	Not_Applicable
U1062	CRC-SW-U1062-T	CRC-SW-U1062-N	CRC.SW.U1062.T	Not_Applicable	Surgery	Whole Blood	52.32	22.88	54	53.58	19.99	57	63032366	Not_Applicable	Female	78	66-79	Untreated	Not_Applicable	Colon	Sigmoid Colon	Left Colon	Adenocarcinoma	High Grade	Not_Applicable	Stage II	3354	No	3354	Alive	Yes	30	0.28	28431	2	109	76	Non-Hypermutated	MSS	0.03	Not_Applicable	CMS4	iCMS2	CRPS2	Linear	23	Not_Applicable	Not_Applicable	Not_Applicable
U1065	CRC-SW-U1065-T	CRC-SW-U1065-N	CRC.SW.U1065.T	Not_Applicable	Surgery	Whole Blood	54.14	19.79	58	54.65	19.78	58	66050462	Not_Applicable	Female	75	66-79	Untreated	Not_Applicable	Colon	Descending Colon	Left Colon	Mucinous Adenocarcinoma	Low Grade	Not_Applicable	Stage III	4619	No	4619	Alive	Yes	20	0.17	155855	19	25	17	Hypermutated	MSI	7.92	Class_1	Undefined	iCMS3	CRPS1	None	9	Not_Applicable	Not_Applicable	Not_Applicable
U1067	CRC-SW-U1067-T	CRC-SW-U1067-N	CRC.SW.U1067.T	Not_Applicable	Surgery	Whole Blood	52.72	22.85	56	53.72	20.68	58	63649662	Not_Applicable	Male	79	66-79	Untreated	Not_Applicable	Colon	Sigmoid Colon	Left Colon	Adenocarcinoma	Low Grade	Not_Applicable	Stage II	3235	No	3235	Alive	Yes	25	0.11	12766	4	189	61	Non-Hypermutated	MSS	0	Not_Applicable	CMS2	iCMS2	CRPS2	Circular	17	Not_Applicable	Not_Applicable	Not_Applicable
U1069	CRC-SW-U1069-T	CRC-SW-U1069-N	CRC.SW.U1069.T	Not_Applicable	Surgery	Tumour Adjacent Tissue	53.91	19.39	58	54.01	19.43	58	67200902	Not_Applicable	Female	77	66-79	Untreated	Not_Applicable	Colon	Cecum	Right Colon	Adenocarcinoma	High Grade	Not_Applicable	Stage II	2187	No	2187	Dead	Yes	20	0.12	186410	23	42	60	Hypermutated	MSI	4.1	Class_1	Undefined	iCMS3	CRPS1	None	1	Not_Applicable	Not_Applicable	Not_Applicable
U1071	CRC-SW-U1071-T	CRC-SW-U1071-N	CRC.SW.U1071.T	Not_Applicable	Surgery	Whole Blood	54.3	20.72	58	53.88	20.33	58	64023416	Not_Applicable	Female	78	66-79	Untreated	Not_Applicable	Colon	Sigmoid Colon	Left Colon	Adenocarcinoma	High Grade	Not_Applicable	Stage II	3179	No	3179	Alive	Yes	20	0.13	373410	26	48	90	Hypermutated	MSI	7.25	Class_1	CMS1	iCMS3	CRPS1	Circular	-5	Not_Applicable	Not_Applicable	Not_Applicable
U1073	CRC-SW-U1073-T	CRC-SW-U1073-N	CRC.SW.U1073.T	Not_Applicable	Surgery	Whole Blood	53.14	19.77	57	52.36	19.89	56	65223476	Not_Applicable	Female	79	66-79	Untreated	Not_Applicable	Colon	Cecum	Right Colon	Adenocarcinoma	Low Grade	Not_Applicable	Stage III	2202	No	2202	Dead	Yes	20	0.31	25348	3	39	21	Non-Hypermutated	MSS	0.18	Not_Applicable	CMS3	iCMS3	CRPS5	None	-37	Not_Applicable	Not_Applicable	Not_Applicable
U1074	CRC-SW-U1074-T	CRC-SW-U1074-N	CRC.SW.U1074.T	Not_Applicable	Surgery	Tumour Adjacent Tissue	53.03	22.08	55	53.2	19.84	58	65404574	Not_Applicable	Male	77	66-79	Untreated	Not_Applicable	Colon	Sigmoid Colon	Left Colon	Adenocarcinoma	Low Grade	Not_Applicable	Stage II	253	Yes	1043	Dead	Yes	50	0.24	14306	2	136	96	Non-Hypermutated	MSS	0.01	Not_Applicable	Undefined	iCMS2	CRPS2	Linear	-5	Not_Applicable	Not_Applicable	Not_Applicable
U1075	CRC-SW-U1075-T	CRC-SW-U1075-N	CRC.SW.U1075.T	Not_Applicable	Surgery	Whole Blood	53.51	20.94	57	52.79	20.64	57	67654894	Not_Applicable	Female	78	66-79	Untreated	Not_Applicable	Colon	Cecum	Right Colon	Mucinous Adenocarcinoma	High Grade	Not_Applicable	Stage II	2948	No	2948	Dead	Yes	20	0.13	143227	16	58	51	Hypermutated	MSI	4.36	Class_1	CMS1	iCMS3	CRPS1	None	21	Not_Applicable	Not_Applicable	Not_Applicable
U1078	CRC-SW-U1078-T	CRC-SW-U1078-N	CRC.SW.U1078.T	Not_Applicable	Surgery	Tumour Adjacent Tissue	52.89	20.44	55	51.16	19.45	54	64909162	Not_Applicable	Female	80	≥ 80	Untreated	Not_Applicable	Colon	Ascending Colon	Right Colon	Mucinous Adenocarcinoma	Low Grade	Not_Applicable	Stage II	2183	No	2183	Alive	Yes	30	0.23	223952	15	92	23	Hypermutated	MSI	22.86	Class_1	CMS1	iCMS3	CRPS1	None	33	Not_Applicable	Not_Applicable	Not_Applicable
U1086	CRC-SW-U1086-T	CRC-SW-U1086-N	CRC.SW.U1086.T	Not_Applicable	Surgery	Whole Blood	54.28	20.27	58	53.48	19.78	57	65524644	Not_Applicable	Female	73	66-79	Untreated	Not_Applicable	Colon	Sigmoid Colon	Left Colon	Adenocarcinoma	Low Grade	Not_Applicable	Stage I	4572	No	4572	Alive	Yes	20	0.11	7905	4	70	55	Non-Hypermutated	MSS	0	Not_Applicable	Undefined	Undefined	CRPS2	Circular	-15	Not_Applicable	Not_Applicable	Not_Applicable
U1088	CRC-SW-U1088-T	CRC-SW-U1088-N	CRC.SW.U1088.T	Not_Applicable	Surgery	Whole Blood	54.47	19.91	58	52.67	19.86	56	64716736	Not_Applicable	Female	79	66-79	Untreated	Not_Applicable	Colon	Ascending Colon	Right Colon	Adenocarcinoma	Low Grade	Not_Applicable	Stage II	2597	No	2597	Alive	Yes	20	0.21	279508	21	95	41	Hypermutated	MSI	18.64	Class_1	CMS1	iCMS3	CRPS1	None	13	Not_Applicable	Not_Applicable	Not_Applicable
U1094	CRC-SW-U1094-T	CRC-SW-U1094-N	CRC.SW.U1094.T	Not_Applicable	Surgery	Tumour Adjacent Tissue	52.17	19.61	55	52.2	19.18	56	65710870	Not_Applicable	Female	79	66-79	Untreated	Not_Applicable	Colon	Ascending Colon	Right Colon	Adenocarcinoma	Low Grade	Not_Applicable	Stage III	2434	No	2434	Alive	Yes	20	0.13	20051	6	49	16	Non-Hypermutated	MSS	0	Not_Applicable	CMS4	iCMS2	CRPS4	None	33	Not_Applicable	Not_Applicable	Not_Applicable
U1095	CRC-SW-U1095-T	CRC-SW-U1095-N	CRC.SW.U1095.T	Not_Applicable	Surgery	Tumour Adjacent Tissue	52.67	21.54	54	54.4	19.68	58	66209216	Not_Applicable	Female	76	66-79	Treated	Chemotherapy	Colon	Descending Colon	Left Colon	Adenocarcinoma	Low Grade	Not_Applicable	Stage IV	Not_Applicable	Not_Applicable	3592	Alive	Yes	40	0.12	22936	2	419	57	Non-Hypermutated	MSS	2.97	Not_Applicable	CMS2	iCMS2	CRPS3	None	-17	Not_Applicable	Yes	No
U1097	CRC-SW-U1097-T	CRC-SW-U1097-N	CRC.SW.U1097.T	Not_Applicable	Surgery	Whole Blood	53.3	21.4	56	53.22	22.87	58	66045322	Not_Applicable	Male	73	66-79	Untreated	Not_Applicable	Colon	Sigmoid Colon	Left Colon	Mucinous Adenocarcinoma	High Grade	Not_Applicable	Stage II	4342	No	4342	Dead	Yes	40	0.31	16485	7	121	44	Non-Hypermutated	MSS	0.27	Not_Applicable	Undefined	iCMS3	CRPS1	None	-9	Not_Applicable	Not_Applicable	Not_Applicable
U1099	CRC-SW-U1099-T	CRC-SW-U1099-N	CRC.SW.U1099.T	CRC.SW.U1099.N	Surgery	Tumour Adjacent Tissue	51.58	20.1	54	53.09	19.49	56	66157026	62917824	Female	77	66-79	Untreated	Not_Applicable	Colon	Hepatic Flexure	Right Colon	Adenocarcinoma	Low Grade	Not_Applicable	Stage II	3235	No	3235	Alive	Yes	30	0.3	404884	22	75	99	Hypermutated	MSI	44.33	Class_2	CMS1	iCMS3	CRPS1	None	-1	-23	Not_Applicable	Not_Applicable
U1102	CRC-SW-U1102-T	CRC-SW-U1102-N	CRC.SW.U1102.T	Not_Applicable	Surgery	Whole Blood	52.57	20.37	57	51.39	20.55	56	65316008	Not_Applicable	Male	77	66-79	Untreated	Not_Applicable	Colon	Hepatic Flexure	Right Colon	Adenocarcinoma	Low Grade	Not_Applicable	Stage I	3019	No	3019	Alive	Yes	40	0.33	361611	28	243	53	Hypermutated	MSI	45.35	Class_2	CMS1	iCMS3	CRPS1	None	21	Not_Applicable	Not_Applicable	Not_Applicable
U1103	CRC-SW-U1103-T	CRC-SW-U1103-N	CRC.SW.U1103.T	Not_Applicable	Surgery	Whole Blood	52.83	24.76	53	54.05	20.62	57	65051928	Not_Applicable	Female	76	66-79	Untreated	Not_Applicable	Colon	Cecum	Right Colon	Adenocarcinoma	Low Grade	Not_Applicable	Stage III	682	Yes	975	Dead	Yes	25	0.25	19066	4	243	309	Non-Hypermutated	MSS	0.21	Not_Applicable	CMS4	iCMS3	CRPS4	Circular	-9	Not_Applicable	Not_Applicable	Not_Applicable
U1104	CRC-SW-U1104-T	CRC-SW-U1104-N	CRC.SW.U1104.T	Not_Applicable	Surgery	Whole Blood	52.79	21.65	55	54.62	20.43	58	66028792	Not_Applicable	Female	78	66-79	Treated	Chemotherapy	Colon	Sigmoid Colon	Left Colon	Adenocarcinoma	Low Grade	Not_Applicable	Stage II	503	Yes	1507	Dead	Yes	50	0.36	22840	6	68	19	Non-Hypermutated	MSS	1.57	Not_Applicable	CMS3	iCMS3	CRPS5	None	-7	Not_Applicable	Not_Applicable	Not_Applicable
U1107	CRC-SW-U1107-T	CRC-SW-U1107-N	CRC.SW.U1107.T	Not_Applicable	Surgery	Whole Blood	53.48	26.86	55	54.97	21.15	59	63590576	Not_Applicable	Male	80	≥ 80	Untreated	Not_Applicable	Colon	Transverse Colon	Right Colon	Adenocarcinoma	Low Grade	Not_Applicable	Stage II	1994	No	1994	Alive	Yes	50	0.22	21008	3	240	64	Non-Hypermutated	MSS	0.34	Not_Applicable	CMS4	iCMS2	CRPS2	None	-15	Not_Applicable	Not_Applicable	Not_Applicable
U1111	CRC-SW-U1111-T	CRC-SW-U1111-N	CRC.SW.U1111.T	Not_Applicable	Surgery	Whole Blood	52.21	20.89	55	52.78	21.78	56	64824502	Not_Applicable	Female	76	66-79	Untreated	Not_Applicable	Colon	Cecum	Right Colon	Adenocarcinoma	Low Grade	Not_Applicable	Stage II	2378	No	2378	Dead	Yes	20	0.15	16419	6	57	28	Non-Hypermutated	MSS	0.01	Not_Applicable	CMS4	iCMS2	CRPS2	None	-23	Not_Applicable	Not_Applicable	Not_Applicable
U1114	CRC-SW-U1114-T	CRC-SW-U1114-N	CRC.SW.U1114.T	Not_Applicable	Biopsy	Whole Blood	54.6	20.5	58	54.83	19.81	59	65593878	Not_Applicable	Female	76	66-79	Untreated	Not_Applicable	Colon	Cecum	Right Colon	Adenocarcinoma	Low Grade	Not_Applicable	Stage IV	Not_Applicable	Not_Applicable	473	Dead	No	20	0.35	778386	44	61	59	Hypermutated	MSI	42	Class_2	CMS3	iCMS3	CRPS1	None	1	Not_Applicable	Yes	No
U1120	CRC-SW-U1120-T	CRC-SW-U1120-N	CRC.SW.U1120.T	Not_Applicable	Surgery	Whole Blood	53.17	23.31	55	51.23	20.43	55	63989508	Not_Applicable	Male	76	66-79	Untreated	Not_Applicable	Colon	Sigmoid Colon	Left Colon	Adenocarcinoma	Low Grade	Not_Applicable	Stage IV	Not_Applicable	Not_Applicable	823	Dead	Yes	20	0.19	14120	4	139	108	Non-Hypermutated	MSS	0.02	Not_Applicable	CMS2	iCMS2	CRPS2	Linear	-27	Not_Applicable	Yes	No
U1122	CRC-SW-U1122-T	CRC-SW-U1122-N	CRC.SW.U1122.T	Not_Applicable	Surgery	Whole Blood	53.2	20.78	57	51.71	19.81	55	63151360	Not_Applicable	Female	75	66-79	Untreated	Not_Applicable	Colon	Cecum	Right Colon	Adenocarcinoma	Low Grade	Not_Applicable	Stage III	3340	No	3340	Alive	Yes	45	0.12	315021	26	127	73	Hypermutated	MSI	24.38	Class_1	CMS1	iCMS3	CRPS1	None	19	Not_Applicable	Not_Applicable	Not_Applicable
U1127	CRC-SW-U1127-T	CRC-SW-U1127-N	CRC.SW.U1127.T	CRC.SW.U1127.N	Surgery	Tumour Adjacent Tissue	52.59	25.06	53	53.29	19.36	57	63921310	62811788	Female	71	66-79	Untreated	Not_Applicable	Colon	Sigmoid Colon	Left Colon	Adenocarcinoma	Low Grade	Not_Applicable	Stage II	4632	No	4632	Alive	Yes	25	0.16	17275	3	194	29	Non-Hypermutated	MSS	0.55	Not_Applicable	CMS2	iCMS2	CRPS2	None	-9	-37	Not_Applicable	Not_Applicable
U1129	CRC-SW-U1129-T	CRC-SW-U1129-N	CRC.SW.U1129.T	Not_Applicable	Surgery	Tumour Adjacent Tissue	55.37	24.14	56	53.89	19.95	58	65563180	Not_Applicable	Male	74	66-79	Untreated	Not_Applicable	Colon	Sigmoid Colon	Left Colon	Adenocarcinoma	Low Grade	Not_Applicable	Stage II	118	No	118	Dead	Yes	30	0.22	78422	8	307	260	Hypermutated	MSS	0.34	Not_Applicable	CMS4	iCMS2	CRPS2	Linear	7	Not_Applicable	Not_Applicable	Not_Applicable
U1130	CRC-SW-U1130-T	CRC-SW-U1130-N	CRC.SW.U1130.T	Not_Applicable	Surgery	Tumour Adjacent Tissue	53.13	20.27	58	54.07	20.27	58	66802822	Not_Applicable	Male	78	66-79	Untreated	Not_Applicable	Colon	Cecum	Right Colon	Adenocarcinoma	Low Grade	Not_Applicable	Stage III	1570	No	1570	Dead	Yes	40	0.37	10781	7	27	70	Non-Hypermutated	MSS	0.15	Not_Applicable	CMS3	iCMS3	CRPS5	None	-27	Not_Applicable	Not_Applicable	Not_Applicable
U1145	CRC-SW-U1145-T	CRC-SW-U1145-N	CRC.SW.U1145.T	CRC.SW.U1145.N	Surgery	Tumour Adjacent Tissue	52.36	20.83	55	52.48	20.43	56	64573088	63370938	Female	74	66-79	Untreated	Not_Applicable	Colon	Cecum	Right Colon	Adenocarcinoma	Low Grade	Not_Applicable	Stage II	293	Yes	445	Dead	Yes	20	0.15	14704	1	109	86	Non-Hypermutated	MSS	0	Not_Applicable	CMS4	iCMS2	CRPS2	None	11	-15	Not_Applicable	Not_Applicable
U1147	CRC-SW-U1147-T	CRC-SW-U1147-N	CRC.SW.U1147.T	Not_Applicable	Surgery	Tumour Adjacent Tissue	54.83	21.19	59	53.66	20.1	58	66377190	Not_Applicable	Male	73	66-79	Untreated	Not_Applicable	Colon	Hepatic Flexure	Right Colon	Adenocarcinoma	Low Grade	Not_Applicable	Stage II	282	No	282	Dead	Yes	30	0.11	19427	3	95	17	Non-Hypermutated	MSS	0	Not_Applicable	CMS4	Undefined	CRPS2	None	7	Not_Applicable	Not_Applicable	Not_Applicable
U1150	CRC-SW-U1150-T	CRC-SW-U1150-N	CRC.SW.U1150.T	Not_Applicable	Surgery	Whole Blood	51.76	21.12	55	53.8	20.38	58	62956886	Not_Applicable	Female	75	66-79	Untreated	Not_Applicable	Colon	Cecum	Right Colon	Adenocarcinoma	High Grade	Not_Applicable	Stage II	15	No	15	Dead	Yes	20	0.15	116345	13	96	45	Hypermutated	MSI	7.28	Class_1	CMS1	iCMS3	CRPS1	None	21	Not_Applicable	Not_Applicable	Not_Applicable
U1155	CRC-SW-U1155-T	CRC-SW-U1155-N	CRC.SW.U1155.T	Not_Applicable	Surgery	Tumour Adjacent Tissue	53.05	25.02	55	52.69	20.11	57	63595676	Not_Applicable	Male	75	66-79	Treated	Chemotherapy	Colon	Cecum	Right Colon	Adenocarcinoma	Low Grade	Not_Applicable	Stage III	2966	No	2966	Dead	Yes	30	0.34	25614	7	231	177	Non-Hypermutated	MSS	0.81	Not_Applicable	CMS3	Undefined	CRPS5	BFB	5	Not_Applicable	Not_Applicable	Not_Applicable
U1158	CRC-SW-U1158-T	CRC-SW-U1158-N	CRC.SW.U1158.T	Not_Applicable	Surgery	Whole Blood	53.78	20.84	57	52.44	19.83	56	64407828	Not_Applicable	Female	76	66-79	Untreated	Not_Applicable	Colon	Ascending Colon	Right Colon	Mucinous Adenocarcinoma	High Grade	Not_Applicable	Stage III	2386	No	2386	Alive	Yes	60	0.16	619224	50	185	104	Hypermutated	MSI	38.15	Class_2	CMS1	iCMS3	CRPS1	None	21	Not_Applicable	Not_Applicable	Not_Applicable
U1160	CRC-SW-U1160-T	CRC-SW-U1160-N	CRC.SW.U1160.T	Not_Applicable	Surgery	Whole Blood	52.23	22.07	54	52.09	20.53	56	65203706	Not_Applicable	Male	74	66-79	Untreated	Not_Applicable	Colon	Sigmoid Colon	Left Colon	Adenocarcinoma	Low Grade	Not_Applicable	Stage III	3222	No	3222	Alive	Yes	20	0.16	22302	3	147	97	Non-Hypermutated	MSS	0.01	Not_Applicable	Undefined	iCMS2	CRPS2	None	-17	Not_Applicable	Not_Applicable	Not_Applicable
U1162	CRC-SW-U1162-T	CRC-SW-U1162-N	CRC.SW.U1162.T	Not_Applicable	Surgery	Tumour Adjacent Tissue	53.13	21.78	55	54.17	20.3	58	67333624	Not_Applicable	Male	73	66-79	Untreated	Not_Applicable	Colon	Sigmoid Colon	Left Colon	Adenocarcinoma	Low Grade	Not_Applicable	Stage III	354	No	354	Dead	Yes	25	0.13	21781	2	114	68	Non-Hypermutated	MSS	0.03	Not_Applicable	CMS4	iCMS2	CRPS2	Circular	25	Not_Applicable	Not_Applicable	Not_Applicable
U1183	CRC-SW-U1183-T	CRC-SW-U1183-N	CRC.SW.U1183.T	Not_Applicable	Surgery	Whole Blood	51.95	21.77	55	52.96	20.5	57	64536618	Not_Applicable	Male	73	66-79	Untreated	Not_Applicable	Colon	Sigmoid Colon	Left Colon	Adenocarcinoma	High Grade	Not_Applicable	Stage III	414	Yes	959	Dead	Yes	20	0.11	15086	4	96	52	Non-Hypermutated	MSS	0	Not_Applicable	CMS2	iCMS2	CRPS2	None	-43	Not_Applicable	Not_Applicable	Not_Applicable
U1184	CRC-SW-U1184-T	CRC-SW-U1184-N	CRC.SW.U1184.T	Not_Applicable	Surgery	Whole Blood	53.58	20.93	58	53.72	21.3	58	65331090	Not_Applicable	Male	70	66-79	Untreated	Not_Applicable	Colon	Hepatic Flexure	Right Colon	Mucinous Adenocarcinoma	High Grade	Not_Applicable	Stage IV	Not_Applicable	Not_Applicable	290	Dead	Yes	40	0.14	352908	23	196	14	Hypermutated	MSI	15.46	Class_1	CMS4	iCMS3	CRPS1	None	-7	Not_Applicable	No	No
U1188	CRC-SW-U1188-T	CRC-SW-U1188-N	CRC.SW.U1188.T	Not_Applicable	Surgery	Tumour Adjacent Tissue	54.09	19.73	57	54.57	20.1	58	67592528	Not_Applicable	Female	72	66-79	Untreated	Not_Applicable	Colon	Cecum	Right Colon	Adenocarcinoma	High Grade	Not_Applicable	Stage II	967	No	967	Dead	Yes	50	0.16	324135	34	151	119	Hypermutated	MSI	15.47	Class_1	CMS1	iCMS3	CRPS1	None	33	Not_Applicable	Not_Applicable	Not_Applicable
U1201	CRC-SW-U1201-T	CRC-SW-U1201-N	CRC.SW.U1201.T	Not_Applicable	Surgery	Whole Blood	52.38	22.73	54	52.6	20.77	57	62199058	Not_Applicable	Male	72	66-79	Untreated	Not_Applicable	Colon	Cecum	Right Colon	Adenocarcinoma	Low Grade	Not_Applicable	Stage III	3149	No	3149	Alive	Yes	40	0.32	15965	7	102	75	Non-Hypermutated	MSS	0.68	Not_Applicable	CMS2	iCMS2	CRPS3	None	11	Not_Applicable	Not_Applicable	Not_Applicable
U1204	CRC-SW-U1204-T	CRC-SW-U1204-N	CRC.SW.U1204.T	Not_Applicable	Surgery	Tumour Adjacent Tissue	52.58	21.91	55	53.23	20.05	58	65032840	Not_Applicable	Male	71	66-79	Untreated	Not_Applicable	Colon	Ascending Colon	Right Colon	Adenocarcinoma	Low Grade	Not_Applicable	Stage III	2591	No	2591	Dead	Yes	40	0.26	37691	4	123	91	Non-Hypermutated	MSS	0.23	Not_Applicable	CMS4	iCMS2	CRPS2	None	33	Not_Applicable	Not_Applicable	Not_Applicable
U1208	CRC-SW-U1208-T	CRC-SW-U1208-N	CRC.SW.U1208.T	Not_Applicable	Surgery	Tumour Adjacent Tissue	53.51	20.23	56	53.34	19.18	57	65120182	Not_Applicable	Female	74	66-79	Untreated	Not_Applicable	Colon	Cecum	Right Colon	Adenocarcinoma	Low Grade	Not_Applicable	Stage I	2001	No	2001	Alive	Yes	30	0.33	12211	4	36	21	Non-Hypermutated	MSS	0.1	Not_Applicable	CMS3	iCMS3	CRPS5	None	-27	Not_Applicable	Not_Applicable	Not_Applicable
U1212	CRC-SW-U1212-T	CRC-SW-U1212-N	CRC.SW.U1212.T	CRC.SW.U1212.N	Surgery	Whole Blood	52.43	21.22	55	53.77	20.32	57	64892260	63952796	Female	74	66-79	Untreated	Not_Applicable	Colon	Ascending Colon	Right Colon	Adenocarcinoma	Low Grade	Not_Applicable	Stage I	69	No	69	Dead	Yes	50	0.21	43821	7	110	50	Non-Hypermutated	MSS	0.09	Not_Applicable	Undefined	iCMS3	CRPS3	None	-13	-19	Not_Applicable	Not_Applicable
U1213	CRC-SW-U1213-T	CRC-SW-U1213-N	CRC.SW.U1213.T	CRC.SW.U1213.N	Surgery	Whole Blood	52.68	19.64	56	53.62	19.89	57	65225208	65372606	Female	73	66-79	Untreated	Not_Applicable	Colon	Ascending Colon	Right Colon	Adenocarcinoma	High Grade	Not_Applicable	Stage I	2225	No	2225	Alive	Yes	50	0.12	204747	20	32	51	Hypermutated	MSI	5.28	Class_1	CMS1	iCMS3	CRPS1	None	15	-15	Not_Applicable	Not_Applicable
U1220	CRC-SW-U1220-T	CRC-SW-U1220-N	CRC.SW.U1220.T	Not_Applicable	Surgery	Whole Blood	53.15	21.99	55	50.31	19.76	54	66265312	Not_Applicable	Male	70	66-79	Untreated	Not_Applicable	Colon	Sigmoid Colon	Left Colon	Adenocarcinoma	Low Grade	Not_Applicable	Stage III	3618	No	3618	Alive	Yes	25	0.15	26483	5	132	71	Non-Hypermutated	MSS	0.15	Not_Applicable	CMS4	iCMS2	CRPS2	None	1	Not_Applicable	Not_Applicable	Not_Applicable
U1228	CRC-SW-U1228-T	CRC-SW-U1228-N	CRC.SW.U1228.T	Not_Applicable	Surgery	Whole Blood	50.55	20.33	54	53.7	21.28	58	64407922	Not_Applicable	Male	71	66-79	Untreated	Not_Applicable	Colon	Cecum	Right Colon	Mucinous Adenocarcinoma	High Grade	Not_Applicable	Stage II	2998	No	2998	Alive	Yes	30	0.24	200305	15	91	24	Hypermutated	MSI	19.92	Class_1	CMS1	iCMS3	CRPS1	None	33	Not_Applicable	Not_Applicable	Not_Applicable
U1235	CRC-SW-U1235-T	CRC-SW-U1235-N	CRC.SW.U1235.T	Not_Applicable	Surgery	Whole Blood	51.76	19.77	55	52.49	19.99	56	65443000	Not_Applicable	Female	71	66-79	Untreated	Not_Applicable	Colon	Cecum	Right Colon	Mucinous Adenocarcinoma	Low Grade	Not_Applicable	Stage I	2984	No	2984	Alive	Yes	30	0.31	334781	20	180	29	Hypermutated	MSI	41.05	Class_2	CMS1	iCMS3	CRPS1	None	-5	Not_Applicable	Not_Applicable	Not_Applicable
U1239	CRC-SW-U1239-T	CRC-SW-U1239-N	CRC.SW.U1239.T	Not_Applicable	Surgery	Tumour Adjacent Tissue	54.97	21.52	58	54.04	20.38	59	67706070	Not_Applicable	Male	69	66-79	Untreated	Not_Applicable	Colon	Sigmoid Colon	Left Colon	Adenocarcinoma	Low Grade	Not_Applicable	Stage I	1998	No	1998	Dead	Yes	20	0.12	9726	3	84	21	Non-Hypermutated	MSS	0	Not_Applicable	Undefined	Undefined	CRPS2	None	-25	Not_Applicable	Not_Applicable	Not_Applicable
U1240	CRC-SW-U1240-T	CRC-SW-U1240-N	CRC.SW.U1240.T	Not_Applicable	Surgery	Whole Blood	51.13	25.45	52	53.35	21.03	58	65370964	Not_Applicable	Male	70	66-79	Untreated	Not_Applicable	Colon	Cecum	Right Colon	Adenocarcinoma	Low Grade	Not_Applicable	Stage II	765	No	765	Dead	Yes	20	0.2	30987	10	119	74	Non-Hypermutated	MSS	0.04	Not_Applicable	CMS4	iCMS2	CRPS2	None	23	Not_Applicable	Not_Applicable	Not_Applicable
U1241	CRC-SW-U1241-T	CRC-SW-U1241-N	CRC.SW.U1241.T	Not_Applicable	Surgery	Tumour Adjacent Tissue	55.44	22.73	58	53.37	20.19	58	67213692	Not_Applicable	Male	70	66-79	Untreated	Not_Applicable	Colon	Transverse Colon	Right Colon	Adenocarcinoma	Low Grade	Not_Applicable	Stage III	49	No	49	Dead	Yes	20	0.29	20996	5	86	126	Non-Hypermutated	MSS	0.19	Not_Applicable	CMS4	iCMS3	CRPS4	Linear	-1	Not_Applicable	Not_Applicable	Not_Applicable
U1246	CRC-SW-U1246-T	CRC-SW-U1246-N	CRC.SW.U1246.T	Not_Applicable	Surgery	Whole Blood	53.48	21.43	56	52.67	20.09	57	64303316	Not_Applicable	Female	70	66-79	Untreated	Not_Applicable	Colon	Cecum	Right Colon	Adenocarcinoma	Low Grade	Not_Applicable	Stage II	1597	Yes	2692	Dead	Yes	20	0.19	23264	5	82	19	Non-Hypermutated	MSS	0	Not_Applicable	CMS2	Undefined	CRPS3	None	-33	Not_Applicable	Not_Applicable	Not_Applicable
U1250	CRC-SW-U1250-T	CRC-SW-U1250-N	CRC.SW.U1250.T	Not_Applicable	Surgery	Whole Blood	51.98	24.37	53	54.07	21.34	58	64112450	Not_Applicable	Male	70	66-79	Untreated	Not_Applicable	Colon	Cecum	Right Colon	Adenocarcinoma	Low Grade	Not_Applicable	Stage I	597	No	597	Dead	Yes	20	0.22	29661	4	68	52	Non-Hypermutated	MSS	0.26	Not_Applicable	CMS2	iCMS2	CRPS2	Circular	15	Not_Applicable	Not_Applicable	Not_Applicable
U1251	CRC-SW-U1251-T	CRC-SW-U1251-N	CRC.SW.U1251.T	Not_Applicable	Surgery	Whole Blood	51.44	22.27	54	52.6	20.97	57	62525084	Not_Applicable	Male	69	66-79	Untreated	Not_Applicable	Colon	Transverse Colon	Right Colon	Adenocarcinoma	Low Grade	Not_Applicable	Stage III	126	No	126	Dead	Yes	20	0.19	12749	4	94	60	Non-Hypermutated	MSS	0	Not_Applicable	Undefined	iCMS2	CRPS2	None	13	Not_Applicable	Not_Applicable	Not_Applicable
U1252	CRC-SW-U1252-T	CRC-SW-U1252-N	CRC.SW.U1252.T	Not_Applicable	Surgery	Whole Blood	51.7	19.56	55	53.04	20.48	57	64921876	Not_Applicable	Female	70	66-79	Untreated	Not_Applicable	Colon	Sigmoid Colon	Left Colon	Adenocarcinoma	High Grade	Not_Applicable	Stage III	286	Yes	1424	Dead	Yes	25	0.16	23494	1	54	61	Non-Hypermutated	MSS	0	Not_Applicable	Undefined	Undefined	CRPS1	None	15	Not_Applicable	Not_Applicable	Not_Applicable
U1253	CRC-SW-U1253-T	CRC-SW-U1253-N	CRC.SW.U1253.T	Not_Applicable	Surgery	Tumour Adjacent Tissue	54.84	20.8	58	54.19	19.69	58	65794070	Not_Applicable	Female	68	66-79	Untreated	Not_Applicable	Colon	Cecum	Right Colon	Adenocarcinoma	Low Grade	Not_Applicable	Stage II	118	Yes	165	Dead	Yes	20	0.16	14191	5	56	23	Non-Hypermutated	MSS	0	Not_Applicable	CMS4	iCMS2	CRPS4	None	3	Not_Applicable	Not_Applicable	Not_Applicable
U1257	CRC-SW-U1257-T	CRC-SW-U1257-N	CRC.SW.U1257.T	Not_Applicable	Surgery	Whole Blood	50.19	28.15	47	50.99	20.11	55	64384664	Not_Applicable	Male	71	66-79	Untreated	Not_Applicable	Colon	Hepatic Flexure	Right Colon	Adenocarcinoma	Low Grade	Not_Applicable	Stage II	2498	No	2498	Alive	Yes	20	0.07	43710	4	65	62	Non-Hypermutated	MSS	0	Not_Applicable	Undefined	iCMS3	CRPS2	Linear	-17	Not_Applicable	Not_Applicable	Not_Applicable
U1258	CRC-SW-U1258-T	CRC-SW-U1258-N	CRC.SW.U1258.T	Not_Applicable	Surgery	Whole Blood	52.9	23.05	55	52.21	21.02	57	62165028	Not_Applicable	Male	70	66-79	Untreated	Not_Applicable	Colon	Cecum	Right Colon	Adenocarcinoma	Low Grade	Not_Applicable	Stage III	1789	No	1789	Dead	Yes	30	0.24	24959	11	144	59	Non-Hypermutated	MSS	0.03	Not_Applicable	CMS2	iCMS2	CRPS2	None	-19	Not_Applicable	Not_Applicable	Not_Applicable
U1264	CRC-SW-U1264-T	CRC-SW-U1264-N	CRC.SW.U1264.T	Not_Applicable	Surgery	Whole Blood	52.28	21.92	54	54.27	20.48	58	63243930	Not_Applicable	Female	69	66-79	Untreated	Not_Applicable	Colon	Cecum	Right Colon	Adenocarcinoma	Low Grade	Not_Applicable	Stage II	3248	No	3248	Alive	Yes	30	0.28	21619	10	139	35	Non-Hypermutated	MSS	0.25	Not_Applicable	CMS2	iCMS2	CRPS3	None	-5	Not_Applicable	Not_Applicable	Not_Applicable
U1267	CRC-SW-U1267-T	CRC-SW-U1267-N	CRC.SW.U1267.T	Not_Applicable	Surgery	Whole Blood	53.82	21.48	57	51.99	20.29	56	65052364	Not_Applicable	Male	65	≤ 65	Untreated	Not_Applicable	Colon	Sigmoid Colon	Left Colon	Adenocarcinoma	Low Grade	Not_Applicable	Stage III	4534	No	4534	Alive	Yes	20	0.17	19917	4	86	67	Non-Hypermutated	MSS	0	Not_Applicable	CMS2	iCMS2	CRPS2	Circular	-35	Not_Applicable	Not_Applicable	Not_Applicable
U1274	CRC-SW-U1274-T	CRC-SW-U1274-N	CRC.SW.U1274.T	Not_Applicable	Surgery	Whole Blood	52.48	21.23	55	52.59	20.31	57	63328304	Not_Applicable	Male	69	66-79	Untreated	Not_Applicable	Colon	Appendix	Right Colon	Adenocarcinoma	Low Grade	Not_Applicable	Stage III	757	Yes	1198	Dead	Yes	20	0.14	43485	11	91	153	Non-Hypermutated	MSS	0.03	Not_Applicable	Undefined	iCMS2	CRPS2	Circular	5	Not_Applicable	Not_Applicable	Not_Applicable
U1276	CRC-SW-U1276-T	CRC-SW-U1276-N	CRC.SW.U1276.T	Not_Applicable	Surgery	Whole Blood	53.68	24.37	54	52.8	22.59	56	62417924	Not_Applicable	Male	66	66-79	Untreated	Not_Applicable	Colon	Sigmoid Colon	Left Colon	Adenocarcinoma	Low Grade	Not_Applicable	Stage II	4139	No	4139	Alive	Yes	30	0.2	24749	4	126	75	Non-Hypermutated	MSS	0.09	Not_Applicable	CMS4	iCMS2	CRPS2	None	29	Not_Applicable	Not_Applicable	Not_Applicable
U1292	CRC-SW-U1292-T	CRC-SW-U1292-N	CRC.SW.U1292.T	Not_Applicable	Surgery	Whole Blood	53.01	19.87	57	50.91	20.97	54	66018080	Not_Applicable	Female	69	66-79	Untreated	Not_Applicable	Colon	Cecum	Right Colon	Adenocarcinoma	High Grade	Not_Applicable	Stage III	2812	No	2812	Alive	Yes	40	0.15	334584	25	82	54	Hypermutated	MSI	15.96	Class_1	Undefined	Undefined	CRPS1	None	19	Not_Applicable	Not_Applicable	Not_Applicable
U1301	CRC-SW-U1301-T	CRC-SW-U1301-N	CRC.SW.U1301.T	Not_Applicable	Surgery	Tumour Adjacent Tissue	54.46	20.41	57	53.38	19.25	57	67008480	Not_Applicable	Female	66	66-79	Untreated	Not_Applicable	Colon	Splenic Flexure	Left Colon	Adenocarcinoma	Low Grade	Not_Applicable	Stage III	341	Yes	877	Dead	Yes	20	0.18	10847	5	37	27	Non-Hypermutated	MSS	0	Not_Applicable	CMS4	iCMS2	CRPS2	None	-9	Not_Applicable	Not_Applicable	Not_Applicable
U1303	CRC-SW-U1303-T	CRC-SW-U1303-N	CRC.SW.U1303.T	Not_Applicable	Surgery	Tumour Adjacent Tissue	53.41	22.62	54	54.54	21.16	59	65784196	Not_Applicable	Male	66	66-79	Untreated	Not_Applicable	Colon	Splenic Flexure	Left Colon	Adenocarcinoma	Low Grade	Not_Applicable	Stage III	3450	No	3450	Alive	Yes	40	0.3	19704	4	171	32	Non-Hypermutated	MSS	0.46	Not_Applicable	CMS2	iCMS2	CRPS2	None	-3	Not_Applicable	Not_Applicable	Not_Applicable
U1304	CRC-SW-U1304-T	CRC-SW-U1304-N	CRC.SW.U1304.T	Not_Applicable	Surgery	Tumour Adjacent Tissue	54.17	19.75	57	54.06	19.59	58	64355352	Not_Applicable	Female	69	66-79	Untreated	Not_Applicable	Colon	Transverse Colon	Right Colon	Mucinous Adenocarcinoma	Low Grade	Not_Applicable	Stage III	2248	No	2248	Alive	Yes	50	0.23	33102	9	59	42	Non-Hypermutated	MSS	0.18	Not_Applicable	CMS3	iCMS3	CRPS1	None	5	Not_Applicable	Not_Applicable	Not_Applicable
U1317	CRC-SW-U1317-T	CRC-SW-U1317-N	CRC.SW.U1317.T	Not_Applicable	Surgery	Whole Blood	52.38	22.24	54	51.77	24.06	56	65935090	Not_Applicable	Male	68	66-79	Treated	Chemotherapy	Colon	Sigmoid Colon	Left Colon	Adenocarcinoma	Low Grade	Not_Applicable	Stage III	2630	No	2630	Alive	Yes	20	0.25	16512	2	131	65	Non-Hypermutated	MSS	0.12	Not_Applicable	CMS2	iCMS2	CRPS3	None	-33	Not_Applicable	Not_Applicable	Not_Applicable
U1321	CRC-SW-U1321-T	CRC-SW-U1321-N	CRC.SW.U1321.T	Not_Applicable	Surgery	Tumour Adjacent Tissue	54.27	22.56	57	53.78	20.62	58	65405920	Not_Applicable	Male	65	≤ 65	Untreated	Not_Applicable	Colon	Splenic Flexure	Left Colon	Adenocarcinoma	Low Grade	Not_Applicable	Stage III	3247	No	3247	Dead	Yes	20	0.15	12939	6	63	39	Non-Hypermutated	MSS	0	Not_Applicable	CMS4	Undefined	CRPS4	Heavily rearranged	31	Not_Applicable	Not_Applicable	Not_Applicable
U1327	CRC-SW-U1327-T	CRC-SW-U1327-N	CRC.SW.U1327.T	Not_Applicable	Surgery	Whole Blood	50.98	20.55	54	54.2	20.48	58	64267334	Not_Applicable	Female	66	66-79	Untreated	Not_Applicable	Colon	Ascending Colon	Right Colon	Adenocarcinoma	High Grade	Not_Applicable	Stage II	3278	No	3278	Alive	Yes	25	0.24	488305	31	83	97	Hypermutated	MSI	39.28	Class_2	CMS1	iCMS3	CRPS1	None	-7	Not_Applicable	Not_Applicable	Not_Applicable
U1332	CRC-SW-U1332-T	CRC-SW-U1332-N	CRC.SW.U1332.T	Not_Applicable	Surgery	Whole Blood	53.85	24.14	56	53.09	21.2	57	64451720	Not_Applicable	Male	65	≤ 65	Untreated	Not_Applicable	Colon	Sigmoid Colon	Left Colon	Adenocarcinoma	Low Grade	Not_Applicable	Stage II	3337	No	3337	Alive	Yes	20	0.15	12261	4	159	110	Non-Hypermutated	MSS	0.02	Not_Applicable	CMS4	iCMS3	CRPS1	Circular	17	Not_Applicable	Not_Applicable	Not_Applicable
U1338	CRC-SW-U1338-T	CRC-SW-U1338-N	CRC.SW.U1338.T	Not_Applicable	Surgery	Whole Blood	53.38	21.23	56	53.39	20.25	57	63480584	Not_Applicable	Female	67	66-79	Untreated	Not_Applicable	Colon	Cecum	Right Colon	Mucinous Adenocarcinoma	High Grade	Not_Applicable	Stage III	1515	No	1515	Dead	Yes	30	0.18	12146	3	156	160	Non-Hypermutated	MSS	0	Not_Applicable	CMS4	iCMS3	CRPS1	Heavily rearranged	33	Not_Applicable	Not_Applicable	Not_Applicable
U1343	CRC-SW-U1343-T	CRC-SW-U1343-N	CRC.SW.U1343.T	Not_Applicable	Biopsy	Whole Blood	52.88	21.55	55	52.23	19.45	56	65535500	Not_Applicable	Female	62	≤ 65	Untreated	Not_Applicable	Colon	Sigmoid Colon	Left Colon	Adenocarcinoma	Low Grade	Not_Applicable	Stage III	386	Yes	4345	Alive	Yes	20	0.21	18358	5	172	226	Non-Hypermutated	MSS	0.01	Not_Applicable	Undefined	iCMS2	CRPS3	Heavily rearranged	9	Not_Applicable	Not_Applicable	Not_Applicable
U1344	CRC-SW-U1344-T	CRC-SW-U1344-N	CRC.SW.U1344.T	Not_Applicable	Surgery	Whole Blood	52.37	23.44	54	52.01	20.44	56	60731986	Not_Applicable	Female	65	≤ 65	Untreated	Not_Applicable	Colon	Sigmoid Colon	Left Colon	Adenocarcinoma	Low Grade	Not_Applicable	Stage III	3115	No	3115	Alive	Yes	20	0.17	16319	5	127	55	Non-Hypermutated	MSS	0.06	Not_Applicable	CMS2	iCMS2	CRPS2	Circular	11	Not_Applicable	Not_Applicable	Not_Applicable
U1346	CRC-SW-U1346-T	CRC-SW-U1346-N	CRC.SW.U1346.T	Not_Applicable	Surgery	Whole Blood	51.59	19.5	55	54.02	20.03	58	65996814	Not_Applicable	Female	66	66-79	Untreated	Not_Applicable	Colon	Descending Colon	Left Colon	Adenocarcinoma	High Grade	Not_Applicable	Stage II	2802	No	2802	Alive	Yes	30	0.15	214268	19	38	34	Hypermutated	MSI	7.81	Class_1	Undefined	iCMS3	CRPS1	None	37	Not_Applicable	Not_Applicable	Not_Applicable
U1347	CRC-SW-U1347-T	CRC-SW-U1347-N	CRC.SW.U1347.T	Not_Applicable	Surgery	Whole Blood	53.65	21.11	56	48.67	19.8	52	65138654	Not_Applicable	Female	65	≤ 65	Untreated	Not_Applicable	Colon	Transverse Colon	Right Colon	Adenocarcinoma	High Grade	Not_Applicable	Stage II	3066	No	3066	Alive	Yes	30	0.12	38789	5	198	152	Non-Hypermutated	MSS	0.04	Not_Applicable	CMS2	iCMS2	CRPS2	Linear	-19	Not_Applicable	Not_Applicable	Not_Applicable
U1349	CRC-SW-U1349-T	CRC-SW-U1349-N	CRC.SW.U1349.T	Not_Applicable	Surgery	Whole Blood	54.6	21.69	57	54.26	22.59	57	60776870	Not_Applicable	Female	63	≤ 65	Untreated	Not_Applicable	Colon	Cecum	Right Colon	Adenocarcinoma	High Grade	Not_Applicable	Stage III	3564	No	3564	Alive	Yes	55	0.16	17109	10	59	43	Non-Hypermutated	MSS	0	Not_Applicable	Undefined	iCMS2	CRPS2	None	-7	Not_Applicable	Not_Applicable	Not_Applicable
U1352	CRC-SW-U1352-T	CRC-SW-U1352-N	CRC.SW.U1352.T	Not_Applicable	Surgery	Whole Blood	51.87	23.33	53	52.44	20.09	57	65434382	Not_Applicable	Male	61	≤ 65	Untreated	Not_Applicable	Colon	Sigmoid Colon	Left Colon	Adenocarcinoma	Low Grade	Not_Applicable	Stage IV	Not_Applicable	Not_Applicable	741	Dead	Yes	40	0.22	18522	2	69	31	Non-Hypermutated	MSS	0.02	Not_Applicable	CMS4	iCMS2	CRPS2	None	-5	Not_Applicable	Yes	No
U1366	CRC-SW-U1366-T	CRC-SW-U1366-N	CRC.SW.U1366.T	Not_Applicable	Surgery	Tumour Adjacent Tissue	54.28	21.47	58	54.61	20.58	59	65300416	Not_Applicable	Male	63	≤ 65	Untreated	Not_Applicable	Colon	Sigmoid Colon	Left Colon	Adenocarcinoma	Low Grade	Not_Applicable	Stage III	3177	No	3177	Alive	Yes	50	0.32	11480	6	57	44	Non-Hypermutated	MSS	0.09	Not_Applicable	Undefined	iCMS2	CRPS2	None	-11	Not_Applicable	Not_Applicable	Not_Applicable
U1369	CRC-SW-U1369-T	CRC-SW-U1369-N	CRC.SW.U1369.T	Not_Applicable	Surgery	Whole Blood	54.26	24.76	57	53.22	20.62	57	63644932	Not_Applicable	Male	63	≤ 65	Untreated	Not_Applicable	Colon	Sigmoid Colon	Left Colon	Adenocarcinoma	Low Grade	Not_Applicable	Stage II	3269	No	3269	Alive	Yes	60	0.33	35123	8	314	64	Non-Hypermutated	MSI	4.29	Class_2	CMS2	iCMS2	CRPS3	None	3	Not_Applicable	Not_Applicable	Not_Applicable
U1374	CRC-SW-U1374-T	CRC-SW-U1374-N	CRC.SW.U1374.T	Not_Applicable	Surgery	Tumour Adjacent Tissue	53.44	22.52	54	53.56	20.07	58	64352432	Not_Applicable	Male	66	66-79	Untreated	Not_Applicable	Colon	Splenic Flexure	Left Colon	Adenocarcinoma	Low Grade	Not_Applicable	Stage II	1994	No	1994	Alive	Yes	30	0.18	19277	3	106	125	Non-Hypermutated	MSS	0.03	Not_Applicable	CMS2	iCMS2	CRPS2	None	-1	Not_Applicable	Not_Applicable	Not_Applicable
U1384	CRC-SW-U1384-T	CRC-SW-U1384-N	CRC.SW.U1384.T	Not_Applicable	Surgery	Whole Blood	50.19	21.41	52	53.02	20.86	57	78104424	Not_Applicable	Male	62	≤ 65	Untreated	Not_Applicable	Colon	Cecum	Right Colon	Adenocarcinoma	Low Grade	Not_Applicable	Stage III	2984	No	2984	Alive	Yes	40	0.35	257403	22	101	93	Hypermutated	MSI	41	Class_2	CMS1	iCMS3	CRPS3	None	-17	Not_Applicable	Not_Applicable	Not_Applicable
U1386	CRC-SW-U1386-T	CRC-SW-U1386-N	CRC.SW.U1386.T	Not_Applicable	Surgery	Whole Blood	54.43	21.07	58	53.98	20.98	58	63507162	Not_Applicable	Male	62	≤ 65	Untreated	Not_Applicable	Colon	Ascending Colon	Right Colon	Adenocarcinoma	Low Grade	Not_Applicable	Stage III	3183	No	3183	Alive	Yes	20	0.16	13009	6	80	35	Non-Hypermutated	MSS	0	Not_Applicable	CMS4	Undefined	CRPS2	None	5	Not_Applicable	Not_Applicable	Not_Applicable
U1392	CRC-SW-U1392-T	CRC-SW-U1392-N	CRC.SW.U1392.T	Not_Applicable	Surgery	Whole Blood	52.16	21.72	56	52.02	21.7	56	64583988	Not_Applicable	Male	61	≤ 65	Untreated	Not_Applicable	Colon	Hepatic Flexure	Right Colon	Adenocarcinoma	Low Grade	Not_Applicable	Stage II	3178	No	3178	Alive	Yes	20	0.18	201271	13	54	12	Hypermutated	MSI	11.45	Class_1	Undefined	iCMS3	CRPS1	None	19	Not_Applicable	Not_Applicable	Not_Applicable
U1396	CRC-SW-U1396-T	CRC-SW-U1396-N	CRC.SW.U1396.T	Not_Applicable	Surgery	Whole Blood	52.5	20.81	55	52.7	19.66	56	65874688	Not_Applicable	Female	62	≤ 65	Untreated	Not_Applicable	Colon	Sigmoid Colon	Left Colon	Mucinous Adenocarcinoma	High Grade	Not_Applicable	Stage II	2833	No	2833	Alive	Yes	25	0.14	50425	9	59	71	Non-Hypermutated	MSS	0.03	Not_Applicable	Undefined	iCMS3	CRPS1	Circular	21	Not_Applicable	Not_Applicable	Not_Applicable
U1401	CRC-SW-U1401-T	CRC-SW-U1401-N	CRC.SW.U1401.T	Not_Applicable	Surgery	Whole Blood	53.02	20.88	56	54.09	20.03	58	62808142	Not_Applicable	Female	60	≤ 65	Untreated	Not_Applicable	Colon	Ascending Colon	Right Colon	Adenocarcinoma	Low Grade	Not_Applicable	Stage II	1044	Yes	1482	Dead	Yes	20	0.26	15498	6	78	40	Non-Hypermutated	MSS	0.13	Not_Applicable	CMS2	iCMS2	CRPS2	None	-25	Not_Applicable	Not_Applicable	Not_Applicable
U1429	CRC-SW-U1429-T	CRC-SW-U1429-N	CRC.SW.U1429.T	Not_Applicable	Surgery	Whole Blood	54.82	24.3	56	53.43	20.57	57	63852518	Not_Applicable	Female	58	≤ 65	Untreated	Not_Applicable	Colon	Sigmoid Colon	Left Colon	Adenocarcinoma	Low Grade	Not_Applicable	Stage II	3325	No	3325	Alive	Yes	25	0.29	30071	4	150	169	Non-Hypermutated	MSS	0.07	Not_Applicable	Undefined	iCMS2	CRPS2	None	13	Not_Applicable	Not_Applicable	Not_Applicable
U1432	CRC-SW-U1432-T	CRC-SW-U1432-N	CRC.SW.U1432.T	CRC.SW.U1432.N	Surgery	Whole Blood	52.59	21.43	56	53.54	21.81	57	64264294	62662702	Female	60	≤ 65	Untreated	Not_Applicable	Colon	Sigmoid Colon	Left Colon	Adenocarcinoma	Low Grade	Not_Applicable	Stage III	2242	No	2242	Alive	Yes	40	0.35	17930	4	314	188	Non-Hypermutated	MSS	0.48	Not_Applicable	CMS3	iCMS3	CRPS5	None	7	-1	Not_Applicable	Not_Applicable
U1436	CRC-SW-U1436-T	CRC-SW-U1436-N	CRC.SW.U1436.T	Not_Applicable	Surgery	Whole Blood	53.13	19.89	56	54.44	20.27	58	63809008	Not_Applicable	Female	56	≤ 65	Untreated	Not_Applicable	Colon	Hepatic Flexure	Right Colon	Mucinous Adenocarcinoma	Low Grade	Not_Applicable	Stage II	3410	No	3410	Alive	Yes	20	0.2	222015	31	48	12	Hypermutated	MSI	16.59	Class_1	CMS4	iCMS3	CRPS1	None	17	Not_Applicable	Not_Applicable	Not_Applicable
U1446	CRC-SW-U1446-T	CRC-SW-U1446-N	CRC.SW.U1446.T	Not_Applicable	Surgery	Tumour Adjacent Tissue	54.99	20.2	59	55.6	19.97	59	65817724	Not_Applicable	Female	53	≤ 65	Untreated	Not_Applicable	Colon	Hepatic Flexure	Right Colon	Adenocarcinoma	Low Grade	Not_Applicable	Stage II	3481	No	3481	Alive	Yes	35	0.08	381835	32	24	9	Hypermutated	MSI	4.11	Class_1	CMS4	iCMS3	CRPS2	None	-9	Not_Applicable	Not_Applicable	Not_Applicable
U1447	CRC-SW-U1447-T	CRC-SW-U1447-N	CRC.SW.U1447.T	Not_Applicable	Surgery	Tumour Adjacent Tissue	53.48	23.71	55	52.42	19.59	57	64296002	Not_Applicable	Male	57	≤ 65	Treated	Chemotherapy	Colon	Sigmoid Colon	Left Colon	Adenocarcinoma	Low Grade	Not_Applicable	Stage III	2155	No	2155	Alive	Yes	60	0.29	18389	2	159	24	Non-Hypermutated	MSS	0.78	Not_Applicable	CMS2	iCMS2	CRPS3	None	-3	Not_Applicable	Not_Applicable	Not_Applicable
U1448	CRC-SW-U1448-T	CRC-SW-U1448-N	CRC.SW.U1448.T	Not_Applicable	Surgery	Tumour Adjacent Tissue	54.71	20.69	58	53.85	20.42	58	66257032	Not_Applicable	Male	53	≤ 65	Untreated	Not_Applicable	Colon	Ascending Colon	Right Colon	Adenocarcinoma	Low Grade	Not_Applicable	Stage IV	Not_Applicable	Not_Applicable	1512	Dead	Yes	35	0.24	20240	5	45	52	Non-Hypermutated	MSS	0.05	Not_Applicable	Undefined	iCMS2	CRPS2	None	9	Not_Applicable	Yes	No
U1454	CRC-SW-U1454-T	CRC-SW-U1454-N	CRC.SW.U1454.T	CRC.SW.U1454.N	Surgery	Whole Blood	51.84	20.73	54	53.03	21.03	56	64596922	65338154	Female	54	≤ 65	Untreated	Not_Applicable	Colon	Cecum	Right Colon	Mucinous Adenocarcinoma	Low Grade	Not_Applicable	Stage II	2058	No	2058	Alive	Yes	50	0.24	30556	7	72	37	Non-Hypermutated	MSS	0.41	Not_Applicable	CMS4	iCMS3	CRPS1	None	13	-15	Not_Applicable	Not_Applicable
U1472	CRC-SW-U1472-T	CRC-SW-U1472-N	CRC.SW.U1472.T	Not_Applicable	Surgery	Whole Blood	52.21	22.11	54	52.93	20.44	57	67613002	Not_Applicable	Female	47	≤ 65	Treated	Chemotherapy	Colon	Transverse Colon	Right Colon	Adenocarcinoma	Low Grade	Not_Applicable	Stage III	2981	No	2981	Alive	Yes	20	0.22	18230	6	93	41	Non-Hypermutated	MSS	0.04	Not_Applicable	CMS3	iCMS2	CRPS5	None	-19	Not_Applicable	Not_Applicable	Not_Applicable
U1473	CRC-SW-U1473-T	CRC-SW-U1473-N	CRC.SW.U1473.T	Not_Applicable	Surgery	Whole Blood	52.77	19.83	57	53.09	21.65	57	63343042	Not_Applicable	Female	46	≤ 65	Untreated	Not_Applicable	Colon	Splenic Flexure	Left Colon	Adenocarcinoma	Low Grade	Not_Applicable	Stage II	3218	No	3218	Alive	Yes	20	0.17	332377	28	145	21	Hypermutated	MSI	18.87	Class_2	CMS1	iCMS3	CRPS3	None	7	Not_Applicable	Not_Applicable	Not_Applicable
U1474	CRC-SW-U1474-T	CRC-SW-U1474-N	CRC.SW.U1474.T	Not_Applicable	Surgery	Tumour Adjacent Tissue	54.86	19.8	59	54.44	19.74	58	66784086	Not_Applicable	Female	45	≤ 65	Untreated	Not_Applicable	Colon	Cecum	Right Colon	Adenocarcinoma	Low Grade	Not_Applicable	Stage I	3179	No	3179	Alive	Yes	50	0.25	16347	7	27	19	Non-Hypermutated	MSS	0.02	Not_Applicable	CMS3	iCMS3	CRPS5	None	-33	Not_Applicable	Not_Applicable	Not_Applicable
U1483	CRC-SW-U1483-T	CRC-SW-U1483-N	CRC.SW.U1483.T	Not_Applicable	Surgery	Whole Blood	52.56	24.04	53	52.44	19.83	56	64854086	Not_Applicable	Female	43	≤ 65	Untreated	Not_Applicable	Colon	Transverse Colon	Right Colon	Adenocarcinoma	Low Grade	Not_Applicable	Stage II	2759	No	2759	Alive	Yes	70	0.2	36648	7	217	198	Non-Hypermutated	MSS	0.27	Not_Applicable	CMS2	iCMS2	CRPS3	Linear	3	Not_Applicable	Not_Applicable	Not_Applicable
U1486	CRC-SW-U1486-T	CRC-SW-U1486-N	CRC.SW.U1486.T	Not_Applicable	Surgery	Whole Blood	53.39	20.53	57	54.08	20.65	58	65662756	Not_Applicable	Female	39	≤ 65	Untreated	Not_Applicable	Colon	Transverse Colon	Right Colon	Mucinous Adenocarcinoma	Low Grade	Not_Applicable	Stage II	961	Yes	1948	Dead	Yes	20	0.08	18955	5	89	11	Non-Hypermutated	MSS	0	Not_Applicable	CMS4	iCMS3	CRPS2	None	-3	Not_Applicable	Not_Applicable	Not_Applicable
U2747	CRC-SW-U2747-T	CRC-SW-U2747-N	CRC.SW.U2747.T	CRC.SW.U2747.N	Surgery	Whole Blood	52.06	23.2	53	52.68	23.16	57	63066000	64840328	Female	85	≥ 80	Untreated	Not_Applicable	Colon	Transverse Colon	Right Colon	Mucinous Adenocarcinoma	Low Grade	Not_Applicable	Stage III	54	No	54	Dead	Yes	50	0.21	195023	20	102	42	Hypermutated	MSI	22.04	Class_1	CMS3	iCMS3	CRPS1	None	5	-29	Not_Applicable	Not_Applicable
U2753	CRC-SW-U2753-T	CRC-SW-U2753-N	CRC.SW.U2753.T	CRC.SW.U2753.N	Surgery	Whole Blood	51.33	28.36	46	52.19	22.17	55	65828526	65251638	Female	81	≥ 80	Untreated	Not_Applicable	Colon	Ascending Colon	Right Colon	Adenocarcinoma	Low Grade	Not_Applicable	Stage I	1980	No	1980	Alive	Yes	20	0.12	191337	17	55	16	Hypermutated	MSI	4.18	Class_1	CMS4	iCMS3	CRPS1	None	21	-23	Not_Applicable	Not_Applicable
U2754	CRC-SW-U2754-T	CRC-SW-U2754-N	CRC.SW.U2754.T	CRC.SW.U2754.N	Surgery	Whole Blood	52.03	22.87	53	49.33	21.4	53	65099204	62991740	Male	81	≥ 80	Untreated	Not_Applicable	Colon	Descending Colon	Left Colon	Adenocarcinoma	Low Grade	Not_Applicable	Stage II	1974	No	1974	Dead	Yes	25	0.16	19349	9	90	96	Non-Hypermutated	MSS	0.02	Not_Applicable	CMS2	iCMS2	CRPS2	None	-3	-13	Not_Applicable	Not_Applicable
U2761	CRC-SW-U2761-T	CRC-SW-U2761-N	CRC.SW.U2761.T	CRC.SW.U2761.N	Surgery	Whole Blood	49.57	28.98	45	53.7	19.17	57	65359150	62922714	Female	74	66-79	Untreated	Not_Applicable	Rectum	Rectum	Rectum	Adenocarcinoma	Low Grade	20	Stage III	1973	No	1973	Alive	Yes	20	0.08	57424	6	121	86	Non-Hypermutated	MSS	0.03	Not_Applicable	CMS2	iCMS2	CRPS2	Linear	-7	-27	Not_Applicable	Not_Applicable
U2764	CRC-SW-U2764-T	CRC-SW-U2764-N	CRC.SW.U2764.T	CRC.SW.U2764.N	Surgery	Whole Blood	52.24	26.14	52	53.98	22.15	58	64811176	63297598	Male	65	≤ 65	Treated	Chemoradiotherapy	Rectum	Rectum	Rectum	Adenocarcinoma	Low Grade	40	Stage III	1966	No	1966	Alive	Yes	20	0.14	42675	11	133	167	Non-Hypermutated	MSS	0.04	Not_Applicable	CMS4	iCMS2	CRPS4	Circular	33	-23	Not_Applicable	Not_Applicable
U2771	CRC-SW-U2771-T	CRC-SW-U2771-N	CRC.SW.U2771.T	CRC.SW.U2771.N	Surgery	Whole Blood	53.28	29.02	53	53.91	23.34	58	64788874	65295694	Female	78	66-79	Untreated	Not_Applicable	Rectum	Rectum	Rectum	Adenocarcinoma	Low Grade	N/A	Stage III	1954	No	1954	Alive	Yes	50	0.27	16166	5	191	43	Non-Hypermutated	MSS	0.39	Not_Applicable	CMS2	iCMS2	CRPS3	None	23	-31	Not_Applicable	Not_Applicable
U2774	CRC-SW-U2774-T	CRC-SW-U2774-N	CRC.SW.U2774.T	Not_Applicable	Surgery	Tumour Adjacent Tissue	51.67	28.87	49	49.97	20.88	51	66091228	Not_Applicable	Female	66	66-79	Untreated	Not_Applicable	Colon	Splenic Flexure	Left Colon	Adenocarcinoma	Low Grade	Not_Applicable	Stage II	1652	No	1652	Dead	Yes	60	0.15	1089279	94	57	26	Hypermutated	MSI	4.22	Class_1	Undefined	iCMS3	CRPS1	None	1	Not_Applicable	Not_Applicable	Not_Applicable
U2777	CRC-SW-U2777-T	CRC-SW-U2777-N	CRC.SW.U2777.T	CRC.SW.U2777.N	Surgery	Whole Blood	51.15	25.44	51	52.69	23.07	56	44543886	64507110	Male	43	≤ 65	Untreated	Not_Applicable	Rectum	Rectum	Rectum	Adenocarcinoma	Low Grade	50	Stage I	1946	No	1946	Alive	Yes	35	0.2	21412	2	133	50	Non-Hypermutated	MSS	0.76	Not_Applicable	CMS2	iCMS2	CRPS3	Heavily rearranged	-15	-21	Not_Applicable	Not_Applicable
U2779	CRC-SW-U2779-T	CRC-SW-U2779-N	CRC.SW.U2779.T	CRC.SW.U2779.N	Surgery	Whole Blood	53.31	21.02	57	53.3	20.73	58	65339056	64057932	Male	74	66-79	Treated	Chemoradiotherapy	Rectum	Rectum	Rectum	Mucinous Adenocarcinoma	High Grade	60	Stage II	1945	No	1945	Alive	Yes	40	0.18	23794	7	35	29	Non-Hypermutated	MSS	0	Not_Applicable	Undefined	iCMS3	CRPS1	None	17	-27	Not_Applicable	Not_Applicable
U2780	CRC-SW-U2780-T	CRC-SW-U2780-N	CRC.SW.U2780.T	CRC.SW.U2780.N	Surgery	Whole Blood	50.86	21.9	54	52.41	20.2	57	65871474	65596754	Male	75	66-79	Untreated	Not_Applicable	Colon	Hepatic Flexure	Right Colon	Adenocarcinoma	Low Grade	Not_Applicable	Stage II	1945	No	1945	Alive	Yes	20	0.17	18590	4	57	43	Non-Hypermutated	MSS	0	Not_Applicable	CMS2	iCMS2	CRPS2	None	-19	-23	Not_Applicable	Not_Applicable
U2782	CRC-SW-U2782-T	CRC-SW-U2782-N	CRC.SW.U2782.T	CRC.SW.U2782.N	Surgery	Whole Blood	50.6	28.87	46	51.44	21.99	55	65441266	64709958	Male	79	66-79	Untreated	Not_Applicable	Colon	Cecum	Right Colon	Mucinous Adenocarcinoma	Low Grade	Not_Applicable	Stage IV	Not_Applicable	Not_Applicable	1940	Alive	Yes	50	0.13	36435	11	74	23	Non-Hypermutated	MSS	0.02	Not_Applicable	CMS4	iCMS3	CRPS1	None	17	-3	Yes	No
U2792	CRC-SW-U2792-T	CRC-SW-U2792-N	CRC.SW.U2792.T	Not_Applicable	Surgery	Whole Blood	51.42	26.6	52	52.1	20.54	56	65716182	Not_Applicable	Male	68	66-79	Untreated	Not_Applicable	Colon	Sigmoid Colon	Left Colon	Adenocarcinoma	Low Grade	Not_Applicable	Stage III	1925	No	1925	Alive	Yes	30	0.19	17996	3	145	130	Non-Hypermutated	MSS	0.15	Not_Applicable	CMS4	iCMS2	CRPS2	Heavily rearranged	9	Not_Applicable	Not_Applicable	Not_Applicable
U2798	CRC-SW-U2798-T	CRC-SW-U2798-N	CRC.SW.U2798.T	CRC.SW.U2798.N	Surgery	Whole Blood	53.2	21.46	55	52.84	20.34	57	63884566	65821646	Male	68	66-79	Untreated	Not_Applicable	Colon	Sigmoid Colon	Left Colon	Adenocarcinoma	Low Grade	Not_Applicable	Stage II	1918	No	1918	Alive	Yes	30	0.28	37709	6	245	130	Non-Hypermutated	MSS	1.08	Not_Applicable	CMS2	iCMS2	CRPS3	None	3	-31	Not_Applicable	Not_Applicable
U2803	CRC-SW-U2803-T	CRC-SW-U2803-N	CRC.SW.U2803.T	Not_Applicable	Surgery	Tumour Adjacent Tissue	52.1	23.47	52	48.15	24.82	45	65754250	Not_Applicable	Male	66	66-79	Treated	Chemotherapy	Colon	Transverse Colon	Right Colon	Mucinous Adenocarcinoma	High Grade	Not_Applicable	Stage III	484	Yes	897	Dead	Yes	50	0.33	301611	22	83	37	Hypermutated	MSI	40.37	Class_2	CMS3	iCMS3	CRPS1	None	13	Not_Applicable	Not_Applicable	Not_Applicable
U2819	CRC-SW-U2819-T	CRC-SW-U2819-N	CRC.SW.U2819.T	CRC.SW.U2819.N	Surgery	Whole Blood	50.22	30.23	49	51.12	27.04	50	65459314	62992206	Female	86	≥ 80	Untreated	Not_Applicable	Colon	Splenic Flexure	Left Colon	Adenocarcinoma	Low Grade	Not_Applicable	Stage II	1875	No	1875	Alive	Yes	40	0.28	24826	8	33	21	Non-Hypermutated	MSS	0.4	Not_Applicable	CMS3	iCMS3	CRPS5	Linear	-41	-13	Not_Applicable	Not_Applicable
U2834	CRC-SW-U2834-T	CRC-SW-U2834-N	CRC.SW.U2834.T	Not_Applicable	Surgery	Tumour Adjacent Tissue	50.64	21.65	52	48.67	24.14	46	64686650	Not_Applicable	Male	70	66-79	Treated	Radiation	Rectum	Rectum	Rectum	Adenocarcinoma	Low Grade	160	Stage III	1849	No	1849	Alive	Yes	20	0.19	22406	5	125	65	Non-Hypermutated	MSS	0.06	Not_Applicable	CMS4	iCMS2	CRPS4	None	17	Not_Applicable	Not_Applicable	Not_Applicable
U2837	CRC-SW-U2837-T	CRC-SW-U2837-N	CRC.SW.U2837.T	CRC.SW.U2837.N	Surgery	Whole Blood	51.59	25.89	51	51.42	33.61	49	65196390	61679398	Female	76	66-79	Untreated	Not_Applicable	Colon	Cecum	Right Colon	Mucinous Adenocarcinoma	Low Grade	Not_Applicable	Stage III	1848	No	1848	Alive	Yes	60	0.18	14993	4	129	50	Non-Hypermutated	MSS	0.02	Not_Applicable	Undefined	iCMS3	CRPS1	None	-1	-15	Not_Applicable	Not_Applicable
U2842	CRC-SW-U2842-T	CRC-SW-U2842-N	CRC.SW.U2842.T	CRC.SW.U2842.N	Surgery	Whole Blood	50.9	20.47	53	46.81	44.98	31	67489044	66382402	Female	60	≤ 65	Untreated	Not_Applicable	Colon	Cecum	Right Colon	Adenocarcinoma	High Grade	Not_Applicable	Stage III	1327	No	1327	Dead	Yes	20	0.13	13943	1	165	251	Non-Hypermutated	MSS	0.02	Not_Applicable	CMS4	iCMS3	CRPS2	None	-19	-33	Not_Applicable	Not_Applicable
U2843	CRC-SW-U2843-T	CRC-SW-U2843-N	CRC.SW.U2843.T	CRC.SW.U2843.N	Surgery	Whole Blood	47.13	33.25	39	52.33	19.6	56	65323042	63739562	Female	89	≥ 80	Untreated	Not_Applicable	Colon	Cecum	Right Colon	Adenocarcinoma	High Grade	Not_Applicable	Stage II	1841	No	1841	Alive	Yes	70	0.11	61655	4	154	39	Non-Hypermutated	MSS	0.87	Not_Applicable	CMS2	iCMS2	CRPS3	Circular	23	-27	Not_Applicable	Not_Applicable
U2848	CRC-SW-U2848-T	CRC-SW-U2848-N	CRC.SW.U2848.T	Not_Applicable	Surgery	Tumour Adjacent Tissue	51.09	23.29	51	49.38	35.71	46	65144480	Not_Applicable	Female	67	66-79	Untreated	Not_Applicable	Colon	Sigmoid Colon	Left Colon	Adenocarcinoma	Low Grade	Not_Applicable	Stage III	382	Yes	1836	Alive	Yes	30	0.22	16963	4	137	139	Non-Hypermutated	MSS	0.25	Not_Applicable	CMS2	iCMS2	CRPS3	BFB	-11	Not_Applicable	Not_Applicable	Not_Applicable
U2856	CRC-SW-U2856-T	CRC-SW-U2856-N	CRC.SW.U2856.T	CRC.SW.U2856.N	Surgery	Whole Blood	43.99	29.47	37	52.94	21.16	56	66667386	65288528	Female	71	66-79	Untreated	Not_Applicable	Colon	Splenic Flexure	Left Colon	Adenocarcinoma	Low Grade	Not_Applicable	Stage IV	Not_Applicable	Not_Applicable	1827	Alive	Yes	70	0.08	78224	9	129	20	Hypermutated	MSS	0.17	Not_Applicable	CMS3	iCMS3	CRPS5	Heavily rearranged	3	-13	No	No
U2861	CRC-SW-U2861-T	CRC-SW-U2861-N	CRC.SW.U2861.T	Not_Applicable	Surgery	Tumour Adjacent Tissue	49.05	23.09	49	45.33	23.18	44	64434018	Not_Applicable	Male	78	66-79	Untreated	Not_Applicable	Colon	Cecum	Right Colon	Adenocarcinoma	Low Grade	Not_Applicable	Stage II	1602	No	1602	Dead	Yes	50	0.26	22778	8	72	31	Non-Hypermutated	MSS	0.25	Not_Applicable	CMS2	iCMS2	CRPS2	None	-7	Not_Applicable	Not_Applicable	Not_Applicable
U2882	CRC-SW-U2882-T	CRC-SW-U2882-N	CRC.SW.U2882.T	CRC.SW.U2882.N	Surgery	Whole Blood	48.81	36.16	39	46.1	29.06	40	64876934	62891920	Female	65	≤ 65	Untreated	Not_Applicable	Colon	Cecum	Right Colon	Adenocarcinoma	Low Grade	Not_Applicable	Stage III	1804	No	1804	Alive	Yes	40	0.16	15253	5	104	15	Non-Hypermutated	MSS	0.07	Not_Applicable	CMS4	iCMS2	CRPS4	Linear	31	-31	Not_Applicable	Not_Applicable
U2889	CRC-SW-U2889-T	CRC-SW-U2889-N	CRC.SW.U2889.T	CRC.SW.U2889.N	Surgery	Whole Blood	51.46	21.37	54	45.52	31.86	38	63899332	61675846	Male	77	66-79	Untreated	Not_Applicable	Colon	Transverse Colon	Right Colon	Adenocarcinoma	Low Grade	Not_Applicable	Stage II	1790	No	1790	Alive	Yes	30	0.15	17682	6	115	114	Non-Hypermutated	MSS	0.02	Not_Applicable	Undefined	iCMS2	CRPS2	None	-1	-25	Not_Applicable	Not_Applicable
U2891	CRC-SW-U2891-T	CRC-SW-U2891-N	CRC.SW.U2891.T	Not_Applicable	Surgery	Tumour Adjacent Tissue	48.44	24.56	47	51.86	20.26	55	64618904	Not_Applicable	Male	81	≥ 80	Untreated	Not_Applicable	Colon	Ascending Colon	Right Colon	Adenocarcinoma	High Grade	Not_Applicable	Stage III	1786	No	1786	Alive	Yes	70	0.11	52695	10	93	59	Non-Hypermutated	MSS	0.03	Not_Applicable	CMS1	iCMS2	CRPS1	None	17	Not_Applicable	Not_Applicable	Not_Applicable
U2896	CRC-SW-U2896-T	CRC-SW-U2896-N	CRC.SW.U2896.T	CRC.SW.U2896.N	Surgery	Whole Blood	49.34	29.58	42	51.96	20.68	56	66327152	63521182	Female	81	≥ 80	Untreated	Not_Applicable	Colon	Sigmoid Colon	Left Colon	Adenocarcinoma	Low Grade	Not_Applicable	Stage III	1776	No	1776	Alive	Yes	30	0.09	52439	6	111	19	Non-Hypermutated	MSS	0.01	Not_Applicable	CMS4	iCMS2	CRPS4	Linear	19	-27	Not_Applicable	Not_Applicable
U2902	CRC-SW-U2902-T	CRC-SW-U2902-N	CRC.SW.U2902.T	CRC.SW.U2902.N	Surgery	Whole Blood	51.51	20.7	54	47.76	25.21	47	65174340	62518640	Female	86	≥ 80	Untreated	Not_Applicable	Colon	Ascending Colon	Right Colon	Adenocarcinoma	Low Grade	Not_Applicable	Stage I	1763	No	1763	Alive	Yes	50	0.24	323702	30	114	87	Hypermutated	MSI	37.14	Class_2	CMS1	iCMS3	CRPS1	None	9	-27	Not_Applicable	Not_Applicable
U2917	CRC-SW-U2917-T	CRC-SW-U2917-N	CRC.SW.U2917.T	CRC.SW.U2917.N	Surgery	Whole Blood	42.56	26.59	37	48.87	21.72	51	294220406	61595432	Female	64	≤ 65	Untreated	Not_Applicable	Colon	Ascending Colon	Right Colon	Mucinous Adenocarcinoma	High Grade	Not_Applicable	Stage III	1745	No	1745	Alive	Yes	20	0.23	327890	26	52	53	Hypermutated	MSI	25.95	Class_1	CMS1	iCMS3	CRPS1	None	3	-33	Not_Applicable	Not_Applicable
U2927	CRC-SW-U2927-T	CRC-SW-U2927-N	CRC.SW.U2927.T	CRC.SW.U2927.N	Surgery	Whole Blood	52.13	20.4	54	46.25	30.72	41	64175028	58687452	Male	51	≤ 65	Untreated	Not_Applicable	Colon	Cecum	Right Colon	Adenocarcinoma	Low Grade	Not_Applicable	Stage III	1731	No	1731	Alive	Yes	60	0.21	18682	6	129	38	Non-Hypermutated	MSS	0.22	Not_Applicable	CMS4	iCMS3	CRPS1	None	9	-13	Not_Applicable	Not_Applicable
U2928	CRC-SW-U2928-T	CRC-SW-U2928-N	CRC.SW.U2928.T	Not_Applicable	Surgery	Tumour Adjacent Tissue	51.71	22.92	52	52.34	20.33	57	64467988	Not_Applicable	Male	52	≤ 65	Untreated	Not_Applicable	Colon	Sigmoid Colon	Left Colon	Adenocarcinoma	Low Grade	Not_Applicable	Stage I	1730	No	1730	Alive	Yes	60	0.22	22887	8	254	127	Non-Hypermutated	MSS	0.54	Not_Applicable	CMS3	iCMS3	CRPS1	BFB	25	Not_Applicable	Not_Applicable	Not_Applicable
U2935	CRC-SW-U2935-T	CRC-SW-U2935-N	CRC.SW.U2935.T	CRC.SW.U2935.N	Surgery	Whole Blood	48.31	26.52	46	52.29	20.85	56	66151574	63325356	Male	70	66-79	Untreated	Not_Applicable	Colon	Cecum	Right Colon	Mucinous Adenocarcinoma	High Grade	Not_Applicable	Stage III	1722	No	1722	Alive	Yes	50	0.19	268797	25	88	90	Hypermutated	MSI	15.96	Class_1	CMS1	iCMS3	CRPS1	Linear	21	-33	Not_Applicable	Not_Applicable
U2942	CRC-SW-U2942-T	CRC-SW-U2942-N	CRC.SW.U2942.T	Not_Applicable	Surgery	Tumour Adjacent Tissue	45.38	34.19	38	50.85	21.25	53	65921618	Not_Applicable	Male	74	66-79	Untreated	Not_Applicable	Colon	Cecum	Right Colon	Adenocarcinoma	High Grade	Not_Applicable	Stage I	1716	No	1716	Alive	Yes	60	0.19	199750	16	93	23	Hypermutated	MSI	36.08	Class_2	CMS1	iCMS3	CRPS1	Circular	29	Not_Applicable	Not_Applicable	Not_Applicable
U2943	CRC-SW-U2943-T	CRC-SW-U2943-N	CRC.SW.U2943.T	CRC.SW.U2943.N	Surgery	Whole Blood	52.25	22.04	55	51.58	24.22	56	65189246	63358854	Male	79	66-79	Untreated	Not_Applicable	Rectum	Rectum	Rectum	Adenocarcinoma	Low Grade	25	Stage II	1715	No	1715	Alive	Yes	25	0.23	11882	7	75	47	Non-Hypermutated	MSS	0.01	Not_Applicable	Undefined	iCMS2	CRPS2	None	11	-23	Not_Applicable	Not_Applicable
U2947	CRC-SW-U2947-T	CRC-SW-U2947-N	CRC.SW.U2947.T	Not_Applicable	Surgery	Whole Blood	52.3	22.8	53	51.92	19.05	55	67659826	Not_Applicable	Female	77	66-79	Untreated	Not_Applicable	Colon	Cecum	Right Colon	Adenocarcinoma	Low Grade	Not_Applicable	Stage II	1710	No	1710	Alive	Yes	30	0.22	27437	4	205	203	Non-Hypermutated	MSS	0.39	Not_Applicable	Undefined	iCMS3	CRPS4	Circular	7	Not_Applicable	Not_Applicable	Not_Applicable
U2948	CRC-SW-U2948-T	CRC-SW-U2948-N	CRC.SW.U2948.T	CRC.SW.U2948.N	Surgery	Whole Blood	51.36	22.52	52	49.47	22.55	49	66158798	64273194	Female	74	66-79	Untreated	Not_Applicable	Colon	Sigmoid Colon	Left Colon	Adenocarcinoma	Low Grade	Not_Applicable	Stage III	1710	No	1710	Alive	Yes	40	0.29	20352	6	180	67	Non-Hypermutated	MSS	0.41	Not_Applicable	CMS3	iCMS3	CRPS5	None	21	-19	Not_Applicable	Not_Applicable
U2953	CRC-SW-U2953-T	CRC-SW-U2953-N	CRC.SW.U2953.T	Not_Applicable	Surgery	Tumour Adjacent Tissue	51.03	23.86	52	51.59	19.24	55	64919832	Not_Applicable	Female	55	≤ 65	Untreated	Not_Applicable	Colon	Sigmoid Colon	Left Colon	Adenocarcinoma	Low Grade	Not_Applicable	Stage II	1708	No	1708	Alive	Yes	50	0.25	26751	4	230	51	Non-Hypermutated	MSS	0.53	Not_Applicable	CMS2	iCMS2	CRPS3	None	1	Not_Applicable	Not_Applicable	Not_Applicable
U2955	CRC-SW-U2955-T	CRC-SW-U2955-N	CRC.SW.U2955.T	Not_Applicable	Surgery	Whole Blood	52.24	26.38	51	51.95	20.96	56	64436418	Not_Applicable	Male	50	≤ 65	Untreated	Not_Applicable	Rectum	Rectum	Rectum	Adenocarcinoma	Low Grade	60	Stage III	1707	No	1707	Alive	Yes	70	0.31	11368	6	124	33	Non-Hypermutated	MSS	0.22	Not_Applicable	CMS2	iCMS2	CRPS2	None	-15	Not_Applicable	Not_Applicable	Not_Applicable
U2956	CRC-SW-U2956-T	CRC-SW-U2956-N	CRC.SW.U2956.T	Not_Applicable	Surgery	Tumour Adjacent Tissue	51.68	23.43	52	49.91	25.01	50	64673064	Not_Applicable	Female	86	≥ 80	Untreated	Not_Applicable	Colon	Sigmoid Colon	Left Colon	Adenocarcinoma	Low Grade	Not_Applicable	Stage II	1707	No	1707	Alive	Yes	50	0.28	19913	7	98	97	Non-Hypermutated	MSS	0.21	Not_Applicable	CMS3	iCMS2	CRPS3	None	-5	Not_Applicable	Not_Applicable	Not_Applicable
U2958	CRC-SW-U2958-T	CRC-SW-U2958-N	CRC.SW.U2958.T	Not_Applicable	Surgery	Tumour Adjacent Tissue	50.9	24.28	49	47.55	31.39	41	65735682	Not_Applicable	Female	84	≥ 80	Untreated	Not_Applicable	Colon	Sigmoid Colon	Left Colon	Adenocarcinoma	Low Grade	Not_Applicable	Stage I	1703	No	1703	Alive	Yes	70	0.43	13912	9	65	19	Non-Hypermutated	MSS	0.59	Not_Applicable	CMS3	iCMS3	CRPS5	None	-27	Not_Applicable	Not_Applicable	Not_Applicable
U2959	CRC-SW-U2959-T	CRC-SW-U2959-N	CRC.SW.U2959.T	CRC.SW.U2959.N	Surgery	Whole Blood	50.67	25.05	52	51.62	22.53	56	64401352	63407540	Male	63	≤ 65	Untreated	Not_Applicable	Colon	Transverse Colon	Right Colon	Adenocarcinoma	Low Grade	Not_Applicable	Stage III	1703	No	1703	Alive	Yes	80	0.3	28392	11	91	37	Non-Hypermutated	MSS	0.21	Not_Applicable	CMS3	iCMS3	CRPS1	None	17	-25	Not_Applicable	Not_Applicable
U2960	CRC-SW-U2960-T	CRC-SW-U2960-N	CRC.SW.U2960.T	Not_Applicable	Surgery	Tumour Adjacent Tissue	51.81	30.48	52	49.79	20.91	52	66685848	Not_Applicable	Male	52	≤ 65	Untreated	Not_Applicable	Rectum	Rectum	Rectum	Adenocarcinoma	Low Grade	70	Stage III	1702	No	1702	Alive	Yes	30	0.16	10217	1	87	68	Non-Hypermutated	MSS	0.02	Not_Applicable	CMS3	iCMS3	CRPS5	None	-27	Not_Applicable	Not_Applicable	Not_Applicable
U2964	CRC-SW-U2964-T	CRC-SW-U2964-N	CRC.SW.U2964.T	CRC.SW.U2964.N	Surgery	Whole Blood	53.15	22.98	55	49.94	23.88	54	66199334	63308356	Male	84	≥ 80	Untreated	Not_Applicable	Colon	Sigmoid Colon	Left Colon	Adenocarcinoma	Low Grade	Not_Applicable	Stage III	1700	No	1700	Alive	Yes	30	0.24	12097	4	61	21	Non-Hypermutated	MSS	0	Not_Applicable	CMS4	iCMS2	CRPS2	None	-13	-23	Not_Applicable	Not_Applicable
U2966	CRC-SW-U2966-T	CRC-SW-U2966-N	CRC.SW.U2966.T	CRC.SW.U2966.N	Surgery	Whole Blood	52.06	25.91	52	51.85	20.9	56	66128138	59501000	Male	74	66-79	Untreated	Not_Applicable	Colon	Cecum	Right Colon	Adenocarcinoma	Low Grade	Not_Applicable	Stage III	1694	No	1694	Alive	Yes	70	0.15	21325	5	136	35	Non-Hypermutated	MSS	0.06	Not_Applicable	Undefined	iCMS2	CRPS2	None	9	-37	Not_Applicable	Not_Applicable
U2971	CRC-SW-U2971-T	CRC-SW-U2971-N	CRC.SW.U2971.T	CRC.SW.U2971.N	Surgery	Whole Blood	49.81	30.04	47	52.2	22.4	54	65181058	63680256	Male	62	≤ 65	Untreated	Not_Applicable	Colon	Cecum	Right Colon	Adenocarcinoma	Low Grade	Not_Applicable	Stage II	1692	No	1692	Alive	Yes	50	0.13	38757	6	158	93	Non-Hypermutated	MSS	0.42	Not_Applicable	CMS1	iCMS3	CRPS1	None	21	-25	Not_Applicable	Not_Applicable
U2972	CRC-SW-U2972-T	CRC-SW-U2972-N	CRC.SW.U2972.T	Not_Applicable	Surgery	Whole Blood	50.88	21.78	52	47.52	32.44	43	66273718	Not_Applicable	Male	91	≥ 80	Untreated	Not_Applicable	Rectum	Rectum	Rectum	Adenocarcinoma	Low Grade	40	Stage II	681	No	681	Dead	Yes	30	0.27	13741	7	142	177	Non-Hypermutated	MSS	0.2	Not_Applicable	CMS4	iCMS2	CRPS4	Circular	33	Not_Applicable	Not_Applicable	Not_Applicable
U2975	CRC-SW-U2975-T	CRC-SW-U2975-N	CRC.SW.U2975.T	CRC.SW.U2975.N	Surgery	Whole Blood	46.05	31.47	42	50.32	23.41	51	66207912	62451576	Male	85	≥ 80	Untreated	Not_Applicable	Colon	Ascending Colon	Right Colon	Adenocarcinoma	Low Grade	Not_Applicable	Stage III	1681	No	1681	Alive	Yes	25	0.09	49011	5	79	36	Non-Hypermutated	MSS	0.01	Not_Applicable	CMS2	iCMS2	CRPS2	Heavily rearranged	-7	-35	Not_Applicable	Not_Applicable
U2979	CRC-SW-U2979-T	CRC-SW-U2979-N	CRC.SW.U2979.T	CRC.SW.U2979.N	Surgery	Whole Blood	51.88	22.73	53	50.57	25.41	52	67281664	59435470	Male	73	66-79	Untreated	Not_Applicable	Colon	Cecum	Right Colon	Adenocarcinoma	Low Grade	Not_Applicable	Stage III	1679	No	1679	Alive	Yes	40	0.06	2852	0	27	1	Non-Hypermutated	MSS	0	Not_Applicable	CMS3	iCMS3	Undefined	None	1	-1	Not_Applicable	Not_Applicable
U2981	CRC-SW-U2981-T	CRC-SW-U2981-N	CRC.SW.U2981.T	Not_Applicable	Surgery	Tumour Adjacent Tissue	51.76	21.67	53	47.97	28.29	45	65535294	Not_Applicable	Male	74	66-79	Untreated	Not_Applicable	Colon	Splenic Flexure	Left Colon	Adenocarcinoma	Low Grade	Not_Applicable	Stage II	1675	No	1675	Alive	Yes	40	0.22	13178	5	105	43	Non-Hypermutated	MSS	0.04	Not_Applicable	CMS4	iCMS2	CRPS2	None	21	Not_Applicable	Not_Applicable	Not_Applicable
U2991	CRC-SW-U2991-T	CRC-SW-U2991-N	CRC.SW.U2991.T	Not_Applicable	Surgery	Tumour Adjacent Tissue	51.15	21.06	53	48.36	28.78	47	65413376	Not_Applicable	Female	77	66-79	Untreated	Not_Applicable	Rectum	Rectum	Rectum	Adenocarcinoma	Low Grade	50	Stage I	1661	No	1661	Alive	Yes	30	0.27	11679	8	87	46	Non-Hypermutated	MSS	0.04	Not_Applicable	Undefined	iCMS3	CRPS5	None	-17	Not_Applicable	Not_Applicable	Not_Applicable
U2994	CRC-SW-U2994-T	CRC-SW-U2994-N	CRC.SW.U2994.T	Not_Applicable	Biopsy	Whole Blood	53.35	22.73	55	51.71	23.16	56	65984534	Not_Applicable	Female	70	66-79	Untreated	Not_Applicable	Rectum	Rectum	Rectum	Adenocarcinoma	Low Grade	30	Stage III	1658	No	1658	Alive	No	20	0.25	19765	12	164	70	Non-Hypermutated	MSS	0.23	Not_Applicable	Undefined	Undefined	CRPS2	None	37	Not_Applicable	Not_Applicable	Not_Applicable
U2995	CRC-SW-U2995-T	CRC-SW-U2995-N	CRC.SW.U2995.T	Not_Applicable	Surgery	Tumour Adjacent Tissue	51.89	29	49	52.31	20.83	55	64599652	Not_Applicable	Female	81	≥ 80	Untreated	Not_Applicable	Colon	Transverse Colon	Right Colon	Mucinous Adenocarcinoma	High Grade	Not_Applicable	Stage III	1658	No	1658	Alive	Yes	40	0.23	20112	6	410	77	Non-Hypermutated	MSS	0.58	Not_Applicable	CMS2	iCMS2	CRPS2	Linear	29	Not_Applicable	Not_Applicable	Not_Applicable
U2999	CRC-SW-U2999-T	CRC-SW-U2999-N	CRC.SW.U2999.T	CRC.SW.U2999.N	Surgery	Whole Blood	46.25	28.04	40	52.81	20.75	56	65022686	65424418	Female	79	66-79	Untreated	Not_Applicable	Colon	Cecum	Right Colon	Mucinous Adenocarcinoma	Low Grade	Not_Applicable	Stage I	1748	No	1748	Alive	Yes	40	0.07	84781	6	252	9	Hypermutated	MSS	0.06	Not_Applicable	CMS4	iCMS3	CRPS1	Heavily rearranged	19	13	Not_Applicable	Not_Applicable
U3000	CRC-SW-U3000-T	CRC-SW-U3000-N	CRC.SW.U3000.T	Not_Applicable	Surgery	Tumour Adjacent Tissue	49.79	21.2	51	52.64	21.15	55	65938086	Not_Applicable	Female	69	66-79	Untreated	Not_Applicable	Colon	Cecum	Right Colon	Adenocarcinoma	High Grade	Not_Applicable	Stage II	1647	No	1647	Alive	Yes	70	0.31	444471	35	115	34	Hypermutated	MSI	35.8	Class_1	CMS1	iCMS3	CRPS1	None	33	Not_Applicable	Not_Applicable	Not_Applicable
U3005	CRC-SW-U3005-T	CRC-SW-U3005-N	CRC.SW.U3005.T	Not_Applicable	Surgery	Tumour Adjacent Tissue	52.34	26.51	53	51.59	21.56	55	65093906	Not_Applicable	Male	74	66-79	Untreated	Not_Applicable	Colon	Sigmoid Colon	Left Colon	Adenocarcinoma	Low Grade	Not_Applicable	Stage II	959	No	959	Dead	Yes	20	0.18	18977	7	79	44	Non-Hypermutated	MSS	0.01	Not_Applicable	CMS2	iCMS2	CRPS2	None	19	Not_Applicable	Not_Applicable	Not_Applicable
U3008	CRC-SW-U3008-T	CRC-SW-U3008-N	CRC.SW.U3008.T	Not_Applicable	Surgery	Tumour Adjacent Tissue	51.83	20.97	53	49.85	25.54	51	67083508	Not_Applicable	Female	82	≥ 80	Untreated	Not_Applicable	Colon	Cecum	Right Colon	Adenocarcinoma	Low Grade	Not_Applicable	Stage I	1099	No	1099	Dead	Yes	50	0.23	247925	21	55	42	Hypermutated	MSI	30.98	Class_2	CMS1	iCMS3	CRPS1	None	27	Not_Applicable	Not_Applicable	Not_Applicable
U3012	CRC-SW-U3012-T	CRC-SW-U3012-N	CRC.SW.U3012.T	Not_Applicable	Surgery	Tumour Adjacent Tissue	49.79	24.1	50	52.61	20.87	56	66084306	Not_Applicable	Male	66	66-79	Untreated	Not_Applicable	Colon	Sigmoid Colon	Left Colon	Adenocarcinoma	Low Grade	Not_Applicable	Stage II	1639	No	1639	Alive	Yes	50	0.23	43482	7	182	71	Non-Hypermutated	MSS	0.41	Not_Applicable	Undefined	iCMS2	CRPS2	None	-3	Not_Applicable	Not_Applicable	Not_Applicable
U3018	CRC-SW-U3018-T	CRC-SW-U3018-N	CRC.SW.U3018.T	CRC.SW.U3018.N	Surgery	Whole Blood	52.31	29.14	53	51.17	23.57	53	65747078	62960562	Male	67	66-79	Untreated	Not_Applicable	Colon	Transverse Colon	Right Colon	Adenocarcinoma	Low Grade	Not_Applicable	Stage III	1618	No	1618	Alive	Yes	25	0.13	11922	4	32	6	Non-Hypermutated	MSS	0	Not_Applicable	CMS4	iCMS2	CRPS2	None	-21	-23	Not_Applicable	Not_Applicable
U3019	CRC-SW-U3019-T	CRC-SW-U3019-N	CRC.SW.U3019.T	Not_Applicable	Surgery	Tumour Adjacent Tissue	44.43	23.15	44	49.01	25.13	47	427719608	Not_Applicable	Female	75	66-79	Untreated	Not_Applicable	Colon	Hepatic Flexure	Right Colon	Adenocarcinoma	High Grade	Not_Applicable	Stage III	1659	No	1659	Alive	Yes	25	0.25	314985	29	98	99	Hypermutated	MSI	33.63	Class_1	CMS1	iCMS3	CRPS1	None	-11	Not_Applicable	Not_Applicable	Not_Applicable
U3022	CRC-SW-U3022-T	CRC-SW-U3022-N	CRC.SW.U3022.T	CRC.SW.U3022.N	Surgery	Whole Blood	52.52	20.87	56	51.75	19.74	56	66666670	63536742	Male	77	66-79	Untreated	Not_Applicable	Colon	Cecum	Right Colon	Mucinous Adenocarcinoma	Low Grade	Not_Applicable	Stage I	1568	No	1568	Alive	Yes	80	0.35	20088	7	32	9	Non-Hypermutated	MSS	0.34	Not_Applicable	CMS3	iCMS3	CRPS5	None	-15	-21	Not_Applicable	Not_Applicable
U3023	CRC-SW-U3023-T	CRC-SW-U3023-N	CRC.SW.U3023.T	CRC.SW.U3023.N	Surgery	Whole Blood	53	20.91	55	52.4	19.2	56	65555114	64778904	Female	63	≤ 65	Untreated	Not_Applicable	Rectum	Rectum	Rectum	Adenocarcinoma	Low Grade	60	Stage I	1559	No	1559	Alive	Yes	30	0.18	16519	4	94	70	Non-Hypermutated	MSS	0.02	Not_Applicable	Undefined	iCMS2	CRPS2	BFB	1	-17	Not_Applicable	Not_Applicable
U3024	CRC-SW-U3024-T	CRC-SW-U3024-N	CRC.SW.U3024.T	CRC.SW.U3024.N	Surgery	Whole Blood	52.43	27.19	50	52.51	19.35	56	66935872	64366310	Female	76	66-79	Untreated	Not_Applicable	Colon	Ascending Colon	Right Colon	Adenocarcinoma	Low Grade	Not_Applicable	Stage II	1547	No	1547	Alive	Yes	40	0.34	21413	3	253	98	Non-Hypermutated	MSS	1.35	Not_Applicable	CMS4	Undefined	CRPS4	Circular	-1	-21	Not_Applicable	Not_Applicable
U3025	CRC-SW-U3025-T	CRC-SW-U3025-N	CRC.SW.U3025.T	CRC.SW.U3025.N	Surgery	Whole Blood	52.29	20.37	56	50.79	19.9	55	67063728	64108774	Male	68	66-79	Untreated	Not_Applicable	Colon	Ascending Colon	Right Colon	Mucinous Adenocarcinoma	High Grade	Not_Applicable	Stage IV	Not_Applicable	Not_Applicable	1532	Alive	Yes	30	0.13	178602	21	37	7	Hypermutated	MSI	4.15	Class_1	Undefined	iCMS3	CRPS1	None	15	-13	No	No
U3029	CRC-SW-U3029-T	CRC-SW-U3029-N	CRC.SW.U3029.T	Not_Applicable	Surgery	Tumour Adjacent Tissue	50.41	20.1	53	51.69	19.48	56	66414776	Not_Applicable	Male	84	≥ 80	Untreated	Not_Applicable	Colon	Sigmoid Colon	Left Colon	Adenocarcinoma	Low Grade	Not_Applicable	Stage I	1559	No	1559	Alive	Yes	50	0.17	19147	3	72	46	Non-Hypermutated	MSS	0.01	Not_Applicable	CMS4	iCMS2	CRPS2	Linear	5	Not_Applicable	Not_Applicable	Not_Applicable
U3030	CRC-SW-U3030-T	CRC-SW-U3030-N	CRC.SW.U3030.T	CRC.SW.U3030.N	Surgery	Whole Blood	52.8	20.18	56	52.01	19.16	56	66601738	64074976	Female	77	66-79	Untreated	Not_Applicable	Colon	Ascending Colon	Right Colon	Mucinous Adenocarcinoma	Low Grade	Not_Applicable	Stage II	1535	No	1535	Alive	Yes	30	0.23	311070	30	33	25	Hypermutated	MSI	26.08	Class_1	CMS1	iCMS3	CRPS1	None	15	-21	Not_Applicable	Not_Applicable
U3032	CRC-SW-U3032-T	CRC-SW-U3032-N	CRC.SW.U3032.T	CRC.SW.U3032.N	Surgery	Whole Blood	52.92	21.7	55	52.65	19.37	56	66043506	55057876	Female	61	≤ 65	Untreated	Not_Applicable	Colon	Ascending Colon	Right Colon	Adenocarcinoma	Low Grade	Not_Applicable	Stage III	1526	No	1526	Alive	Yes	70	0.28	38209	9	254	126	Non-Hypermutated	MSS	0.8	Not_Applicable	CMS2	iCMS2	CRPS2	None	21	-11	Not_Applicable	Not_Applicable
U3033	CRC-SW-U3033-T	CRC-SW-U3033-N	CRC.SW.U3033.T	CRC.SW.U3033.N	Surgery	Whole Blood	51.85	20.05	55	52.35	20.16	56	203155292	65305908	Male	76	66-79	Untreated	Not_Applicable	Colon	Transverse Colon	Right Colon	Adenocarcinoma	Low Grade	Not_Applicable	Stage III	1535	No	1535	Alive	Yes	40	0.25	342947	29	117	101	Hypermutated	MSI	35.65	Class_1	CMS1	Undefined	CRPS1	None	17	-27	Not_Applicable	Not_Applicable
U3034	CRC-SW-U3034-T	CRC-SW-U3034-N	CRC.SW.U3034.T	CRC.SW.U3034.N	Surgery	Whole Blood	52.67	23.36	54	52.13	18.85	56	66654834	64407340	Female	64	≤ 65	Untreated	Not_Applicable	Colon	Sigmoid Colon	Left Colon	Adenocarcinoma	Low Grade	Not_Applicable	Stage III	1520	No	1520	Alive	Yes	40	0.31	12039	5	285	159	Non-Hypermutated	MSS	0.36	Not_Applicable	CMS4	iCMS2	CRPS2	BFB	9	-31	Not_Applicable	Not_Applicable
U3037	CRC-SW-U3037-T	CRC-SW-U3037-N	CRC.SW.U3037.T	Not_Applicable	Surgery	Tumour Adjacent Tissue	52.6	20.27	56	51.38	19.61	56	66737814	Not_Applicable	Male	63	≤ 65	Untreated	Not_Applicable	Colon	Ascending Colon	Right Colon	Mucinous Adenocarcinoma	Low Grade	Not_Applicable	Stage III	1468	No	1468	Alive	Yes	60	0.16	208902	35	64	35	Hypermutated	MSI	4.16	Class_1	CMS1	iCMS3	CRPS1	None	31	Not_Applicable	Not_Applicable	Not_Applicable
U3038	CRC-SW-U3038-T	CRC-SW-U3038-N	CRC.SW.U3038.T	CRC.SW.U3038.N	Surgery	Whole Blood	51.4	20.72	54	51.12	19.42	55	66996396	65772294	Male	82	≥ 80	Untreated	Not_Applicable	Colon	Sigmoid Colon	Left Colon	Adenocarcinoma	Low Grade	Not_Applicable	Stage II	1483	No	1483	Alive	Yes	30	0.2	28427	4	105	74	Non-Hypermutated	MSS	0.01	Not_Applicable	CMS4	iCMS2	CRPS4	None	19	-37	Not_Applicable	Not_Applicable
U3039	CRC-SW-U3039-T	CRC-SW-U3039-N	CRC.SW.U3039.T	CRC.SW.U3039.N	Surgery	Whole Blood	51.99	20.56	55	52.09	19.83	56	66985226	56678622	Male	74	66-79	Untreated	Not_Applicable	Colon	Ascending Colon	Right Colon	Adenocarcinoma	Low Grade	Not_Applicable	Stage IV	Not_Applicable	Not_Applicable	366	Dead	Yes	40	0.19	16070	4	90	14	Non-Hypermutated	MSS	0.01	Not_Applicable	CMS4	Undefined	CRPS4	None	13	-17	Yes	No
U3042	CRC-SW-U3042-T	CRC-SW-U3042-N	CRC.SW.U3042.T	Not_Applicable	Surgery	Whole Blood	52.48	22.26	54	51.83	19.86	56	66080482	Not_Applicable	Male	62	≤ 65	Untreated	Not_Applicable	Colon	Sigmoid Colon	Left Colon	Adenocarcinoma	Low Grade	Not_Applicable	Stage II	1479	No	1479	Alive	Yes	30	0.17	72581	5	175	127	Hypermutated	MSS	0.14	Not_Applicable	Undefined	iCMS2	CRPS2	Circular	21	Not_Applicable	Not_Applicable	Not_Applicable
U3043	CRC-SW-U3043-T	CRC-SW-U3043-N	CRC.SW.U3043.T	CRC.SW.U3043.N	Surgery	Whole Blood	52.73	19.34	56	51.85	18.98	55	66626204	64588338	Female	68	66-79	Untreated	Not_Applicable	Colon	Ascending Colon	Right Colon	Mucinous Adenocarcinoma	High Grade	Not_Applicable	Stage III	1442	No	1442	Alive	Yes	20	0.16	335729	25	34	20	Hypermutated	MSI	10.32	Class_1	Undefined	iCMS3	CRPS1	None	21	-31	Not_Applicable	Not_Applicable
U3047	CRC-SW-U3047-T	CRC-SW-U3047-N	CRC.SW.U3047.T	CRC.SW.U3047.N	Surgery	Whole Blood	51.7	20.34	55	51.47	19.52	56	66069374	58614184	Male	70	66-79	Untreated	Not_Applicable	Rectum	Rectum	Rectum	Adenocarcinoma	High Grade	50	Stage III	1348	No	1348	Dead	Yes	25	0.14	13404	2	107	75	Non-Hypermutated	MSS	0	Not_Applicable	CMS4	iCMS3	CRPS4	Linear	11	-45	Not_Applicable	Not_Applicable
U3048	CRC-SW-U3048-T	CRC-SW-U3048-N	CRC.SW.U3048.T	CRC.SW.U3048.N	Surgery	Whole Blood	49.48	30.55	45	51.96	20.57	55	65954824	61514912	Male	57	≤ 65	Untreated	Not_Applicable	Colon	Cecum	Right Colon	Adenocarcinoma	High Grade	Not_Applicable	Stage III	1598	No	1598	Alive	Yes	80	0.14	33531	4	374	115	Non-Hypermutated	MSS	0.65	Not_Applicable	CMS2	iCMS2	CRPS2	None	3	-21	Not_Applicable	Not_Applicable
U3049	CRC-SW-U3049-T	CRC-SW-U3049-N	CRC.SW.U3049.T	Not_Applicable	Surgery	Tumour Adjacent Tissue	52.16	24.04	55	51.59	19.89	56	66230856	Not_Applicable	Male	72	66-79	Untreated	Not_Applicable	Rectum	Rectum	Rectum	Adenocarcinoma	Low Grade	35	Stage I	720	No	720	Dead	Yes	80	0.38	15435	4	214	70	Non-Hypermutated	MSS	0.73	Not_Applicable	CMS2	iCMS2	CRPS1	Circular	15	Not_Applicable	Not_Applicable	Not_Applicable
U3050	CRC-SW-U3050-T	CRC-SW-U3050-N	CRC.SW.U3050.T	CRC.SW.U3050.N	Surgery	Whole Blood	52.63	19.43	56	51.89	19.2	56	66845176	64919860	Female	61	≤ 65	Untreated	Not_Applicable	Colon	Cecum	Right Colon	Mucinous Adenocarcinoma	High Grade	Not_Applicable	Stage II	1562	No	1562	Alive	Yes	25	0.11	15296	5	47	18	Non-Hypermutated	MSS	0	Not_Applicable	Undefined	iCMS3	CRPS1	None	21	-27	Not_Applicable	Not_Applicable
U3051	CRC-SW-U3051-T	CRC-SW-U3051-N	CRC.SW.U3051.T	CRC.SW.U3051.N	Surgery	Whole Blood	51.97	21.26	54	51.98	20.19	56	66434458	64231572	Male	48	≤ 65	Untreated	Not_Applicable	Colon	Sigmoid Colon	Left Colon	Adenocarcinoma	Low Grade	Not_Applicable	Stage III	1478	No	1478	Alive	Yes	40	0.14	15708	4	81	23	Non-Hypermutated	MSS	0	Not_Applicable	CMS4	iCMS2	CRPS2	Linear	3	-25	Not_Applicable	Not_Applicable
U3054	CRC-SW-U3054-T	CRC-SW-U3054-N	CRC.SW.U3054.T	Not_Applicable	Surgery	Tumour Adjacent Tissue	52.25	20.71	55	52.87	20.29	57	67186150	Not_Applicable	Male	65	≤ 65	Untreated	Not_Applicable	Colon	Hepatic Flexure	Right Colon	Adenocarcinoma	Low Grade	Not_Applicable	Stage III	1510	No	1510	Dead	Yes	65	0.16	14961	5	33	7	Non-Hypermutated	MSS	0	Not_Applicable	Undefined	iCMS3	CRPS2	None	9	Not_Applicable	Not_Applicable	Not_Applicable
U3055	CRC-SW-U3055-T	CRC-SW-U3055-N	CRC.SW.U3055.T	Not_Applicable	Surgery	Tumour Adjacent Tissue	52.29	23.25	53	51.53	19.6	55	65458602	Not_Applicable	Female	60	≤ 65	Untreated	Not_Applicable	Rectum	Rectum	Rectum	Mucinous Adenocarcinoma	Low Grade	19	Stage III	4085	No	4085	Dead	Yes	65	0.34	16539	5	62	34	Non-Hypermutated	MSS	0.35	Not_Applicable	CMS3	Undefined	CRPS3	Heavily rearranged	7	Not_Applicable	Not_Applicable	Not_Applicable
U3056	CRC-SW-U3056-T	CRC-SW-U3056-N	CRC.SW.U3056.T	Not_Applicable	Surgery	Tumour Adjacent Tissue	53.08	20.41	57	51.86	20.13	56	66752918	Not_Applicable	Male	56	≤ 65	Treated	Chemotherapy	Colon	Sigmoid Colon	Left Colon	Mucinous Adenocarcinoma	Low Grade	Not_Applicable	Stage IV	Not_Applicable	Not_Applicable	973	Dead	Yes	65	0.12	15676	5	77	32	Non-Hypermutated	MSS	0	Not_Applicable	CMS4	iCMS3	CRPS4	None	1	Not_Applicable	No	No
U3059	CRC-SW-U3059-T	CRC-SW-U3059-N	CRC.SW.U3059.T	Not_Applicable	Surgery	Tumour Adjacent Tissue	52.79	21.59	55	55.17	20.06	59	67110146	Not_Applicable	Female	83	≥ 80	Untreated	Not_Applicable	Colon	Ascending Colon	Right Colon	Mucinous Adenocarcinoma	High Grade	Not_Applicable	Stage II	179	Yes	312	Dead	Yes	60	0.32	353630	31	116	88	Hypermutated	MSI	43.68	Class_1	CMS1	iCMS3	CRPS1	None	13	Not_Applicable	Not_Applicable	Not_Applicable
U3060	CRC-SW-U3060-T	CRC-SW-U3060-N	CRC.SW.U3060.T	Not_Applicable	Surgery	Tumour Adjacent Tissue	50.47	24.07	51	51.62	18.98	55	64952228	Not_Applicable	Female	57	≤ 65	Untreated	Not_Applicable	Rectum	Rectum	Rectum	Adenocarcinoma	Low Grade	55	Stage II	6610	No	6610	Alive	Yes	60	0.22	17569	2	265	115	Non-Hypermutated	MSS	0.27	Not_Applicable	CMS4	iCMS2	CRPS2	Linear	15	Not_Applicable	Not_Applicable	Not_Applicable
U3061	CRC-SW-U3061-T	CRC-SW-U3061-N	CRC.SW.U3061.T	Not_Applicable	Surgery	Tumour Adjacent Tissue	53.22	20.22	57	52.75	19.62	56	66763866	Not_Applicable	Female	69	66-79	Untreated	Not_Applicable	Colon	Cecum	Right Colon	Mucinous Adenocarcinoma	Low Grade	Not_Applicable	Stage I	6187	No	6187	Alive	Yes	60	0.21	426399	21	62	114	Hypermutated	MSI	30.88	Class_1	CMS4	iCMS3	CRPS1	None	39	Not_Applicable	Not_Applicable	Not_Applicable
U3062	CRC-SW-U3062-T	CRC-SW-U3062-N	CRC.SW.U3062.T	Not_Applicable	Surgery	Tumour Adjacent Tissue	51.67	21.14	55	51.3	19.48	55	66663862	Not_Applicable	Male	83	≥ 80	Untreated	Not_Applicable	Colon	Sigmoid Colon	Left Colon	Adenocarcinoma	High Grade	Not_Applicable	Stage II	1193	Yes	1259	Dead	Yes	60	0.25	312163	24	146	106	Hypermutated	MSI	36.19	Class_2	CMS1	iCMS3	CRPS1	None	27	Not_Applicable	Not_Applicable	Not_Applicable
U3063	CRC-SW-U3063-T	CRC-SW-U3063-N	CRC.SW.U3063.T	Not_Applicable	Surgery	Tumour Adjacent Tissue	52.06	25.38	51	50.03	19.14	54	66268754	Not_Applicable	Male	86	≥ 80	Untreated	Not_Applicable	Colon	Sigmoid Colon	Left Colon	Adenocarcinoma	Low Grade	Not_Applicable	Stage III	3488	No	3488	Dead	Yes	60	0.16	25909	5	309	181	Non-Hypermutated	MSS	0.41	Not_Applicable	CMS4	iCMS2	CRPS4	BFB	9	Not_Applicable	Not_Applicable	Not_Applicable
U3064	CRC-SW-U3064-T	CRC-SW-U3064-N	CRC.SW.U3064.T	Not_Applicable	Surgery	Tumour Adjacent Tissue	51.97	19.21	56	52.11	19.36	56	66229934	Not_Applicable	Female	86	≥ 80	Untreated	Not_Applicable	Colon	Cecum	Right Colon	Mucinous Adenocarcinoma	Low Grade	Not_Applicable	Stage II	1637	No	1637	Dead	Yes	60	0.13	27997	5	30	34	Non-Hypermutated	MSS	0	Not_Applicable	Undefined	iCMS3	CRPS1	None	17	Not_Applicable	Not_Applicable	Not_Applicable
U3065	CRC-SW-U3065-T	CRC-SW-U3065-N	CRC.SW.U3065.T	Not_Applicable	Surgery	Tumour Adjacent Tissue	53.94	27.18	54	53.24	19.53	57	64614138	Not_Applicable	Female	79	66-79	Untreated	Not_Applicable	Colon	Transverse Colon	Right Colon	Adenocarcinoma	High Grade	Not_Applicable	Stage III	46	No	46	Dead	Yes	60	0.32	30347	7	340	70	Non-Hypermutated	MSS	0.73	Not_Applicable	CMS4	iCMS2	CRPS2	Linear	-1	Not_Applicable	Not_Applicable	Not_Applicable
U3066	CRC-SW-U3066-T	CRC-SW-U3066-N	CRC.SW.U3066.T	Not_Applicable	Surgery	Tumour Adjacent Tissue	50.72	22.12	52	51.18	19.38	55	65539584	Not_Applicable	Female	67	66-79	Untreated	Not_Applicable	Colon	Ascending Colon	Right Colon	Adenocarcinoma	Low Grade	Not_Applicable	Stage IV	Not_Applicable	Not_Applicable	310	Dead	Yes	55	0.27	31360	7	210	57	Non-Hypermutated	MSS	0.91	Not_Applicable	Undefined	iCMS2	CRPS2	Linear	7	Not_Applicable	Yes	Yes
U3067	CRC-SW-U3067-T	CRC-SW-U3067-N	CRC.SW.U3067.T	Not_Applicable	Surgery	Tumour Adjacent Tissue	52.47	23.87	54	51.44	19.55	56	65846664	Not_Applicable	Male	81	≥ 80	Untreated	Not_Applicable	Colon	Hepatic Flexure	Right Colon	Adenocarcinoma	High Grade	Not_Applicable	Stage III	135	Yes	270	Dead	Yes	55	0.31	32224	8	207	121	Non-Hypermutated	MSI	3.5	Class_1	Undefined	iCMS2	CRPS4	None	21	Not_Applicable	Not_Applicable	Not_Applicable
U3068	CRC-SW-U3068-T	CRC-SW-U3068-N	CRC.SW.U3068.T	Not_Applicable	Surgery	Tumour Adjacent Tissue	52.9	22.79	55	52.61	19.03	56	65565720	Not_Applicable	Female	82	≥ 80	Untreated	Not_Applicable	Colon	Sigmoid Colon	Left Colon	Mucinous Adenocarcinoma	Low Grade	Not_Applicable	Stage II	1810	No	1810	Dead	Yes	55	0.33	12171	4	140	53	Non-Hypermutated	MSS	0.3	Not_Applicable	CMS3	Undefined	CRPS5	None	5	Not_Applicable	Not_Applicable	Not_Applicable
U3069	CRC-SW-U3069-T	CRC-SW-U3069-N	CRC.SW.U3069.T	Not_Applicable	Surgery	Tumour Adjacent Tissue	52.57	19.77	56	52.62	19.77	57	66739892	Not_Applicable	Male	86	≥ 80	Untreated	Not_Applicable	Colon	Sigmoid Colon	Left Colon	Mucinous Adenocarcinoma	Low Grade	Not_Applicable	Stage IV	Not_Applicable	Not_Applicable	1013	Dead	Yes	50	0.13	22840	1	49	39	Non-Hypermutated	MSS	0	Not_Applicable	Undefined	iCMS3	CRPS1	None	29	Not_Applicable	Yes	No
U3070	CRC-SW-U3070-T	CRC-SW-U3070-N	CRC.SW.U3070.T	Not_Applicable	Surgery	Tumour Adjacent Tissue	52.17	24.63	51	51.85	18.96	56	64979680	Not_Applicable	Female	69	66-79	Untreated	Not_Applicable	Colon	Sigmoid Colon	Left Colon	Adenocarcinoma	Low Grade	Not_Applicable	Stage IV	Not_Applicable	Not_Applicable	1754	Dead	Yes	50	0.21	25275	3	341	158	Non-Hypermutated	MSS	0.56	Not_Applicable	Undefined	iCMS2	CRPS2	Circular	29	Not_Applicable	Yes	Yes
U3071	CRC-SW-U3071-T	CRC-SW-U3071-N	CRC.SW.U3071.T	Not_Applicable	Surgery	Tumour Adjacent Tissue	53.6	24.21	55	54.49	19.83	58	66493280	Not_Applicable	Female	61	≤ 65	Untreated	Not_Applicable	Colon	Sigmoid Colon	Left Colon	Mucinous Adenocarcinoma	High Grade	Not_Applicable	Stage IV	Not_Applicable	Not_Applicable	893	Dead	Yes	50	0.3	11904	7	129	57	Non-Hypermutated	MSS	0.15	Not_Applicable	CMS4	iCMS2	CRPS2	None	3	Not_Applicable	No	No
U3072	CRC-SW-U3072-T	CRC-SW-U3072-N	CRC.SW.U3072.T	Not_Applicable	Surgery	Tumour Adjacent Tissue	52.3	20.99	56	52.07	19.41	56	66388962	Not_Applicable	Female	84	≥ 80	Untreated	Not_Applicable	Colon	Descending Colon	Left Colon	Adenocarcinoma	Low Grade	Not_Applicable	Stage IV	Not_Applicable	Not_Applicable	1225	Dead	Yes	50	0.38	20243	3	139	74	Non-Hypermutated	MSS	0.27	Not_Applicable	CMS2	iCMS2	CRPS2	None	1	Not_Applicable	Yes	No
U3073	CRC-SW-U3073-T	CRC-SW-U3073-N	CRC.SW.U3073.T	Not_Applicable	Surgery	Tumour Adjacent Tissue	49.37	21.33	52	52.91	19.22	56	65797340	Not_Applicable	Female	84	≥ 80	Treated	Radiation	Rectum	Rectum	Rectum	Adenocarcinoma	Low Grade	N/A	Stage II	887	No	887	Dead	Yes	50	0.28	17653	6	140	89	Non-Hypermutated	MSS	0.08	Not_Applicable	Undefined	iCMS2	CRPS2	Circular	15	Not_Applicable	Not_Applicable	Not_Applicable
U3074	CRC-SW-U3074-T	CRC-SW-U3074-N	CRC.SW.U3074.T	Not_Applicable	Surgery	Tumour Adjacent Tissue	52.27	22.93	52	52.35	19.4	56	66560066	Not_Applicable	Female	73	66-79	Untreated	Not_Applicable	Colon	Descending Colon	Left Colon	Adenocarcinoma	Low Grade	Not_Applicable	Stage III	7073	No	7073	Alive	Yes	50	0.16	25882	2	238	113	Non-Hypermutated	MSS	0.25	Not_Applicable	CMS4	iCMS2	CRPS4	None	7	Not_Applicable	Not_Applicable	Not_Applicable
U3075	CRC-SW-U3075-T	CRC-SW-U3075-N	CRC.SW.U3075.T	Not_Applicable	Surgery	Tumour Adjacent Tissue	53.5	24.02	54	52.77	20.13	57	66551214	Not_Applicable	Male	64	≤ 65	Untreated	Not_Applicable	Colon	Hepatic Flexure	Right Colon	Mucinous Adenocarcinoma	High Grade	Not_Applicable	Stage II	601	Yes	1777	Dead	Yes	50	0.2	19566	9	474	50	Non-Hypermutated	MSS	1.95	Not_Applicable	CMS2	iCMS2	CRPS3	None	17	Not_Applicable	Not_Applicable	Not_Applicable
U3076	CRC-SW-U3076-T	CRC-SW-U3076-N	CRC.SW.U3076.T	Not_Applicable	Surgery	Tumour Adjacent Tissue	52.84	19.83	56	51.21	19.21	55	65976508	Not_Applicable	Female	86	≥ 80	Untreated	Not_Applicable	Colon	Sigmoid Colon	Left Colon	Adenocarcinoma	High Grade	Not_Applicable	Stage II	231	Yes	253	Dead	Yes	50	0.31	460333	29	118	145	Hypermutated	MSI	40.59	Class_1	CMS1	Undefined	CRPS1	None	5	Not_Applicable	Not_Applicable	Not_Applicable
U3077	CRC-SW-U3077-T	CRC-SW-U3077-N	CRC.SW.U3077.T	Not_Applicable	Surgery	Tumour Adjacent Tissue	53.12	28.33	52	52.23	20.1	56	65837072	Not_Applicable	Male	58	≤ 65	Untreated	Not_Applicable	Colon	Sigmoid Colon	Left Colon	Adenocarcinoma	Low Grade	Not_Applicable	Stage II	5565	No	5565	Alive	Yes	50	0.29	26404	3	368	105	Non-Hypermutated	MSS	1.05	Not_Applicable	CMS2	iCMS2	CRPS3	Linear	13	Not_Applicable	Not_Applicable	Not_Applicable
U3078	CRC-SW-U3078-T	CRC-SW-U3078-N	CRC.SW.U3078.T	Not_Applicable	Surgery	Tumour Adjacent Tissue	52.17	22.58	54	51.69	19.18	55	65036260	Not_Applicable	Female	88	≥ 80	Untreated	Not_Applicable	Colon	Hepatic Flexure	Right Colon	Mucinous Adenocarcinoma	Low Grade	Not_Applicable	Stage III	1358	No	1358	Dead	Yes	50	0.2	32412	6	145	76	Non-Hypermutated	MSS	0.09	Not_Applicable	CMS4	iCMS3	CRPS4	Linear	17	Not_Applicable	Not_Applicable	Not_Applicable
U3079	CRC-SW-U3079-T	CRC-SW-U3079-N	CRC.SW.U3079.T	Not_Applicable	Surgery	Tumour Adjacent Tissue	53.18	20.3	56	52.36	19.17	56	66377818	Not_Applicable	Female	69	66-79	Untreated	Not_Applicable	Colon	Cecum	Right Colon	Adenocarcinoma	Low Grade	Not_Applicable	Stage II	6624	No	6624	Alive	Yes	50	0.17	15770	5	88	21	Non-Hypermutated	MSS	0	Not_Applicable	CMS4	iCMS2	CRPS4	None	31	Not_Applicable	Not_Applicable	Not_Applicable
U3080	CRC-SW-U3080-T	CRC-SW-U3080-N	CRC.SW.U3080.T	Not_Applicable	Surgery	Tumour Adjacent Tissue	52.52	19.58	56	52.6	19.7	56	66194966	Not_Applicable	Female	56	≤ 65	Treated	Chemoradiotherapy	Rectum	Rectum	Rectum	Mucinous Adenocarcinoma	High Grade	12	Stage IV	Not_Applicable	Not_Applicable	897	Dead	Yes	50	0.22	2057612	58	47	41	Hypermutated	MSS	0.16	Not_Applicable	CMS4	iCMS3	CRPS1	None	15	Not_Applicable	Yes	Yes
U3081	CRC-SW-U3081-T	CRC-SW-U3081-N	CRC.SW.U3081.T	Not_Applicable	Surgery	Tumour Adjacent Tissue	53.47	19.73	57	53.39	19.51	57	66180852	Not_Applicable	Female	84	≥ 80	Untreated	Not_Applicable	Colon	Ascending Colon	Right Colon	Mucinous Adenocarcinoma	Low Grade	Not_Applicable	Stage III	2463	Yes	2738	Dead	Yes	50	0.27	350119	22	96	39	Hypermutated	MSI	36.4	Class_1	CMS1	iCMS3	CRPS1	None	5	Not_Applicable	Not_Applicable	Not_Applicable
U3082	CRC-SW-U3082-T	CRC-SW-U3082-N	CRC.SW.U3082.T	Not_Applicable	Surgery	Tumour Adjacent Tissue	53.76	21.96	56	52.67	19.15	56	67137952	Not_Applicable	Female	88	≥ 80	Untreated	Not_Applicable	Rectum	Rectum	Rectum	Adenocarcinoma	Low Grade	30	Stage I	1805	No	1805	Dead	Yes	45	0.32	22612	6	151	26	Non-Hypermutated	MSS	0.6	Not_Applicable	CMS2	iCMS2	CRPS2	None	-1	Not_Applicable	Not_Applicable	Not_Applicable
U3084	CRC-SW-U3084-T	CRC-SW-U3084-N	CRC.SW.U3084.T	Not_Applicable	Surgery	Tumour Adjacent Tissue	51.51	23.77	52	50.41	19.86	54	65933222	Not_Applicable	Male	88	≥ 80	Untreated	Not_Applicable	Colon	Rectosigmoid Junction	Left Colon	Adenocarcinoma	Low Grade	Not_Applicable	Stage I	4069	No	4069	Dead	Yes	45	0.27	14558	5	138	39	Non-Hypermutated	MSS	0.31	Not_Applicable	CMS2	iCMS2	CRPS2	BFB	17	Not_Applicable	Not_Applicable	Not_Applicable
U3085	CRC-SW-U3085-T	CRC-SW-U3085-N	CRC.SW.U3085.T	Not_Applicable	Surgery	Tumour Adjacent Tissue	52.3	22.43	54	54.19	20.04	58	65239316	Not_Applicable	Female	74	66-79	Untreated	Not_Applicable	Colon	Transverse Colon	Right Colon	Adenocarcinoma	Low Grade	Not_Applicable	Stage II	4131	No	4131	Dead	Yes	45	0.18	58468	5	429	113	Non-Hypermutated	MSS	2.32	Not_Applicable	CMS2	iCMS2	CRPS2	None	13	Not_Applicable	Not_Applicable	Not_Applicable
U3087	CRC-SW-U3087-T	CRC-SW-U3087-N	CRC.SW.U3087.T	Not_Applicable	Surgery	Tumour Adjacent Tissue	52.01	20.56	55	52.43	19.68	56	65559276	Not_Applicable	Female	42	≤ 65	Treated	Chemotherapy	Colon	Descending Colon	Left Colon	Mucinous Adenocarcinoma	Low Grade	Not_Applicable	Stage IV	Not_Applicable	Not_Applicable	5294	Alive	Yes	45	0.17	247544	15	39	22	Hypermutated	MSI	11.54	Class_1	CMS1	iCMS3	CRPS1	None	33	Not_Applicable	No	No
U3088	CRC-SW-U3088-T	CRC-SW-U3088-N	CRC.SW.U3088.T	Not_Applicable	Surgery	Tumour Adjacent Tissue	52.06	19.88	55	51.83	19.37	55	64364088	Not_Applicable	Female	87	≥ 80	Untreated	Not_Applicable	Colon	Cecum	Right Colon	Adenocarcinoma	High Grade	Not_Applicable	Stage II	72	No	72	Dead	Yes	45	0.34	338755	29	118	69	Hypermutated	MSI	40.81	Class_2	Undefined	iCMS3	CRPS1	None	11	Not_Applicable	Not_Applicable	Not_Applicable
U3089	CRC-SW-U3089-T	CRC-SW-U3089-N	CRC.SW.U3089.T	Not_Applicable	Surgery	Tumour Adjacent Tissue	53.07	22.81	55	51.95	19.94	56	65739896	Not_Applicable	Male	64	≤ 65	Untreated	Not_Applicable	Colon	Transverse Colon	Right Colon	Adenocarcinoma	Low Grade	Not_Applicable	Stage II	5909	No	5909	Alive	Yes	45	0.36	22253	3	296	196	Non-Hypermutated	MSS	0.55	Not_Applicable	CMS2	iCMS2	CRPS3	None	15	Not_Applicable	Not_Applicable	Not_Applicable
U3090	CRC-SW-U3090-T	CRC-SW-U3090-N	CRC.SW.U3090.T	Not_Applicable	Surgery	Tumour Adjacent Tissue	52.02	20.14	55	52.53	19	56	66685560	Not_Applicable	Female	94	≥ 80	Untreated	Not_Applicable	Colon	Sigmoid Colon	Left Colon	Adenocarcinoma	High Grade	Not_Applicable	Stage I	788	Yes	860	Dead	Yes	45	0.28	29470	5	124	36	Non-Hypermutated	MSS	0.28	Not_Applicable	CMS4	Undefined	CRPS1	None	15	Not_Applicable	Not_Applicable	Not_Applicable
U3091	CRC-SW-U3091-T	CRC-SW-U3091-N	CRC.SW.U3091.T	Not_Applicable	Surgery	Tumour Adjacent Tissue	52.81	25.02	55	51.2	20.43	54	66425132	Not_Applicable	Male	77	66-79	Untreated	Not_Applicable	Rectum	Rectum	Rectum	Adenocarcinoma	Low Grade	N/A	Stage II	1338	Yes	2959	Dead	Yes	45	0.39	12300	4	133	110	Non-Hypermutated	MSS	0.35	Not_Applicable	CMS2	iCMS2	CRPS3	None	3	Not_Applicable	Not_Applicable	Not_Applicable
U3092	CRC-SW-U3092-T	CRC-SW-U3092-N	CRC.SW.U3092.T	Not_Applicable	Surgery	Tumour Adjacent Tissue	51.73	21.93	55	52.9	19.99	57	66884154	Not_Applicable	Male	80	≥ 80	Untreated	Not_Applicable	Colon	Sigmoid Colon	Left Colon	Adenocarcinoma	Low Grade	Not_Applicable	Stage IV	Not_Applicable	Not_Applicable	1441	Dead	Yes	45	0.16	26246	3	62	33	Non-Hypermutated	MSS	0.01	Not_Applicable	CMS4	iCMS2	CRPS4	Linear	11	Not_Applicable	Yes	No
U3093	CRC-SW-U3093-T	CRC-SW-U3093-N	CRC.SW.U3093.T	Not_Applicable	Surgery	Tumour Adjacent Tissue	53.39	22.53	56	53.17	19.82	57	66863236	Not_Applicable	Female	86	≥ 80	Untreated	Not_Applicable	Colon	Ascending Colon	Right Colon	Adenocarcinoma	High Grade	Not_Applicable	Stage II	1302	No	1302	Dead	Yes	45	0.3	31563	2	215	116	Non-Hypermutated	MSS	0.47	Not_Applicable	CMS1	iCMS3	CRPS1	None	-7	Not_Applicable	Not_Applicable	Not_Applicable
U3094	CRC-SW-U3094-T	CRC-SW-U3094-N	CRC.SW.U3094.T	Not_Applicable	Surgery	Tumour Adjacent Tissue	52.59	20.05	57	49.23	19.09	53	66687340	Not_Applicable	Male	79	66-79	Untreated	Not_Applicable	Colon	Hepatic Flexure	Right Colon	Adenocarcinoma	High Grade	Not_Applicable	Stage II	2419	No	2419	Dead	Yes	45	0.19	339407	22	58	87	Hypermutated	MSI	22.14	Class_1	CMS4	iCMS3	CRPS1	None	35	Not_Applicable	Not_Applicable	Not_Applicable
U3095	CRC-SW-U3095-T	CRC-SW-U3095-N	CRC.SW.U3095.T	Not_Applicable	Surgery	Tumour Adjacent Tissue	50.82	24.76	50	53.45	20.13	57	64980072	Not_Applicable	Female	78	66-79	Untreated	Not_Applicable	Colon	Sigmoid Colon	Left Colon	Adenocarcinoma	Low Grade	Not_Applicable	Stage II	3933	No	3933	Dead	Yes	45	0.3	21367	5	179	31	Non-Hypermutated	MSS	0.9	Not_Applicable	Undefined	iCMS2	CRPS2	Circular	15	Not_Applicable	Not_Applicable	Not_Applicable
U3096	CRC-SW-U3096-T	CRC-SW-U3096-N	CRC.SW.U3096.T	Not_Applicable	Surgery	Tumour Adjacent Tissue	53.05	19.76	57	52.72	19.41	56	64957002	Not_Applicable	Female	81	≥ 80	Untreated	Not_Applicable	Colon	Appendix	Right Colon	Adenocarcinoma	High Grade	Not_Applicable	Stage III	164	Yes	895	Dead	Yes	45	0.24	278467	23	58	119	Hypermutated	MSI	27.13	Class_1	CMS1	Undefined	CRPS1	None	25	Not_Applicable	Not_Applicable	Not_Applicable
U3097	CRC-SW-U3097-T	CRC-SW-U3097-N	CRC.SW.U3097.T	Not_Applicable	Surgery	Tumour Adjacent Tissue	51.84	20.94	54	52.8	19.26	56	66949860	Not_Applicable	Female	68	66-79	Untreated	Not_Applicable	Colon	Ascending Colon	Right Colon	Adenocarcinoma	High Grade	Not_Applicable	Stage III	6504	No	6504	Alive	Yes	45	0.21	16783	3	105	44	Non-Hypermutated	MSS	0.02	Not_Applicable	CMS4	iCMS2	CRPS4	None	19	Not_Applicable	Not_Applicable	Not_Applicable
U3098	CRC-SW-U3098-T	CRC-SW-U3098-N	CRC.SW.U3098.T	Not_Applicable	Surgery	Tumour Adjacent Tissue	51.97	21.73	54	52.55	19.55	56	66768872	Not_Applicable	Female	79	66-79	Untreated	Not_Applicable	Colon	Sigmoid Colon	Left Colon	Adenocarcinoma	High Grade	Not_Applicable	Stage III	2200	Yes	2204	Dead	Yes	45	0.12	28326	6	217	426	Non-Hypermutated	MSS	0.01	Not_Applicable	CMS4	Undefined	CRPS2	Heavily rearranged	1	Not_Applicable	Not_Applicable	Not_Applicable
U3099	CRC-SW-U3099-T	CRC-SW-U3099-N	CRC.SW.U3099.T	Not_Applicable	Surgery	Tumour Adjacent Tissue	52.1	22.44	53	51.42	19.49	55	66061046	Not_Applicable	Female	77	66-79	Untreated	Not_Applicable	Colon	Ascending Colon	Right Colon	Mucinous Adenocarcinoma	Low Grade	Not_Applicable	Stage III	6085	No	6085	Alive	Yes	45	0.23	44341	10	231	119	Non-Hypermutated	MSS	0.52	Not_Applicable	CMS3	iCMS3	CRPS1	None	27	Not_Applicable	Not_Applicable	Not_Applicable
U3100	CRC-SW-U3100-T	CRC-SW-U3100-N	CRC.SW.U3100.T	Not_Applicable	Surgery	Tumour Adjacent Tissue	53.68	21.11	58	54.34	20.62	59	66321600	Not_Applicable	Male	89	≥ 80	Untreated	Not_Applicable	Colon	Descending Colon	Left Colon	Adenocarcinoma	High Grade	Not_Applicable	Stage III	4189	No	4189	Dead	Yes	45	0.27	346799	30	147	91	Hypermutated	MSI	33.1	Class_1	CMS1	iCMS3	CRPS1	None	-1	Not_Applicable	Not_Applicable	Not_Applicable
U3101	CRC-SW-U3101-T	CRC-SW-U3101-N	CRC.SW.U3101.T	Not_Applicable	Surgery	Tumour Adjacent Tissue	52.27	20.05	55	52.93	19.24	56	65738790	Not_Applicable	Female	83	≥ 80	Untreated	Not_Applicable	Colon	Ascending Colon	Right Colon	Adenocarcinoma	Low Grade	Not_Applicable	Stage II	1782	No	1782	Dead	Yes	40	0.31	428039	30	95	84	Hypermutated	MSI	44.08	Class_2	CMS1	iCMS3	CRPS1	None	21	Not_Applicable	Not_Applicable	Not_Applicable
U3103	CRC-SW-U3103-T	CRC-SW-U3103-N	CRC.SW.U3103.T	Not_Applicable	Surgery	Tumour Adjacent Tissue	50.86	19.63	54	50.88	19.78	55	63950390	Not_Applicable	Male	70	66-79	Treated	Radiation	Rectum	Rectum	Rectum	Adenocarcinoma	Low Grade	N/A	Stage I	1038	No	1038	Dead	Yes	40	0.22	14832	9	55	44	Non-Hypermutated	MSS	0.01	Not_Applicable	CMS2	iCMS2	CRPS2	None	-7	Not_Applicable	Not_Applicable	Not_Applicable
U3104	CRC-SW-U3104-T	CRC-SW-U3104-N	CRC.SW.U3104.T	Not_Applicable	Surgery	Tumour Adjacent Tissue	51.64	23.1	52	51.57	20.34	56	65992492	Not_Applicable	Male	48	≤ 65	Treated	Radiation	Rectum	Rectum	Rectum	Adenocarcinoma	Low Grade	N/A	Stage III	799	Yes	2645	Dead	Yes	40	0.22	14937	4	167	71	Non-Hypermutated	MSS	0.16	Not_Applicable	CMS4	iCMS2	CRPS4	None	15	Not_Applicable	Not_Applicable	Not_Applicable
U3105	CRC-SW-U3105-T	CRC-SW-U3105-N	CRC.SW.U3105.T	Not_Applicable	Surgery	Tumour Adjacent Tissue	51.99	19.65	56	51.14	20.28	55	66822356	Not_Applicable	Male	82	≥ 80	Untreated	Not_Applicable	Colon	Cecum	Right Colon	Adenocarcinoma	High Grade	Not_Applicable	Stage III	1036	Yes	1068	Dead	Yes	40	0.09	11097	4	25	8	Non-Hypermutated	MSS	0	Not_Applicable	CMS4	iCMS2	CRPS4	None	15	Not_Applicable	Not_Applicable	Not_Applicable
U3106	CRC-SW-U3106-T	CRC-SW-U3106-N	CRC.SW.U3106.T	Not_Applicable	Surgery	Tumour Adjacent Tissue	53.5	21.16	56	52.25	19.2	56	67475656	Not_Applicable	Female	87	≥ 80	Untreated	Not_Applicable	Colon	Sigmoid Colon	Left Colon	Adenocarcinoma	Low Grade	Not_Applicable	Stage II	560	No	560	Dead	Yes	40	0.17	28781	4	111	26	Non-Hypermutated	MSS	0.06	Not_Applicable	CMS4	iCMS2	CRPS4	None	9	Not_Applicable	Not_Applicable	Not_Applicable
U3107	CRC-SW-U3107-T	CRC-SW-U3107-N	CRC.SW.U3107.T	Not_Applicable	Surgery	Tumour Adjacent Tissue	47.55	24.12	46	51.55	20.53	55	65536632	Not_Applicable	Male	62	≤ 65	Treated	Chemotherapy	Colon	Cecum	Right Colon	Adenocarcinoma	Low Grade	Not_Applicable	Stage IV	Not_Applicable	Not_Applicable	200	Dead	Yes	40	0.29	33895	6	316	113	Non-Hypermutated	MSS	1.84	Not_Applicable	Undefined	iCMS2	CRPS2	BFB	21	Not_Applicable	Yes	No
U3108	CRC-SW-U3108-T	CRC-SW-U3108-N	CRC.SW.U3108.T	Not_Applicable	Surgery	Tumour Adjacent Tissue	51.84	22.95	52	52.19	20.04	56	66679878	Not_Applicable	Male	40	≤ 65	Treated	Chemotherapy	Colon	Cecum	Right Colon	Mucinous Adenocarcinoma	High Grade	Not_Applicable	Stage II	566	Yes	5300	Alive	Yes	40	0.13	97236	8	219	148	Hypermutated	MSS	0.05	Not_Applicable	Undefined	iCMS3	CRPS1	Linear	1	Not_Applicable	Not_Applicable	Not_Applicable
U3109	CRC-SW-U3109-T	CRC-SW-U3109-N	CRC.SW.U3109.T	Not_Applicable	Surgery	Tumour Adjacent Tissue	52.73	20.25	57	52.48	19.89	57	67271752	Not_Applicable	Male	86	≥ 80	Untreated	Not_Applicable	Colon	Transverse Colon	Right Colon	Adenocarcinoma	Low Grade	Not_Applicable	Stage II	3329	No	3329	Dead	Yes	40	0.2	7649	2	49	22	Non-Hypermutated	MSS	0	Not_Applicable	Undefined	iCMS3	CRPS1	None	-9	Not_Applicable	Not_Applicable	Not_Applicable
U3110	CRC-SW-U3110-T	CRC-SW-U3110-N	CRC.SW.U3110.T	Not_Applicable	Surgery	Tumour Adjacent Tissue	51.34	24.64	51	51.8	20.5	56	66494850	Not_Applicable	Female	66	66-79	Untreated	Not_Applicable	Colon	Sigmoid Colon	Left Colon	Adenocarcinoma	Low Grade	Not_Applicable	Stage III	7079	No	7079	Alive	Yes	40	0.22	11764	4	246	118	Non-Hypermutated	MSS	0.33	Not_Applicable	Undefined	iCMS2	CRPS2	Circular	15	Not_Applicable	Not_Applicable	Not_Applicable
U3111	CRC-SW-U3111-T	CRC-SW-U3111-N	CRC.SW.U3111.T	Not_Applicable	Surgery	Tumour Adjacent Tissue	52.09	22.28	54	52.5	19.15	56	66805700	Not_Applicable	Female	74	66-79	Untreated	Not_Applicable	Colon	Ascending Colon	Right Colon	Adenocarcinoma	Low Grade	Not_Applicable	Stage III	3612	No	3612	Dead	Yes	40	0.27	19582	5	111	79	Non-Hypermutated	MSS	0.23	Not_Applicable	CMS4	iCMS2	CRPS2	None	27	Not_Applicable	Not_Applicable	Not_Applicable
U3112	CRC-SW-U3112-T	CRC-SW-U3112-N	CRC.SW.U3112.T	Not_Applicable	Surgery	Tumour Adjacent Tissue	51.49	20.59	54	53.21	19.12	57	64629948	Not_Applicable	Female	76	66-79	Untreated	Not_Applicable	Colon	Sigmoid Colon	Left Colon	Mucinous Adenocarcinoma	Low Grade	Not_Applicable	Stage II	1725	No	1725	Dead	Yes	40	0.31	49495	6	167	116	Non-Hypermutated	MSS	1.89	Not_Applicable	CMS3	iCMS3	CRPS1	None	1	Not_Applicable	Not_Applicable	Not_Applicable
U3113	CRC-SW-U3113-T	CRC-SW-U3113-N	CRC.SW.U3113.T	Not_Applicable	Surgery	Tumour Adjacent Tissue	50.82	20.59	52	53.44	20.24	57	65861144	Not_Applicable	Female	77	66-79	Untreated	Not_Applicable	Colon	Ascending Colon	Right Colon	Mucinous Adenocarcinoma	Low Grade	Not_Applicable	Stage II	3253	No	3253	Dead	Yes	40	0.21	230677	17	59	55	Hypermutated	MSI	23.19	Class_1	CMS4	iCMS3	CRPS1	None	31	Not_Applicable	Not_Applicable	Not_Applicable
U3114	CRC-SW-U3114-T	CRC-SW-U3114-N	CRC.SW.U3114.T	Not_Applicable	Surgery	Tumour Adjacent Tissue	52.69	19.32	57	53.3	19.67	57	65445290	Not_Applicable	Female	69	66-79	Untreated	Not_Applicable	Colon	Cecum	Right Colon	Mucinous Adenocarcinoma	High Grade	Not_Applicable	Stage II	5251	No	5251	Alive	Yes	40	0.2	1680159	78	37	15	Hypermutated	MSS	0.01	Not_Applicable	Undefined	iCMS3	CRPS1	None	31	Not_Applicable	Not_Applicable	Not_Applicable
U3115	CRC-SW-U3115-T	CRC-SW-U3115-N	CRC.SW.U3115.T	Not_Applicable	Surgery	Tumour Adjacent Tissue	51.91	25.84	50	53.66	19.51	57	66182802	Not_Applicable	Female	85	≥ 80	Untreated	Not_Applicable	Colon	Sigmoid Colon	Left Colon	Adenocarcinoma	Low Grade	Not_Applicable	Stage II	2786	No	2786	Dead	Yes	40	0.22	41050	4	397	165	Non-Hypermutated	MSS	0.54	Not_Applicable	CMS2	iCMS2	CRPS3	BFB	-7	Not_Applicable	Not_Applicable	Not_Applicable
U3117	CRC-SW-U3117-T	CRC-SW-U3117-N	CRC.SW.U3117.T	Not_Applicable	Surgery	Tumour Adjacent Tissue	51.56	20.82	55	50.12	19.63	54	65704766	Not_Applicable	Male	79	66-79	Untreated	Not_Applicable	Colon	Ascending Colon	Right Colon	Adenocarcinoma	Low Grade	Not_Applicable	Stage III	232	Yes	1165	Dead	Yes	40	0.37	18983	8	80	20	Non-Hypermutated	MSS	0.54	Not_Applicable	CMS3	iCMS2	CRPS3	None	-1	Not_Applicable	Not_Applicable	Not_Applicable
U3118	CRC-SW-U3118-T	CRC-SW-U3118-N	CRC.SW.U3118.T	Not_Applicable	Surgery	Tumour Adjacent Tissue	51.56	19.98	54	52.28	19.01	56	66402908	Not_Applicable	Female	82	≥ 80	Untreated	Not_Applicable	Colon	Cecum	Right Colon	Mucinous Adenocarcinoma	Low Grade	Not_Applicable	Stage I	1961	No	1961	Dead	Yes	40	0.24	225090	19	35	20	Hypermutated	MSI	22.7	Class_1	CMS1	iCMS3	CRPS1	None	29	Not_Applicable	Not_Applicable	Not_Applicable
U3119	CRC-SW-U3119-T	CRC-SW-U3119-N	CRC.SW.U3119.T	Not_Applicable	Surgery	Tumour Adjacent Tissue	51.81	19.62	55	51.22	19.61	54	66836484	Not_Applicable	Female	62	≤ 65	Untreated	Not_Applicable	Colon	Cecum	Right Colon	Mucinous Adenocarcinoma	Low Grade	Not_Applicable	Stage II	5217	No	5217	Alive	Yes	40	0.24	287881	29	49	14	Hypermutated	MSI	26.67	Class_1	Undefined	iCMS3	CRPS1	None	23	Not_Applicable	Not_Applicable	Not_Applicable
U3120	CRC-SW-U3120-T	CRC-SW-U3120-N	CRC.SW.U3120.T	Not_Applicable	Surgery	Tumour Adjacent Tissue	52.5	24.59	54	51.7	20.07	55	66514410	Not_Applicable	Female	82	≥ 80	Untreated	Not_Applicable	Colon	Ascending Colon	Right Colon	Mucinous Adenocarcinoma	Low Grade	Not_Applicable	Stage II	3528	No	3528	Dead	Yes	40	0.25	21235	5	198	74	Non-Hypermutated	MSS	0.29	Not_Applicable	CMS2	iCMS2	CRPS2	Heavily rearranged	15	Not_Applicable	Not_Applicable	Not_Applicable
U3121	CRC-SW-U3121-T	CRC-SW-U3121-N	CRC.SW.U3121.T	Not_Applicable	Surgery	Tumour Adjacent Tissue	50.36	19.26	53	52.33	19.62	56	64994140	Not_Applicable	Female	72	66-79	Treated	Radiation	Rectum	Rectum	Rectum	Mucinous Adenocarcinoma	Low Grade	40	Stage III	372	Yes	1619	Dead	Yes	40	0.13	19048	5	116	12	Non-Hypermutated	MSS	0	Not_Applicable	CMS4	iCMS2	CRPS4	None	1	Not_Applicable	Not_Applicable	Not_Applicable
U3122	CRC-SW-U3122-T	CRC-SW-U3122-N	CRC.SW.U3122.T	Not_Applicable	Surgery	Tumour Adjacent Tissue	51.28	20.64	53	51.71	19	55	66508122	Not_Applicable	Female	85	≥ 80	Untreated	Not_Applicable	Colon	Splenic Flexure	Left Colon	Mucinous Adenocarcinoma	Low Grade	Not_Applicable	Stage II	2887	Yes	3016	Dead	Yes	40	0.27	359699	23	48	72	Hypermutated	MSI	43.46	Class_1	CMS1	iCMS3	CRPS1	None	27	Not_Applicable	Not_Applicable	Not_Applicable
U3123	CRC-SW-U3123-T	CRC-SW-U3123-N	CRC.SW.U3123.T	Not_Applicable	Surgery	Tumour Adjacent Tissue	52.83	19.92	56	51.27	19.43	55	66653522	Not_Applicable	Female	90	≥ 80	Untreated	Not_Applicable	Colon	Hepatic Flexure	Right Colon	Mucinous Adenocarcinoma	High Grade	Not_Applicable	Stage II	1271	No	1271	Dead	Yes	40	0.17	272999	31	98	107	Hypermutated	MSI	10.99	Class_1	CMS1	iCMS3	CRPS1	None	35	Not_Applicable	Not_Applicable	Not_Applicable
U3124	CRC-SW-U3124-T	CRC-SW-U3124-N	CRC.SW.U3124.T	Not_Applicable	Surgery	Tumour Adjacent Tissue	51.61	22.04	54	51.86	20	56	67189722	Not_Applicable	Male	60	≤ 65	Untreated	Not_Applicable	Colon	Sigmoid Colon	Left Colon	Adenocarcinoma	Low Grade	Not_Applicable	Stage II	1044	Yes	5201	Alive	Yes	40	0.34	16375	4	157	92	Non-Hypermutated	MSS	0.23	Not_Applicable	Undefined	iCMS2	CRPS2	None	15	Not_Applicable	Not_Applicable	Not_Applicable
U3125	CRC-SW-U3125-T	CRC-SW-U3125-N	CRC.SW.U3125.T	Not_Applicable	Surgery	Tumour Adjacent Tissue	52.34	21.01	54	51.41	19.74	55	65184778	Not_Applicable	Male	68	66-79	Treated	Chemotherapy	Colon	Ascending Colon	Right Colon	Mucinous Adenocarcinoma	High Grade	Not_Applicable	Stage IV	Not_Applicable	Not_Applicable	234	Dead	Yes	40	0.26	23271	7	226	91	Non-Hypermutated	MSS	0.59	Not_Applicable	CMS4	iCMS3	CRPS1	None	13	Not_Applicable	Yes	No
U3126	CRC-SW-U3126-T	CRC-SW-U3126-N	CRC.SW.U3126.T	Not_Applicable	Surgery	Tumour Adjacent Tissue	49.82	19.19	53	51.52	19.79	55	67325666	Not_Applicable	Male	68	66-79	Treated	Radiation	Rectum	Rectum	Rectum	Adenocarcinoma	Low Grade	N/A	Stage II	7131	No	7131	Alive	Yes	40	0.17	14866	4	37	18	Non-Hypermutated	MSS	0	Not_Applicable	CMS4	iCMS2	CRPS4	None	29	Not_Applicable	Not_Applicable	Not_Applicable
U3127	CRC-SW-U3127-T	CRC-SW-U3127-N	CRC.SW.U3127.T	Not_Applicable	Surgery	Tumour Adjacent Tissue	53.62	23.92	55	52.16	20.61	55	65988420	Not_Applicable	Male	76	66-79	Untreated	Not_Applicable	Rectum	Rectum	Rectum	Adenocarcinoma	High Grade	75	Stage II	5894	No	5894	Alive	Yes	40	0.26	15569	4	280	122	Non-Hypermutated	MSS	0.37	Not_Applicable	CMS2	iCMS2	CRPS2	Linear	5	Not_Applicable	Not_Applicable	Not_Applicable
U3128	CRC-SW-U3128-T	CRC-SW-U3128-N	CRC.SW.U3128.T	Not_Applicable	Surgery	Tumour Adjacent Tissue	51.54	21.87	54	51.33	20.35	56	63831364	Not_Applicable	Male	65	≤ 65	Untreated	Not_Applicable	Colon	Descending Colon	Left Colon	Adenocarcinoma	Low Grade	Not_Applicable	Stage IV	Not_Applicable	Not_Applicable	6959	Alive	Yes	40	0.15	18962	8	86	23	Non-Hypermutated	MSS	0	Not_Applicable	CMS4	iCMS2	CRPS4	None	11	Not_Applicable	Yes	No
U3129	CRC-SW-U3129-T	CRC-SW-U3129-N	CRC.SW.U3129.T	Not_Applicable	Surgery	Tumour Adjacent Tissue	51.73	23.19	53	52.21	21.05	56	65560718	Not_Applicable	Male	73	66-79	Untreated	Not_Applicable	Colon	Splenic Flexure	Left Colon	Mucinous Adenocarcinoma	Low Grade	Not_Applicable	Stage IV	Not_Applicable	Not_Applicable	473	Dead	Yes	40	0.26	36763	8	184	130	Non-Hypermutated	MSS	0.24	Not_Applicable	CMS2	iCMS2	CRPS2	None	17	Not_Applicable	No	No
U3130	CRC-SW-U3130-T	CRC-SW-U3130-N	CRC.SW.U3130.T	Not_Applicable	Surgery	Tumour Adjacent Tissue	52.95	19.57	56	53.5	19.24	57	65749488	Not_Applicable	Female	49	≤ 65	Untreated	Not_Applicable	Colon	Sigmoid Colon	Left Colon	Mucinous Adenocarcinoma	High Grade	Not_Applicable	Stage IV	Not_Applicable	Not_Applicable	369	Dead	Yes	40	0.13	182214	24	38	44	Hypermutated	MSI	4.15	Class_1	CMS4	Undefined	CRPS1	None	35	Not_Applicable	Yes	No
U3131	CRC-SW-U3131-T	CRC-SW-U3131-N	CRC.SW.U3131.T	Not_Applicable	Surgery	Tumour Adjacent Tissue	51.63	20.59	54	51.07	19.46	55	66180992	Not_Applicable	Male	86	≥ 80	Untreated	Not_Applicable	Colon	Splenic Flexure	Left Colon	Adenocarcinoma	Low Grade	Not_Applicable	Stage II	6974	No	6974	Alive	Yes	40	0.2	9651	2	73	11	Non-Hypermutated	MSS	0.01	Not_Applicable	CMS4	iCMS2	CRPS4	None	3	Not_Applicable	Not_Applicable	Not_Applicable
U3132	CRC-SW-U3132-T	CRC-SW-U3132-N	CRC.SW.U3132.T	Not_Applicable	Surgery	Tumour Adjacent Tissue	53.1	21.76	55	52.2	20.1	56	66401404	Not_Applicable	Male	89	≥ 80	Untreated	Not_Applicable	Colon	Sigmoid Colon	Left Colon	Adenocarcinoma	Low Grade	Not_Applicable	Stage II	2670	No	2670	Dead	Yes	40	0.29	15783	6	288	66	Non-Hypermutated	MSS	0.08	Not_Applicable	CMS4	iCMS2	CRPS4	None	33	Not_Applicable	Not_Applicable	Not_Applicable
U3133	CRC-SW-U3133-T	CRC-SW-U3133-N	CRC.SW.U3133.T	Not_Applicable	Surgery	Tumour Adjacent Tissue	51.94	20.29	56	52.74	19.52	57	67405306	Not_Applicable	Male	76	66-79	Untreated	Not_Applicable	Colon	Splenic Flexure	Left Colon	Adenocarcinoma	Low Grade	Not_Applicable	Stage II	1304	No	1304	Dead	Yes	40	0.07	881	1	29	1	Non-Hypermutated	MSS	0	Not_Applicable	CMS3	iCMS3	CRPS2	None	-27	Not_Applicable	Not_Applicable	Not_Applicable
U3134	CRC-SW-U3134-T	CRC-SW-U3134-N	CRC.SW.U3134.T	Not_Applicable	Surgery	Tumour Adjacent Tissue	54.17	23.93	57	53.15	20.01	57	66329348	Not_Applicable	Male	79	66-79	Untreated	Not_Applicable	Colon	Sigmoid Colon	Left Colon	Adenocarcinoma	Low Grade	Not_Applicable	Stage II	3745	No	3745	Dead	Yes	40	0.3	22598	6	172	95	Non-Hypermutated	MSS	0.29	Not_Applicable	CMS4	iCMS2	CRPS2	None	31	Not_Applicable	Not_Applicable	Not_Applicable
U3136	CRC-SW-U3136-T	CRC-SW-U3136-N	CRC.SW.U3136.T	Not_Applicable	Surgery	Tumour Adjacent Tissue	52.44	22.41	54	51.42	18.71	55	66422306	Not_Applicable	Female	89	≥ 80	Untreated	Not_Applicable	Colon	Cecum	Right Colon	Adenocarcinoma	Low Grade	Not_Applicable	Stage II	5124	No	5124	Dead	Yes	40	0.21	24351	5	115	106	Non-Hypermutated	MSS	0.23	Not_Applicable	CMS2	iCMS2	CRPS2	None	21	Not_Applicable	Not_Applicable	Not_Applicable
U3137	CRC-SW-U3137-T	CRC-SW-U3137-N	CRC.SW.U3137.T	Not_Applicable	Surgery	Tumour Adjacent Tissue	51.66	20.11	55	51.93	19.34	55	65553084	Not_Applicable	Female	83	≥ 80	Untreated	Not_Applicable	Colon	Sigmoid Colon	Left Colon	Mucinous Adenocarcinoma	Low Grade	Not_Applicable	Stage III	610	Yes	1031	Dead	Yes	40	0.22	18344	3	111	73	Non-Hypermutated	MSS	0.14	Not_Applicable	CMS2	iCMS2	CRPS2	None	3	Not_Applicable	Not_Applicable	Not_Applicable
U3140	CRC-SW-U3140-T	CRC-SW-U3140-N	CRC.SW.U3140.T	Not_Applicable	Surgery	Tumour Adjacent Tissue	53.17	22.12	55	52.42	19.31	56	65581464	Not_Applicable	Female	61	≤ 65	Untreated	Not_Applicable	Colon	Cecum	Right Colon	Mucinous Adenocarcinoma	Low Grade	Not_Applicable	Stage IV	Not_Applicable	Not_Applicable	1079	Dead	Yes	40	0.27	22475	7	154	91	Non-Hypermutated	MSS	0.17	Not_Applicable	Undefined	iCMS2	CRPS2	None	15	Not_Applicable	Yes	No
U3141	CRC-SW-U3141-T	CRC-SW-U3141-N	CRC.SW.U3141.T	Not_Applicable	Surgery	Tumour Adjacent Tissue	52.06	19.55	55	52.3	19.4	56	66231790	Not_Applicable	Female	77	66-79	Untreated	Not_Applicable	Colon	Splenic Flexure	Left Colon	Mucinous Adenocarcinoma	High Grade	Not_Applicable	Stage II	5218	No	5218	Dead	Yes	40	0.31	1296248	62	57	26	Hypermutated	MSS	0.27	Not_Applicable	CMS3	iCMS3	CRPS1	None	11	Not_Applicable	Not_Applicable	Not_Applicable
U3143	CRC-SW-U3143-T	CRC-SW-U3143-N	CRC.SW.U3143.T	Not_Applicable	Surgery	Tumour Adjacent Tissue	51.28	24.26	53	52.26	19.6	56	66598626	Not_Applicable	Female	50	≤ 65	Untreated	Not_Applicable	Colon	Sigmoid Colon	Left Colon	Adenocarcinoma	Low Grade	Not_Applicable	Stage II	6386	No	6386	Alive	Yes	40	0.35	22037	3	332	133	Non-Hypermutated	MSS	0.66	Not_Applicable	CMS2	iCMS2	CRPS2	Circular	21	Not_Applicable	Not_Applicable	Not_Applicable
U3144	CRC-SW-U3144-T	CRC-SW-U3144-N	CRC.SW.U3144.T	Not_Applicable	Surgery	Tumour Adjacent Tissue	53.15	20.57	57	52.2	20.78	56	65398918	Not_Applicable	Male	76	66-79	Untreated	Not_Applicable	Colon	Ascending Colon	Right Colon	Adenocarcinoma	High Grade	Not_Applicable	Stage II	2779	No	2779	Dead	Yes	40	0.15	335295	26	68	45	Hypermutated	MSI	14.46	Class_1	CMS1	iCMS3	CRPS1	None	31	Not_Applicable	Not_Applicable	Not_Applicable
U3145	CRC-SW-U3145-T	CRC-SW-U3145-N	CRC.SW.U3145.T	Not_Applicable	Surgery	Tumour Adjacent Tissue	50.95	22.94	52	52.89	20.31	56	65300624	Not_Applicable	Female	77	66-79	Untreated	Not_Applicable	Colon	Sigmoid Colon	Left Colon	Adenocarcinoma	Low Grade	Not_Applicable	Stage II	5294	No	5294	Alive	Yes	35	0.13	25101	6	39	6	Non-Hypermutated	MSS	0	Not_Applicable	CMS4	iCMS2	CRPS2	None	7	Not_Applicable	Not_Applicable	Not_Applicable
U3146	CRC-SW-U3146-T	CRC-SW-U3146-N	CRC.SW.U3146.T	Not_Applicable	Surgery	Tumour Adjacent Tissue	54.81	22.85	56	54.24	21.5	56	65263768	Not_Applicable	Female	43	≤ 65	Untreated	Not_Applicable	Colon	Ascending Colon	Right Colon	Mucinous Adenocarcinoma	Low Grade	Not_Applicable	Stage III	1557	Yes	2048	Dead	Yes	35	0.22	12270	4	88	42	Non-Hypermutated	MSS	0.01	Not_Applicable	CMS4	iCMS2	CRPS4	None	11	Not_Applicable	Not_Applicable	Not_Applicable
U3147	CRC-SW-U3147-T	CRC-SW-U3147-N	CRC.SW.U3147.T	Not_Applicable	Surgery	Tumour Adjacent Tissue	51.71	21.19	55	52.36	20.07	57	67089354	Not_Applicable	Male	73	66-79	Untreated	Not_Applicable	Colon	Cecum	Right Colon	Mucinous Adenocarcinoma	Low Grade	Not_Applicable	Stage I	1105	No	1105	Dead	Yes	35	0.19	11416	4	63	27	Non-Hypermutated	MSS	0	Not_Applicable	Undefined	iCMS3	CRPS1	None	21	Not_Applicable	Not_Applicable	Not_Applicable
U3148	CRC-SW-U3148-T	CRC-SW-U3148-N	CRC.SW.U3148.T	Not_Applicable	Surgery	Tumour Adjacent Tissue	54.58	21.16	57	54.75	21.49	57	67328052	Not_Applicable	Female	59	≤ 65	Treated	Chemotherapy	Colon	Ascending Colon	Right Colon	Adenocarcinoma	High Grade	Not_Applicable	Stage IV	Not_Applicable	Not_Applicable	1638	Dead	Yes	35	0.07	917	0	23	5	Non-Hypermutated	MSS	0	Not_Applicable	CMS4	Undefined	CRPS4	None	-11	Not_Applicable	Yes	No
U3149	CRC-SW-U3149-T	CRC-SW-U3149-N	CRC.SW.U3149.T	Not_Applicable	Surgery	Tumour Adjacent Tissue	52.53	19.46	56	53.92	19.44	58	66916248	Not_Applicable	Female	68	66-79	Untreated	Not_Applicable	Colon	Splenic Flexure	Left Colon	Adenocarcinoma	Low Grade	Not_Applicable	Stage II	761	Yes	973	Dead	Yes	35	0.07	1984	0	31	62	Non-Hypermutated	MSS	0	Not_Applicable	CMS4	iCMS3	CRPS4	None	-3	Not_Applicable	Not_Applicable	Not_Applicable
U3150	CRC-SW-U3150-T	CRC-SW-U3150-N	CRC.SW.U3150.T	Not_Applicable	Surgery	Tumour Adjacent Tissue	54.1	20.31	57	53.29	19.3	57	65782870	Not_Applicable	Female	66	66-79	Treated	Chemotherapy	Colon	Sigmoid Colon	Left Colon	Adenocarcinoma	Low Grade	Not_Applicable	Stage IV	Not_Applicable	Not_Applicable	1618	Dead	Yes	35	0.18	15987	3	43	21	Non-Hypermutated	MSS	0.02	Not_Applicable	CMS2	iCMS2	CRPS2	None	-1	Not_Applicable	Yes	Yes
U3151	CRC-SW-U3151-T	CRC-SW-U3151-N	CRC.SW.U3151.T	CRC.SW.U3151.N	Surgery	Tumour Adjacent Tissue	52.41	19.82	56	53.04	19.29	57	60533402	64032704	Female	57	≤ 65	Untreated	Not_Applicable	Colon	Sigmoid Colon	Left Colon	Adenocarcinoma	High Grade	Not_Applicable	Stage II	5595	No	5595	Alive	Yes	35	0.12	19321	6	54	22	Non-Hypermutated	MSS	0	Not_Applicable	Undefined	iCMS2	CRPS2	None	7	-13	Not_Applicable	Not_Applicable
U3152	CRC-SW-U3152-T	CRC-SW-U3152-N	CRC.SW.U3152.T	Not_Applicable	Surgery	Tumour Adjacent Tissue	52.12	20.45	55	51.38	19.39	54	66180146	Not_Applicable	Female	41	≤ 65	Untreated	Not_Applicable	Colon	Ascending Colon	Right Colon	Mucinous Adenocarcinoma	Low Grade	Not_Applicable	Stage II	379	Yes	1255	Dead	Yes	35	0.2	17889	8	61	10	Non-Hypermutated	MSS	0	Not_Applicable	Undefined	iCMS3	CRPS1	None	21	Not_Applicable	Not_Applicable	Not_Applicable
U3153	CRC-SW-U3153-T	CRC-SW-U3153-N	CRC.SW.U3153.T	Not_Applicable	Surgery	Tumour Adjacent Tissue	54.54	22.97	56	54.49	22.29	57	66103128	Not_Applicable	Male	80	≥ 80	Untreated	Not_Applicable	Colon	Sigmoid Colon	Left Colon	Adenocarcinoma	Low Grade	Not_Applicable	Stage II	519	No	519	Dead	Yes	35	0.21	28144	4	140	69	Non-Hypermutated	MSS	0.05	Not_Applicable	CMS2	iCMS2	CRPS2	None	1	Not_Applicable	Not_Applicable	Not_Applicable
U3154	CRC-SW-U3154-T	CRC-SW-U3154-N	CRC.SW.U3154.T	CRC.SW.U3154.N	Surgery	Tumour Adjacent Tissue	52.89	21.91	55	52.92	19.43	57	61318456	62269572	Female	65	≤ 65	Untreated	Not_Applicable	Colon	Cecum	Right Colon	Mucinous Adenocarcinoma	Low Grade	Not_Applicable	Stage III	5553	No	5553	Alive	Yes	35	0.19	33377	6	192	90	Non-Hypermutated	MSS	0.1	Not_Applicable	Undefined	iCMS3	CRPS2	None	-9	-29	Not_Applicable	Not_Applicable
U3155	CRC-SW-U3155-T	CRC-SW-U3155-N	CRC.SW.U3155.T	Not_Applicable	Surgery	Tumour Adjacent Tissue	53.18	26.09	52	53.69	19.97	57	65359598	Not_Applicable	Female	65	≤ 65	Untreated	Not_Applicable	Colon	Sigmoid Colon	Left Colon	Adenocarcinoma	Low Grade	Not_Applicable	Stage IV	Not_Applicable	Not_Applicable	5928	Alive	Yes	35	0.25	26278	3	285	104	Non-Hypermutated	MSS	0.96	Not_Applicable	CMS2	iCMS2	CRPS2	None	13	Not_Applicable	Yes	No
U3156	CRC-SW-U3156-T	CRC-SW-U3156-N	CRC.SW.U3156.T	Not_Applicable	Surgery	Tumour Adjacent Tissue	54.36	21.61	58	54.67	21.69	58	63048290	Not_Applicable	Male	75	66-79	Untreated	Not_Applicable	Colon	Transverse Colon	Right Colon	Mucinous Adenocarcinoma	Low Grade	Not_Applicable	Stage II	2726	No	2726	Dead	Yes	35	0.22	250642	30	39	51	Hypermutated	MSI	23.09	Class_1	CMS1	iCMS3	CRPS1	None	21	Not_Applicable	Not_Applicable	Not_Applicable
U3157	CRC-SW-U3157-T	CRC-SW-U3157-N	CRC.SW.U3157.T	Not_Applicable	Surgery	Tumour Adjacent Tissue	52.71	19.89	57	51.98	19.67	56	57935634	Not_Applicable	Male	35	≤ 65	Untreated	Not_Applicable	Colon	Hepatic Flexure	Right Colon	Mucinous Adenocarcinoma	Low Grade	Not_Applicable	Stage II	5503	No	5503	Alive	Yes	35	0.13	223262	27	67	12	Hypermutated	MSI	22.87	Class_1	Undefined	iCMS3	CRPS1	None	23	Not_Applicable	Not_Applicable	Not_Applicable
U3158	CRC-SW-U3158-T	CRC-SW-U3158-N	CRC.SW.U3158.T	Not_Applicable	Surgery	Tumour Adjacent Tissue	52.51	20.47	56	54	19.9	57	65539390	Not_Applicable	Female	83	≥ 80	Untreated	Not_Applicable	Colon	Descending Colon	Left Colon	Mucinous Adenocarcinoma	Low Grade	Not_Applicable	Stage II	2628	No	2628	Dead	Yes	35	0.17	224690	28	32	66	Hypermutated	MSI	11.02	Class_1	CMS4	iCMS3	CRPS1	None	33	Not_Applicable	Not_Applicable	Not_Applicable
U3159	CRC-SW-U3159-T	CRC-SW-U3159-N	CRC.SW.U3159.T	Not_Applicable	Surgery	Tumour Adjacent Tissue	52.6	19.82	57	52.58	19.79	57	65292756	Not_Applicable	Male	86	≥ 80	Untreated	Not_Applicable	Colon	Ascending Colon	Right Colon	Mucinous Adenocarcinoma	High Grade	Not_Applicable	Stage II	1577	Yes	1871	Dead	Yes	35	0.25	374717	25	41	73	Hypermutated	MSI	35.58	Class_1	CMS1	iCMS3	CRPS1	None	23	Not_Applicable	Not_Applicable	Not_Applicable
U3160	CRC-SW-U3160-T	CRC-SW-U3160-N	CRC.SW.U3160.T	Not_Applicable	Surgery	Tumour Adjacent Tissue	52.22	20.29	55	52.26	19.94	55	65885170	Not_Applicable	Female	61	≤ 65	Untreated	Not_Applicable	Rectum	Rectum	Rectum	Adenocarcinoma	Low Grade	N/A	Stage IV	Not_Applicable	Not_Applicable	849	Dead	Yes	35	0.14	10851	8	38	31	Non-Hypermutated	MSS	0	Not_Applicable	CMS4	Undefined	CRPS4	None	27	Not_Applicable	Yes	Yes
U3161	CRC-SW-U3161-T	CRC-SW-U3161-N	CRC.SW.U3161.T	Not_Applicable	Surgery	Tumour Adjacent Tissue	51.15	22.73	54	52.53	20.56	56	65551204	Not_Applicable	Male	64	≤ 65	Treated	Radiation	Rectum	Rectum	Rectum	Adenocarcinoma	Low Grade	N/A	Stage I	6932	No	6932	Alive	Yes	35	0.18	14272	4	76	51	Non-Hypermutated	MSS	0	Not_Applicable	CMS4	iCMS2	CRPS4	None	7	Not_Applicable	Not_Applicable	Not_Applicable
U3162	CRC-SW-U3162-T	CRC-SW-U3162-N	CRC.SW.U3162.T	Not_Applicable	Surgery	Tumour Adjacent Tissue	54.26	24.22	56	53.33	20.95	57	64746448	Not_Applicable	Male	63	≤ 65	Untreated	Not_Applicable	Colon	Sigmoid Colon	Left Colon	Adenocarcinoma	Low Grade	Not_Applicable	Stage II	6526	No	6526	Alive	Yes	35	0.29	11274	3	143	66	Non-Hypermutated	MSS	0.07	Not_Applicable	CMS4	iCMS2	CRPS4	Heavily rearranged	13	Not_Applicable	Not_Applicable	Not_Applicable
U3163	CRC-SW-U3163-T	CRC-SW-U3163-N	CRC.SW.U3163.T	Not_Applicable	Surgery	Tumour Adjacent Tissue	54	24.23	55	54.34	20.87	58	65057700	Not_Applicable	Male	86	≥ 80	Untreated	Not_Applicable	Colon	Sigmoid Colon	Left Colon	Adenocarcinoma	Low Grade	Not_Applicable	Stage II	55	No	55	Dead	Yes	35	0.16	57347	5	154	152	Non-Hypermutated	MSS	0.41	Not_Applicable	Undefined	iCMS2	CRPS3	None	9	Not_Applicable	Not_Applicable	Not_Applicable
U3164	CRC-SW-U3164-T	CRC-SW-U3164-N	CRC.SW.U3164.T	Not_Applicable	Surgery	Tumour Adjacent Tissue	54.04	27.05	53	53.64	19.95	57	63824682	Not_Applicable	Female	76	66-79	Untreated	Not_Applicable	Colon	Ascending Colon	Right Colon	Adenocarcinoma	High Grade	Not_Applicable	Stage III	101	Yes	228	Dead	Yes	35	0.36	27025	4	386	274	Non-Hypermutated	MSS	1.81	Not_Applicable	Undefined	iCMS2	CRPS4	Circular	23	Not_Applicable	Not_Applicable	Not_Applicable
U3168	CRC-SW-U3168-T	CRC-SW-U3168-N	CRC.SW.U3168.T	Not_Applicable	Surgery	Tumour Adjacent Tissue	52.98	20.44	57	52.83	20.61	56	66752460	Not_Applicable	Male	80	≥ 80	Treated	Radiation	Rectum	Rectum	Rectum	Adenocarcinoma	Low Grade	N/A	Stage III	167	No	167	Dead	Yes	35	0.12	12366	4	56	22	Non-Hypermutated	MSS	0	Not_Applicable	CMS4	iCMS2	CRPS4	None	11	Not_Applicable	Not_Applicable	Not_Applicable
U3169	CRC-SW-U3169-T	CRC-SW-U3169-N	CRC.SW.U3169.T	Not_Applicable	Surgery	Tumour Adjacent Tissue	53.06	24.28	54	53.25	20.16	57	65619966	Not_Applicable	Female	78	66-79	Untreated	Not_Applicable	Colon	Sigmoid Colon	Left Colon	Adenocarcinoma	Low Grade	Not_Applicable	Stage III	860	Yes	1131	Dead	Yes	35	0.2	24552	5	177	87	Non-Hypermutated	MSS	0.23	Not_Applicable	CMS4	iCMS2	CRPS2	None	9	Not_Applicable	Not_Applicable	Not_Applicable
U3170	CRC-SW-U3170-T	CRC-SW-U3170-N	CRC.SW.U3170.T	Not_Applicable	Surgery	Tumour Adjacent Tissue	51.89	21.32	55	51.42	20.41	55	65995444	Not_Applicable	Male	64	≤ 65	Treated	Radiation	Rectum	Rectum	Rectum	Adenocarcinoma	High Grade	N/A	Stage II	1373	Yes	1802	Dead	Yes	35	0.11	14009	5	84	31	Non-Hypermutated	MSS	0	Not_Applicable	CMS4	iCMS2	CRPS4	None	7	Not_Applicable	Not_Applicable	Not_Applicable
U3171	CRC-SW-U3171-T	CRC-SW-U3171-N	CRC.SW.U3171.T	Not_Applicable	Surgery	Tumour Adjacent Tissue	54.55	23.25	56	53.71	21.67	57	65762976	Not_Applicable	Male	83	≥ 80	Untreated	Not_Applicable	Rectum	Rectum	Rectum	Adenocarcinoma	Low Grade	N/A	Stage II	1498	No	1498	Dead	Yes	30	0.2	16973	6	114	85	Non-Hypermutated	MSS	0.04	Not_Applicable	CMS4	iCMS2	CRPS2	Circular	19	Not_Applicable	Not_Applicable	Not_Applicable
U3172	CRC-SW-U3172-T	CRC-SW-U3172-N	CRC.SW.U3172.T	CRC.SW.U3172.N	Surgery	Tumour Adjacent Tissue	53.19	20.62	56	52.64	19.08	56	54692154	63460158	Female	83	≥ 80	Untreated	Not_Applicable	Colon	Cecum	Right Colon	Mucinous Adenocarcinoma	Low Grade	Not_Applicable	Stage II	3241	No	3241	Dead	Yes	30	0.23	20452	4	59	24	Non-Hypermutated	MSS	0.18	Not_Applicable	CMS2	iCMS2	CRPS2	None	-27	-13	Not_Applicable	Not_Applicable
U3173	CRC-SW-U3173-T	CRC-SW-U3173-N	CRC.SW.U3173.T	Not_Applicable	Surgery	Tumour Adjacent Tissue	52.87	20.85	57	53.91	21.08	58	67469250	Not_Applicable	Male	73	66-79	Treated	Chemoradiotherapy	Rectum	Rectum	Rectum	Adenocarcinoma	Low Grade	50	Stage III	3743	No	3743	Dead	Yes	30	0.07	1273	1	27	3	Non-Hypermutated	MSS	0	Not_Applicable	CMS4	iCMS2	CRPS4	None	3	Not_Applicable	Not_Applicable	Not_Applicable
U3174	CRC-SW-U3174-T	CRC-SW-U3174-N	CRC.SW.U3174.T	Not_Applicable	Surgery	Tumour Adjacent Tissue	54.74	20.96	58	54.71	20.48	58	65956002	Not_Applicable	Female	78	66-79	Untreated	Not_Applicable	Colon	Ascending Colon	Right Colon	Adenocarcinoma	Low Grade	Not_Applicable	Stage II	5538	No	5538	Dead	Yes	30	0.08	373	0	37	3	Non-Hypermutated	MSS	0	Not_Applicable	CMS4	Undefined	CRPS1	None	21	Not_Applicable	Not_Applicable	Not_Applicable
U3175	CRC-SW-U3175-T	CRC-SW-U3175-N	CRC.SW.U3175.T	Not_Applicable	Surgery	Tumour Adjacent Tissue	54.82	22.93	56	54.7	21.13	57	65115840	Not_Applicable	Female	67	66-79	Untreated	Not_Applicable	Rectum	Rectum	Rectum	Adenocarcinoma	Low Grade	N/A	Stage I	6788	No	6788	Alive	Yes	30	0.18	15008	4	136	107	Non-Hypermutated	MSS	0	Not_Applicable	CMS4	iCMS2	CRPS2	None	15	Not_Applicable	Not_Applicable	Not_Applicable
U3176	CRC-SW-U3176-T	CRC-SW-U3176-N	CRC.SW.U3176.T	Not_Applicable	Surgery	Tumour Adjacent Tissue	51.63	25.01	53	51.48	20.09	55	65456192	Not_Applicable	Male	55	≤ 65	Untreated	Not_Applicable	Colon	Sigmoid Colon	Left Colon	Adenocarcinoma	Low Grade	Not_Applicable	Stage III	1623	Yes	3581	Dead	Yes	30	0.25	13424	4	126	69	Non-Hypermutated	MSS	0.08	Not_Applicable	Undefined	Undefined	CRPS2	Circular	35	Not_Applicable	Not_Applicable	Not_Applicable
U3177	CRC-SW-U3177-T	CRC-SW-U3177-N	CRC.SW.U3177.T	Not_Applicable	Surgery	Tumour Adjacent Tissue	54.43	20.57	58	54.14	20.08	57	64898572	Not_Applicable	Female	89	≥ 80	Untreated	Not_Applicable	Colon	Cecum	Right Colon	Adenocarcinoma	Low Grade	Not_Applicable	Stage IV	Not_Applicable	Not_Applicable	602	Dead	Yes	30	0.19	26022	5	177	222	Non-Hypermutated	MSS	0	Not_Applicable	CMS4	iCMS3	CRPS1	Linear	17	Not_Applicable	No	No
U3179	CRC-SW-U3179-T	CRC-SW-U3179-N	CRC.SW.U3179.T	Not_Applicable	Surgery	Tumour Adjacent Tissue	52.81	20.57	56	51.75	21.13	54	66399700	Not_Applicable	Female	62	≤ 65	Untreated	Not_Applicable	Colon	Sigmoid Colon	Left Colon	Mucinous Adenocarcinoma	Low Grade	Not_Applicable	Stage III	1280	Yes	6648	Alive	Yes	30	0.13	19815	6	37	22	Non-Hypermutated	MSS	0	Not_Applicable	CMS4	iCMS3	CRPS4	None	7	Not_Applicable	Not_Applicable	Not_Applicable
U3180	CRC-SW-U3180-T	CRC-SW-U3180-N	CRC.SW.U3180.T	CRC.SW.U3180.N	Surgery	Tumour Adjacent Tissue	53.08	22.09	55	52.13	19.58	56	56995248	62929886	Male	85	≥ 80	Untreated	Not_Applicable	Colon	Cecum	Right Colon	Adenocarcinoma	Low Grade	Not_Applicable	Stage III	75	Yes	247	Dead	Yes	30	0.2	28535	3	157	131	Non-Hypermutated	MSS	0.14	Not_Applicable	CMS4	iCMS2	CRPS2	None	1	-13	Not_Applicable	Not_Applicable
U3182	CRC-SW-U3182-T	CRC-SW-U3182-N	CRC.SW.U3182.T	Not_Applicable	Surgery	Tumour Adjacent Tissue	53.69	20.95	56	53.66	20.28	58	65129946	Not_Applicable	Male	67	66-79	Untreated	Not_Applicable	Colon	Transverse Colon	Right Colon	Adenocarcinoma	Low Grade	Not_Applicable	Stage III	7006	No	7006	Alive	Yes	30	0.21	18443	7	100	80	Non-Hypermutated	MSS	0.1	Not_Applicable	CMS2	iCMS2	CRPS2	None	5	Not_Applicable	Not_Applicable	Not_Applicable
U3183	CRC-SW-U3183-T	CRC-SW-U3183-N	CRC.SW.U3183.T	Not_Applicable	Surgery	Tumour Adjacent Tissue	56.19	22.37	60	53.19	20.17	57	65758678	Not_Applicable	Male	91	≥ 80	Untreated	Not_Applicable	Colon	Ascending Colon	Right Colon	Mucinous Adenocarcinoma	Low Grade	Not_Applicable	Stage II	1747	No	1747	Dead	Yes	30	0.14	315902	24	242	67	Hypermutated	MSI	15.42	Class_1	CMS1	iCMS3	CRPS1	None	25	Not_Applicable	Not_Applicable	Not_Applicable
U3184	CRC-SW-U3184-T	CRC-SW-U3184-N	CRC.SW.U3184.T	Not_Applicable	Surgery	Tumour Adjacent Tissue	54.52	23	55	53.83	21.48	57	65718660	Not_Applicable	Male	77	66-79	Untreated	Not_Applicable	Colon	Sigmoid Colon	Left Colon	Adenocarcinoma	Low Grade	Not_Applicable	Stage IV	Not_Applicable	Not_Applicable	6649	Alive	Yes	30	0.17	26930	10	87	59	Non-Hypermutated	MSS	0.06	Not_Applicable	CMS4	iCMS2	CRPS2	None	23	Not_Applicable	No	Yes
U3187	CRC-SW-U3187-T	CRC-SW-U3187-N	CRC.SW.U3187.T	Not_Applicable	Surgery	Tumour Adjacent Tissue	52.02	21.67	54	52.5	19.75	57	62520472	Not_Applicable	Male	81	≥ 80	Untreated	Not_Applicable	Rectum	Rectum	Rectum	Adenocarcinoma	Low Grade	70	Stage IV	Not_Applicable	Not_Applicable	308	Dead	Yes	30	0.17	29367	4	131	82	Non-Hypermutated	MSS	0.07	Not_Applicable	CMS4	iCMS2	CRPS2	None	-1	Not_Applicable	Yes	No
U3188	CRC-SW-U3188-T	CRC-SW-U3188-N	CRC.SW.U3188.T	Not_Applicable	Surgery	Tumour Adjacent Tissue	51.97	22.22	54	52.46	19.74	57	60737594	Not_Applicable	Male	63	≤ 65	Untreated	Not_Applicable	Colon	Cecum	Right Colon	Adenocarcinoma	Low Grade	Not_Applicable	Stage III	4087	No	4087	Dead	Yes	30	0.27	19972	4	230	115	Non-Hypermutated	MSS	0.25	Not_Applicable	CMS4	iCMS2	CRPS2	Circular	11	Not_Applicable	Not_Applicable	Not_Applicable
U3189	CRC-SW-U3189-T	CRC-SW-U3189-N	CRC.SW.U3189.T	Not_Applicable	Surgery	Tumour Adjacent Tissue	54.09	21.99	56	53.97	21.29	56	65748948	Not_Applicable	Female	68	66-79	Untreated	Not_Applicable	Colon	Ascending Colon,Hepatic Flexure	Right Colon	Adenocarcinoma	Low Grade	Not_Applicable	Stage II	6810	No	6810	Dead	Yes	30	0.23	31112	7	104	63	Non-Hypermutated	MSS	0.25	Not_Applicable	CMS1	iCMS3	CRPS1	None	25	Not_Applicable	Not_Applicable	Not_Applicable
U3190	CRC-SW-U3190-T	CRC-SW-U3190-N	CRC.SW.U3190.T	Not_Applicable	Surgery	Tumour Adjacent Tissue	54.95	21.79	57	54.3	20.53	57	65726066	Not_Applicable	Female	43	≤ 65	Treated	Radiation	Rectum	Rectum	Rectum	Mucinous Adenocarcinoma	High Grade	40	Stage III	6351	No	6351	Alive	Yes	30	0.2	22264	8	79	18	Non-Hypermutated	MSS	0.03	Not_Applicable	CMS4	iCMS2	CRPS4	None	5	Not_Applicable	Not_Applicable	Not_Applicable
U3191	CRC-SW-U3191-T	CRC-SW-U3191-N	CRC.SW.U3191.T	Not_Applicable	Surgery	Tumour Adjacent Tissue	52.11	19.87	56	52.49	20.12	57	59627190	Not_Applicable	Male	76	66-79	Untreated	Not_Applicable	Colon	Transverse Colon	Right Colon	Mucinous Adenocarcinoma	Low Grade	Not_Applicable	Stage II	5550	No	5550	Alive	Yes	30	0.19	392089	32	55	96	Hypermutated	MSI	22.39	Class_1	CMS1	iCMS3	CRPS1	None	9	Not_Applicable	Not_Applicable	Not_Applicable
U3192	CRC-SW-U3192-T	CRC-SW-U3192-N	CRC.SW.U3192.T	Not_Applicable	Surgery	Tumour Adjacent Tissue	48.64	28.16	45	51.55	22.75	54	65715510	Not_Applicable	Male	61	≤ 65	Untreated	Not_Applicable	Colon	Sigmoid Colon	Left Colon	Adenocarcinoma	Low Grade	Not_Applicable	Stage III	232	Yes	1158	Dead	Yes	30	0.09	29306	3	98	49	Non-Hypermutated	MSS	0	Not_Applicable	CMS4	iCMS2	CRPS4	Linear	19	Not_Applicable	Not_Applicable	Not_Applicable
U3193	CRC-SW-U3193-T	CRC-SW-U3193-N	CRC.SW.U3193.T	Not_Applicable	Surgery	Tumour Adjacent Tissue	52.76	22.36	55	53.19	20.58	57	65123118	Not_Applicable	Male	68	66-79	Untreated	Not_Applicable	Colon	Cecum	Right Colon	Mucinous Adenocarcinoma	Low Grade	Not_Applicable	Stage III	119	Yes	283	Dead	Yes	30	0.19	23455	7	65	34	Non-Hypermutated	MSS	0.07	Not_Applicable	Undefined	Undefined	CRPS1	None	27	Not_Applicable	Not_Applicable	Not_Applicable
U3194	CRC-SW-U3194-T	CRC-SW-U3194-N	CRC.SW.U3194.T	Not_Applicable	Surgery	Tumour Adjacent Tissue	54.26	23.18	55	53.74	20.95	57	65601708	Not_Applicable	Male	64	≤ 65	Untreated	Not_Applicable	Rectum	Rectum	Rectum	Adenocarcinoma	Low Grade	30	Stage I	6252	No	6252	Alive	Yes	30	0.16	46228	4	175	249	Non-Hypermutated	MSS	0.11	Not_Applicable	CMS2	iCMS2	CRPS2	None	19	Not_Applicable	Not_Applicable	Not_Applicable
U3195	CRC-SW-U3195-T	CRC-SW-U3195-N	CRC.SW.U3195.T	Not_Applicable	Surgery	Tumour Adjacent Tissue	50.74	21.66	53	51.66	22.33	54	65191396	Not_Applicable	Male	73	66-79	Untreated	Not_Applicable	Colon	Rectosigmoid Junction	Left Colon	Adenocarcinoma	Low Grade	Not_Applicable	Stage II	1088	No	1088	Dead	Yes	30	0.11	15815	0	92	37	Non-Hypermutated	MSS	0	Not_Applicable	CMS4	Undefined	CRPS4	None	25	Not_Applicable	Not_Applicable	Not_Applicable
U3197	CRC-SW-U3197-T	CRC-SW-U3197-N	CRC.SW.U3197.T	Not_Applicable	Surgery	Tumour Adjacent Tissue	54.91	22.51	57	54.66	20.99	58	65010910	Not_Applicable	Female	86	≥ 80	Untreated	Not_Applicable	Colon	Cecum	Right Colon	Adenocarcinoma	Low Grade	Not_Applicable	Stage III	2809	Yes	3752	Dead	Yes	30	0.12	19542	3	84	53	Non-Hypermutated	MSS	0	Not_Applicable	CMS4	iCMS2	CRPS4	None	25	Not_Applicable	Not_Applicable	Not_Applicable
U3198	CRC-SW-U3198-T	CRC-SW-U3198-N	CRC.SW.U3198.T	Not_Applicable	Surgery	Tumour Adjacent Tissue	49.12	22.91	49	52.28	20.84	56	64528532	Not_Applicable	Male	64	≤ 65	Untreated	Not_Applicable	Rectum	Rectum	Rectum	Adenocarcinoma	High Grade	N/A	Stage IV	Not_Applicable	Not_Applicable	7133	Alive	Yes	30	0.08	13313	4	73	83	Non-Hypermutated	MSS	0	Not_Applicable	CMS4	iCMS2	CRPS4	None	15	Not_Applicable	Yes	No
U3199	CRC-SW-U3199-T	CRC-SW-U3199-N	CRC.SW.U3199.T	Not_Applicable	Surgery	Tumour Adjacent Tissue	53.98	25.14	55	54.14	21.43	57	67248166	Not_Applicable	Female	82	≥ 80	Treated	Radiation	Rectum	Rectum	Rectum	Mucinous Adenocarcinoma	High Grade	80	Stage II	1088	No	1088	Dead	Yes	30	0.14	18358	3	155	53	Non-Hypermutated	MSS	0.02	Not_Applicable	Undefined	iCMS3	CRPS1	Heavily rearranged	31	Not_Applicable	Not_Applicable	Not_Applicable
U3200	CRC-SW-U3200-T	CRC-SW-U3200-N	CRC.SW.U3200.T	Not_Applicable	Surgery	Tumour Adjacent Tissue	52.39	22.57	54	53.53	19.58	57	65083406	Not_Applicable	Female	77	66-79	Treated	Radiation	Rectum	Rectum	Rectum	Adenocarcinoma	Low Grade	N/A	Stage IV	Not_Applicable	Not_Applicable	921	Dead	Yes	30	0.17	21435	5	130	90	Non-Hypermutated	MSS	0.01	Not_Applicable	CMS4	iCMS2	CRPS2	None	-7	Not_Applicable	Yes	No
U3201	CRC-SW-U3201-T	CRC-SW-U3201-N	CRC.SW.U3201.T	Not_Applicable	Surgery	Tumour Adjacent Tissue	54.5	23.33	56	54.13	21.25	57	64200272	Not_Applicable	Male	66	66-79	Treated	Radiation	Rectum	Rectum	Rectum	Adenocarcinoma	Low Grade	N/A	Stage II	N/A	N/A	N/A	N/A	Yes	30	0.28	12362	7	128	32	Non-Hypermutated	MSS	0.04	Not_Applicable	Undefined	iCMS2	CRPS2	None	-5	Not_Applicable	Not_Applicable	Not_Applicable
U3202	CRC-SW-U3202-T	CRC-SW-U3202-N	CRC.SW.U3202.T	Not_Applicable	Surgery	Tumour Adjacent Tissue	53.51	19.72	57	52.36	19.33	55	66081562	Not_Applicable	Female	59	≤ 65	Untreated	Not_Applicable	Colon	Splenic Flexure	Left Colon	Adenocarcinoma	Low Grade	Not_Applicable	Stage I	6182	No	6182	Alive	Yes	30	0.17	298983	22	23	11	Hypermutated	MSS	0	Not_Applicable	CMS4	iCMS3	CRPS1	None	5	Not_Applicable	Not_Applicable	Not_Applicable
U3203	CRC-SW-U3203-T	CRC-SW-U3203-N	CRC.SW.U3203.T	Not_Applicable	Surgery	Tumour Adjacent Tissue	52.86	23.99	54	54.59	21.02	58	65887888	Not_Applicable	Male	71	66-79	Treated	Radiation	Rectum	Rectum	Rectum	Adenocarcinoma	Low Grade	N/A	Stage II	6588	No	6588	Alive	Yes	30	0.11	11288	4	123	42	Non-Hypermutated	MSS	0	Not_Applicable	CMS4	iCMS2	CRPS4	None	11	Not_Applicable	Not_Applicable	Not_Applicable
U3204	CRC-SW-U3204-T	CRC-SW-U3204-N	CRC.SW.U3204.T	Not_Applicable	Surgery	Tumour Adjacent Tissue	53.62	20.75	57	53.81	21.46	57	66078728	Not_Applicable	Male	64	≤ 65	Untreated	Not_Applicable	Colon	Ascending Colon	Right Colon	Mucinous Adenocarcinoma	High Grade	Not_Applicable	Stage III	6546	No	6546	Alive	Yes	30	0.15	146164	18	27	41	Hypermutated	MSI	6.87	Class_1	CMS1	iCMS3	CRPS1	None	25	Not_Applicable	Not_Applicable	Not_Applicable
U3205	CRC-SW-U3205-T	CRC-SW-U3205-N	CRC.SW.U3205.T	Not_Applicable	Surgery	Tumour Adjacent Tissue	51.7	20.31	55	51.36	19.38	56	66685666	Not_Applicable	Male	77	66-79	Untreated	Not_Applicable	Colon	Transverse Colon	Right Colon	Adenocarcinoma	High Grade	Not_Applicable	Stage II	184	Yes	387	Dead	Yes	30	0.21	358580	21	47	65	Hypermutated	MSI	23.07	Class_1	CMS1	iCMS3	CRPS1	None	27	Not_Applicable	Not_Applicable	Not_Applicable
U3206	CRC-SW-U3206-T	CRC-SW-U3206-N	CRC.SW.U3206.T	Not_Applicable	Surgery	Tumour Adjacent Tissue	54.69	20.86	58	54.38	19.99	58	65467314	Not_Applicable	Female	81	≥ 80	Untreated	Not_Applicable	Colon	Cecum	Right Colon	Mucinous Adenocarcinoma	Low Grade	Not_Applicable	Stage III	522	No	522	Dead	Yes	30	0.19	24817	14	51	8	Non-Hypermutated	MSS	0.03	Not_Applicable	Undefined	iCMS3	CRPS1	None	23	Not_Applicable	Not_Applicable	Not_Applicable
U3207	CRC-SW-U3207-T	CRC-SW-U3207-N	CRC.SW.U3207.T	Not_Applicable	Surgery	Tumour Adjacent Tissue	52.52	21.91	55	53.18	20.14	58	64543346	Not_Applicable	Male	56	≤ 65	Treated	Radiation	Rectum	Rectum	Rectum	Adenocarcinoma	Low Grade	N/A	Stage II	1126	Yes	2419	Dead	Yes	30	0.25	9560	7	87	47	Non-Hypermutated	MSS	0	Not_Applicable	CMS4	iCMS2	CRPS2	None	-5	Not_Applicable	Not_Applicable	Not_Applicable
U3208	CRC-SW-U3208-T	CRC-SW-U3208-N	CRC.SW.U3208.T	Not_Applicable	Surgery	Tumour Adjacent Tissue	53.29	20.31	57	54.16	21.8	57	66111936	Not_Applicable	Male	78	66-79	Treated	Radiation	Rectum	Rectum	Rectum	Adenocarcinoma	High Grade	N/A	Stage II	230	Yes	3769	Dead	Yes	30	0.13	9587	3	66	70	Non-Hypermutated	MSS	0	Not_Applicable	CMS4	iCMS2	CRPS4	None	23	Not_Applicable	Not_Applicable	Not_Applicable
U3211	CRC-SW-U3211-T	CRC-SW-U3211-N	CRC.SW.U3211.T	Not_Applicable	Surgery	Tumour Adjacent Tissue	53.64	19.9	57	53.3	19.51	57	65276034	Not_Applicable	Female	76	66-79	Untreated	Not_Applicable	Colon	Cecum	Right Colon	Mucinous Adenocarcinoma	Low Grade	Not_Applicable	Stage II	2063	No	2063	Dead	Yes	30	0.22	367002	36	61	116	Hypermutated	MSI	30.26	Class_1	CMS1	iCMS3	CRPS1	None	19	Not_Applicable	Not_Applicable	Not_Applicable
U3212	CRC-SW-U3212-T	CRC-SW-U3212-N	CRC.SW.U3212.T	Not_Applicable	Surgery	Tumour Adjacent Tissue	54.34	21.37	57	54.33	20.75	57	66793088	Not_Applicable	Female	66	66-79	Untreated	Not_Applicable	Colon	Cecum	Right Colon	Mucinous Adenocarcinoma	Low Grade	Not_Applicable	Stage I	5181	No	5181	Dead	Yes	30	0.29	278088	17	47	45	Hypermutated	MSI	35.85	Class_1	CMS1	iCMS3	CRPS1	None	7	Not_Applicable	Not_Applicable	Not_Applicable
U3213	CRC-SW-U3213-T	CRC-SW-U3213-N	CRC.SW.U3213.T	Not_Applicable	Surgery	Tumour Adjacent Tissue	53.66	19.78	57	53.38	19.53	57	65396000	Not_Applicable	Female	72	66-79	Untreated	Not_Applicable	Colon	Ascending Colon	Right Colon	Adenocarcinoma	High Grade	Not_Applicable	Stage II	5707	No	5707	Alive	Yes	30	0.23	389124	35	67	79	Hypermutated	MSI	33.1	Class_1	CMS1	iCMS3	CRPS1	None	17	Not_Applicable	Not_Applicable	Not_Applicable
U3214	CRC-SW-U3214-T	CRC-SW-U3214-N	CRC.SW.U3214.T	Not_Applicable	Surgery	Tumour Adjacent Tissue	53.33	20.38	58	53.61	20.87	57	66629792	Not_Applicable	Male	64	≤ 65	Treated	Radiation	Rectum	Rectum	Rectum	Mucinous Adenocarcinoma	Low Grade	N/A	Stage III	6069	No	6069	Dead	Yes	30	0.11	17190	8	45	26	Non-Hypermutated	MSS	0	Not_Applicable	CMS4	iCMS3	CRPS4	None	13	Not_Applicable	Not_Applicable	Not_Applicable
U3215	CRC-SW-U3215-T	CRC-SW-U3215-N	CRC.SW.U3215.T	Not_Applicable	Surgery	Tumour Adjacent Tissue	54.78	23.54	56	55.12	20.84	58	65982092	Not_Applicable	Female	85	≥ 80	Untreated	Not_Applicable	Colon	Ascending Colon	Right Colon	Mucinous Adenocarcinoma	High Grade	Not_Applicable	Stage III	26	No	26	Dead	Yes	30	0.2	36836	11	122	157	Non-Hypermutated	MSS	0.1	Not_Applicable	Undefined	iCMS3	CRPS1	Circular	13	Not_Applicable	Not_Applicable	Not_Applicable
U3216	CRC-SW-U3216-T	CRC-SW-U3216-N	CRC.SW.U3216.T	Not_Applicable	Surgery	Tumour Adjacent Tissue	53.68	20.79	57	52.87	20	57	66258610	Not_Applicable	Male	80	≥ 80	Untreated	Not_Applicable	Rectum	Rectum	Rectum	Mucinous Adenocarcinoma	Low Grade	50	Stage IV	Not_Applicable	Not_Applicable	787	Dead	Yes	30	0.12	18871	6	103	149	Non-Hypermutated	MSS	0	Not_Applicable	CMS4	iCMS2	CRPS4	None	23	Not_Applicable	Yes	No
U3217	CRC-SW-U3217-T	CRC-SW-U3217-N	CRC.SW.U3217.T	Not_Applicable	Surgery	Tumour Adjacent Tissue	53.12	19.93	56	52.72	19.41	56	65664518	Not_Applicable	Female	74	66-79	Treated	Chemotherapy	Colon	Cecum	Right Colon	Mucinous Adenocarcinoma	High Grade	Not_Applicable	Stage IV	Not_Applicable	Not_Applicable	852	Dead	Yes	25	0.16	29558	10	75	83	Non-Hypermutated	MSS	0	Not_Applicable	CMS4	iCMS3	CRPS1	None	-1	Not_Applicable	No	Yes
U3218	CRC-SW-U3218-T	CRC-SW-U3218-N	CRC.SW.U3218.T	Not_Applicable	Surgery	Tumour Adjacent Tissue	52.26	24.42	52	53.34	21.71	56	66043932	Not_Applicable	Male	56	≤ 65	Untreated	Not_Applicable	Colon	Cecum	Right Colon	Adenocarcinoma	High Grade	Not_Applicable	Stage II	3223	No	3223	Dead	Yes	25	0.18	21106	5	93	125	Non-Hypermutated	MSS	0	Not_Applicable	CMS4	iCMS2	CRPS2	None	17	Not_Applicable	Not_Applicable	Not_Applicable
U3219	CRC-SW-U3219-T	CRC-SW-U3219-N	CRC.SW.U3219.T	Not_Applicable	Surgery	Tumour Adjacent Tissue	52.1	20.11	55	52.15	19.91	55	66076188	Not_Applicable	Female	55	≤ 65	Untreated	Not_Applicable	Colon	Cecum	Right Colon	Mucinous Adenocarcinoma	Low Grade	Not_Applicable	Stage II	5263	No	5263	Alive	Yes	25	0.17	185799	17	32	31	Hypermutated	MSI	10.66	Class_1	Undefined	iCMS3	CRPS1	None	15	Not_Applicable	Not_Applicable	Not_Applicable
U3220	CRC-SW-U3220-T	CRC-SW-U3220-N	CRC.SW.U3220.T	Not_Applicable	Surgery	Tumour Adjacent Tissue	50.67	24.85	50	52.13	20.55	56	65578280	Not_Applicable	Male	64	≤ 65	Untreated	Not_Applicable	Colon	Cecum	Right Colon	Adenocarcinoma	Low Grade	Not_Applicable	Stage III	5293	No	5293	Alive	Yes	25	0.13	22949	5	88	21	Non-Hypermutated	MSS	0.02	Not_Applicable	CMS2	iCMS2	CRPS2	None	-1	Not_Applicable	Not_Applicable	Not_Applicable
U3221	CRC-SW-U3221-T	CRC-SW-U3221-N	CRC.SW.U3221.T	Not_Applicable	Surgery	Tumour Adjacent Tissue	53.02	20.97	55	53.03	19.55	56	66214950	Not_Applicable	Female	80	≥ 80	Untreated	Not_Applicable	Colon	Ascending Colon	Right Colon	Adenocarcinoma	Low Grade	Not_Applicable	Stage III	2855	No	2855	Dead	Yes	25	0.19	23711	3	91	123	Non-Hypermutated	MSS	0.04	Not_Applicable	Undefined	iCMS3	CRPS1	None	-9	Not_Applicable	Not_Applicable	Not_Applicable
U3222	CRC-SW-U3222-T	CRC-SW-U3222-N	CRC.SW.U3222.T	Not_Applicable	Surgery	Tumour Adjacent Tissue	52.61	20.16	57	53.1	20.37	57	66639976	Not_Applicable	Male	78	66-79	Untreated	Not_Applicable	Colon	Cecum	Right Colon	Mucinous Adenocarcinoma	Low Grade	Not_Applicable	Stage III	3627	No	3627	Dead	Yes	25	0.24	18109	7	67	14	Non-Hypermutated	MSS	0.01	Not_Applicable	CMS4	iCMS3	CRPS1	None	1	Not_Applicable	Not_Applicable	Not_Applicable
U3224	CRC-SW-U3224-T	CRC-SW-U3224-N	CRC.SW.U3224.T	CRC.SW.U3224.N	Surgery	Tumour Adjacent Tissue	51.58	20.59	54	51.85	18.84	56	57914342	63082440	Female	59	≤ 65	Untreated	Not_Applicable	Colon	Cecum	Right Colon	Adenocarcinoma	Low Grade	Not_Applicable	Stage I	5602	No	5602	Alive	Yes	25	0.16	22306	4	114	33	Non-Hypermutated	MSS	0.04	Not_Applicable	CMS4	iCMS2	CRPS2	None	-5	-17	Not_Applicable	Not_Applicable
U3225	CRC-SW-U3225-T	CRC-SW-U3225-N	CRC.SW.U3225.T	CRC.SW.U3225.N	Surgery	Tumour Adjacent Tissue	51.26	20.77	53	52.39	19.04	56	59998280	60795002	Female	84	≥ 80	Treated	Radiation	Rectum	Rectum	Rectum	Adenocarcinoma	Low Grade	N/A	Stage II	244	No	244	Dead	Yes	25	0.2	17201	2	74	53	Non-Hypermutated	MSS	0.03	Not_Applicable	CMS2	iCMS2	CRPS3	None	-25	-25	Not_Applicable	Not_Applicable
U3226	CRC-SW-U3226-T	CRC-SW-U3226-N	CRC.SW.U3226.T	Not_Applicable	Surgery	Tumour Adjacent Tissue	54.58	20.85	57	53.71	20.08	57	67117454	Not_Applicable	Female	77	66-79	Untreated	Not_Applicable	Colon	Cecum	Right Colon	Mucinous Adenocarcinoma	High Grade	Not_Applicable	Stage II	5199	No	5199	Alive	Yes	25	0.14	496165	45	59	43	Hypermutated	MSI	18.78	Class_1	Undefined	iCMS3	CRPS1	None	5	Not_Applicable	Not_Applicable	Not_Applicable
U3227	CRC-SW-U3227-T	CRC-SW-U3227-N	CRC.SW.U3227.T	CRC.SW.U3227.N	Surgery	Tumour Adjacent Tissue	52.51	19.14	56	52.74	19.18	56	55317480	61098662	Female	86	≥ 80	Untreated	Not_Applicable	Colon	Ascending Colon	Right Colon	Mucinous Adenocarcinoma	High Grade	Not_Applicable	Stage IV	Not_Applicable	Not_Applicable	311	Dead	Yes	25	0.13	216066	26	36	45	Hypermutated	MSI	7.39	Class_1	CMS1	iCMS3	CRPS1	None	5	-25	No	Yes
U3228	CRC-SW-U3228-T	CRC-SW-U3228-N	CRC.SW.U3228.T	CRC.SW.U3228.N	Surgery	Tumour Adjacent Tissue	53.88	21.57	56	52.09	19.75	56	61497494	63063072	Male	76	66-79	Untreated	Not_Applicable	Colon	Sigmoid Colon	Left Colon	Mucinous Adenocarcinoma	Low Grade	Not_Applicable	Stage III	482	Yes	2423	Dead	Yes	25	0.16	11852	6	130	92	Non-Hypermutated	MSS	0	Not_Applicable	CMS4	Undefined	CRPS2	BFB	3	-11	Not_Applicable	Not_Applicable
U3229	CRC-SW-U3229-T	CRC-SW-U3229-N	CRC.SW.U3229.T	Not_Applicable	Surgery	Tumour Adjacent Tissue	54.2	22.07	57	54.07	20.11	57	66088804	Not_Applicable	Female	90	≥ 80	Untreated	Not_Applicable	Colon	Ascending Colon	Right Colon	Mucinous Adenocarcinoma	Low Grade	Not_Applicable	Stage II	5180	No	5180	Dead	Yes	25	0.3	306951	20	71	60	Hypermutated	MSI	39.2	Class_1	CMS1	iCMS3	CRPS1	None	1	Not_Applicable	Not_Applicable	Not_Applicable
U3230	CRC-SW-U3230-T	CRC-SW-U3230-N	CRC.SW.U3230.T	Not_Applicable	Surgery	Tumour Adjacent Tissue	54.41	21.77	57	54.32	20.97	58	65439718	Not_Applicable	Male	76	66-79	Untreated	Not_Applicable	Colon	Ascending Colon	Right Colon	Adenocarcinoma	Low Grade	Not_Applicable	Stage IV	Not_Applicable	Not_Applicable	63	Dead	Yes	25	0.16	21820	6	47	42	Non-Hypermutated	MSS	0	Not_Applicable	CMS2	iCMS2	CRPS2	None	5	Not_Applicable	Yes	No
U3231	CRC-SW-U3231-T	CRC-SW-U3231-N	CRC.SW.U3231.T	CRC.SW.U3231.N	Surgery	Tumour Adjacent Tissue	52.24	19.21	56	51.78	18.87	55	61074324	63485950	Female	59	≤ 65	Untreated	Not_Applicable	Colon	Hepatic Flexure	Right Colon	Mucinous Adenocarcinoma	High Grade	Not_Applicable	Stage III	5329	No	5329	Dead	Yes	25	0.25	247409	23	45	30	Hypermutated	MSI	25.81	Class_1	Undefined	iCMS3	CRPS1	None	9	-11	Not_Applicable	Not_Applicable
U3232	CRC-SW-U3232-T	CRC-SW-U3232-N	CRC.SW.U3232.T	Not_Applicable	Surgery	Tumour Adjacent Tissue	54.07	21.94	56	54.4	19.73	58	66026718	Not_Applicable	Female	71	66-79	Untreated	Not_Applicable	Colon	Sigmoid Colon	Left Colon	Adenocarcinoma	Low Grade	Not_Applicable	Stage II	2972	No	2972	Dead	Yes	25	0.21	15945	9	60	42	Non-Hypermutated	MSS	0.01	Not_Applicable	CMS4	Undefined	CRPS2	Heavily rearranged	-5	Not_Applicable	Not_Applicable	Not_Applicable
U3233	CRC-SW-U3233-T	CRC-SW-U3233-N	CRC.SW.U3233.T	Not_Applicable	Surgery	Tumour Adjacent Tissue	52.86	20.73	56	52.16	19.1	56	62984838	Not_Applicable	Female	63	≤ 65	Treated	Chemoradiotherapy	Rectum	Rectum	Rectum	Adenocarcinoma	Low Grade	N/A	Stage III	236	Yes	413	Dead	Yes	25	0.11	37229	3	86	75	Non-Hypermutated	MSS	0	Not_Applicable	CMS4	iCMS2	CRPS4	None	-19	Not_Applicable	Not_Applicable	Not_Applicable
U3234	CRC-SW-U3234-T	CRC-SW-U3234-N	CRC.SW.U3234.T	Not_Applicable	Surgery	Tumour Adjacent Tissue	52.71	20.89	55	52.92	19.01	57	66606570	Not_Applicable	Female	77	66-79	Untreated	Not_Applicable	Colon	Sigmoid Colon	Left Colon	Adenocarcinoma	Low Grade	Not_Applicable	Stage II	5504	No	5504	Alive	Yes	25	0.18	17892	3	141	119	Non-Hypermutated	MSS	0.01	Not_Applicable	Undefined	iCMS2	CRPS3	None	-23	Not_Applicable	Not_Applicable	Not_Applicable
U3235	CRC-SW-U3235-T	CRC-SW-U3235-N	CRC.SW.U3235.T	Not_Applicable	Surgery	Tumour Adjacent Tissue	51.99	20.07	56	52.26	19.89	57	51759084	Not_Applicable	Male	67	66-79	Untreated	Not_Applicable	Colon	Splenic Flexure	Left Colon	Mucinous Adenocarcinoma	Low Grade	Not_Applicable	Stage II	5528	No	5528	Alive	Yes	25	0.17	232264	30	30	32	Hypermutated	MSI	7.36	Class_1	CMS1	iCMS3	CRPS1	None	-15	Not_Applicable	Not_Applicable	Not_Applicable
U3236	CRC-SW-U3236-T	CRC-SW-U3236-N	CRC.SW.U3236.T	Not_Applicable	Surgery	Tumour Adjacent Tissue	51.92	20.08	56	51.52	20.41	56	62431228	Not_Applicable	Male	77	66-79	Treated	Radiation	Rectum	Rectum	Rectum	Adenocarcinoma	Low Grade	N/A	Stage I	3333	No	3333	Dead	Yes	25	0.1	10360	4	55	23	Non-Hypermutated	MSS	0	Not_Applicable	CMS4	Undefined	CRPS4	None	-3	Not_Applicable	Not_Applicable	Not_Applicable
U3237	CRC-SW-U3237-T	CRC-SW-U3237-N	CRC.SW.U3237.T	Not_Applicable	Surgery	Tumour Adjacent Tissue	52.99	19.59	57	52.23	19.15	56	60462690	Not_Applicable	Female	82	≥ 80	Untreated	Not_Applicable	Colon	Cecum	Right Colon	Adenocarcinoma	Low Grade	Not_Applicable	Stage I	3450	No	3450	Dead	Yes	25	0.25	445910	40	108	66	Hypermutated	MSI	34.76	Class_1	Undefined	iCMS3	CRPS1	None	15	Not_Applicable	Not_Applicable	Not_Applicable
U3238	CRC-SW-U3238-T	CRC-SW-U3238-N	CRC.SW.U3238.T	Not_Applicable	Surgery	Tumour Adjacent Tissue	55.3	22.58	57	52.03	19.43	56	66417762	Not_Applicable	Female	84	≥ 80	Untreated	Not_Applicable	Rectum	Rectum	Rectum	Adenocarcinoma	Low Grade	40	Stage I	5078	No	5078	Dead	Yes	25	0.3	33833	12	248	72	Non-Hypermutated	MSS	0.37	Not_Applicable	CMS3	iCMS3	CRPS1	Heavily rearranged	15	Not_Applicable	Not_Applicable	Not_Applicable
U3239	CRC-SW-U3239-T	CRC-SW-U3239-N	CRC.SW.U3239.T	Not_Applicable	Surgery	Tumour Adjacent Tissue	53.28	21.63	56	51.94	19.85	56	62291092	Not_Applicable	Male	74	66-79	Untreated	Not_Applicable	Colon	Cecum	Right Colon	Adenocarcinoma	Low Grade	Not_Applicable	Stage II	3216	No	3216	Dead	Yes	25	0.17	12435	5	67	31	Non-Hypermutated	MSS	0	Not_Applicable	CMS2	iCMS2	CRPS2	None	-27	Not_Applicable	Not_Applicable	Not_Applicable
U3240	CRC-SW-U3240-T	CRC-SW-U3240-N	CRC.SW.U3240.T	Not_Applicable	Surgery	Tumour Adjacent Tissue	52.78	20.98	56	51.46	19.73	56	63076970	Not_Applicable	Male	69	66-79	Untreated	Not_Applicable	Colon	Sigmoid Colon	Left Colon	Adenocarcinoma	Low Grade	Not_Applicable	Stage III	3276	No	3276	Dead	Yes	25	0.13	10935	3	74	56	Non-Hypermutated	MSS	0	Not_Applicable	CMS4	iCMS2	CRPS2	Circular	3	Not_Applicable	Not_Applicable	Not_Applicable
U3241	CRC-SW-U3241-T	CRC-SW-U3241-N	CRC.SW.U3241.T	Not_Applicable	Surgery	Tumour Adjacent Tissue	52.83	22.01	56	52.76	19.84	57	67043224	Not_Applicable	Male	75	66-79	Untreated	Not_Applicable	Colon	Ascending Colon	Right Colon	Adenocarcinoma	Low Grade	Not_Applicable	Stage I	4127	No	4127	Dead	Yes	25	0.17	23895	3	138	123	Non-Hypermutated	MSS	0.04	Not_Applicable	CMS2	iCMS2	CRPS2	Linear	19	Not_Applicable	Not_Applicable	Not_Applicable
U3242	CRC-SW-U3242-T	CRC-SW-U3242-N	CRC.SW.U3242.T	Not_Applicable	Surgery	Tumour Adjacent Tissue	53.78	21.15	57	52.76	20.33	56	65965456	Not_Applicable	Male	76	66-79	Untreated	Not_Applicable	Colon	Cecum	Right Colon	Mucinous Adenocarcinoma	Low Grade	Not_Applicable	Stage II	3515	No	3515	Dead	Yes	25	0.2	21480	11	48	117	Non-Hypermutated	MSS	0.01	Not_Applicable	Undefined	Undefined	CRPS1	None	15	Not_Applicable	Not_Applicable	Not_Applicable
U3243	CRC-SW-U3243-T	CRC-SW-U3243-N	CRC.SW.U3243.T	Not_Applicable	Surgery	Tumour Adjacent Tissue	51.59	19.55	55	52.55	19.44	56	66487808	Not_Applicable	Female	73	66-79	Untreated	Not_Applicable	Colon	Ascending Colon	Right Colon	Mucinous Adenocarcinoma	Low Grade	Not_Applicable	Stage III	1864	Yes	5493	Alive	Yes	25	0.13	206900	22	29	28	Hypermutated	MSI	5.94	Class_1	CMS4	iCMS3	CRPS1	None	19	Not_Applicable	Not_Applicable	Not_Applicable
U3244	CRC-SW-U3244-T	CRC-SW-U3244-N	CRC.SW.U3244.T	Not_Applicable	Surgery	Tumour Adjacent Tissue	51.75	20.48	56	52.81	19.91	57	66211922	Not_Applicable	Male	64	≤ 65	Untreated	Not_Applicable	Rectum	Rectum	Rectum	Adenocarcinoma	Low Grade	50	Stage II	1563	Yes	5497	Alive	Yes	25	0.21	16325	5	55	51	Non-Hypermutated	MSS	0.01	Not_Applicable	CMS2	iCMS2	CRPS2	None	-11	Not_Applicable	Not_Applicable	Not_Applicable
U3245	CRC-SW-U3245-T	CRC-SW-U3245-N	CRC.SW.U3245.T	Not_Applicable	Surgery	Tumour Adjacent Tissue	52.01	19.61	55	52.7	19.61	56	61032172	Not_Applicable	Female	84	≥ 80	Untreated	Not_Applicable	Colon	Cecum	Right Colon	Adenocarcinoma	Low Grade	Not_Applicable	Stage II	6881	No	6881	Alive	Yes	25	0.2	409282	22	144	170	Hypermutated	MSI	22.08	Class_1	Undefined	iCMS3	CRPS1	None	5	Not_Applicable	Not_Applicable	Not_Applicable
U3246	CRC-SW-U3246-T	CRC-SW-U3246-N	CRC.SW.U3246.T	Not_Applicable	Surgery	Tumour Adjacent Tissue	53.51	20.92	57	53.28	20.36	57	64268212	Not_Applicable	Male	79	66-79	Treated	Radiation	Rectum	Rectum	Rectum	Adenocarcinoma	Low Grade	N/A	Stage I	2345	No	2345	Dead	Yes	25	0.17	12128	9	25	17	Non-Hypermutated	MSS	0	Not_Applicable	Undefined	Undefined	CRPS2	None	-27	Not_Applicable	Not_Applicable	Not_Applicable
U3247	CRC-SW-U3247-T	CRC-SW-U3247-N	CRC.SW.U3247.T	Not_Applicable	Surgery	Tumour Adjacent Tissue	52.27	20.22	57	52.12	20.29	56	61703814	Not_Applicable	Male	81	≥ 80	Untreated	Not_Applicable	Colon	Hepatic Flexure	Right Colon	Adenocarcinoma	High Grade	Not_Applicable	Stage IV	Not_Applicable	Not_Applicable	132	Dead	Yes	25	0.08	65393	7	25	10	Non-Hypermutated	MSS	0	Not_Applicable	Undefined	iCMS3	CRPS4	None	-37	Not_Applicable	No	No
U3248	CRC-SW-U3248-T	CRC-SW-U3248-N	CRC.SW.U3248.T	Not_Applicable	Surgery	Tumour Adjacent Tissue	51.14	22.28	53	50.62	18.9	54	64211232	Not_Applicable	Female	70	66-79	Treated	Radiation	Rectum	Rectum	Rectum	Adenocarcinoma	Low Grade	N/A	Stage I	5454	No	5454	Alive	Yes	25	0.24	20662	1	184	131	Non-Hypermutated	MSS	0.4	Not_Applicable	CMS2	iCMS2	CRPS2	Heavily rearranged	11	Not_Applicable	Not_Applicable	Not_Applicable
U3249	CRC-SW-U3249-T	CRC-SW-U3249-N	CRC.SW.U3249.T	Not_Applicable	Surgery	Tumour Adjacent Tissue	54.01	20.63	57	53.85	19.82	57	65266776	Not_Applicable	Female	66	66-79	Treated	Radiation	Rectum	Rectum	Rectum	Adenocarcinoma	Low Grade	30	Stage I	6182	No	6182	Alive	Yes	25	0.12	19298	6	117	135	Non-Hypermutated	MSS	0	Not_Applicable	CMS4	iCMS2	CRPS4	None	9	Not_Applicable	Not_Applicable	Not_Applicable
U3250	CRC-SW-U3250-T	CRC-SW-U3250-N	CRC.SW.U3250.T	Not_Applicable	Surgery	Tumour Adjacent Tissue	52.42	21.71	55	52.99	20.13	58	60578482	Not_Applicable	Male	77	66-79	Treated	Radiation	Rectum	Rectum	Rectum	Mucinous Adenocarcinoma	Low Grade	N/A	Stage III	1915	Yes	3268	Dead	Yes	25	0.23	18838	5	151	135	Non-Hypermutated	MSS	0	Not_Applicable	CMS4	iCMS3	CRPS4	None	-25	Not_Applicable	Not_Applicable	Not_Applicable
U3253	CRC-SW-U3253-T	CRC-SW-U3253-N	CRC.SW.U3253.T	Not_Applicable	Surgery	Tumour Adjacent Tissue	51.73	19.82	56	51.41	19.53	56	62430984	Not_Applicable	Male	83	≥ 80	Treated	Radiation	Rectum	Rectum	Rectum	Adenocarcinoma	Low Grade	N/A	Stage III	170	Yes	392	Dead	Yes	25	0.11	14937	3	62	20	Non-Hypermutated	MSS	0	Not_Applicable	CMS4	iCMS2	CRPS4	None	-23	Not_Applicable	Not_Applicable	Not_Applicable
U3254	CRC-SW-U3254-T	CRC-SW-U3254-N	CRC.SW.U3254.T	Not_Applicable	Surgery	Tumour Adjacent Tissue	50.85	23.54	51	52.24	19.58	56	56045320	Not_Applicable	Female	62	≤ 65	Treated	Radiation	Rectum	Rectum	Rectum	Adenocarcinoma	High Grade	N/A	Stage III	528	Yes	6487	Alive	Yes	25	0.27	12315	3	237	65	Non-Hypermutated	MSS	0.36	Not_Applicable	Undefined	iCMS2	CRPS2	None	-15	Not_Applicable	Not_Applicable	Not_Applicable
U3255	CRC-SW-U3255-T	CRC-SW-U3255-N	CRC.SW.U3255.T	Not_Applicable	Surgery	Tumour Adjacent Tissue	52.01	20.9	55	51.68	19.5	56	64034684	Not_Applicable	Male	79	66-79	Treated	Radiation	Rectum	Rectum	Rectum	Adenocarcinoma	Low Grade	30	Stage I	2831	No	2831	Dead	Yes	25	0.22	14387	5	101	129	Non-Hypermutated	MSS	0	Not_Applicable	CMS4	iCMS3	CRPS4	None	3	Not_Applicable	Not_Applicable	Not_Applicable
U3257	CRC-SW-U3257-T	CRC-SW-U3257-N	CRC.SW.U3257.T	Not_Applicable	Surgery	Tumour Adjacent Tissue	53.49	20.33	57	52.99	19.35	57	61369034	Not_Applicable	Female	63	≤ 65	Treated	Radiation	Rectum	Rectum	Rectum	Mucinous Adenocarcinoma	Low Grade	N/A	Stage I	6806	No	6806	Alive	Yes	25	0.19	15921	5	99	28	Non-Hypermutated	MSS	0	Not_Applicable	Undefined	iCMS2	CRPS2	None	-11	Not_Applicable	Not_Applicable	Not_Applicable
U3258	CRC-SW-U3258-T	CRC-SW-U3258-N	CRC.SW.U3258.T	Not_Applicable	Surgery	Tumour Adjacent Tissue	52.52	19.73	56	52.33	22.46	57	61327334	Not_Applicable	Male	52	≤ 65	Treated	Radiation	Rectum	Rectum	Rectum	Adenocarcinoma	Low Grade	N/A	Stage III	6480	No	6480	Alive	Yes	20	0.17	30193	10	78	47	Non-Hypermutated	MSS	0	Not_Applicable	Undefined	Undefined	CRPS4	None	9	Not_Applicable	Not_Applicable	Not_Applicable
U3259	CRC-SW-U3259-T	CRC-SW-U3259-N	CRC.SW.U3259.T	Not_Applicable	Surgery	Tumour Adjacent Tissue	53.09	19.34	57	52.51	19.14	56	63377682	Not_Applicable	Female	84	≥ 80	Treated	Radiation	Rectum	Rectum	Rectum	Adenocarcinoma	Low Grade	N/A	Stage II	216	No	216	Dead	Yes	20	0.1	72735	6	56	34	Hypermutated	MSS	0	Not_Applicable	CMS4	iCMS3	CRPS4	None	-9	Not_Applicable	Not_Applicable	Not_Applicable
U3260	CRC-SW-U3260-T	CRC-SW-U3260-N	CRC.SW.U3260.T	Not_Applicable	Surgery	Tumour Adjacent Tissue	52.44	19.11	56	52.61	19.06	56	61005392	Not_Applicable	Female	75	66-79	Untreated	Not_Applicable	Colon	Cecum	Right Colon	Mucinous Adenocarcinoma	High Grade	Not_Applicable	Stage II	2368	No	2368	Dead	Yes	20	0.22	331316	28	65	18	Hypermutated	MSI	21.85	Class_1	CMS1	iCMS3	CRPS1	None	15	Not_Applicable	Not_Applicable	Not_Applicable
U3261	CRC-SW-U3261-T	CRC-SW-U3261-N	CRC.SW.U3261.T	Not_Applicable	Surgery	Tumour Adjacent Tissue	46.68	17.87	50	51.73	21.03	56	100985610	Not_Applicable	Male	57	≤ 65	Untreated	Not_Applicable	Colon	Cecum	Right Colon	Adenocarcinoma	Low Grade	Not_Applicable	Stage II	5601	No	5601	Alive	Yes	20	0.32	393554	32	61	34	Hypermutated	MSI	41.71	Class_2	CMS1	iCMS3	CRPS1	None	23	Not_Applicable	Not_Applicable	Not_Applicable
U3262	CRC-SW-U3262-T	CRC-SW-U3262-N	CRC.SW.U3262.T	Not_Applicable	Surgery	Tumour Adjacent Tissue	52.54	21.24	54	52.2	19.09	56	93120122	Not_Applicable	Female	61	≤ 65	Untreated	Not_Applicable	Colon	Sigmoid Colon	Left Colon	Adenocarcinoma	Low Grade	Not_Applicable	Stage III	5956	No	5956	Alive	Yes	20	0.2	21227	7	94	63	Non-Hypermutated	MSS	0.24	Not_Applicable	CMS4	iCMS2	CRPS2	None	7	Not_Applicable	Not_Applicable	Not_Applicable
U3263	CRC-SW-U3263-T	CRC-SW-U3263-N	CRC.SW.U3263.T	Not_Applicable	Surgery	Tumour Adjacent Tissue	52.68	22.29	56	52.23	18.9	56	61050932	Not_Applicable	Female	85	≥ 80	Untreated	Not_Applicable	Colon	Sigmoid Colon	Left Colon	Mucinous Adenocarcinoma	Low Grade	Not_Applicable	Stage II	2744	No	2744	Dead	Yes	20	0.38	14668	6	192	91	Non-Hypermutated	MSS	0.24	Not_Applicable	CMS3	iCMS3	CRPS5	None	-5	Not_Applicable	Not_Applicable	Not_Applicable
U3265	CRC-SW-U3265-T	CRC-SW-U3265-N	CRC.SW.U3265.T	Not_Applicable	Surgery	Tumour Adjacent Tissue	51.41	21.23	53	52.71	19.87	57	61213776	Not_Applicable	Male	82	≥ 80	Untreated	Not_Applicable	Colon	Rectosigmoid Junction	Left Colon	Adenocarcinoma	Low Grade	Not_Applicable	Stage III	7	No	7	Dead	Yes	20	0.16	28907	5	126	56	Non-Hypermutated	MSS	0.02	Not_Applicable	CMS2	iCMS2	CRPS2	None	-9	Not_Applicable	Not_Applicable	Not_Applicable
U3266	CRC-SW-U3266-T	CRC-SW-U3266-N	CRC.SW.U3266.T	Not_Applicable	Surgery	Tumour Adjacent Tissue	52.75	19.98	56	52.15	19.74	57	63926248	Not_Applicable	Male	65	≤ 65	Untreated	Not_Applicable	Colon	Hepatic Flexure	Right Colon	Adenocarcinoma	Low Grade	Not_Applicable	Stage II	5900	No	5900	Alive	Yes	20	0.13	15343	6	86	55	Non-Hypermutated	MSS	0	Not_Applicable	CMS4	iCMS2	CRPS2	None	-3	Not_Applicable	Not_Applicable	Not_Applicable
U3267	CRC-SW-U3267-T	CRC-SW-U3267-N	CRC.SW.U3267.T	Not_Applicable	Surgery	Tumour Adjacent Tissue	52.73	20.77	56	52.09	19	56	64850782	Not_Applicable	Female	79	66-79	Untreated	Not_Applicable	Rectum	Rectum	Rectum	Adenocarcinoma	Low Grade	70	Stage II	3628	No	3628	Dead	Yes	20	0.14	37684	5	66	86	Non-Hypermutated	MSS	0	Not_Applicable	CMS4	Undefined	CRPS2	None	1	Not_Applicable	Not_Applicable	Not_Applicable
U3268	CRC-SW-U3268-T	CRC-SW-U3268-N	CRC.SW.U3268.T	Not_Applicable	Surgery	Tumour Adjacent Tissue	52.74	19.99	57	52.6	19.26	56	61415244	Not_Applicable	Female	61	≤ 65	Untreated	Not_Applicable	Rectum	Rectum	Rectum	Mucinous Adenocarcinoma	High Grade	N/A	Stage IV	Not_Applicable	Not_Applicable	5363	Alive	Yes	20	0.17	18567	6	51	20	Non-Hypermutated	MSS	0.01	Not_Applicable	CMS3	iCMS3	CRPS5	None	-35	Not_Applicable	No	No
U3269	CRC-SW-U3269-T	CRC-SW-U3269-N	CRC.SW.U3269.T	Not_Applicable	Surgery	Tumour Adjacent Tissue	50.65	19.17	54	51.67	18.95	55	62559004	Not_Applicable	Female	67	66-79	Untreated	Not_Applicable	Colon	Transverse Colon	Right Colon	Adenocarcinoma	Low Grade	Not_Applicable	Stage III	5507	No	5507	Alive	Yes	20	0.18	18007	6	46	33	Non-Hypermutated	MSS	0	Not_Applicable	Undefined	iCMS2	CRPS2	None	-11	Not_Applicable	Not_Applicable	Not_Applicable
U3270	CRC-SW-U3270-T	CRC-SW-U3270-N	CRC.SW.U3270.T	Not_Applicable	Surgery	Tumour Adjacent Tissue	51.85	19.66	56	52.06	19.6	56	63975418	Not_Applicable	Male	67	66-79	Treated	Radiation	Rectum	Rectum	Rectum	Mucinous Adenocarcinoma	Low Grade	40	Stage II	937	No	937	Dead	Yes	20	0.16	277065	32	35	11	Hypermutated	MSI	8.28	Class_1	CMS4	iCMS3	CRPS1	None	-3	Not_Applicable	Not_Applicable	Not_Applicable
U3271	CRC-SW-U3271-T	CRC-SW-U3271-N	CRC.SW.U3271.T	Not_Applicable	Surgery	Tumour Adjacent Tissue	52.01	19.11	56	52.34	18.92	56	62571448	Not_Applicable	Female	60	≤ 65	Treated	Radiation	Rectum	Rectum	Rectum	Adenocarcinoma	Low Grade	50	Stage II	5564	No	5564	Alive	Yes	20	0.13	12088	4	47	39	Non-Hypermutated	MSS	0	Not_Applicable	CMS4	iCMS3	CRPS4	None	-21	Not_Applicable	Not_Applicable	Not_Applicable
U3272	CRC-SW-U3272-T	CRC-SW-U3272-N	CRC.SW.U3272.T	Not_Applicable	Surgery	Tumour Adjacent Tissue	50.47	19.34	54	51.75	19.66	56	60548052	Not_Applicable	Male	67	66-79	Untreated	Not_Applicable	Colon	Ascending Colon	Right Colon	Mucinous Adenocarcinoma	Low Grade	Not_Applicable	Stage II	5468	No	5468	Alive	Yes	20	0.14	140635	20	69	33	Hypermutated	MSI	4.19	Class_1	CMS1	iCMS3	Undefined	None	-13	Not_Applicable	Not_Applicable	Not_Applicable
U3273	CRC-SW-U3273-T	CRC-SW-U3273-N	CRC.SW.U3273.T	Not_Applicable	Surgery	Tumour Adjacent Tissue	52.52	20.54	56	52.96	20.04	57	61565844	Not_Applicable	Male	53	≤ 65	Treated	Radiation	Rectum	Rectum	Rectum	Adenocarcinoma	Low Grade	N/A	Stage III	6232	No	6232	Alive	Yes	20	0.13	7191	2	110	32	Non-Hypermutated	MSS	0	Not_Applicable	CMS4	iCMS2	CRPS4	None	-17	Not_Applicable	Not_Applicable	Not_Applicable
U3274	CRC-SW-U3274-T	CRC-SW-U3274-N	CRC.SW.U3274.T	Not_Applicable	Surgery	Tumour Adjacent Tissue	53.07	19.36	57	52.78	19.36	57	64490174	Not_Applicable	Female	61	≤ 65	Untreated	Not_Applicable	Colon	Ascending Colon	Right Colon	Mucinous Adenocarcinoma	High Grade	Not_Applicable	Stage III	4122	No	4122	Dead	Yes	20	0.1	131448	16	27	33	Hypermutated	MSS	0.41	Not_Applicable	CMS4	iCMS3	CRPS1	None	13	Not_Applicable	Not_Applicable	Not_Applicable
U3275	CRC-SW-U3275-T	CRC-SW-U3275-N	CRC.SW.U3275.T	Not_Applicable	Surgery	Tumour Adjacent Tissue	49.37	18.71	52	51.95	18.97	56	61702510	Not_Applicable	Female	88	≥ 80	Untreated	Not_Applicable	Colon	Cecum	Right Colon	Adenocarcinoma	Low Grade	Not_Applicable	Stage III	819	No	819	Dead	Yes	20	0.23	26709	7	44	86	Non-Hypermutated	MSS	0.04	Not_Applicable	Undefined	iCMS3	CRPS5	None	-29	Not_Applicable	Not_Applicable	Not_Applicable
U3276	CRC-SW-U3276-T	CRC-SW-U3276-N	CRC.SW.U3276.T	Not_Applicable	Surgery	Tumour Adjacent Tissue	52.36	19.59	56	51.66	18.63	55	63751034	Not_Applicable	Female	84	≥ 80	Treated	Radiation	Rectum	Rectum	Rectum	Adenocarcinoma	Low Grade	N/A	Stage II	2394	No	2394	Dead	Yes	20	0.1	9663	3	70	51	Non-Hypermutated	MSS	0	Not_Applicable	CMS4	iCMS3	CRPS4	None	-3	Not_Applicable	Not_Applicable	Not_Applicable
U3277	CRC-SW-U3277-T	CRC-SW-U3277-N	CRC.SW.U3277.T	Not_Applicable	Surgery	Tumour Adjacent Tissue	52.54	20.34	56	52.33	19.83	57	66074874	Not_Applicable	Male	61	≤ 65	Treated	Chemotherapy	Colon	Sigmoid Colon	Left Colon	Adenocarcinoma	High Grade	Not_Applicable	Stage IV	Not_Applicable	Not_Applicable	844	Dead	Yes	20	0.11	21881	5	67	46	Non-Hypermutated	MSS	0	Not_Applicable	CMS4	iCMS3	CRPS4	None	1	Not_Applicable	No	No
U3278	CRC-SW-U3278-T	CRC-SW-U3278-N	CRC.SW.U3278.T	Not_Applicable	Surgery	Tumour Adjacent Tissue	53.13	19.59	57	50.7	20.59	54	64148604	Not_Applicable	Female	59	≤ 65	Untreated	Not_Applicable	Colon	Cecum	Right Colon	Mucinous Adenocarcinoma	High Grade	Not_Applicable	Stage III	4087	No	4087	Dead	Yes	20	0.1	10741	6	73	15	Non-Hypermutated	MSS	0	Not_Applicable	CMS4	Undefined	CRPS4	None	9	Not_Applicable	Not_Applicable	Not_Applicable
U3279	CRC-SW-U3279-T	CRC-SW-U3279-N	CRC.SW.U3279.T	Not_Applicable	Surgery	Tumour Adjacent Tissue	52.23	20.28	56	51.87	19.91	56	67105960	Not_Applicable	Male	83	≥ 80	Untreated	Not_Applicable	Rectum	Rectum	Rectum	Adenocarcinoma	Low Grade	N/A	Stage III	5243	No	5243	Dead	Yes	20	0.11	18244	5	93	69	Non-Hypermutated	MSS	0	Not_Applicable	CMS4	iCMS2	CRPS4	None	7	Not_Applicable	Not_Applicable	Not_Applicable
U3280	CRC-SW-U3280-T	CRC-SW-U3280-N	CRC.SW.U3280.T	Not_Applicable	Surgery	Tumour Adjacent Tissue	53.32	20.32	57	53.19	19.41	57	63787790	Not_Applicable	Female	92	≥ 80	Untreated	Not_Applicable	Colon	Sigmoid Colon	Left Colon	Mucinous Adenocarcinoma	Low Grade	Not_Applicable	Stage II	844	No	844	Dead	Yes	20	0.15	18472	7	82	82	Non-Hypermutated	MSS	0	Not_Applicable	CMS4	iCMS3	CRPS4	None	-1	Not_Applicable	Not_Applicable	Not_Applicable
UM001	CRC-SW-UM001-T	CRC-SW-UM001-N	CRC.SW.UM001.T	Not_Applicable	Surgery	Tumour Adjacent Tissue	53.56	31.31	54	53.16	19.4	57	63190248	Not_Applicable	Female	82	≥ 80	Untreated	Not_Applicable	Colon	Hepatic Flexure	Right Colon	Adenocarcinoma	Low Grade	Not_Applicable	Stage I	3295	No	3295	Dead	Yes	40	0.38	28862	6	5388	33	Non-Hypermutated	MSS	2.68	Not_Applicable	CMS2	iCMS2	CRPS3	Linear	-19	Not_Applicable	Not_Applicable	Not_Applicable
UM002	CRC-SW-UM002-T	CRC-SW-UM002-N	CRC.SW.UM002.T	Not_Applicable	Surgery	Tumour Adjacent Tissue	52.65	21.62	55	52.69	19.63	57	59668860	Not_Applicable	Male	61	≤ 65	Untreated	Not_Applicable	Colon	Rectosigmoid Junction	Left Colon	Adenocarcinoma	Low Grade	Not_Applicable	Stage III	4629	No	4629	Alive	Yes	40	0.22	18800	8	418	61	Non-Hypermutated	MSS	0.06	Not_Applicable	CMS2	iCMS2	CRPS3	None	-13	Not_Applicable	Not_Applicable	Not_Applicable
UM003	CRC-SW-UM003-T	CRC-SW-UM003-N	CRC.SW.UM003.T	Not_Applicable	Surgery	Tumour Adjacent Tissue	52.83	20.37	56	50.62	20.09	54	62915048	Not_Applicable	Male	62	≤ 65	Untreated	Not_Applicable	Rectum	Rectum	Rectum	Adenocarcinoma	Low Grade	N/A	Stage II	4530	No	4530	Alive	Yes	20	0.13	14674	1	126	38	Non-Hypermutated	MSS	0	Not_Applicable	CMS4	iCMS2	CRPS4	None	13	Not_Applicable	Not_Applicable	Not_Applicable
UM004	CRC-SW-UM004-T	CRC-SW-UM004-N	CRC.SW.UM004.T	Not_Applicable	Surgery	Tumour Adjacent Tissue	52.05	19.67	55	50.88	19.27	55	63689738	Not_Applicable	Female	82	≥ 80	Untreated	Not_Applicable	Colon	Hepatic Flexure	Right Colon	Mucinous Adenocarcinoma	High Grade	Not_Applicable	Stage I	2657	No	2657	Dead	Yes	80	0.4	319179	25	209	138	Hypermutated	MSI	44.49	Class_2	CMS3	iCMS3	CRPS5	None	-39	Not_Applicable	Not_Applicable	Not_Applicable
UM005	CRC-SW-UM005-T	CRC-SW-UM005-N	CRC.SW.UM005.T	Not_Applicable	Surgery	Tumour Adjacent Tissue	52.07	27.26	54	53.92	19.46	58	60329524	Not_Applicable	Female	80	≥ 80	Untreated	Not_Applicable	Colon	Splenic Flexure	Left Colon	Adenocarcinoma	Low Grade	Not_Applicable	Stage I	4268	No	4268	Alive	Yes	60	0.16	28506	6	11185	19	Non-Hypermutated	MSS	0.31	Not_Applicable	CMS2	iCMS2	CRPS3	None	-31	Not_Applicable	Not_Applicable	Not_Applicable
UM006	CRC-SW-UM006-T	CRC-SW-UM006-N	CRC.SW.UM006.T	Not_Applicable	Surgery	Tumour Adjacent Tissue	53.59	24.98	54	54.02	19.39	58	64303472	Not_Applicable	Female	66	66-79	Untreated	Not_Applicable	Colon	Rectosigmoid Junction	Left Colon	Adenocarcinoma	Low Grade	Not_Applicable	Stage III	4121	No	4121	Alive	Yes	50	0.21	28792	7	503	117	Non-Hypermutated	MSS	0.37	Not_Applicable	CMS2	iCMS2	CRPS3	Heavily rearranged	-25	Not_Applicable	Not_Applicable	Not_Applicable
UM007	CRC-SW-UM007-T	CRC-SW-UM007-N	CRC.SW.UM007.T	Not_Applicable	Surgery	Tumour Adjacent Tissue	53.39	19.63	57	50.08	27.38	50	61238754	Not_Applicable	Female	78	66-79	Untreated	Not_Applicable	Colon	Transverse Colon	Right Colon	Mucinous Adenocarcinoma	High Grade	Not_Applicable	Stage II	4058	No	4058	Alive	Yes	60	0.37	403611	26	1798	127	Hypermutated	MSI	50.46	Class_2	CMS3	iCMS3	CRPS5	None	-9	Not_Applicable	Not_Applicable	Not_Applicable
UM008	CRC-SW-UM008-T	CRC-SW-UM008-N	CRC.SW.UM008.T	Not_Applicable	Surgery	Tumour Adjacent Tissue	52.44	24.74	54	52.62	20.29	57	62565690	Not_Applicable	Male	64	≤ 65	Untreated	Not_Applicable	Rectum	Rectum	Rectum	Adenocarcinoma	Low Grade	N/A	Stage I	3956	No	3956	Alive	Yes	40	0.35	13635	7	277	180	Non-Hypermutated	MSS	1.05	Not_Applicable	CMS2	iCMS2	CRPS3	None	-13	Not_Applicable	Not_Applicable	Not_Applicable
UM009	CRC-SW-UM009-T	CRC-SW-UM009-N	CRC.SW.UM009.T	Not_Applicable	Surgery	Tumour Adjacent Tissue	52.39	22.99	54	52.15	20.5	55	62073842	Not_Applicable	Male	77	66-79	Treated	Radiation	Rectum	Rectum	Rectum	Mucinous Adenocarcinoma	High Grade	N/A	Stage III	405	Yes	905	Dead	Yes	40	0.13	33766	3	167	132	Non-Hypermutated	MSS	0.02	Not_Applicable	CMS4	iCMS2	CRPS4	None	3	Not_Applicable	Not_Applicable	Not_Applicable
UM010	CRC-SW-UM010-T	CRC-SW-UM010-N	CRC.SW.UM010.T	Not_Applicable	Surgery	Tumour Adjacent Tissue	52.87	20.54	57	53.05	20.18	57	62857370	Not_Applicable	Male	88	≥ 80	Untreated	Not_Applicable	Colon	Descending Colon	Left Colon	Adenocarcinoma	Low Grade	Not_Applicable	Stage II	779	No	779	Dead	Yes	80	0.37	14194	12	61	10	Non-Hypermutated	MSS	0.41	Not_Applicable	CMS2	iCMS3	CRPS3	None	-1	Not_Applicable	Not_Applicable	Not_Applicable
UM011	CRC-SW-UM011-T	CRC-SW-UM011-N	CRC.SW.UM011.T	Not_Applicable	Surgery	Tumour Adjacent Tissue	52.42	22.44	55	52.52	22.19	57	63217924	Not_Applicable	Male	76	66-79	Untreated	Not_Applicable	Colon	Hepatic Flexure	Right Colon	Adenocarcinoma	Low Grade	Not_Applicable	Stage II	3487	No	3487	Alive	Yes	20	0.2	15839	7	80	52	Non-Hypermutated	MSS	0	Not_Applicable	CMS2	iCMS2	CRPS3	None	-17	Not_Applicable	Not_Applicable	Not_Applicable
UM012	CRC-SW-UM012-T	CRC-SW-UM012-N	CRC.SW.UM012.T	Not_Applicable	Surgery	Tumour Adjacent Tissue	52.24	22.89	54	52.44	20.31	56	61391874	Not_Applicable	Female	51	≤ 65	Untreated	Not_Applicable	Colon	Hepatic Flexure	Right Colon	Adenocarcinoma	Low Grade	Not_Applicable	Stage III	3487	No	3487	Alive	Yes	30	0.27	27057	7	197	73	Non-Hypermutated	MSS	0.58	Not_Applicable	CMS2	iCMS2	CRPS3	None	-15	Not_Applicable	Not_Applicable	Not_Applicable
UM013	CRC-SW-UM013-T	CRC-SW-UM013-N	CRC.SW.UM013.T	Not_Applicable	Surgery	Tumour Adjacent Tissue	51.06	19.8	53	52.47	19.81	56	63143710	Not_Applicable	Female	71	66-79	Untreated	Not_Applicable	Colon	Ascending Colon	Right Colon	Adenocarcinoma	Low Grade	Not_Applicable	Stage II	3470	No	3470	Alive	Yes	80	0.32	23586	14	94	25	Non-Hypermutated	MSS	0.57	Not_Applicable	CMS3	iCMS3	CRPS5	None	3	Not_Applicable	Not_Applicable	Not_Applicable
UM014	CRC-SW-UM014-T	CRC-SW-UM014-N	CRC.SW.UM014.T	Not_Applicable	Surgery	Tumour Adjacent Tissue	51.2	19.9	54	52.45	24.84	57	62951946	Not_Applicable	Female	69	66-79	Untreated	Not_Applicable	Colon	Hepatic Flexure	Right Colon	Adenocarcinoma	Low Grade	Not_Applicable	Stage II	3392	No	3392	Alive	Yes	60	0.29	239144	28	3741	33	Hypermutated	MSI	36.99	Class_2	Undefined	iCMS3	CRPS3	None	-1	Not_Applicable	Not_Applicable	Not_Applicable
UM015	CRC-SW-UM015-T	CRC-SW-UM015-N	CRC.SW.UM015.T	Not_Applicable	Surgery	Tumour Adjacent Tissue	52.57	22.8	54	52.88	20.49	57	62167244	Not_Applicable	Male	71	66-79	Untreated	Not_Applicable	Rectum	Rectum	Rectum	Adenocarcinoma	Low Grade	N/A	Stage IV	Not_Applicable	Not_Applicable	914	Dead	Yes	50	0.29	17174	6	241	70	Non-Hypermutated	MSS	0.83	Not_Applicable	CMS2	iCMS2	CRPS3	None	-23	Not_Applicable	Yes	Yes
UM016	CRC-SW-UM016-T	CRC-SW-UM016-N	CRC.SW.UM016.T	Not_Applicable	Surgery	Tumour Adjacent Tissue	52.38	24.71	53	48.8	28.83	47	63920372	Not_Applicable	Female	51	≤ 65	Untreated	Not_Applicable	Rectum	Rectum	Rectum	Adenocarcinoma	Low Grade	N/A	Stage I	3251	No	3251	Alive	Yes	50	0.24	23304	5	1230	156	Non-Hypermutated	MSS	1.03	Not_Applicable	CMS2	iCMS2	CRPS3	None	-9	Not_Applicable	Not_Applicable	Not_Applicable
UM017	CRC-SW-UM017-T	CRC-SW-UM017-N	CRC.SW.UM017.T	Not_Applicable	Surgery	Tumour Adjacent Tissue	50.6	22.43	51	52.15	20.2	55	64341312	Not_Applicable	Female	85	≥ 80	Untreated	Not_Applicable	Colon	Splenic Flexure	Left Colon	Adenocarcinoma	High Grade	Not_Applicable	Stage IV	Not_Applicable	Not_Applicable	198	Dead	Yes	70	0.24	185559	18	221	245	Hypermutated	MSI	23.63	Class_2	CMS1	iCMS3	CRPS1	Heavily rearranged	21	Not_Applicable	Yes	No
UM018	CRC-SW-UM018-T	CRC-SW-UM018-N	CRC.SW.UM018.T	Not_Applicable	Surgery	Tumour Adjacent Tissue	51.99	22.05	55	53.91	19.27	57	61759934	Not_Applicable	Female	61	≤ 65	Untreated	Not_Applicable	Colon	Cecum	Right Colon	Adenocarcinoma	Low Grade	Not_Applicable	Stage I	2872	No	2872	Alive	Yes	50	0.21	21552	4	1394	12	Non-Hypermutated	MSS	0.02	Not_Applicable	CMS2	iCMS2	CRPS3	None	7	Not_Applicable	Not_Applicable	Not_Applicable
UM019	CRC-SW-UM019-T	CRC-SW-UM019-N	CRC.SW.UM019.T	Not_Applicable	Surgery	Tumour Adjacent Tissue	53.46	27.23	52	53.58	19.74	58	64646270	Not_Applicable	Male	68	66-79	Untreated	Not_Applicable	Colon	Sigmoid Colon	Left Colon	Adenocarcinoma	Low Grade	Not_Applicable	Stage IV	Not_Applicable	Not_Applicable	932	Dead	Yes	60	0.3	19505	3	586	269	Non-Hypermutated	MSS	1.1	Not_Applicable	CMS2	iCMS2	CRPS3	Heavily rearranged	-7	Not_Applicable	Yes	Yes
UM020	CRC-SW-UM020-T	CRC-SW-UM020-N	CRC.SW.UM020.T	Not_Applicable	Surgery	Tumour Adjacent Tissue	52.32	24.22	53	52.94	18.94	57	62154998	Not_Applicable	Female	64	≤ 65	Untreated	Not_Applicable	Rectum	Rectum	Rectum	Adenocarcinoma	Low Grade	N/A	Stage I	2823	No	2823	Alive	Yes	50	0.2	19596	5	256	56	Non-Hypermutated	MSS	0.22	Not_Applicable	CMS2	iCMS2	CRPS3	Circular	3	Not_Applicable	Not_Applicable	Not_Applicable
UM021	CRC-SW-UM021-T	CRC-SW-UM021-N	CRC.SW.UM021.T	Not_Applicable	Surgery	Tumour Adjacent Tissue	51.91	21.36	54	53.25	20.14	57	59383706	Not_Applicable	Male	89	≥ 80	Untreated	Not_Applicable	Colon	Hepatic Flexure	Right Colon	Adenocarcinoma	Low Grade	Not_Applicable	Stage II	2414	No	2414	Dead	Yes	20	0.2	31214	4	102	54	Non-Hypermutated	MSS	0.23	Not_Applicable	CMS2	iCMS2	CRPS3	None	-9	Not_Applicable	Not_Applicable	Not_Applicable
UM022	CRC-SW-UM022-T	CRC-SW-UM022-N	CRC.SW.UM022.T	Not_Applicable	Surgery	Tumour Adjacent Tissue	52.51	24.48	53	53.56	19.15	57	63429264	Not_Applicable	Female	71	66-79	Untreated	Not_Applicable	Colon	Ascending Colon	Right Colon	Adenocarcinoma	Low Grade	Not_Applicable	Stage III	1254	No	1254	Dead	Yes	60	0.3	20932	3	179	171	Non-Hypermutated	MSS	0.77	Not_Applicable	CMS1	iCMS3	CRPS1	Circular	-33	Not_Applicable	Not_Applicable	Not_Applicable
UM023	CRC-SW-UM023-T	CRC-SW-UM023-N	CRC.SW.UM023.T	CRC.SW.UM023.N	Surgery	Tumour Adjacent Tissue	52.81	22.07	56	52.7	19.29	56	67262780	65543388	Female	45	≤ 65	Untreated	Not_Applicable	Colon	Ascending Colon	Right Colon	Adenocarcinoma	Low Grade	Not_Applicable	Stage II	2762	No	2762	Alive	Yes	40	0.33	29995	5	277	297	Non-Hypermutated	MSS	0.42	Not_Applicable	CMS3	iCMS3	CRPS1	Heavily rearranged	-19	19	Not_Applicable	Not_Applicable
UM024	CRC-SW-UM024-T	CRC-SW-UM024-N	CRC.SW.UM024.T	Not_Applicable	Surgery	Tumour Adjacent Tissue	51.34	23.75	52	52.62	19.11	56	60405706	Not_Applicable	Female	82	≥ 80	Untreated	Not_Applicable	Colon	Transverse Colon	Right Colon	Adenocarcinoma	High Grade	Not_Applicable	Stage II	2762	No	2762	Alive	Yes	30	0.27	213543	24	371	76	Hypermutated	MSI	30.18	Class_1	CMS1	iCMS3	CRPS1	None	23	Not_Applicable	Not_Applicable	Not_Applicable
UM025	CRC-SW-UM025-T	CRC-SW-UM025-N	CRC.SW.UM025.T	Not_Applicable	Surgery	Tumour Adjacent Tissue	51.94	19.8	55	52.38	20.26	55	64041660	Not_Applicable	Female	81	≥ 80	Untreated	Not_Applicable	Colon	Ascending Colon	Right Colon	Adenocarcinoma	High Grade	Not_Applicable	Stage III	1896	No	1896	Dead	Yes	70	0.15	281697	29	29	73	Hypermutated	MSI	22.44	Class_1	CMS1	iCMS3	CRPS1	None	15	Not_Applicable	Not_Applicable	Not_Applicable
UM027	CRC-SW-UM027-T	CRC-SW-UM027-N	CRC.SW.UM027.T	Not_Applicable	Surgery	Tumour Adjacent Tissue	52.69	20.71	56	54.13	19.28	58	67175586	Not_Applicable	Female	74	66-79	Untreated	Not_Applicable	Colon	Ascending Colon	Right Colon	Adenocarcinoma	High Grade	Not_Applicable	Stage III	109	Yes	725	Dead	Yes	30	0.28	37688	4	135	132	Non-Hypermutated	MSS	0.44	Not_Applicable	CMS4	iCMS3	CRPS4	None	23	Not_Applicable	Not_Applicable	Not_Applicable
UM028	CRC-SW-UM028-T	CRC-SW-UM028-N	CRC.SW.UM028.T	CRC.SW.UM028.N	Surgery	Tumour Adjacent Tissue	53.41	20.96	56	52.78	19.66	56	67310782	66350556	Female	67	66-79	Untreated	Not_Applicable	Rectum	Rectum	Rectum	Adenocarcinoma	Low Grade	N/A	Stage I	2703	No	2703	Alive	Yes	30	0.23	18412	4	145	242	Non-Hypermutated	MSS	0.01	Not_Applicable	CMS2	iCMS2	CRPS3	None	-21	-21	Not_Applicable	Not_Applicable
UM029	CRC-SW-UM029-T	CRC-SW-UM029-N	CRC.SW.UM029.T	Not_Applicable	Surgery	Tumour Adjacent Tissue	52.16	24.39	53	51.78	19.8	56	65815902	Not_Applicable	Male	77	66-79	Untreated	Not_Applicable	Colon	Cecum	Right Colon	Adenocarcinoma	Low Grade	Not_Applicable	Stage I	2226	No	2226	Dead	Yes	30	0.35	24282	6	111	24	Non-Hypermutated	MSS	0.71	Not_Applicable	CMS2	iCMS2	CRPS3	BFB	-39	Not_Applicable	Not_Applicable	Not_Applicable
UM030	CRC-SW-UM030-T	CRC-SW-UM030-N	CRC.SW.UM030.T	Not_Applicable	Surgery	Tumour Adjacent Tissue	52.83	20.76	56	52.85	21.88	57	64396600	Not_Applicable	Male	65	≤ 65	Untreated	Not_Applicable	Colon	Cecum	Right Colon	Adenocarcinoma	Low Grade	Not_Applicable	Stage III	2339	No	2339	Alive	Yes	70	0.12	160087	13	29	28	Hypermutated	MSI	4.13	Class_2	CMS3	iCMS3	CRPS5	None	-31	Not_Applicable	Not_Applicable	Not_Applicable
UM031	CRC-SW-UM031-T	CRC-SW-UM031-N	CRC.SW.UM031.T	Not_Applicable	Surgery	Tumour Adjacent Tissue	53.25	20.1	56	52.89	23.68	57	67252954	Not_Applicable	Female	78	66-79	Untreated	Not_Applicable	Colon	Cecum	Right Colon	Adenocarcinoma	High Grade	Not_Applicable	Stage II	888	No	888	Dead	Yes	50	0.29	479484	34	3457	121	Hypermutated	MSI	44.19	Class_1	CMS1	iCMS3	CRPS1	Linear	7	Not_Applicable	Not_Applicable	Not_Applicable
UM032	CRC-SW-UM032-T	CRC-SW-UM032-N	CRC.SW.UM032.T	Not_Applicable	Surgery	Tumour Adjacent Tissue	54.29	23.26	56	53.1	20.01	57	62987902	Not_Applicable	Male	77	66-79	Untreated	Not_Applicable	Rectum	Rectum	Rectum	Adenocarcinoma	Low Grade	N/A	Stage II	2693	No	2693	Alive	Yes	30	0.27	17748	4	247	105	Non-Hypermutated	MSS	0.21	Not_Applicable	Undefined	iCMS2	CRPS2	BFB	7	Not_Applicable	Not_Applicable	Not_Applicable
UM033	CRC-SW-UM033-T	CRC-SW-UM033-N	CRC.SW.UM033.T	Not_Applicable	Surgery	Tumour Adjacent Tissue	51.41	30.1	50	53.45	19.88	56	63443978	Not_Applicable	Female	82	≥ 80	Untreated	Not_Applicable	Colon	Rectosigmoid Junction	Left Colon	Adenocarcinoma	Low Grade	Not_Applicable	Stage II	3077	No	3077	Alive	Yes	60	0.22	36260	6	5390	166	Non-Hypermutated	MSS	0.59	Not_Applicable	Undefined	iCMS2	CRPS3	Circular	9	Not_Applicable	Not_Applicable	Not_Applicable
UM034	CRC-SW-UM034-T	CRC-SW-UM034-N	CRC.SW.UM034.T	Not_Applicable	Surgery	Tumour Adjacent Tissue	52.16	20.64	56	51.88	23.75	56	66019986	Not_Applicable	Male	81	≥ 80	Untreated	Not_Applicable	Colon	Transverse Colon	Right Colon	Adenocarcinoma	High Grade	Not_Applicable	Stage II	1892	No	1892	Dead	Yes	50	0.24	319457	23	35	86	Hypermutated	MSI	32.25	Class_1	CMS1	iCMS3	CRPS1	None	-3	Not_Applicable	Not_Applicable	Not_Applicable
UM035	CRC-SW-UM035-T	CRC-SW-UM035-N	CRC.SW.UM035.T	Not_Applicable	Surgery	Tumour Adjacent Tissue	52.88	20.93	57	53.56	20.37	58	67281548	Not_Applicable	Male	77	66-79	Untreated	Not_Applicable	Colon	Hepatic Flexure	Right Colon	Mucinous Adenocarcinoma	Low Grade	Not_Applicable	Stage III	2651	No	2651	Alive	Yes	80	0.42	347042	27	88	24	Hypermutated	MSI	48.87	Class_2	CMS3	iCMS3	CRPS1	None	-7	Not_Applicable	Not_Applicable	Not_Applicable
UM036	CRC-SW-UM036-T	CRC-SW-UM036-N	CRC.SW.UM036.T	Not_Applicable	Surgery	Tumour Adjacent Tissue	54.04	23.1	58	52.74	19.8	56	66568382	Not_Applicable	Female	54	≤ 65	Untreated	Not_Applicable	Colon	Descending Colon	Left Colon	Adenocarcinoma	High Grade	Not_Applicable	Stage III	2623	No	2623	Alive	Yes	50	0.31	28435	5	294	184	Non-Hypermutated	MSS	0.57	Not_Applicable	CMS2	iCMS2	CRPS3	None	-17	Not_Applicable	Not_Applicable	Not_Applicable
UM037	CRC-SW-UM037-T	CRC-SW-UM037-N	CRC.SW.UM037.T	Not_Applicable	Surgery	Tumour Adjacent Tissue	52.33	22.65	56	53.18	20.16	57	64111960	Not_Applicable	Male	83	≥ 80	Untreated	Not_Applicable	Colon	Ascending Colon	Right Colon	Adenocarcinoma	High Grade	Not_Applicable	Stage III	674	Yes	749	Dead	Yes	20	0.23	190930	20	39	41	Hypermutated	MSI	17.97	Class_2	CMS3	iCMS3	CRPS1	None	15	Not_Applicable	Not_Applicable	Not_Applicable
UM038	CRC-SW-UM038-T	CRC-SW-UM038-N	CRC.SW.UM038.T	Not_Applicable	Surgery	Tumour Adjacent Tissue	52.06	20.83	55	53.37	22.87	57	64550358	Not_Applicable	Female	71	66-79	Untreated	Not_Applicable	Colon	Ascending Colon	Right Colon	Adenocarcinoma	Low Grade	Not_Applicable	Stage I	2608	No	2608	Alive	Yes	70	0.32	228698	17	101	38	Hypermutated	MSI	35.84	Class_2	CMS1	iCMS3	CRPS1	None	15	Not_Applicable	Not_Applicable	Not_Applicable
UM039	CRC-SW-UM039-T	CRC-SW-UM039-N	CRC.SW.UM039.T	Not_Applicable	Surgery	Tumour Adjacent Tissue	53.91	23.65	56	54.42	19.54	58	65798686	Not_Applicable	Female	78	66-79	Untreated	Not_Applicable	Colon	Hepatic Flexure	Right Colon	Mucinous Adenocarcinoma	High Grade	Not_Applicable	Stage IV	Not_Applicable	Not_Applicable	431	Dead	Yes	80	0.35	476972	30	132	193	Hypermutated	MSI	52.01	Class_2	Undefined	iCMS3	CRPS1	None	3	Not_Applicable	Yes	No
UM040	CRC-SW-UM040-T	CRC-SW-UM040-N	CRC.SW.UM040.T	Not_Applicable	Surgery	Tumour Adjacent Tissue	52.41	26.04	52	52.17	21.44	55	68091768	Not_Applicable	Male	85	≥ 80	Untreated	Not_Applicable	Colon	Sigmoid Colon	Left Colon	Mucinous Adenocarcinoma	High Grade	Not_Applicable	Stage II	409	Yes	1538	Dead	Yes	80	0.3	22885	4	184	120	Non-Hypermutated	MSS	1.14	Not_Applicable	CMS3	iCMS3	CRPS5	Circular	-27	Not_Applicable	Not_Applicable	Not_Applicable
UM041	CRC-SW-UM041-T	CRC-SW-UM041-N	CRC.SW.UM041.T	CRC.SW.UM041.N	Surgery	Tumour Adjacent Tissue	53.41	24.59	53	52.54	20.43	56	66435250	63369718	Male	75	66-79	Untreated	Not_Applicable	Rectum	Rectum	Rectum	Adenocarcinoma	Low Grade	N/A	Stage I	2593	No	2593	Alive	Yes	40	0.27	15726	5	241	261	Non-Hypermutated	MSS	0.28	Not_Applicable	CMS2	iCMS2	CRPS3	None	3	-5	Not_Applicable	Not_Applicable
UM042	CRC-SW-UM042-T	CRC-SW-UM042-N	CRC.SW.UM042.T	Not_Applicable	Surgery	Tumour Adjacent Tissue	53.02	20.07	57	50.92	29.68	48	65234334	Not_Applicable	Female	80	≥ 80	Untreated	Not_Applicable	Colon	Cecum	Right Colon	Adenocarcinoma	High Grade	Not_Applicable	Stage III	2523	No	2523	Alive	Yes	70	0.07	39774	1	61	10	Non-Hypermutated	MSS	0	Not_Applicable	CMS1	Undefined	CRPS1	None	29	Not_Applicable	Not_Applicable	Not_Applicable
UM043	CRC-SW-UM043-T	CRC-SW-UM043-N	CRC.SW.UM043.T	CRC.SW.UM043.N	Surgery	Tumour Adjacent Tissue	52.21	21.97	54	53.3	20.27	58	65614600	66092976	Male	82	≥ 80	Untreated	Not_Applicable	Colon	Hepatic Flexure	Right Colon	Adenocarcinoma	Low Grade	Not_Applicable	Stage I	2516	No	2516	Alive	Yes	40	0.27	26742	6	83	94	Non-Hypermutated	MSS	0.18	Not_Applicable	CMS2	iCMS2	CRPS3	None	-17	-19	Not_Applicable	Not_Applicable
UM044	CRC-SW-UM044-T	CRC-SW-UM044-N	CRC.SW.UM044.T	CRC.SW.UM044.N	Surgery	Tumour Adjacent Tissue	53.48	23.11	55	51.59	23.66	54	66084294	64075194	Male	78	66-79	Untreated	Not_Applicable	Colon	Sigmoid Colon	Left Colon	Adenocarcinoma	Low Grade	Not_Applicable	Stage II	64	No	64	Dead	Yes	60	0.18	13642	3	117	118	Non-Hypermutated	MSS	0.08	Not_Applicable	CMS4	iCMS2	CRPS2	None	11	-23	Not_Applicable	Not_Applicable
UM045	CRC-SW-UM045-T	CRC-SW-UM045-N	CRC.SW.UM045.T	CRC.SW.UM045.N	Surgery	Tumour Adjacent Tissue	52.22	28.44	50	52.36	20.33	56	66454612	65491446	Male	61	≤ 65	Untreated	Not_Applicable	Colon	Sigmoid Colon	Left Colon	Adenocarcinoma	High Grade	Not_Applicable	Stage III	526	No	526	Dead	Yes	80	0.34	26581	4	318	266	Non-Hypermutated	MSS	1.14	Not_Applicable	Undefined	iCMS3	CRPS1	Circular	11	-33	Not_Applicable	Not_Applicable
UM046	CRC-SW-UM046-T	CRC-SW-UM046-N	CRC.SW.UM046.T	Not_Applicable	Surgery	Tumour Adjacent Tissue	51.62	25.69	52	51.96	22.19	56	66660276	Not_Applicable	Male	55	≤ 65	Untreated	Not_Applicable	Rectum	Rectum	Rectum	Adenocarcinoma	Low Grade	N/A	Stage III	2489	No	2489	Alive	Yes	20	0.37	14579	4	277	76	Non-Hypermutated	MSS	0.97	Not_Applicable	CMS2	iCMS2	CRPS3	Circular	-19	Not_Applicable	Not_Applicable	Not_Applicable
UM047	CRC-SW-UM047-T	CRC-SW-UM047-N	CRC.SW.UM047.T	Not_Applicable	Surgery	Tumour Adjacent Tissue	52.52	22.2	54	53.22	19.52	57	67922600	Not_Applicable	Female	84	≥ 80	Untreated	Not_Applicable	Colon	Ascending Colon	Right Colon	Adenocarcinoma	High Grade	Not_Applicable	Stage III	892	No	892	Dead	Yes	50	0.17	25592	8	206	201	Non-Hypermutated	MSS	0.01	Not_Applicable	Undefined	iCMS3	CRPS5	Linear	-21	Not_Applicable	Not_Applicable	Not_Applicable
UM048	CRC-SW-UM048-T	CRC-SW-UM048-N	CRC.SW.UM048.T	Not_Applicable	Surgery	Tumour Adjacent Tissue	52.83	21.55	55	50.81	20.69	54	66252276	Not_Applicable	Male	83	≥ 80	Untreated	Not_Applicable	Colon	Ascending Colon	Right Colon	Adenocarcinoma	Low Grade	Not_Applicable	Stage I	2459	No	2459	Alive	Yes	40	0.16	28207	6	77	87	Non-Hypermutated	MSS	0.02	Not_Applicable	CMS2	iCMS2	CRPS3	None	11	Not_Applicable	Not_Applicable	Not_Applicable
UM049	CRC-SW-UM049-T	CRC-SW-UM049-N	CRC.SW.UM049.T	CRC.SW.UM049.N	Surgery	Tumour Adjacent Tissue	51.26	23.51	51	51.89	20.07	56	66637568	65545110	Male	78	66-79	Untreated	Not_Applicable	Colon	Ascending Colon	Right Colon	Adenocarcinoma	Low Grade	Not_Applicable	Stage II	2455	No	2455	Alive	Yes	20	0.39	19483	10	56	43	Non-Hypermutated	MSS	1.04	Not_Applicable	Undefined	Undefined	CRPS3	None	-13	-29	Not_Applicable	Not_Applicable
UM050	CRC-SW-UM050-T	CRC-SW-UM050-N	CRC.SW.UM050.T	Not_Applicable	Surgery	Tumour Adjacent Tissue	50.81	20.06	54	51.51	19.48	56	63529172	Not_Applicable	Male	77	66-79	Untreated	Not_Applicable	Rectum	Rectum	Rectum	Adenocarcinoma	Low Grade	N/A	Stage III	246	No	246	Dead	Yes	20	0.09	12426	2	72	29	Non-Hypermutated	MSS	0	Not_Applicable	CMS3	iCMS3	CRPS5	None	-39	Not_Applicable	Not_Applicable	Not_Applicable
UM051	CRC-SW-UM051-T	CRC-SW-UM051-N	CRC.SW.UM051.T	Not_Applicable	Surgery	Tumour Adjacent Tissue	50.14	18.6	54	51.81	18.7	55	66632052	Not_Applicable	Female	72	66-79	Untreated	Not_Applicable	Colon	Sigmoid Colon	Left Colon	Adenocarcinoma	Low Grade	Not_Applicable	Stage IV	Not_Applicable	Not_Applicable	1640	Dead	Yes	40	0.25	14992	3	67	31	Non-Hypermutated	MSS	0.01	Not_Applicable	CMS3	iCMS3	CRPS5	None	-41	Not_Applicable	Yes	Yes
UM052	CRC-SW-UM052-T	CRC-SW-UM052-N	CRC.SW.UM052.T	Not_Applicable	Surgery	Tumour Adjacent Tissue	51.65	24.26	52	50.19	24.95	53	63298408	Not_Applicable	Male	73	66-79	Untreated	Not_Applicable	Colon	Sigmoid Colon	Left Colon	Mucinous Adenocarcinoma	Low Grade	Not_Applicable	Stage II	2439	No	2439	Alive	Yes	70	0.3	30015	4	1248	197	Non-Hypermutated	MSS	1.79	Not_Applicable	CMS2	iCMS2	CRPS3	None	-11	Not_Applicable	Not_Applicable	Not_Applicable
UM053	CRC-SW-UM053-T	CRC-SW-UM053-N	CRC.SW.UM053.T	Not_Applicable	Surgery	Tumour Adjacent Tissue	52.17	25.46	52	51.84	18.85	55	61386346	Not_Applicable	Female	36	≤ 65	Untreated	Not_Applicable	Colon	Cecum	Right Colon	Adenocarcinoma	High Grade	Not_Applicable	Stage III	286	Yes	2420	Alive	Yes	40	0.32	16241	3	215	103	Non-Hypermutated	MSS	1.03	Not_Applicable	CMS4	iCMS2	CRPS2	Heavily rearranged	-3	Not_Applicable	Not_Applicable	Not_Applicable
UM055	CRC-SW-UM055-T	CRC-SW-UM055-N	CRC.SW.UM055.T	Not_Applicable	Surgery	Tumour Adjacent Tissue	50.83	19.8	55	52.39	19.98	57	65650128	Not_Applicable	Male	80	≥ 80	Untreated	Not_Applicable	Colon	Ascending Colon	Right Colon	Adenocarcinoma	High Grade	Not_Applicable	Stage III	147	Yes	277	Dead	Yes	80	0.37	356676	27	53	56	Hypermutated	MSI	44.34	Class_2	CMS1	iCMS3	CRPS1	None	31	Not_Applicable	Not_Applicable	Not_Applicable
UM056	CRC-SW-UM056-T	CRC-SW-UM056-N	CRC.SW.UM056.T	Not_Applicable	Surgery	Tumour Adjacent Tissue	53.03	19.39	57	52.61	19.77	56	63982948	Not_Applicable	Female	76	66-79	Untreated	Not_Applicable	Colon	Cecum	Right Colon	Adenocarcinoma	Low Grade	Not_Applicable	Stage I	2405	No	2405	Alive	Yes	40	0.13	202007	19	25	22	Hypermutated	MSI	4.09	Class_2	CMS3	iCMS3	CRPS5	None	-1	Not_Applicable	Not_Applicable	Not_Applicable
UM057	CRC-SW-UM057-T	CRC-SW-UM057-N	CRC.SW.UM057.T	Not_Applicable	Surgery	Tumour Adjacent Tissue	52.68	19.64	56	52.17	19.13	56	65636840	Not_Applicable	Female	72	66-79	Untreated	Not_Applicable	Colon	Ascending Colon	Right Colon	Mucinous Adenocarcinoma	High Grade	Not_Applicable	Stage II	2402	No	2402	Alive	Yes	50	0.37	465676	24	101	111	Hypermutated	MSI	48.77	Class_2	CMS1	iCMS3	CRPS1	None	11	Not_Applicable	Not_Applicable	Not_Applicable
UM058	CRC-SW-UM058-T	CRC-SW-UM058-N	CRC.SW.UM058.T	Not_Applicable	Surgery	Tumour Adjacent Tissue	52.04	22.57	53	52.14	19.71	56	64606534	Not_Applicable	Male	83	≥ 80	Untreated	Not_Applicable	Rectum	Rectum	Rectum	Adenocarcinoma	Low Grade	N/A	Stage II	1713	No	1713	Dead	Yes	70	0.28	41645	6	209	156	Non-Hypermutated	MSS	0.51	Not_Applicable	Undefined	Undefined	CRPS1	None	9	Not_Applicable	Not_Applicable	Not_Applicable
UM059	CRC-SW-UM059-T	CRC-SW-UM059-N	CRC.SW.UM059.T	CRC.SW.UM059.N	Surgery	Tumour Adjacent Tissue	53.23	21.51	55	52.31	19.41	55	67616232	66113686	Female	74	66-79	Untreated	Not_Applicable	Colon	Sigmoid Colon	Left Colon	Adenocarcinoma	Low Grade	Not_Applicable	Stage III	127	Yes	1394	Dead	Yes	60	0.11	22622	5	102	67	Non-Hypermutated	MSS	0	Not_Applicable	CMS2	iCMS2	CRPS2	None	-15	-31	Not_Applicable	Not_Applicable
UM060	CRC-SW-UM060-T	CRC-SW-UM060-N	CRC.SW.UM060.T	Not_Applicable	Surgery	Tumour Adjacent Tissue	52.87	19.54	56	52.36	22.26	56	67725182	Not_Applicable	Female	78	66-79	Untreated	Not_Applicable	Colon	Transverse Colon	Right Colon	Mucinous Adenocarcinoma	High Grade	Not_Applicable	Stage II	376	Yes	542	Dead	Yes	20	0.17	22827	9	787	95	Non-Hypermutated	MSS	0.01	Not_Applicable	CMS3	iCMS3	CRPS1	None	-23	Not_Applicable	Not_Applicable	Not_Applicable
UM061	CRC-SW-UM061-T	CRC-SW-UM061-N	CRC.SW.UM061.T	Not_Applicable	Surgery	Tumour Adjacent Tissue	52.44	19.87	56	51.41	19.56	55	65370128	Not_Applicable	Male	84	≥ 80	Untreated	Not_Applicable	Colon	Sigmoid Colon	Left Colon	Adenocarcinoma	Low Grade	Not_Applicable	Stage III	2357	No	2357	Alive	Yes	50	0.3	294958	31	27	33	Hypermutated	MSI	38.57	Class_2	CMS3	iCMS3	CRPS1	None	-3	Not_Applicable	Not_Applicable	Not_Applicable
UM062	CRC-SW-UM062-T	CRC-SW-UM062-N	CRC.SW.UM062.T	Not_Applicable	Surgery	Tumour Adjacent Tissue	51.92	23.3	53	50.77	20.07	54	64694390	Not_Applicable	Male	91	≥ 80	Untreated	Not_Applicable	Colon	Cecum	Right Colon	Adenocarcinoma	Low Grade	Not_Applicable	Stage I	2161	No	2161	Dead	Yes	60	0.26	21833	5	190	111	Non-Hypermutated	MSS	0.45	Not_Applicable	Undefined	iCMS2	CRPS3	None	-5	Not_Applicable	Not_Applicable	Not_Applicable
UM063	CRC-SW-UM063-T	CRC-SW-UM063-N	CRC.SW.UM063.T	Not_Applicable	Surgery	Tumour Adjacent Tissue	52.03	24.5	54	52.07	19.57	55	66429364	Not_Applicable	Female	62	≤ 65	Untreated	Not_Applicable	Rectum	Rectum	Rectum	Adenocarcinoma	Low Grade	N/A	Stage I	2381	No	2381	Alive	Yes	40	0.28	45393	6	669	156	Non-Hypermutated	MSS	0.52	Not_Applicable	CMS3	iCMS3	CRPS5	None	-3	Not_Applicable	Not_Applicable	Not_Applicable
UM064	CRC-SW-UM064-T	CRC-SW-UM064-N	CRC.SW.UM064.T	Not_Applicable	Surgery	Tumour Adjacent Tissue	51.97	19.8	55	53.42	20.42	57	62780384	Not_Applicable	Female	60	≤ 65	Untreated	Not_Applicable	Colon	Ascending Colon	Right Colon	Adenocarcinoma	Low Grade	Not_Applicable	Stage II	2326	No	2326	Alive	Yes	70	0.27	39085	10	147	26	Non-Hypermutated	MSS	0.38	Not_Applicable	CMS3	iCMS3	CRPS5	None	-25	Not_Applicable	Not_Applicable	Not_Applicable
UM065	CRC-SW-UM065-T	CRC-SW-UM065-N	CRC.SW.UM065.T	Not_Applicable	Surgery	Tumour Adjacent Tissue	51.67	23.65	52	51.76	19.47	56	63308228	Not_Applicable	Male	57	≤ 65	Untreated	Not_Applicable	Rectum	Rectum	Rectum	Mucinous Adenocarcinoma	Low Grade	N/A	Stage II	2271	No	2271	Alive	Yes	80	0.23	20908	2	170	34	Non-Hypermutated	MSS	0.24	Not_Applicable	CMS2	iCMS2	CRPS3	None	-9	Not_Applicable	Not_Applicable	Not_Applicable
[truncated: 106 more rows]
[truncated: 13 more columns]
