# Supplementary material for: Prognostic genome and transcriptome signatures in colorectal cancers
Source: Nature. 2024 Aug 7;633(8028):137–46. doi: 10.1038/s41586-024-07769-3 (PMC11374687; doi:10.1038/s41586-024-07769-3)
Supplement: Supplementary file 3 — Supplementary Tables 1–4, 7–16 and 18–30. [file 41586_2024_7769_MOESM3_ESM.zip › Supplementary_Table_02.xlsx]

## Sheet: Sheet1
Supplementary Table 2. Two-way ANOVA test for DNA normal specimen types adjusted by multiple factors (tumour site, sex, age group, and tumour stage) in different analyses types.
Analyses type term	Subterm	P-value	DFn	DFd	F	ges	Number of samples with signature activity
Activity for decomposed signatures	DBS2	0.945	6	926	0.28	0.002	191
Activity for decomposed signatures	DBS4	0.966	6	926	0.23	0.002	81
Activity for decomposed signatures	DBS5	0.931	6	926	0.31	0.002	10
Activity for decomposed signatures	DBS6	0.907	6	926	0.35	0.002	6
Activity for decomposed signatures	DBS7	0.878	6	926	0.4	0.003	223
Activity for decomposed signatures	DBS78A	0.241	6	926	1.33	0.009	1017
Activity for decomposed signatures	DBS78B	0.455	6	926	0.95	0.006	329
Activity for decomposed signatures	DBS78C	0.751	6	926	0.57	0.004	256
Activity for decomposed signatures	DBS78F	0.416	6	926	1.01	0.007	100
Activity for decomposed signatures	DBS78G	0.771	6	926	0.55	0.004	14
Activity for decomposed signatures	DBS8	0.966	6	926	0.23	0.001	83
Activity for decomposed signatures	ID1	0.326	6	926	1.16	0.007	921
Activity for decomposed signatures	ID14	0.344	6	926	1.13	0.007	547
Activity for decomposed signatures	ID18	0.669	6	926	0.68	0.004	83
Activity for decomposed signatures	ID2	0.702	6	926	0.64	0.004	1040
Activity for decomposed signatures	ID4	0.686	6	926	0.66	0.004	16
Activity for decomposed signatures	ID6	0.776	6	926	0.54	0.004	20
Activity for decomposed signatures	ID7	0.71	6	926	0.63	0.004	1
Activity for decomposed signatures	ID8	0.621	6	926	0.73	0.005	77
Activity for decomposed signatures	ID83D	0.952	6	926	0.27	0.002	38
Activity for decomposed signatures	ID83K	0.703	6	926	0.64	0.004	289
Activity for decomposed signatures	ID9	0.072	6	926	1.94	0.012	96
Activity for decomposed signatures	SBS1	0.648	6	926	0.7	0.005	1055
Activity for decomposed signatures	SBS10a	0.329	6	926	1.16	0.007	11
Activity for decomposed signatures	SBS10b	0.863	6	926	0.42	0.003	7
Activity for decomposed signatures	SBS13	0.804	6	926	0.51	0.003	67
Activity for decomposed signatures	SBS14	0.999	6	926	0.06	0	8
Activity for decomposed signatures	SBS15	0.964	6	926	0.24	0.002	111
Activity for decomposed signatures	SBS17a	0.45	6	926	0.96	0.006	147
Activity for decomposed signatures	SBS17b	0.844	6	926	0.45	0.003	196
Activity for decomposed signatures	SBS18	0.629	6	926	0.72	0.005	678
Activity for decomposed signatures	SBS2	0.629	6	926	0.72	0.005	52
Activity for decomposed signatures	SBS20	0.994	6	926	0.12	0.001	10
Activity for decomposed signatures	SBS21	0.003	6	926	3.27	0.021	21
Activity for decomposed signatures	SBS26	0.947	6	926	0.28	0.002	68
Activity for decomposed signatures	SBS28	0.466	6	926	0.94	0.006	14
Activity for decomposed signatures	SBS3	0.797	6	926	0.52	0.003	16
Activity for decomposed signatures	SBS30	0.986	6	926	0.17	0.001	5
Activity for decomposed signatures	SBS34	0.44	6	926	0.98	0.006	17
Activity for decomposed signatures	SBS37	0.973	6	926	0.21	0.001	9
Activity for decomposed signatures	SBS42	0.622	6	926	0.73	0.005	2
Activity for decomposed signatures	SBS44	0.909	6	926	0.35	0.002	198
Activity for decomposed signatures	SBS5	0.629	6	926	0.73	0.005	1061
Activity for decomposed signatures	SBS54	0.61	6	926	0.75	0.005	4
Activity for decomposed signatures	SBS57	0.724	6	926	0.61	0.004	39
Activity for decomposed signatures	SBS7b	0.998	6	926	0.08	0.001	1
Activity for decomposed signatures	SBS7c	0.767	6	926	0.55	0.004	18
Activity for decomposed signatures	SBS8	0.42	6	926	1	0.006	75
Activity for decomposed signatures	SBS86	0.147	6	926	1.59	0.01	3
Activity for decomposed signatures	SBS88	0.949	6	926	0.27	0.002	32
Activity for decomposed signatures	SBS89	0.876	6	926	0.41	0.003	13
Activity for decomposed signatures	SBS90	0.774	6	926	0.55	0.004	16
Activity for decomposed signatures	SBS93	0.507	6	926	0.88	0.006	275
Activity for decomposed signatures	SBS94	0.861	6	926	0.43	0.003	10
Activity for decomposed signatures	SBS96AA	0.897	6	926	0.37	0.002	17
Activity for decomposed signatures	SBS96J	0.985	6	926	0.17	0.001	17
Activity for de novo signatures	DBS78A	0.204	6	926	1.42	0.009	1031
Activity for de novo signatures	DBS78B	0.413	6	926	1.02	0.007	616
Activity for de novo signatures	DBS78C	0.76	6	926	0.56	0.004	370
Activity for de novo signatures	DBS78D	0.954	6	926	0.26	0.002	508
Activity for de novo signatures	DBS78E	0.624	6	926	0.73	0.005	572
Activity for de novo signatures	DBS78F	0.257	6	926	1.29	0.008	277
Activity for de novo signatures	DBS78G	0.665	6	926	0.68	0.004	30
Activity for de novo signatures	DBS78H	0.881	6	926	0.4	0.003	112
Activity for de novo signatures	ID83A	0.491	6	926	0.9	0.006	229
Activity for de novo signatures	ID83B	0.986	6	926	0.16	0.001	810
Activity for de novo signatures	ID83C	0.67	6	926	0.68	0.004	183
Activity for de novo signatures	ID83D	0.21	6	926	1.4	0.009	67
Activity for de novo signatures	ID83E	0.628	6	926	0.73	0.005	714
Activity for de novo signatures	ID83F	0.82	6	926	0.48	0.003	576
Activity for de novo signatures	ID83G	0.849	6	926	0.44	0.003	691
Activity for de novo signatures	ID83H	0.86	6	926	0.43	0.003	254
Activity for de novo signatures	ID83I	0.464	6	926	0.94	0.006	742
Activity for de novo signatures	ID83J	0.793	6	926	0.52	0.003	327
Activity for de novo signatures	ID83K	0.968	6	926	0.23	0.001	463
Activity for de novo signatures	SBS96A	0.54	6	926	0.84	0.005	509
Activity for de novo signatures	SBS96AA	0.459	6	926	0.95	0.006	64
Activity for de novo signatures	SBS96B	0.429	6	926	0.99	0.006	304
Activity for de novo signatures	SBS96C	0.852	6	926	0.44	0.003	955
Activity for de novo signatures	SBS96D	0.952	6	926	0.27	0.002	334
Activity for de novo signatures	SBS96E	0.601	6	926	0.76	0.005	256
Activity for de novo signatures	SBS96F	0.034	6	926	2.28	0.015	154
Activity for de novo signatures	SBS96G	0.462	6	926	0.94	0.006	396
Activity for de novo signatures	SBS96H	0.994	6	926	0.12	0.001	295
Activity for de novo signatures	SBS96I	0.886	6	926	0.39	0.003	865
Activity for de novo signatures	SBS96J	0.986	6	926	0.17	0.001	82
Activity for de novo signatures	SBS96K	0.185	6	926	1.47	0.009	406
Activity for de novo signatures	SBS96L	0.255	6	926	1.3	0.008	519
Activity for de novo signatures	SBS96M	0.819	6	926	0.49	0.003	256
Activity for de novo signatures	SBS96N	0.661	6	926	0.69	0.004	451
Activity for de novo signatures	SBS96O	0.718	6	926	0.62	0.004	214
Activity for de novo signatures	SBS96P	0.353	6	926	1.11	0.007	455
Activity for de novo signatures	SBS96Q	0.848	6	926	0.45	0.003	266
Activity for de novo signatures	SBS96R	0.369	6	926	1.09	0.007	434
Activity for de novo signatures	SBS96S	0.135	6	926	1.63	0.01	280
Activity for de novo signatures	SBS96T	0.89	6	926	0.38	0.002	142
Activity for de novo signatures	SBS96U	0.832	6	926	0.47	0.003	152
Activity for de novo signatures	SBS96V	0.377	6	926	1.07	0.007	317
Activity for de novo signatures	SBS96W	0.526	6	926	0.86	0.006	152
Activity for de novo signatures	SBS96X	0.982	6	926	0.18	0.001	292
Activity for de novo signatures	SBS96Y	0.864	6	926	0.42	0.003	53
Activity for de novo signatures	SBS96Z	0.901	6	926	0.36	0.002	30
Copy number variation	Fraction cnv	0.738	6	926	0.59	0.004	Not_Applicable
Copy number variation	Number segments	0.4	6	926	1.04	0.007	Not_Applicable
MSISensor2 score	MSI score	0.843	6	926	0.45	0.003	Not_Applicable
Total mutation count	Mutation count	0.649	6	926	0.7	0.005	Not_Applicable
Total mutation count of specific mutation type	1:Del:C:0	0.744	6	926	0.58	0.004	Not_Applicable
Total mutation count of specific mutation type	1:Del:C:1	0.647	6	926	0.7	0.005	Not_Applicable
Total mutation count of specific mutation type	1:Del:C:2	0.719	6	926	0.61	0.004	Not_Applicable
Total mutation count of specific mutation type	1:Del:C:3	0.868	6	926	0.42	0.003	Not_Applicable
Total mutation count of specific mutation type	1:Del:C:4	0.7	6	926	0.64	0.004	Not_Applicable
Total mutation count of specific mutation type	1:Del:C:5	0.723	6	926	0.61	0.004	Not_Applicable
Total mutation count of specific mutation type	1:Del:T:0	0.598	6	926	0.77	0.005	Not_Applicable
Total mutation count of specific mutation type	1:Del:T:1	0.417	6	926	1.01	0.007	Not_Applicable
Total mutation count of specific mutation type	1:Del:T:2	0.695	6	926	0.64	0.004	Not_Applicable
Total mutation count of specific mutation type	1:Del:T:3	0.808	6	926	0.5	0.003	Not_Applicable
Total mutation count of specific mutation type	1:Del:T:4	0.771	6	926	0.55	0.004	Not_Applicable
Total mutation count of specific mutation type	1:Del:T:5	0.747	6	926	0.58	0.004	Not_Applicable
Total mutation count of specific mutation type	1:Ins:C:0	0.214	6	926	1.39	0.009	Not_Applicable
Total mutation count of specific mutation type	1:Ins:C:1	0.162	6	926	1.54	0.01	Not_Applicable
Total mutation count of specific mutation type	1:Ins:C:2	0.52	6	926	0.87	0.006	Not_Applicable
Total mutation count of specific mutation type	1:Ins:C:3	0.802	6	926	0.51	0.003	Not_Applicable
Total mutation count of specific mutation type	1:Ins:C:4	0.81	6	926	0.5	0.003	Not_Applicable
Total mutation count of specific mutation type	1:Ins:C:5	0.832	6	926	0.47	0.003	Not_Applicable
Total mutation count of specific mutation type	1:Ins:T:0	0.557	6	926	0.82	0.005	Not_Applicable
Total mutation count of specific mutation type	1:Ins:T:1	0.354	6	926	1.11	0.007	Not_Applicable
Total mutation count of specific mutation type	1:Ins:T:2	0.364	6	926	1.09	0.007	Not_Applicable
Total mutation count of specific mutation type	1:Ins:T:3	0.424	6	926	1	0.006	Not_Applicable
Total mutation count of specific mutation type	1:Ins:T:4	0.619	6	926	0.74	0.005	Not_Applicable
Total mutation count of specific mutation type	1:Ins:T:5	0.547	6	926	0.83	0.005	Not_Applicable
Total mutation count of specific mutation type	2:Del:M:1	0.566	6	926	0.81	0.005	Not_Applicable
Total mutation count of specific mutation type	2:Del:R:0	0.652	6	926	0.7	0.004	Not_Applicable
Total mutation count of specific mutation type	2:Del:R:1	0.145	6	926	1.59	0.01	Not_Applicable
Total mutation count of specific mutation type	2:Del:R:2	0.386	6	926	1.06	0.007	Not_Applicable
Total mutation count of specific mutation type	2:Del:R:3	0.75	6	926	0.58	0.004	Not_Applicable
Total mutation count of specific mutation type	2:Del:R:4	0.632	6	926	0.72	0.005	Not_Applicable
Total mutation count of specific mutation type	2:Del:R:5	0.676	6	926	0.67	0.004	Not_Applicable
Total mutation count of specific mutation type	2:Ins:R:0	0.701	6	926	0.64	0.004	Not_Applicable
Total mutation count of specific mutation type	2:Ins:R:1	0.517	6	926	0.87	0.006	Not_Applicable
Total mutation count of specific mutation type	2:Ins:R:2	0.752	6	926	0.57	0.004	Not_Applicable
Total mutation count of specific mutation type	2:Ins:R:3	0.606	6	926	0.75	0.005	Not_Applicable
Total mutation count of specific mutation type	2:Ins:R:4	0.52	6	926	0.86	0.006	Not_Applicable
Total mutation count of specific mutation type	2:Ins:R:5	0.708	6	926	0.63	0.004	Not_Applicable
Total mutation count of specific mutation type	3:Del:M:1	0.672	6	926	0.67	0.004	Not_Applicable
Total mutation count of specific mutation type	3:Del:M:2	0.718	6	926	0.62	0.004	Not_Applicable
Total mutation count of specific mutation type	3:Del:R:0	0.612	6	926	0.75	0.005	Not_Applicable
Total mutation count of specific mutation type	3:Del:R:1	0.71	6	926	0.63	0.004	Not_Applicable
Total mutation count of specific mutation type	3:Del:R:2	0.728	6	926	0.6	0.004	Not_Applicable
Total mutation count of specific mutation type	3:Del:R:3	0.443	6	926	0.97	0.006	Not_Applicable
Total mutation count of specific mutation type	3:Del:R:4	0.652	6	926	0.7	0.004	Not_Applicable
Total mutation count of specific mutation type	3:Del:R:5	0.622	6	926	0.73	0.005	Not_Applicable
Total mutation count of specific mutation type	3:Ins:R:0	0.632	6	926	0.72	0.005	Not_Applicable
Total mutation count of specific mutation type	3:Ins:R:1	0.533	6	926	0.85	0.005	Not_Applicable
Total mutation count of specific mutation type	3:Ins:R:2	0.444	6	926	0.97	0.006	Not_Applicable
Total mutation count of specific mutation type	3:Ins:R:3	0.339	6	926	1.14	0.007	Not_Applicable
Total mutation count of specific mutation type	3:Ins:R:4	0.614	6	926	0.74	0.005	Not_Applicable
Total mutation count of specific mutation type	3:Ins:R:5	0.717	6	926	0.62	0.004	Not_Applicable
Total mutation count of specific mutation type	4:Del:M:1	0.572	6	926	0.8	0.005	Not_Applicable
Total mutation count of specific mutation type	4:Del:M:2	0.722	6	926	0.61	0.004	Not_Applicable
Total mutation count of specific mutation type	4:Del:M:3	0.626	6	926	0.73	0.005	Not_Applicable
Total mutation count of specific mutation type	4:Del:R:0	0.589	6	926	0.78	0.005	Not_Applicable
Total mutation count of specific mutation type	4:Del:R:1	0.826	6	926	0.48	0.003	Not_Applicable
Total mutation count of specific mutation type	4:Del:R:2	0.382	6	926	1.06	0.007	Not_Applicable
Total mutation count of specific mutation type	4:Del:R:3	0.538	6	926	0.84	0.005	Not_Applicable
Total mutation count of specific mutation type	4:Del:R:4	0.345	6	926	1.13	0.007	Not_Applicable
Total mutation count of specific mutation type	4:Del:R:5	0.398	6	926	1.04	0.007	Not_Applicable
Total mutation count of specific mutation type	4:Ins:R:0	0.752	6	926	0.57	0.004	Not_Applicable
Total mutation count of specific mutation type	4:Ins:R:1	0.542	6	926	0.84	0.005	Not_Applicable
Total mutation count of specific mutation type	4:Ins:R:2	0.665	6	926	0.68	0.004	Not_Applicable
Total mutation count of specific mutation type	4:Ins:R:3	0.548	6	926	0.83	0.005	Not_Applicable
Total mutation count of specific mutation type	4:Ins:R:4	0.641	6	926	0.71	0.005	Not_Applicable
Total mutation count of specific mutation type	4:Ins:R:5	0.81	6	926	0.5	0.003	Not_Applicable
Total mutation count of specific mutation type	5:Del:M:1	0.504	6	926	0.89	0.006	Not_Applicable
Total mutation count of specific mutation type	5:Del:M:2	0.324	6	926	1.16	0.007	Not_Applicable
Total mutation count of specific mutation type	5:Del:M:3	0.446	6	926	0.97	0.006	Not_Applicable
Total mutation count of specific mutation type	5:Del:M:4	0.51	6	926	0.88	0.006	Not_Applicable
Total mutation count of specific mutation type	5:Del:M:5	0.46	6	926	0.95	0.006	Not_Applicable
Total mutation count of specific mutation type	5:Del:R:0	0.396	6	926	1.04	0.007	Not_Applicable
Total mutation count of specific mutation type	5:Del:R:1	0.418	6	926	1.01	0.006	Not_Applicable
Total mutation count of specific mutation type	5:Del:R:2	0.406	6	926	1.03	0.007	Not_Applicable
Total mutation count of specific mutation type	5:Del:R:3	0.367	6	926	1.09	0.007	Not_Applicable
Total mutation count of specific mutation type	5:Del:R:4	0.29	6	926	1.23	0.008	Not_Applicable
Total mutation count of specific mutation type	5:Del:R:5	0.738	6	926	0.59	0.004	Not_Applicable
Total mutation count of specific mutation type	5:Ins:R:0	0.929	6	926	0.32	0.002	Not_Applicable
Total mutation count of specific mutation type	5:Ins:R:1	0.234	6	926	1.34	0.009	Not_Applicable
Total mutation count of specific mutation type	5:Ins:R:2	0.448	6	926	0.96	0.006	Not_Applicable
Total mutation count of specific mutation type	5:Ins:R:3	0.749	6	926	0.58	0.004	Not_Applicable
Total mutation count of specific mutation type	5:Ins:R:4	0.72	6	926	0.61	0.004	Not_Applicable
Total mutation count of specific mutation type	5:Ins:R:5	0.86	6	926	0.43	0.003	Not_Applicable
Total mutation count of specific mutation type	A[C>A]A	0.343	6	926	1.13	0.007	Not_Applicable
Total mutation count of specific mutation type	A[C>A]C	0.925	6	926	0.32	0.002	Not_Applicable
Total mutation count of specific mutation type	A[C>A]G	0.642	6	926	0.71	0.005	Not_Applicable
Total mutation count of specific mutation type	A[C>A]T	0.274	6	926	1.26	0.008	Not_Applicable
Total mutation count of specific mutation type	A[C>G]A	0.256	6	926	1.3	0.008	Not_Applicable
Total mutation count of specific mutation type	A[C>G]C	0.195	6	926	1.44	0.009	Not_Applicable
Total mutation count of specific mutation type	A[C>G]G	0.373	6	926	1.08	0.007	Not_Applicable
Total mutation count of specific mutation type	A[C>G]T	0.105	6	926	1.76	0.011	Not_Applicable
Total mutation count of specific mutation type	A[C>T]A	0.877	6	926	0.4	0.003	Not_Applicable
Total mutation count of specific mutation type	A[C>T]C	0.866	6	926	0.42	0.003	Not_Applicable
Total mutation count of specific mutation type	A[C>T]G	0.538	6	926	0.84	0.005	Not_Applicable
Total mutation count of specific mutation type	A[C>T]T	0.78	6	926	0.54	0.003	Not_Applicable
Total mutation count of specific mutation type	A[T>A]A	0.234	6	926	1.34	0.009	Not_Applicable
Total mutation count of specific mutation type	A[T>A]C	0.325	6	926	1.16	0.007	Not_Applicable
Total mutation count of specific mutation type	A[T>A]G	0.056	6	926	2.05	0.013	Not_Applicable
Total mutation count of specific mutation type	A[T>A]T	0.708	6	926	0.63	0.004	Not_Applicable
Total mutation count of specific mutation type	A[T>C]A	0.21	6	926	1.4	0.009	Not_Applicable
Total mutation count of specific mutation type	A[T>C]C	0.63	6	926	0.72	0.005	Not_Applicable
Total mutation count of specific mutation type	A[T>C]G	0.353	6	926	1.11	0.007	Not_Applicable
Total mutation count of specific mutation type	A[T>C]T	0.327	6	926	1.16	0.007	Not_Applicable
Total mutation count of specific mutation type	A[T>G]A	0.451	6	926	0.96	0.006	Not_Applicable
Total mutation count of specific mutation type	A[T>G]C	0.712	6	926	0.62	0.004	Not_Applicable
Total mutation count of specific mutation type	A[T>G]G	0.635	6	926	0.72	0.005	Not_Applicable
Total mutation count of specific mutation type	A[T>G]T	0.456	6	926	0.95	0.006	Not_Applicable
Total mutation count of specific mutation type	AC>CA	0.647	6	926	0.7	0.005	Not_Applicable
Total mutation count of specific mutation type	AC>CG	0.972	6	926	0.21	0.001	Not_Applicable
Total mutation count of specific mutation type	AC>CT	0.815	6	926	0.49	0.003	Not_Applicable
Total mutation count of specific mutation type	AC>GA	0.699	6	926	0.64	0.004	Not_Applicable
Total mutation count of specific mutation type	AC>GG	0.385	6	926	1.06	0.007	Not_Applicable
Total mutation count of specific mutation type	AC>GT	0.535	6	926	0.85	0.005	Not_Applicable
Total mutation count of specific mutation type	AC>TA	0.835	6	926	0.47	0.003	Not_Applicable
Total mutation count of specific mutation type	AC>TG	0.358	6	926	1.1	0.007	Not_Applicable
Total mutation count of specific mutation type	AC>TT	0.484	6	926	0.91	0.006	Not_Applicable
Total mutation count of specific mutation type	AT>CA	0.688	6	926	0.65	0.004	Not_Applicable
Total mutation count of specific mutation type	AT>CC	0.385	6	926	1.06	0.007	Not_Applicable
Total mutation count of specific mutation type	AT>CG	0.867	6	926	0.42	0.003	Not_Applicable
Total mutation count of specific mutation type	AT>GA	0.443	6	926	0.97	0.006	Not_Applicable
Total mutation count of specific mutation type	AT>GC	0.399	6	926	1.04	0.007	Not_Applicable
Total mutation count of specific mutation type	AT>TA	0.494	6	926	0.9	0.006	Not_Applicable
Total mutation count of specific mutation type	C[C>A]A	0.829	6	926	0.47	0.003	Not_Applicable
Total mutation count of specific mutation type	C[C>A]C	0.934	6	926	0.31	0.002	Not_Applicable
Total mutation count of specific mutation type	C[C>A]G	0.896	6	926	0.37	0.002	Not_Applicable
Total mutation count of specific mutation type	C[C>A]T	0.799	6	926	0.51	0.003	Not_Applicable
Total mutation count of specific mutation type	C[C>G]A	0.655	6	926	0.69	0.004	Not_Applicable
Total mutation count of specific mutation type	C[C>G]C	0.941	6	926	0.29	0.002	Not_Applicable
Total mutation count of specific mutation type	C[C>G]G	0.405	6	926	1.03	0.007	Not_Applicable
Total mutation count of specific mutation type	C[C>G]T	0.546	6	926	0.83	0.005	Not_Applicable
Total mutation count of specific mutation type	C[C>T]A	0.459	6	926	0.95	0.006	Not_Applicable
Total mutation count of specific mutation type	C[C>T]C	0.838	6	926	0.46	0.003	Not_Applicable
Total mutation count of specific mutation type	C[C>T]G	0.469	6	926	0.94	0.006	Not_Applicable
Total mutation count of specific mutation type	C[C>T]T	0.745	6	926	0.58	0.004	Not_Applicable
Total mutation count of specific mutation type	C[T>A]A	0.031	6	926	2.32	0.015	Not_Applicable
Total mutation count of specific mutation type	C[T>A]C	0.747	6	926	0.58	0.004	Not_Applicable
Total mutation count of specific mutation type	C[T>A]G	0.127	6	926	1.66	0.011	Not_Applicable
Total mutation count of specific mutation type	C[T>A]T	0.429	6	926	0.99	0.006	Not_Applicable
Total mutation count of specific mutation type	C[T>C]A	0.094	6	926	1.81	0.012	Not_Applicable
Total mutation count of specific mutation type	C[T>C]C	0.585	6	926	0.78	0.005	Not_Applicable
Total mutation count of specific mutation type	C[T>C]G	0.493	6	926	0.9	0.006	Not_Applicable
Total mutation count of specific mutation type	C[T>C]T	0.394	6	926	1.05	0.007	Not_Applicable
Total mutation count of specific mutation type	C[T>G]A	0.682	6	926	0.66	0.004	Not_Applicable
Total mutation count of specific mutation type	C[T>G]C	0.903	6	926	0.36	0.002	Not_Applicable
Total mutation count of specific mutation type	C[T>G]G	0.829	6	926	0.47	0.003	Not_Applicable
Total mutation count of specific mutation type	C[T>G]T	0.805	6	926	0.51	0.003	Not_Applicable
Total mutation count of specific mutation type	CC>AA	0.873	6	926	0.41	0.003	Not_Applicable
Total mutation count of specific mutation type	CC>AG	0.652	6	926	0.7	0.004	Not_Applicable
Total mutation count of specific mutation type	CC>AT	0.441	6	926	0.97	0.006	Not_Applicable
Total mutation count of specific mutation type	CC>GA	0.484	6	926	0.91	0.006	Not_Applicable
Total mutation count of specific mutation type	CC>GG	0.295	6	926	1.22	0.008	Not_Applicable
Total mutation count of specific mutation type	CC>GT	0.287	6	926	1.23	0.008	Not_Applicable
Total mutation count of specific mutation type	CC>TA	0.651	6	926	0.7	0.005	Not_Applicable
Total mutation count of specific mutation type	CC>TG	0.633	6	926	0.72	0.005	Not_Applicable
Total mutation count of specific mutation type	CC>TT	0.832	6	926	0.47	0.003	Not_Applicable
Total mutation count of specific mutation type	CG>AT	0.47	6	926	0.93	0.006	Not_Applicable
Total mutation count of specific mutation type	CG>GC	0.477	6	926	0.92	0.006	Not_Applicable
Total mutation count of specific mutation type	CG>GT	0.58	6	926	0.79	0.005	Not_Applicable
Total mutation count of specific mutation type	CG>TA	0.972	6	926	0.21	0.001	Not_Applicable
Total mutation count of specific mutation type	CG>TC	0.272	6	926	1.26	0.008	Not_Applicable
Total mutation count of specific mutation type	CG>TT	0.555	6	926	0.82	0.005	Not_Applicable
Total mutation count of specific mutation type	CT>AA	0.434	6	926	0.99	0.006	Not_Applicable
Total mutation count of specific mutation type	CT>AC	0.577	6	926	0.79	0.005	Not_Applicable
Total mutation count of specific mutation type	CT>AG	0.749	6	926	0.58	0.004	Not_Applicable
Total mutation count of specific mutation type	CT>GA	0.183	6	926	1.48	0.009	Not_Applicable
Total mutation count of specific mutation type	CT>GC	0.421	6	926	1	0.006	Not_Applicable
Total mutation count of specific mutation type	CT>GG	0.609	6	926	0.75	0.005	Not_Applicable
Total mutation count of specific mutation type	CT>TA	0.304	6	926	1.2	0.008	Not_Applicable
Total mutation count of specific mutation type	CT>TC	0.43	6	926	0.99	0.006	Not_Applicable
Total mutation count of specific mutation type	CT>TG	0.8	6	926	0.51	0.003	Not_Applicable
Total mutation count of specific mutation type	G[C>A]A	0.552	6	926	0.82	0.005	Not_Applicable
Total mutation count of specific mutation type	G[C>A]C	0.751	6	926	0.57	0.004	Not_Applicable
Total mutation count of specific mutation type	G[C>A]G	0.871	6	926	0.41	0.003	Not_Applicable
Total mutation count of specific mutation type	G[C>A]T	0.465	6	926	0.94	0.006	Not_Applicable
Total mutation count of specific mutation type	G[C>G]A	0.748	6	926	0.58	0.004	Not_Applicable
Total mutation count of specific mutation type	G[C>G]C	0.745	6	926	0.58	0.004	Not_Applicable
Total mutation count of specific mutation type	G[C>G]G	0.437	6	926	0.98	0.006	Not_Applicable
Total mutation count of specific mutation type	G[C>G]T	0.372	6	926	1.08	0.007	Not_Applicable
Total mutation count of specific mutation type	G[C>T]A	0.837	6	926	0.46	0.003	Not_Applicable
Total mutation count of specific mutation type	G[C>T]C	0.803	6	926	0.51	0.003	Not_Applicable
Total mutation count of specific mutation type	G[C>T]G	0.862	6	926	0.43	0.003	Not_Applicable
Total mutation count of specific mutation type	G[C>T]T	0.773	6	926	0.55	0.004	Not_Applicable
Total mutation count of specific mutation type	G[T>A]A	0.057	6	926	2.05	0.013	Not_Applicable
Total mutation count of specific mutation type	G[T>A]C	0.63	6	926	0.72	0.005	Not_Applicable
Total mutation count of specific mutation type	G[T>A]G	0.181	6	926	1.48	0.01	Not_Applicable
Total mutation count of specific mutation type	G[T>A]T	0.499	6	926	0.89	0.006	Not_Applicable
Total mutation count of specific mutation type	G[T>C]A	0.105	6	926	1.76	0.011	Not_Applicable
Total mutation count of specific mutation type	G[T>C]C	0.714	6	926	0.62	0.004	Not_Applicable
Total mutation count of specific mutation type	G[T>C]G	0.091	6	926	1.83	0.012	Not_Applicable
Total mutation count of specific mutation type	G[T>C]T	0.312	6	926	1.19	0.008	Not_Applicable
Total mutation count of specific mutation type	G[T>G]A	0.518	6	926	0.87	0.006	Not_Applicable
Total mutation count of specific mutation type	G[T>G]C	0.829	6	926	0.47	0.003	Not_Applicable
Total mutation count of specific mutation type	G[T>G]G	0.867	6	926	0.42	0.003	Not_Applicable
Total mutation count of specific mutation type	G[T>G]T	0.851	6	926	0.44	0.003	Not_Applicable
Total mutation count of specific mutation type	GC>AA	0.85	6	926	0.44	0.003	Not_Applicable
Total mutation count of specific mutation type	GC>AG	0.093	6	926	1.81	0.012	Not_Applicable
Total mutation count of specific mutation type	GC>AT	0.517	6	926	0.87	0.006	Not_Applicable
Total mutation count of specific mutation type	GC>CA	0.274	6	926	1.26	0.008	Not_Applicable
Total mutation count of specific mutation type	GC>CG	0.788	6	926	0.53	0.003	Not_Applicable
Total mutation count of specific mutation type	GC>TA	0.454	6	926	0.96	0.006	Not_Applicable
Total mutation count of specific mutation type	T[C>A]A	0.275	6	926	1.26	0.008	Not_Applicable
Total mutation count of specific mutation type	T[C>A]C	0.396	6	926	1.04	0.007	Not_Applicable
Total mutation count of specific mutation type	T[C>A]G	0.437	6	926	0.98	0.006	Not_Applicable
Total mutation count of specific mutation type	T[C>A]T	0.363	6	926	1.1	0.007	Not_Applicable
Total mutation count of specific mutation type	T[C>G]A	0.486	6	926	0.91	0.006	Not_Applicable
Total mutation count of specific mutation type	T[C>G]C	0.281	6	926	1.25	0.008	Not_Applicable
Total mutation count of specific mutation type	T[C>G]G	0.412	6	926	1.02	0.007	Not_Applicable
Total mutation count of specific mutation type	T[C>G]T	0.317	6	926	1.18	0.008	Not_Applicable
Total mutation count of specific mutation type	T[C>T]A	0.761	6	926	0.56	0.004	Not_Applicable
Total mutation count of specific mutation type	T[C>T]C	0.808	6	926	0.5	0.003	Not_Applicable
Total mutation count of specific mutation type	T[C>T]G	0.875	6	926	0.41	0.003	Not_Applicable
Total mutation count of specific mutation type	T[C>T]T	0.712	6	926	0.62	0.004	Not_Applicable
Total mutation count of specific mutation type	T[T>A]A	0.353	6	926	1.11	0.007	Not_Applicable
Total mutation count of specific mutation type	T[T>A]C	0.578	6	926	0.79	0.005	Not_Applicable
Total mutation count of specific mutation type	T[T>A]G	0.442	6	926	0.97	0.006	Not_Applicable
Total mutation count of specific mutation type	T[T>A]T	0.552	6	926	0.82	0.005	Not_Applicable
Total mutation count of specific mutation type	T[T>C]A	0.09	6	926	1.83	0.012	Not_Applicable
Total mutation count of specific mutation type	T[T>C]C	0.773	6	926	0.55	0.004	Not_Applicable
Total mutation count of specific mutation type	T[T>C]G	0.274	6	926	1.26	0.008	Not_Applicable
Total mutation count of specific mutation type	T[T>C]T	0.346	6	926	1.12	0.007	Not_Applicable
Total mutation count of specific mutation type	T[T>G]A	0.488	6	926	0.91	0.006	Not_Applicable
Total mutation count of specific mutation type	T[T>G]C	0.816	6	926	0.49	0.003	Not_Applicable
Total mutation count of specific mutation type	T[T>G]G	0.693	6	926	0.65	0.004	Not_Applicable
Total mutation count of specific mutation type	T[T>G]T	0.555	6	926	0.82	0.005	Not_Applicable
Total mutation count of specific mutation type	TA>AT	0.388	6	926	1.05	0.007	Not_Applicable
Total mutation count of specific mutation type	TA>CG	0.793	6	926	0.52	0.003	Not_Applicable
Total mutation count of specific mutation type	TA>CT	0.356	6	926	1.11	0.007	Not_Applicable
Total mutation count of specific mutation type	TA>GC	0.214	6	926	1.4	0.009	Not_Applicable
Total mutation count of specific mutation type	TA>GG	0.39	6	926	1.05	0.007	Not_Applicable
Total mutation count of specific mutation type	TA>GT	0.645	6	926	0.71	0.005	Not_Applicable
Total mutation count of specific mutation type	TC>AA	0.276	6	926	1.25	0.008	Not_Applicable
Total mutation count of specific mutation type	TC>AG	0.359	6	926	1.1	0.007	Not_Applicable
Total mutation count of specific mutation type	TC>AT	0.301	6	926	1.21	0.008	Not_Applicable
Total mutation count of specific mutation type	TC>CA	0.822	6	926	0.48	0.003	Not_Applicable
Total mutation count of specific mutation type	TC>CG	0.279	6	926	1.25	0.008	Not_Applicable
Total mutation count of specific mutation type	TC>CT	0.44	6	926	0.98	0.006	Not_Applicable
Total mutation count of specific mutation type	TC>GA	0.396	6	926	1.04	0.007	Not_Applicable
Total mutation count of specific mutation type	TC>GG	0.294	6	926	1.22	0.008	Not_Applicable
Total mutation count of specific mutation type	TC>GT	0.977	6	926	0.2	0.001	Not_Applicable
Total mutation count of specific mutation type	TG>AA	0.295	6	926	1.22	0.008	Not_Applicable
Total mutation count of specific mutation type	TG>AC	0.511	6	926	0.88	0.006	Not_Applicable
Total mutation count of specific mutation type	TG>AT	0.745	6	926	0.58	0.004	Not_Applicable
Total mutation count of specific mutation type	TG>CA	0.379	6	926	1.07	0.007	Not_Applicable
Total mutation count of specific mutation type	TG>CC	0.251	6	926	1.31	0.008	Not_Applicable
Total mutation count of specific mutation type	TG>CT	0.212	6	926	1.4	0.009	Not_Applicable
Total mutation count of specific mutation type	TG>GA	0.325	6	926	1.16	0.007	Not_Applicable
Total mutation count of specific mutation type	TG>GC	0.485	6	926	0.91	0.006	Not_Applicable
Total mutation count of specific mutation type	TG>GT	0.676	6	926	0.67	0.004	Not_Applicable
Total mutation count of specific mutation type	TT>AA	0.558	6	926	0.82	0.005	Not_Applicable
Total mutation count of specific mutation type	TT>AC	0.4	6	926	1.04	0.007	Not_Applicable
Total mutation count of specific mutation type	TT>AG	0.636	6	926	0.72	0.005	Not_Applicable
Total mutation count of specific mutation type	TT>CA	0.48	6	926	0.92	0.006	Not_Applicable
Total mutation count of specific mutation type	TT>CC	0.474	6	926	0.93	0.006	Not_Applicable
Total mutation count of specific mutation type	TT>CG	0.975	6	926	0.21	0.001	Not_Applicable
Total mutation count of specific mutation type	TT>GA	0.516	6	926	0.87	0.006	Not_Applicable
Total mutation count of specific mutation type	TT>GC	0.779	6	926	0.54	0.003	Not_Applicable
Total mutation count of specific mutation type	TT>GG	0.85	6	926	0.44	0.003	Not_Applicable
