# Supplementary material for: Prognostic genome and transcriptome signatures in colorectal cancers
Source: Nature. 2024 Aug 7;633(8028):137–46. doi: 10.1038/s41586-024-07769-3 (PMC11374687; doi:10.1038/s41586-024-07769-3)
Supplement: Supplementary file 3 — Supplementary Tables 1–4, 7–16 and 18–30. [file 41586_2024_7769_MOESM3_ESM.zip › Supplementary_Table_03.xlsx]

## Sheet: Sheet1
Supplementary Table 3. Driver gene mutation and expression.
Cancer Gene, Cosmic Cancer Gene Census tier 1 genes (v95) and intOGen Compendium Cancer Genes (Release date 2020.02.01, https://www.intogen.org/)
Colorectal Driver - Driver gene identified in any of the other large scale studies (Columns BH-BR)
Mutation frequencies and driver gene status in other studies (Columns BH-BR) - identified driver genes are marked with '*' with mutation frequencies shown for each study. The AC-ICAM study did not performe driver gene identification.
Hallmark Gene - Genes with a role in The Hallmarks of Cancer curated in Cosmic Cancer Gene Census
Gene name	ENSG ID	Driver Previously Reported	Pathway	96 Driver Genes	Driver gene status (this study)																Cancer Gene	Colorectal Driver	Hallmark Gene	Tumours with positive TPM	Mean Depth	Mean MapQual		Mutated Cases
					All tumours	Hypermutated (HM)	Non-hypermutated (nHM)	CMS1	CMS2	CMS3	CMS4	CRPS1	CRPS2	CRPS3	CRPS4	CRPS5	iCMS3_HM	iCMS2_nHM	iCMS3_nHM									All	All (%)	HM	HM (%)	nHM	nHM (%)	CMS1	CMS1 (%)	CMS2	CMS2 (%)	CMS3	CMS3 (%)	CMS4	CMS4 (%)	CRPS1	CRPS1 (%)	CRPS2	CRPS2 (%)	CRPS3	CRPS3 (%)	CRPS4	CRPS4 (%)
ACVR1B	ENSG00000135503	Yes	TGF-B Pathway	Yes	Yes	Yes	No	No	No	No	Yes	Yes	No	No	No	No	Yes	No	No		Yes	Yes	No	1063	64.9108	59.7556		54	5.07996	44	18.1818	10	1.21803	21	14	4	1	6	4	12	4	44	15	1	0	3	1	4	3
ACVR2A	ENSG00000121989	Yes	TGF-B Pathway	Yes	Yes	No	Yes	No	No	Yes	Yes	Yes	Yes	Yes	No	Yes	No	Yes	Yes		Yes	Yes	Yes	1063	59.4643	59.9055		233	21.9191	202	83.4711	31	3.77588	126	82	8	3	31	20	31	11	195	65	7	2	10	5	7	5
AKT1	ENSG00000142208	Yes	PI3K Pathway	Yes	No	No	Yes	No	No	No	No	No	No	No	No	No	No	No	Yes		Yes	Yes	Yes	1063	53.7399	59.8988		43	4.04516	28	11.5702	15	1.82704	18	12	2	1	6	4	7	3	32	11	4	1	2	1	4	3
AMER1	ENSG00000184675	Yes	WNT Pathway	Yes	Yes	No	Yes	No	Yes	Yes	Yes	No	Yes	Yes	Yes	Yes	No	Yes	Yes		Yes	Yes	Yes	1063	46.2064	59.9176		133	12.5118	62	25.6198	71	8.64799	33	21	33	11	19	12	20	7	58	19	24	8	29	13	10	8
ANKRD40	ENSG00000154945	Not reported as cancer or CRC gene	other	Yes	Yes	Yes	No	No	No	No	No	Yes	No	No	No	No	Yes	No	No		No	No	No	1063	61.6882	59.466		28	2.63405	25	10.3306	3	0.365408	17	11	2	1	1	1	5	2	24	8	3	1	1	0	0	0
APC	ENSG00000134982	Yes	WNT Pathway	Yes	Yes	Yes	Yes	Yes	Yes	Yes	Yes	Yes	Yes	Yes	Yes	Yes	Yes	Yes	Yes		Yes	Yes	Yes	1063	58.4433	59.7957		785	73.8476	107	44.2149	678	82.5822	50	32	262	91	116	76	209	75	133	44	265	90	197	89	92	71
AREG	ENSG00000109321	Not reported as cancer or CRC gene	other	Yes	Yes	No	No	No	No	No	No	No	No	No	No	No	No	No	No		No	No	No	1063	60.6949	59.9582		12	1.12888	12	4.95868	0	0	9	6	0	0	2	1	0	0	10	3	0	0	0	0	0	0
ARHGAP5	ENSG00000100852	Yes	other	Yes	Yes	Yes	No	Yes	No	No	No	Yes	No	No	No	No	No	No	No		Yes	Yes	No	1063	58.2077	59.0193		74	6.96143	66	27.2727	8	0.974421	38	25	4	1	7	5	12	4	65	22	4	1	1	0	2	2
ARID1A	ENSG00000117713	Yes	Cell Cycle	Yes	Yes	Yes	Yes	No	Yes	Yes	Yes	Yes	Yes	Yes	No	Yes	Yes	Yes	Yes		Yes	Yes	Yes	1063	61.013	59.6266		172	16.1806	123	50.8264	49	5.96833	73	47	15	5	28	18	24	9	119	40	18	6	16	7	8	6
ARID1B	ENSG00000049618	Yes	other	Yes	Yes	No	Yes	No	No	No	No	No	No	No	No	No	No	Yes	No		Yes	Yes	Yes	1063	62.3768	59.8343		110	10.3481	80	33.0579	30	3.65408	43	28	12	4	9	6	24	9	76	25	8	3	11	5	9	7
ARID2	ENSG00000189079	Yes	other	Yes	Yes	No	Yes	No	No	No	Yes	No	No	No	Yes	No	No	No	Yes		Yes	Yes	Yes	1063	60.3831	59.7687		81	7.61994	57	23.5537	24	2.92326	37	24	8	3	7	5	17	6	57	19	4	1	7	3	11	8
ASXL1	ENSG00000171456	Yes	other	Yes	No	No	Yes	No	No	No	No	No	No	No	No	No	No	No	Yes		Yes	Yes	Yes	1063	71.1113	59.5554		100	9.40734	83	34.2975	17	2.07065	52	34	7	2	14	9	14	5	80	27	3	1	6	3	3	2
ATM	ENSG00000149311	Yes	P53 Pathway	Yes	Yes	No	Yes	No	No	No	No	No	Yes	No	No	Yes	No	Yes	Yes		Yes	Yes	Yes	1063	60.7293	56.5239		136	12.794	74	30.5785	62	7.55177	45	29	18	6	21	14	29	10	78	26	22	7	14	6	7	5
AXIN2	ENSG00000168646	Yes	WNT Pathway	Yes	Yes	No	Yes	No	No	No	Yes	No	No	Yes	No	No	No	Yes	No		Yes	Yes	Yes	1063	59.6007	59.9657		84	7.90216	62	25.6198	22	2.67966	36	23	8	3	15	10	11	4	58	19	6	2	8	4	3	2
B2M	ENSG00000166710	Yes	PI3K Pathway	Yes	Yes	Yes	Yes	Yes	No	Yes	Yes	Yes	Yes	No	Yes	Yes	Yes	Yes	Yes		Yes	Yes	Yes	1063	60.8785	59.9691		88	8.27846	73	30.1653	15	1.82704	40	26	2	1	15	10	16	6	69	23	7	2	2	1	3	2
BAX	ENSG00000087088	Yes	other	Yes	Yes	No	Yes	No	Yes	No	No	No	No	Yes	No	No	No	No	No		Yes	Yes	No	1063	56.2972	59.0144		77	7.24365	70	28.9256	7	0.852619	43	28	4	1	10	7	11	4	65	22	3	1	3	1	3	2
BCL9	ENSG00000116128	Yes	WNT Pathway	Yes	Yes	No	Yes	No	Yes	No	No	No	Yes	Yes	No	No	No	Yes	Yes		Yes	Yes	Yes	1063	63.0611	59.7799		116	10.9125	82	33.8843	34	4.14129	43	28	17	6	14	9	22	8	78	26	12	4	17	8	4	3
BCL9L	ENSG00000186174	Yes	WNT Pathway	Yes	Yes	No	Yes	No	Yes	Yes	No	No	Yes	Yes	No	No	No	Yes	No		Yes	Yes	Yes	1063	54.3372	59.8873		140	13.1703	101	41.7355	39	4.7503	61	40	18	6	16	11	17	6	95	32	16	5	16	7	7	5
BCOR	ENSG00000183337	Yes	Transcription regulator	Yes	Yes	Yes	Yes	Yes	No	No	No	Yes	No	No	No	No	Yes	No	No		Yes	Yes	Yes	1063	44.4937	59.6521		82	7.71402	68	28.0992	14	1.70524	40	26	3	1	7	5	15	5	65	22	4	1	5	2	4	3
BMPR2	ENSG00000204217	Yes	other	Yes	Yes	Yes	No	Yes	No	Yes	No	Yes	No	No	No	No	Yes	No	No		No	Yes	No	1063	61.4505	58.9662		164	15.428	151	62.3967	13	1.58343	91	59	4	1	20	13	18	6	146	49	2	1	4	2	5	4
BRAF	ENSG00000157764	Yes	RTK-RAS Pathway	Yes	Yes	Yes	Yes	Yes	No	Yes	Yes	Yes	Yes	No	Yes	Yes	Yes	Yes	Yes		Yes	Yes	Yes	1063	63.8539	58.757		245	23.048	171	70.6612	74	9.0134	119	77	11	4	32	21	45	16	186	62	11	4	11	5	22	17
CASP8	ENSG00000064012	Yes	Cell Cycle	Yes	Yes	Yes	No	Yes	No	No	No	Yes	No	No	No	No	Yes	No	No		Yes	Yes	Yes	1063	62.6775	57.7854		75	7.0555	69	28.5124	6	0.730816	39	25	4	1	7	5	11	4	66	22	2	1	3	1	2	2
CBWD1	ENSG00000172785	Not reported as cancer or CRC gene	Cell Cycle	Yes	Yes	Yes	No	Yes	No	No	No	Yes	No	No	No	No	Yes	No	No		No	No	No	1063	60.5197	23.5476		3	0.28222	3	1.23967	0	0	0	0	0	0	1	1	0	0	3	1	0	0	0	0	0	0
CD58	ENSG00000116815	Yes	Immune system	Yes	Yes	Yes	No	Yes	No	No	No	Yes	No	No	No	No	Yes	No	No		Yes	Yes	No	1063	61.4889	59.6199		44	4.13923	42	17.3554	2	0.243605	27	18	2	1	3	2	3	1	41	14	1	0	1	0	0	0
CDH1	ENSG00000039068	Not reported as CRC gene	Immune system	Yes	Yes	No	Yes	No	No	No	No	No	No	No	No	No	No	No	No		Yes	No	Yes	1063	63.4414	59.6077		38	3.57479	25	10.3306	13	1.58343	15	10	3	1	4	3	4	1	25	8	5	2	5	2	2	2
CDKN1B	ENSG00000111276	Yes	Cell Cycle	Yes	Yes	Yes	No	No	No	No	No	Yes	No	No	No	No	No	No	No		Yes	Yes	Yes	1063	61.8542	59.9984		15	1.4111	12	4.95868	3	0.365408	4	3	3	1	1	1	3	1	12	4	1	0	2	1	0	0
CDKN2A	ENSG00000147889	Yes	Cell Cycle	Yes	Yes	No	Yes	No	No	No	No	No	No	No	Yes	No	No	No	No		Yes	Yes	Yes	1063	57.6846	59.7598		23	2.16369	17	7.02479	6	0.730816	11	7	1	0	4	3	3	1	18	6	2	1	0	0	2	2
CEP170	ENSG00000143702	Not reported as cancer or CRC gene	Cell Cycle	Yes	No	No	Yes	No	No	No	No	No	No	No	No	No	No	No	No		No	No	No	1063	61.391	49.4159		66	6.20884	45	18.595	21	2.55786	21	14	10	3	8	5	11	4	45	15	8	3	6	3	4	3
CSF3	ENSG00000108342	Not reported as cancer or CRC gene	Immune system	Yes	Yes	No	No	No	No	No	No	Yes	No	No	No	No	Yes	No	No		No	No	No	1045	63.785	59.9989		28	2.63405	25	10.3306	3	0.365408	17	11	0	0	1	1	5	2	23	8	1	0	1	0	2	2
CTNNB1	ENSG00000168036	Yes	WNT Pathway	Yes	Yes	No	Yes	No	Yes	No	No	No	Yes	Yes	No	No	No	Yes	Yes		Yes	Yes	Yes	1063	61.1975	59.9131		65	6.11477	27	11.157	38	4.6285	14	9	17	6	9	6	13	5	30	10	14	5	11	5	4	3
CTNND1	ENSG00000198561	Yes	WNT Pathway	Yes	Yes	No	Yes	No	No	No	No	No	Yes	No	No	No	No	Yes	Yes		Yes	Yes	No	1063	61.2301	59.5352		59	5.55033	39	16.1157	20	2.43605	21	14	7	2	7	5	11	4	36	12	12	4	5	2	3	2
CYB561A3	ENSG00000162144	Not reported as cancer or CRC gene	other	Yes	Yes	No	No	No	No	No	No	No	No	No	No	No	No	No	No		No	No	No	1063	62.1417	59.4156		14	1.31703	13	5.3719	1	0.121803	8	5	2	1	1	1	1	0	10	3	1	0	3	1	0	0
CYP2A6	ENSG00000255974	Not reported as cancer or CRC gene	other	Yes	Yes	No	Yes	No	No	No	No	No	No	No	No	No	No	Yes	No		No	No	No	884	56.6109	52.5286		29	2.72813	22	9.09091	7	0.852619	12	8	4	1	4	3	3	1	23	8	4	1	1	0	1	1
CYP7B1	ENSG00000172817	Not reported as cancer or CRC gene	other	Yes	No	No	Yes	No	No	No	No	No	Yes	No	No	No	No	Yes	No		No	No	No	1063	62.8218	59.3035		46	4.32738	28	11.5702	18	2.19245	19	12	6	2	5	3	7	3	27	9	8	3	4	2	4	3
DUSP16	ENSG00000111266	Yes	MAPK Pathway	Yes	Yes	No	Yes	No	No	No	Yes	No	No	No	No	No	No	Yes	Yes		No	Yes	No	1063	63.7132	59.675		32	3.01035	18	7.43802	14	1.70524	11	7	2	1	3	2	7	3	20	7	3	1	3	1	3	2
ELF3	ENSG00000163435	Yes	Transcription regulator	Yes	Yes	No	Yes	No	Yes	No	No	No	Yes	No	No	Yes	No	Yes	Yes		Yes	Yes	No	1063	62.1904	59.814		32	3.01035	12	4.95868	20	2.43605	6	4	7	2	6	4	7	3	14	5	7	2	4	2	2	2
ERBB2	ENSG00000141736	Yes	RTK-RAS Pathway	Yes	No	No	Yes	No	No	No	No	No	No	No	No	No	No	No	No		Yes	Yes	Yes	1063	67.9676	59.6008		61	5.73848	40	16.5289	21	2.55786	23	15	8	3	12	8	9	3	37	12	4	1	9	4	4	3
ERBB3	ENSG00000065361	Yes	RTK-RAS Pathway	Yes	Yes	No	Yes	No	Yes	No	No	No	No	Yes	No	Yes	No	Yes	Yes		Yes	Yes	Yes	1063	61.8638	59.5372		72	6.77328	33	13.6364	39	4.7503	21	14	13	5	12	8	10	4	35	12	10	3	12	5	5	4
FBXW7	ENSG00000109670	Yes	NOTCH Pathway	Yes	Yes	Yes	Yes	Yes	Yes	Yes	Yes	Yes	Yes	Yes	Yes	Yes	Yes	Yes	Yes		Yes	Yes	Yes	1063	58.4	59.7964		191	17.968	83	34.2975	108	13.1547	49	32	27	9	35	23	38	14	89	30	31	11	31	14	17	13
FLCN	ENSG00000154803	Not reported as CRC gene	Cell Cycle	Yes	Yes	No	Yes	No	No	No	No	No	No	No	No	No	No	Yes	No		Yes	No	No	1063	59.0775	59.6373		56	5.26811	50	20.6612	6	0.730816	26	17	2	1	6	4	7	3	46	15	2	1	1	0	4	3
FOXP2	ENSG00000128573	Not reported as cancer or CRC gene	Transcription regulator	Yes	Yes	Yes	No	No	No	No	No	Yes	No	No	No	No	Yes	No	No		No	No	No	1059	61.2438	59.425		37	3.48071	27	11.157	10	1.21803	14	9	9	3	2	1	7	3	25	8	5	2	5	2	2	2
FUS	ENSG00000089280	Yes	Transcription regulator	Yes	Yes	Yes	No	Yes	No	No	No	Yes	No	No	No	No	Yes	No	No		Yes	Yes	Yes	1063	63.6222	59.7992		16	1.50517	16	6.61157	0	0	10	6	0	0	0	0	0	0	15	5	0	0	1	0	0	0
GNAS	ENSG00000087460	Yes	RTK-RAS Pathway	Yes	Yes	No	Yes	No	No	Yes	No	Yes	No	No	No	Yes	No	No	Yes		Yes	Yes	Yes	1063	68.8376	59.8559		124	11.6651	71	29.3388	53	6.45554	49	32	8	3	29	19	14	5	77	26	10	3	10	5	6	5
HLA-A	ENSG00000206503	Yes	Immune system	Yes	Yes	Yes	Yes	No	Yes	Yes	Yes	Yes	No	Yes	No	No	Yes	Yes	No		Yes	Yes	No	1063	40.202	56.1494		74	6.96143	52	21.4876	22	2.67966	33	21	11	4	10	7	8	3	50	17	4	1	12	5	5	4
HLA-B	ENSG00000234745	Yes	Immune system	Yes	Yes	Yes	Yes	Yes	Yes	Yes	Yes	Yes	Yes	No	No	Yes	Yes	Yes	Yes		Yes	Yes	No	1063	57.0084	59.0743		85	7.99624	61	25.2066	24	2.92326	39	25	9	3	14	9	10	4	59	20	9	3	7	3	3	2
KLF5	ENSG00000102554	Yes	Transcription regulator	Yes	Yes	No	Yes	No	Yes	No	Yes	No	Yes	Yes	No	No	No	Yes	No		Yes	Yes	No	1063	66.837	59.8921		38	3.57479	14	5.78512	24	2.92326	8	5	10	3	2	1	12	4	14	5	9	3	8	4	5	4
KMT2B	ENSG00000272333	Yes	other	Yes	Yes	Yes	No	Yes	No	No	No	Yes	No	No	No	No	Yes	No	No		Yes	Yes	No	1063	57.4453	59.9602		126	11.8532	111	45.8678	15	1.82704	69	45	6	2	19	12	14	5	105	35	4	1	5	2	5	4
KRAS	ENSG00000133703	Yes	RTK-RAS Pathway	Yes	Yes	Yes	Yes	Yes	Yes	Yes	Yes	Yes	Yes	Yes	Yes	Yes	Yes	Yes	Yes		Yes	Yes	Yes	1063	61.4225	59.7457		469	44.1204	43	17.7686	426	51.8879	22	14	134	47	108	71	111	40	77	26	129	44	117	53	54	42
MAP2K4	ENSG00000065559	Yes	other	Yes	No	No	Yes	No	No	No	Yes	No	No	No	No	No	No	No	No		Yes	Yes	No	1063	56.6932	59.7641		40	3.76294	26	10.7438	14	1.70524	15	10	5	2	4	3	7	3	25	8	5	2	3	1	4	3
MAP2K7	ENSG00000076984	Yes	other	Yes	Yes	No	No	No	No	No	No	No	No	No	No	No	No	No	No		No	Yes	No	1063	48.6491	59.9261		42	3.95108	27	11.157	15	1.82704	11	7	5	2	4	3	8	3	28	9	2	1	6	3	4	3
MAP3K21	ENSG00000143674	Yes	other	Yes	Yes	Yes	Yes	No	No	No	No	Yes	Yes	No	No	No	Yes	Yes	No		No	Yes	No	1063	62.3724	59.4562		94	8.8429	63	26.0331	31	3.77588	38	25	11	4	10	7	14	5	63	21	14	5	9	4	3	2
MBD6	ENSG00000166987	Not reported as CRC gene	other	Yes	Yes	Yes	No	Yes	No	No	No	Yes	No	No	No	No	Yes	No	No		Yes	No	No	1063	50.7437	59.9739		99	9.31326	91	37.6033	8	0.974421	57	37	4	1	10	7	10	4	86	29	3	1	5	2	0	0
MIDEAS	ENSG00000156030	Not reported as CRC gene	Transcription regulator	Yes	No	Yes	No	No	No	No	No	Yes	No	No	No	No	Yes	No	No		Yes	No	No	1063	60.8727	59.5968		77	7.24365	69	28.5124	8	0.974421	40	26	1	0	10	7	12	4	65	22	3	1	1	0	4	3
NANOGP8	ENSG00000255192	Not reported as cancer or CRC gene	Transcription regulator	Yes	Yes	No	Yes	No	Yes	No	Yes	No	Yes	No	No	No	No	Yes	No		No	No	No	729	58.1419	30.916		9	0.84666	7	2.89256	2	0.243605	4	3	1	0	1	1	2	1	7	2	0	0	2	1	0	0
NONO	ENSG00000147140	Not reported as CRC gene	Transcription regulator	Yes	No	No	Yes	No	No	No	No	No	No	No	No	No	No	No	No		Yes	No	Yes	1063	47.7644	59.283		34	3.19849	30	12.3967	4	0.487211	11	7	0	0	6	4	6	2	28	9	1	0	1	0	0	0
NRAS	ENSG00000213281	Yes	RTK-RAS Pathway	Yes	Yes	No	Yes	No	Yes	No	Yes	No	Yes	Yes	No	Yes	No	Yes	No		Yes	Yes	Yes	1063	57.9942	59.6554		46	4.32738	7	2.89256	39	4.7503	2	1	23	8	6	4	7	3	6	2	19	6	15	7	0	0
PCBP1	ENSG00000169564	Yes	mRNA splicing	Yes	Yes	No	Yes	No	Yes	No	No	No	Yes	Yes	No	No	No	Yes	No		Yes	Yes	No	1063	57.0281	59.9838		33	3.10442	7	2.89256	26	3.16687	5	3	13	5	4	3	8	3	9	3	9	3	8	4	3	2
PIGR	ENSG00000162896	Not reported as cancer or CRC gene	Immune system	Yes	No	No	Yes	No	No	No	No	No	No	No	No	No	No	No	No		No	No	No	1063	68.0454	59.8491		34	3.19849	22	9.09091	12	1.46163	14	9	4	1	2	1	6	2	23	8	7	2	1	0	2	2
PIGW	ENSG00000277161	Not reported as cancer or CRC gene	other	Yes	No	No	Yes	No	No	No	No	No	No	Yes	No	No	No	No	No		No	No	No	1063	61.2572	59.8517		18	1.69332	10	4.13223	8	0.974421	4	3	2	1	2	1	2	1	10	3	2	1	4	2	1	1
PIK3CA	ENSG00000121879	Yes	PI3K Pathway	Yes	Yes	Yes	Yes	Yes	Yes	Yes	Yes	Yes	Yes	Yes	Yes	Yes	Yes	Yes	Yes		Yes	Yes	Yes	1063	60.6004	58.6887		250	23.5183	100	41.3223	150	18.2704	53	34	41	14	49	32	48	17	118	39	46	16	31	14	21	16
PIK3R1	ENSG00000145675	Yes	PI3K Pathway	Yes	Yes	No	Yes	No	Yes	No	No	No	Yes	Yes	No	No	No	Yes	No		Yes	Yes	Yes	1063	60.3308	59.8269		70	6.58514	44	18.1818	26	3.16687	27	18	16	6	5	3	10	4	45	15	8	3	12	5	3	2
PRAC2	ENSG00000229637	Not reported as cancer or CRC gene	other	Yes	Yes	No	No	Yes	No	No	No	No	No	No	No	No	No	No	No		No	No	No	864	57.9391	59.5679		29	2.72813	25	10.3306	4	0.487211	18	12	2	1	2	1	3	1	24	8	0	0	2	1	2	2
PTEN	ENSG00000171862	Yes	PI3K Pathway	Yes	Yes	Yes	Yes	Yes	Yes	Yes	Yes	Yes	No	Yes	No	Yes	Yes	Yes	Yes		Yes	Yes	Yes	1063	58.542	59.196		93	8.74882	67	27.686	26	3.16687	39	25	9	3	11	7	12	4	67	22	2	1	11	5	3	2
RBM10	ENSG00000182872	Yes	Transcription regulator	Yes	No	No	Yes	No	No	No	No	No	No	No	No	No	No	No	Yes		Yes	Yes	Yes	1063	45.0182	59.1728		75	7.0555	48	19.8347	27	3.28867	27	18	10	3	11	7	14	5	51	17	6	2	8	4	7	5
RFX5	ENSG00000143390	Yes	Immune system	Yes	Yes	Yes	No	Yes	No	No	No	Yes	No	No	No	No	Yes	No	No		No	Yes	No	1063	64.7167	59.7415		61	5.73848	55	22.7273	6	0.730816	28	18	6	2	10	7	7	3	48	16	3	1	4	2	1	1
RGMB	ENSG00000174136	Not reported as cancer or CRC gene	other	Yes	No	No	Yes	No	No	No	No	No	No	No	Yes	No	No	No	No		No	No	No	1063	59.5595	59.9732		31	2.91627	21	8.67769	10	1.21803	13	8	4	1	5	3	7	3	17	6	3	1	3	1	4	3
RNF43	ENSG00000108375	Yes	WNT Pathway	Yes	Yes	Yes	Yes	Yes	No	Yes	Yes	Yes	No	No	Yes	No	Yes	No	Yes		Yes	Yes	Yes	1063	62.9981	59.6612		207	19.4732	179	73.9669	28	3.41048	119	77	5	2	23	15	28	10	176	58	5	2	7	3	9	7
RPL10	ENSG00000147403	Not reported as CRC gene	other	Yes	Yes	No	Yes	No	No	No	No	No	No	No	No	No	No	Yes	No		Yes	No	No	1063	47.2493	45.9619		29	2.72813	16	6.61157	13	1.58343	10	6	6	2	2	1	4	1	15	5	5	2	4	2	4	3
RPL22	ENSG00000116251	Not reported as CRC gene	other	Yes	Yes	Yes	No	Yes	No	No	No	Yes	No	No	No	No	Yes	No	No		Yes	No	No	1063	58.6671	58.4561		143	13.4525	141	58.2645	2	0.243605	86	56	1	0	15	10	13	5	131	44	2	1	3	1	3	2
RPS15	ENSG00000115268	Not reported as cancer or CRC gene	other	Yes	Yes	No	Yes	No	Yes	No	No	No	Yes	No	No	No	No	Yes	No		No	No	No	1063	57.0661	58.4327		21	1.97554	5	2.06612	16	1.94884	2	1	8	3	2	1	2	1	6	2	10	3	3	1	1	1
RPS16	ENSG00000105193	Not reported as cancer or CRC gene	other	Yes	No	No	Yes	No	No	No	No	No	No	No	No	No	No	No	No		No	No	No	1063	64.004	59.839		4	0.376294	3	1.23967	1	0.121803	2	1	1	0	1	1	0	0	3	1	0	0	1	0	0	0
RPS6	ENSG00000137154	Not reported as cancer or CRC gene	PI3K Pathway	Yes	No	No	Yes	No	Yes	No	No	No	Yes	No	No	No	No	Yes	No		No	No	No	1063	62.4958	59.8279		16	1.50517	7	2.89256	9	1.09622	4	3	4	1	3	2	2	1	7	2	4	1	1	0	2	2
RUNX1	ENSG00000159216	Yes	Transcription regulator	Yes	Yes	No	No	No	No	No	No	No	No	No	No	No	No	No	No		Yes	Yes	No	1063	60.8595	59.3943		31	2.91627	26	10.7438	5	0.609013	21	14	0	0	1	1	6	2	28	9	2	1	0	0	1	1
SETD5	ENSG00000168137	Not reported as CRC gene	other	Yes	Yes	No	No	No	No	No	No	No	No	No	No	No	No	No	No		Yes	No	No	1063	60.3016	59.735		58	5.45626	51	21.0744	7	0.852619	26	17	2	1	8	5	12	4	47	16	1	0	2	1	6	5
SIN3A	ENSG00000169375	Yes	Transcription regulator	Yes	Yes	No	Yes	No	No	No	No	No	No	Yes	No	No	No	Yes	No		No	Yes	No	1063	60.6465	59.5091		58	5.45626	39	16.1157	19	2.31425	26	17	4	1	6	4	9	3	39	13	6	2	7	3	3	2
SKA3	ENSG00000165480	Not reported as cancer or CRC gene	Cell Cycle	Yes	No	No	Yes	No	No	No	No	No	No	No	No	No	No	No	No		No	No	No	1063	68.8595	58.9329		22	2.06961	14	5.78512	8	0.974421	7	5	4	1	1	1	4	1	13	4	3	1	5	2	1	1
SLC12A2	ENSG00000064651	Not reported as cancer or CRC gene	other	Yes	No	No	Yes	No	Yes	No	No	No	No	No	No	No	No	No	No		No	No	No	1063	58.9046	59.3313		44	4.13923	25	10.3306	19	2.31425	12	8	7	2	8	5	9	3	22	7	7	2	7	3	4	3
SLC46A3	ENSG00000139508	Not reported as cancer or CRC gene	other	Yes	Yes	Yes	No	Yes	No	No	No	Yes	No	No	No	No	No	No	No		No	No	No	1063	70.7376	59.1511		34	3.19849	29	11.9835	5	0.609013	17	11	4	1	2	1	4	1	26	9	1	0	3	1	2	2
SMAD2	ENSG00000175387	Yes	TGF-B Pathway	Yes	Yes	No	Yes	No	No	No	Yes	Yes	No	No	No	No	No	No	Yes		Yes	Yes	Yes	1063	55.7888	59.5121		53	4.98589	24	9.91736	29	3.53228	12	8	4	1	6	4	18	6	35	12	6	2	6	3	3	2
SMAD3	ENSG00000166949	Yes	TGF-B Pathway	Yes	Yes	No	Yes	No	No	No	Yes	No	Yes	No	No	No	No	Yes	Yes		Yes	Yes	Yes	1063	61.3622	59.837		46	4.32738	20	8.26446	26	3.16687	9	6	0	0	7	5	19	7	28	9	8	3	4	2	2	2
SMAD4	ENSG00000141646	Yes	TGF-B Pathway	Yes	Yes	No	Yes	Yes	Yes	Yes	Yes	Yes	Yes	Yes	Yes	Yes	No	Yes	Yes		Yes	Yes	Yes	1063	55.111	59.8216		131	12.3236	35	14.4628	96	11.6931	23	15	20	7	29	19	30	11	53	18	27	9	21	10	12	9
SOX9	ENSG00000125398	Yes	WNT Pathway	Yes	Yes	Yes	Yes	Yes	Yes	Yes	Yes	Yes	Yes	Yes	Yes	Yes	Yes	Yes	Yes		Yes	Yes	No	1063	48.8052	59.9955		160	15.0517	49	20.2479	111	13.5201	33	21	39	14	25	16	37	13	61	20	32	11	30	14	16	12
SREK1IP1	ENSG00000153006	Not reported as cancer or CRC gene	Transcription regulator	Yes	Yes	Yes	No	No	No	No	No	Yes	No	No	No	No	Yes	No	No		No	No	No	1063	57.9459	59.7779		40	3.76294	36	14.876	4	0.487211	23	15	2	1	5	3	6	2	35	12	1	0	2	1	0	0
TAP2	ENSG00000204267	Yes	Immune system	Yes	Yes	Yes	No	Yes	No	No	No	Yes	No	No	No	No	Yes	No	No		Yes	Yes	No	1063	62.1242	59.9638		52	4.89182	46	19.0083	6	0.730816	32	21	4	1	3	2	7	3	43	14	3	1	4	2	2	2
TBP	ENSG00000112592	Not reported as cancer or CRC gene	Transcription regulator	Yes	Yes	No	Yes	No	Yes	No	No	No	No	No	No	No	No	No	No		No	No	No	1063	62.1856	59.6864		27	2.53998	19	7.85124	8	0.974421	12	8	5	2	4	3	2	1	17	6	2	1	3	1	1	1
TCF12	ENSG00000140262	Yes	Transcription regulator	Yes	Yes	No	No	No	No	No	No	No	No	No	No	No	No	No	No		Yes	Yes	No	1063	58.3954	59.7595		57	5.36218	44	18.1818	13	1.58343	24	16	3	1	5	3	7	3	46	15	5	2	4	2	1	1
TCF7L2	ENSG00000148737	Yes	WNT Pathway	Yes	Yes	No	Yes	No	Yes	Yes	Yes	No	Yes	Yes	No	Yes	No	Yes	Yes		Yes	Yes	Yes	1063	61.7183	59.8316		158	14.8636	73	30.1653	85	10.3532	37	24	32	11	35	23	26	9	70	23	28	10	27	12	8	6
TGFBR2	ENSG00000163513	Yes	TGF-B Pathway	Yes	Yes	Yes	No	Yes	No	No	Yes	Yes	No	No	Yes	No	Yes	No	Yes		Yes	Yes	Yes	1063	63.0871	59.8529		125	11.7592	114	47.1074	11	1.33983	71	46	1	0	14	9	18	6	110	37	1	0	4	2	6	5
TGIF1	ENSG00000177426	Yes	TGF-B Pathway	Yes	Yes	No	Yes	No	Yes	No	Yes	No	Yes	Yes	No	No	No	Yes	Yes		No	Yes	No	1063	58.4801	59.4906		42	3.95108	18	7.43802	24	2.92326	7	5	16	6	2	1	9	3	18	6	10	3	10	5	2	2
TP53	ENSG00000141510	Yes	P53 Pathway	Yes	Yes	Yes	Yes	Yes	Yes	Yes	Yes	Yes	Yes	Yes	Yes	Yes	Yes	Yes	Yes		Yes	Yes	Yes	1063	58.4909	59.337		639	60.1129	86	35.5372	553	67.3569	59	38	226	78	58	38	183	66	113	38	218	74	177	80	90	69
TRPS1	ENSG00000104447	Yes	Transcription regulator	Yes	Yes	No	No	No	No	No	No	No	No	No	No	No	No	No	No		No	Yes	No	1063	62.828	59.3036		121	11.3829	75	30.9917	46	5.60292	44	29	15	5	14	9	25	9	75	25	21	7	13	6	8	6
TYRO3	ENSG00000092445	Not reported as CRC gene	PI3K Pathway	Yes	Yes	No	Yes	No	No	No	Yes	No	No	No	Yes	No	No	Yes	Yes		Yes	No	No	1063	60.823	59.4381		59	5.55033	37	15.2893	22	2.67966	19	12	4	1	10	7	14	5	38	13	5	2	3	1	6	5
WASHC2C	ENSG00000172661	Not reported as cancer or CRC gene	other	Yes	No	Yes	No	No	No	No	No	Yes	No	No	No	No	Yes	No	No		No	No	No	1063	65.3587	29.5136		41	3.85701	35	14.4628	6	0.730816	19	12	4	1	10	7	3	1	33	11	0	0	4	2	3	2
ZFP36L2	ENSG00000152518	Yes	Transcription regulator	Yes	Yes	Yes	Yes	No	Yes	Yes	Yes	Yes	Yes	Yes	Yes	Yes	Yes	Yes	Yes		No	Yes	No	1063	49.0165	59.9922		134	12.6058	68	28.0992	66	8.03898	34	22	29	10	19	12	20	7	66	22	24	8	25	11	10	8
ZNF554	ENSG00000172006	Not reported as cancer or CRC gene	Transcription regulator	Yes	Yes	No	No	No	No	No	No	No	No	No	No	No	No	No	No		No	No	No	1063	62.8058	59.2382		8	0.752587	8	3.30579	0	0	4	3	1	0	0	0	2	1	6	2	1	0	1	0	0	0
ZNRF3	ENSG00000183579	Yes	WNT Pathway	Yes	Yes	Yes	No	Yes	No	Yes	No	Yes	No	No	No	No	Yes	No	No		Yes	Yes	No	1063	61.5535	59.7005		96	9.03104	89	36.7769	7	0.852619	56	36	2	1	13	9	10	4	89	30	3	1	1	0	1	1
BMPR1A	ENSG00000107779	Yes	BMP Pathway	No	No	No	No	No	No	No	No	No	No	No	No	No	No	No	Yes		Yes	No	Yes	1063	60.51	59.27		39	4	30	12	9	1	15	10	1	0	8	5	8	3	29	10	3	1	1	0	2	2
CALR	ENSG00000179218	Yes	other	No	No	No	No	No	No	No	No	No	No	No	No	No	No	No	Yes		Yes	No	Yes	1063	58.95	59.77		24	2	14	6	10	1	6	4	4	1	4	3	4	1	14	5	2	1	4	2	2	2
CEACAM5	ENSG00000105388	Not reported as cancer or CRC gene	Cell Adhesion	No	No	No	No	No	No	No	No	No	No	No	Yes	No	No	No	No		No	No	No	1063	65.68	59.6		33	3	23	10	10	1	9	6	3	1	3	2	10	4	20	7	2	1	3	1	8	6
CHEK2	ENSG00000183765	Yes	P53 Pathway	No	No	No	No	No	No	Yes	No	No	No	No	No	No	No	No	No		Yes	No	Yes	1063	61.65	57.85		33	3	27	11	6	1	14	9	1	0	11	7	2	1	26	9	1	0	2	1	0	0
COL1A1	ENSG00000108821	Yes	WNT/PCP Pathway	No	No	No	No	No	No	No	No	No	No	No	Yes	No	No	Yes	No		Yes	No	No	1063	56.22	59.99		74	7	45	19	29	4	27	18	16	6	5	3	13	5	42	14	11	4	12	5	6	5
FZD3	ENSG00000104290	Yes	WNT Pathway	No	No	No	No	No	No	No	No	Yes	No	No	No	No	No	No	No		No	Yes	No	1063	58.11	59.82		26	2	22	9	4	0	17	11	2	1	1	1	5	2	20	7	0	0	3	1	3	2
INTU	ENSG00000164066	Not reported as cancer or CRC gene	Hh Pathway	No	No	No	No	No	No	No	No	No	No	No	No	No	No	Yes	No		No	No	No	1063	59.32	55.66		50	5	41	17	9	1	26	17	2	1	7	5	5	2	40	13	3	1	2	1	2	2
JUN	ENSG00000177606	Yes	WNT Pathway	No	No	No	No	No	No	No	No	No	Yes	No	No	No	No	Yes	No		Yes	Yes	No	1063	52.14	60		17	2	10	4	7	1	4	3	5	2	3	2	3	1	9	3	4	1	1	0	2	2
LILRB3	ENSG00000204577	Not reported as cancer or CRC gene	Immune system	No	No	No	No	No	No	No	No	No	No	No	Yes	No	No	No	No		No	No	No	1063	66.64	48.67		42	4	26	11	16	2	15	10	1	0	4	3	10	4	26	9	3	1	2	1	8	6
NXF1	ENSG00000162231	Yes	other	No	No	No	No	No	No	No	Yes	No	No	No	No	No	No	No	No		Yes	No	No	1063	61.98	59.78		28	3	25	10	3	0	14	9	3	1	2	1	6	2	22	7	0	0	5	2	0	0
RBBP7	ENSG00000102054	Not reported as cancer or CRC gene	Histone Modification	No	No	No	No	No	No	No	Yes	No	No	No	No	No	No	No	No		No	No	No	1063	47.83	59.77		24	2	14	6	10	1	6	4	2	1	1	1	10	4	14	5	5	2	2	1	2	2
TAF1B	ENSG00000115750	Not reported as cancer or CRC gene	Transcription regulator	No	No	No	No	Yes	No	No	No	No	No	No	No	No	No	No	No		No	No	No	1063	63.34	57.72		53	5	51	21	2	0	38	25	2	1	5	3	2	1	49	16	1	0	2	1	0	0
USP9X	ENSG00000124486	Yes	Hippo Pathway	No	No	No	No	No	Yes	No	No	No	Yes	No	No	No	No	Yes	No		Yes	Yes	No	1063	47.03	59.5		88	8	64	26	24	3	43	28	16	6	9	6	12	4	60	20	16	5	5	2	2	2
[truncated: 19 more columns]
