# Supplementary material for: Prognostic genome and transcriptome signatures in colorectal cancers
Source: Nature. 2024 Aug 7;633(8028):137–46. doi: 10.1038/s41586-024-07769-3 (PMC11374687; doi:10.1038/s41586-024-07769-3)
Supplement: Supplementary file 3 — Supplementary Tables 1–4, 7–16 and 18–30. [file 41586_2024_7769_MOESM3_ESM.zip › Supplementary_Table_04.xlsx]

## Sheet: Sheet1
Supplementary Table 4. Hypermutation status based on tumour whole-genome sequencing mutational data.
Sample ID	DNA Tumor Sample Barcode	Count mutations (total)	outlier times (total)	Count mutations (coding)	outlier times (coding)	Count mutations (noncoding)	outlier times (noncoding)	Count mutations (nonsyn)	outlier times (nonsyn)
U0001	CRC-SW-U0001-T	15339	0	283	0	15056	0	94	0
U0002	CRC-SW-U0002-T	27421	0	474	0	26947	0	176	0
U0004	CRC-SW-U0004-T	14606	0	210	0	14396	0	79	0
U0005	CRC-SW-U0005-TB	26281	0	368	0	25913	0	119	0
U0006	CRC-SW-U0006-TB	28263	0	461	0	27802	0	138	0
U0007	CRC-SW-U0007-TB	21109	0	240	0	20869	0	70	0
U0008	CRC-SW-U0008-TB	14423	0	285	0	14138	0	101	0
U0012	CRC-SW-U0012-TB	12621	0	228	0	12393	0	86	0
U0020	CRC-SW-U0020-TB	31506	0	426	0	31080	0	108	0
U0023	CRC-SW-U0023-TB	11207	0	241	0	10966	0	106	0
U0030	CRC-SW-U0030-T	34665	0	573	0	34092	0	183	0
U0038	CRC-SW-U0038-TB	11934	0	235	0	11699	0	90	0
U0046	CRC-SW-U0046-TB	21819	0	386	0	21433	0	144	0
U0054	CRC-SW-U0054-TB	53939	0	699	0	53240	0	222	0
U0057	CRC-SW-U0057-TB	18844	0	351	0	18493	0	122	0
U0062	CRC-SW-U0062-TB	26871	0	528	0	26343	0	189	0
U0066	CRC-SW-U0066-T	13834	0	288	0	13546	0	105	0
U0067	CRC-SW-U0067-T	169569	1	2911	1	166658	1	1116	1
U0069	CRC-SW-U0069-T	295407	1	4452	1	290955	1	1692	1
U0070	CRC-SW-U0070-T	18945	0	299	0	18646	0	105	0
U0072	CRC-SW-U0072-T	288482	1	4820	1	283662	1	1837	1
U0073	CRC-SW-U0073-T	53961	0	776	0	53185	0	270	0
U0074	CRC-SW-U0074-T	16441	0	314	0	16127	0	116	0
U0075	CRC-SW-U0075-T	279073	1	4431	1	274642	1	1703	1
U0077	CRC-SW-U0077-T	43296	0	714	0	42582	0	258	0
U0078	CRC-SW-U0078-T	11424	0	199	0	11225	0	77	0
U0079	CRC-SW-U0079-T	62572	0	912	0	61660	0	306	0
U0080	CRC-SW-U0080-T	31342	0	502	0	30840	0	124	0
U0081	CRC-SW-U0081-T	35888	0	561	0	35327	0	161	0
U0082	CRC-SW-U0082-T	310043	1	5784	2	304259	1	2433	2
U0083	CRC-SW-U0083-T	71498	1	960	0	70538	1	302	0
U0085	CRC-SW-U0085-T	21792	0	398	0	21394	0	161	0
U0086	CRC-SW-U0086-T	25445	0	480	0	24965	0	172	0
U0087	CRC-SW-U0087-T	277500	1	4005	1	273495	1	1570	1
U0088	CRC-SW-U0088-T	20865	0	416	0	20449	0	159	0
U0089	CRC-SW-U0089-T	262368	1	4260	1	258108	1	1671	1
U0091	CRC-SW-U0091-T	228398	1	3750	1	224648	1	1528	1
U0092	CRC-SW-U0092-T	152271	1	2603	1	149668	1	1040	1
U0094	CRC-SW-U0094-T	24686	0	445	0	24241	0	173	0
U0095	CRC-SW-U0095-T	20202	0	381	0	19821	0	129	0
U0096	CRC-SW-U0096-T	23247	0	462	0	22785	0	174	0
U0097	CRC-SW-U0097-T	14113	0	167	0	13946	0	57	0
U0098	CRC-SW-U0098-T	441022	2	6311	2	434711	2	2422	2
U0099	CRC-SW-U0099-T	311588	1	5439	2	306149	1	2147	2
U0100	CRC-SW-U0100-T	26826	0	428	0	26398	0	155	0
U0101	CRC-SW-U0101-T	227955	1	3414	1	224541	1	1293	1
U0102	CRC-SW-U0102-T	11982	0	199	0	11783	0	66	0
U0103	CRC-SW-U0103-T	22802	0	343	0	22459	0	132	0
U0104	CRC-SW-U0104-T	311251	1	4417	1	306834	1	1590	1
U0105	CRC-SW-U0105-T	395136	2	5802	2	389334	2	2211	2
U0106	CRC-SW-U0106-T	569429	2	9035	2	560394	2	3544	2
U0107	CRC-SW-U0107-T	14764	0	281	0	14483	0	110	0
U0108	CRC-SW-U0108-T	24212	0	407	0	23805	0	156	0
U0109	CRC-SW-U0109-T	605	0	13	0	592	0	6	0
U0110	CRC-SW-U0110-T	15086	0	287	0	14799	0	93	0
U0111	CRC-SW-U0111-T	334432	2	5051	2	329381	1	1870	2
U0112	CRC-SW-U0112-T	642040	2	10741	3	631299	2	4119	3
U0113	CRC-SW-U0113-T	20076	0	397	0	19679	0	115	0
U0114	CRC-SW-U0114-T	18762	0	339	0	18423	0	129	0
U0115	CRC-SW-U0115-T	315664	1	5178	2	310486	1	2089	2
U0116	CRC-SW-U0116-T	31158	0	537	0	30621	0	201	0
U0117	CRC-SW-U0117-T	393545	2	5551	2	387994	2	2075	2
U0118	CRC-SW-U0118-T	5387	0	78	0	5309	0	27	0
U0119	CRC-SW-U0119-T	15151	0	292	0	14859	0	123	0
U0120	CRC-SW-U0120-T	41123	0	390	0	40733	0	126	0
U0121	CRC-SW-U0121-T	15118	0	278	0	14840	0	106	0
U0122	CRC-SW-U0122-T	274842	1	3822	1	271020	1	1383	1
U0123	CRC-SW-U0123-T	18300	0	265	0	18035	0	98	0
U0124	CRC-SW-U0124-T	16038	0	326	0	15712	0	132	0
U0125	CRC-SW-U0125-T	21663	0	350	0	21313	0	109	0
U0126	CRC-SW-U0126-T	199109	1	3459	1	195650	1	1425	1
U0127	CRC-SW-U0127-T	14494	0	209	0	14285	0	61	0
U0128	CRC-SW-U0128-T	14774	0	278	0	14496	0	110	0
U0129	CRC-SW-U0129-T	32038	0	535	0	31503	0	190	0
U0131	CRC-SW-U0131-T	25060	0	515	0	24545	0	213	0
U0132	CRC-SW-U0132-T	9812	0	203	0	9609	0	84	0
U0133	CRC-SW-U0133-T	264130	1	4196	1	259934	1	1607	1
U0134	CRC-SW-U0134-T	29174	0	509	0	28665	0	182	0
U0135	CRC-SW-U0135-T	33355	0	556	0	32799	0	200	0
U0136	CRC-SW-U0136-T	13195	0	272	0	12923	0	99	0
U0137	CRC-SW-U0137-T	9312	0	201	0	9111	0	72	0
U0138	CRC-SW-U0138-T	20429	0	360	0	20069	0	124	0
U0139	CRC-SW-U0139-T	18654	0	293	0	18361	0	112	0
U0140	CRC-SW-U0140-T	24247	0	375	0	23872	0	129	0
U0141	CRC-SW-U0141-T	19089	0	348	0	18741	0	113	0
U0142	CRC-SW-U0142-T	302910	1	4412	1	298498	1	1601	1
U0143	CRC-SW-U0143-T	20424	0	361	0	20063	0	132	0
U0144	CRC-SW-U0144-T	24208	0	354	0	23854	0	115	0
U0145	CRC-SW-U0145-T	14794	0	276	0	14518	0	107	0
U0146	CRC-SW-U0146-T	307209	1	4955	1	302254	1	1871	2
U0147	CRC-SW-U0147-T	19141	0	289	0	18852	0	108	0
U0148	CRC-SW-U0148-T	42375	0	382	0	41993	0	122	0
U0149	CRC-SW-U0149-T	24701	0	423	0	24278	0	157	0
U0151	CRC-SW-U0151-T	748443	3	11763	3	736680	3	4474	3
U0152	CRC-SW-U0152-T	26814	0	519	0	26295	0	188	0
U0153	CRC-SW-U0153-T	12425	0	237	0	12188	0	89	0
U0154	CRC-SW-U0154-T	236649	1	4181	1	232468	1	1657	1
U0155	CRC-SW-U0155-T	16460	0	347	0	16113	0	136	0
U0156	CRC-SW-U0156-T	282705	1	5239	2	277466	1	2143	2
U0157	CRC-SW-U0157-T	36997	0	444	0	36553	0	143	0
U0158	CRC-SW-U0158-T	32199	0	541	0	31658	0	164	0
U0159	CRC-SW-U0159-T	17874	0	284	0	17590	0	103	0
U0161	CRC-SW-U0161-T	24101	0	446	0	23655	0	164	0
U0162	CRC-SW-U0162-T	304192	1	4725	1	299467	1	1856	1
U0163	CRC-SW-U0163-T	15618	0	318	0	15300	0	119	0
U0165	CRC-SW-U0165-T	376760	2	5627	2	371133	2	2166	2
U0166	CRC-SW-U0166-T	175842	1	2604	1	173238	1	976	1
U0167	CRC-SW-U0167-T	14909	0	273	0	14636	0	94	0
U0168	CRC-SW-U0168-T	32458	0	615	0	31843	0	223	0
U0169	CRC-SW-U0169-T	40829	0	729	0	40100	0	252	0
U0170	CRC-SW-U0170-T	45522	0	707	0	44815	0	235	0
U0172	CRC-SW-U0172-T	21311	0	399	0	20912	0	125	0
U0173	CRC-SW-U0173-T	47910	0	764	0	47146	0	275	0
U0174	CRC-SW-U0174-T	16449	0	274	0	16175	0	110	0
U0175	CRC-SW-U0175-T	26752	0	468	0	26284	0	148	0
U0176	CRC-SW-U0176-T	10092	0	166	0	9926	0	65	0
U0177	CRC-SW-U0177-T	35457	0	546	0	34911	0	202	0
U0178	CRC-SW-U0178-T	18582	0	307	0	18275	0	103	0
U0179	CRC-SW-U0179-T	20780	0	344	0	20436	0	132	0
U0180	CRC-SW-U0180-T	17755	0	287	0	17468	0	109	0
U0181	CRC-SW-U0181-T	11258	0	213	0	11045	0	82	0
U0182	CRC-SW-U0182-T	168730	1	3064	1	165666	1	1279	1
U0183	CRC-SW-U0183-T	263611	1	4099	1	259512	1	1570	1
U0184	CRC-SW-U0184-T	224164	1	3020	1	221144	1	1125	1
U0185	CRC-SW-U0185-T	16162	0	329	0	15833	0	122	0
U0186	CRC-SW-U0186-T	244337	1	3530	1	240807	1	1299	1
U0187	CRC-SW-U0187-T	12944	0	236	0	12708	0	91	0
U0188	CRC-SW-U0188-T	13667	0	209	0	13458	0	71	0
U0189	CRC-SW-U0189-T	312471	1	4821	1	307650	1	1883	2
U0190	CRC-SW-U0190-T	8439	0	153	0	8286	0	64	0
U0191	CRC-SW-U0191-T	28942	0	506	0	28436	0	171	0
U0192	CRC-SW-U0192-T	12533	0	240	0	12293	0	90	0
U0193	CRC-SW-U0193-T	21561	0	376	0	21185	0	139	0
U0195	CRC-SW-U0195-T	262748	1	4520	1	258228	1	1855	1
U0196	CRC-SW-U0196-T	31083	0	580	0	30503	0	215	0
U0198	CRC-SW-U0198-T	282477	1	4745	1	277732	1	1826	1
U0199	CRC-SW-U0199-T	39964	0	674	0	39290	0	236	0
U0200	CRC-SW-U0200-T	32420	0	571	0	31849	0	212	0
U0201	CRC-SW-U0201-T	29123	0	592	0	28531	0	218	0
U0202	CRC-SW-U0202-T	24665	0	418	0	24247	0	141	0
U0203	CRC-SW-U0203-T	18838	0	280	0	18558	0	105	0
U0204	CRC-SW-U0204-T	352511	2	5381	2	347130	2	2022	2
U0205	CRC-SW-U0205-T	12433	0	207	0	12226	0	66	0
U0206	CRC-SW-U0206-T	258504	1	4207	1	254297	1	1609	1
U0207	CRC-SW-U0207-T	353002	2	5311	2	347691	2	2068	2
U0208	CRC-SW-U0208-T	29607	0	453	0	29154	0	150	0
U0209	CRC-SW-U0209-T	20586	0	360	0	20226	0	114	0
U0210	CRC-SW-U0210-T	14952	0	266	0	14686	0	88	0
U0211	CRC-SW-U0211-T	36830	0	634	0	36196	0	211	0
U0212	CRC-SW-U0212-T	38305	0	591	0	37714	0	206	0
U0213	CRC-SW-U0213-T	19284	0	338	0	18946	0	125	0
U0214	CRC-SW-U0214-T	14851	0	261	0	14590	0	100	0
U0215	CRC-SW-U0215-T	389909	2	6243	2	383666	2	2406	2
U0216	CRC-SW-U0216-T	19695	0	469	0	19226	0	138	0
U0217	CRC-SW-U0217-T	322699	1	4852	1	317847	1	1840	1
U0218	CRC-SW-U0218-T	13100	0	208	0	12892	0	76	0
U0220	CRC-SW-U0220-T	21803	0	388	0	21415	0	128	0
U0221	CRC-SW-U0221-T	348950	2	5217	2	343733	2	1926	2
U0222	CRC-SW-U0222-T	30591	0	468	0	30123	0	161	0
U0224	CRC-SW-U0224-T	519046	2	7533	2	511513	2	2768	2
U0225	CRC-SW-U0225-T	14991	0	318	0	14673	0	113	0
U0227	CRC-SW-U0227-T	32429	0	497	0	31932	0	173	0
U0228	CRC-SW-U0228-T	12652	0	247	0	12405	0	82	0
U0229	CRC-SW-U0229-T	16999	0	300	0	16699	0	110	0
U0230	CRC-SW-U0230-T	40511	0	634	0	39877	0	207	0
U0231	CRC-SW-U0231-T	224375	1	3270	1	221105	1	1253	1
U0232	CRC-SW-U0232-T	9358	0	208	0	9150	0	77	0
U0233	CRC-SW-U0233-T	211192	1	3424	1	207768	1	1332	1
U0234	CRC-SW-U0234-T	11990	0	219	0	11771	0	83	0
U0235	CRC-SW-U0235-T	405180	2	6188	2	398992	2	2336	2
U0236	CRC-SW-U0236-T	12886	0	258	0	12628	0	89	0
U0237	CRC-SW-U0237-T	14516	0	233	0	14283	0	76	0
U0238	CRC-SW-U0238-T	24866	0	423	0	24443	0	153	0
U0239	CRC-SW-U0239-T	452208	2	6348	2	445860	2	2378	2
U0240	CRC-SW-U0240-T	565329	2	9396	2	555933	2	3559	2
U0241	CRC-SW-U0241-T	19620	0	330	0	19290	0	124	0
U0242	CRC-SW-U0242-T	11667	0	233	0	11434	0	99	0
U0243	CRC-SW-U0243-T	15988	0	287	0	15701	0	107	0
U0244	CRC-SW-U0244-T	34019	0	552	0	33467	0	207	0
U0245	CRC-SW-U0245-T	23167	0	405	0	22762	0	136	0
U0246	CRC-SW-U0246-T	46983	0	693	0	46290	0	240	0
U0247	CRC-SW-U0247-T	18899	0	282	0	18617	0	92	0
U0248	CRC-SW-U0248-T	16747	0	269	0	16478	0	100	0
U0249	CRC-SW-U0249-T	418906	2	7651	2	411255	2	3057	2
U0250	CRC-SW-U0250-T	383783	2	5621	2	378162	2	2175	2
U0251	CRC-SW-U0251-T	26188	0	414	0	25774	0	130	0
U0252	CRC-SW-U0252-T	171431	1	3003	1	168428	1	1165	1
U0253	CRC-SW-U0253-T	259451	1	4293	1	255158	1	1711	1
U0254	CRC-SW-U0254-T	18331	0	389	0	17942	0	138	0
U0255	CRC-SW-U0255-T	14085	0	276	0	13809	0	126	0
U0256	CRC-SW-U0256-T	221503	1	3374	1	218129	1	1261	1
U0257	CRC-SW-U0257-T	27488	0	424	0	27064	0	134	0
U0258	CRC-SW-U0258-T	20211	0	359	0	19852	0	128	0
U0259	CRC-SW-U0259-T	69486	1	1353	1	68133	0	555	1
U0260	CRC-SW-U0260-T	16165	0	284	0	15881	0	95	0
U0262	CRC-SW-U0262-T	21684	0	323	0	21361	0	107	0
U0263	CRC-SW-U0263-T	30998	0	487	0	30511	0	186	0
U0264	CRC-SW-U0264-T	18719	0	323	0	18396	0	125	0
U0266	CRC-SW-U0266-T	23808	0	356	0	23452	0	121	0
U0267	CRC-SW-U0267-T	30853	0	481	0	30372	0	147	0
U0268	CRC-SW-U0268-T	173032	1	3291	1	169741	1	1287	1
U0269	CRC-SW-U0269-T	310785	1	4209	1	306576	1	1541	1
U0270	CRC-SW-U0270-T	154514	1	2430	1	152084	1	948	1
U0271	CRC-SW-U0271-T	12386	0	212	0	12174	0	76	0
U0273	CRC-SW-U0273-T	42821	0	665	0	42156	0	204	0
U0274	CRC-SW-U0274-T	216865	1	3199	1	213666	1	1177	1
U0275	CRC-SW-U0275-T	41064	0	809	0	40255	0	332	0
U0276	CRC-SW-U0276-T	18241	0	313	0	17928	0	122	0
U0277	CRC-SW-U0277-T	26564	0	471	0	26093	0	176	0
U0278	CRC-SW-U0278-T	12487	0	206	0	12281	0	64	0
U0279	CRC-SW-U0279-T	19704	0	361	0	19343	0	129	0
U0280	CRC-SW-U0280-T	18735	0	288	0	18447	0	113	0
U0281	CRC-SW-U0281-T	21644	0	305	0	21339	0	103	0
U0282	CRC-SW-U0282-T	13597	0	268	0	13329	0	114	0
U0285	CRC-SW-U0285-T	11443	0	213	0	11230	0	86	0
U0287	CRC-SW-U0287-T	19153	0	311	0	18842	0	109	0
U0288	CRC-SW-U0288-T	13283	0	218	0	13065	0	76	0
U0289	CRC-SW-U0289-T	397814	2	6782	2	391032	2	2683	2
U0290	CRC-SW-U0290-T	15972	0	285	0	15687	0	103	0
U0291	CRC-SW-U0291-T	20778	0	352	0	20426	0	119	0
U0292	CRC-SW-U0292-T	22493	0	373	0	22120	0	140	0
U0293	CRC-SW-U0293-T	15806	0	299	0	15507	0	105	0
U0294	CRC-SW-U0294-T	12857	0	239	0	12618	0	92	0
U0295	CRC-SW-U0295-T	26327	0	390	0	25937	0	123	0
U0296	CRC-SW-U0296-T	23050	0	388	0	22662	0	146	0
U0297	CRC-SW-U0297-T	9262	0	184	0	9078	0	70	0
U0298	CRC-SW-U0298-T	14357	0	275	0	14082	0	107	0
U0299	CRC-SW-U0299-T	13731	0	236	0	13495	0	96	0
U0300	CRC-SW-U0300-T	21044	0	360	0	20684	0	125	0
U0302	CRC-SW-U0302-T	15565	0	371	0	15194	0	107	0
U0303	CRC-SW-U0303-T	50827	0	863	0	49964	0	355	1
U0304	CRC-SW-U0304-T	8215	0	149	0	8066	0	55	0
U0305	CRC-SW-U0305-T	13630	0	225	0	13405	0	75	0
U0306	CRC-SW-U0306-T	21064	0	353	0	20711	0	121	0
U0307	CRC-SW-U0307-T	121106	1	1910	1	119196	1	726	1
U0308	CRC-SW-U0308-T	24991	0	458	0	24533	0	139	0
U0309	CRC-SW-U0309-T	30407	0	487	0	29920	0	173	0
U0311	CRC-SW-U0311-T	47718	0	812	0	46906	0	308	0
U0312	CRC-SW-U0312-T	30679	0	523	0	30156	0	164	0
U0313	CRC-SW-U0313-T	14023	0	253	0	13770	0	89	0
U0314	CRC-SW-U0314-T	14310	0	231	0	14079	0	79	0
U0315	CRC-SW-U0315-T	19039	0	331	0	18708	0	121	0
U0316	CRC-SW-U0316-T	17040	0	299	0	16741	0	99	0
U0317	CRC-SW-U0317-T	284618	1	4090	1	280528	1	1441	1
U0318	CRC-SW-U0318-T	242960	1	3406	1	239554	1	1231	1
U0319	CRC-SW-U0319-T	13282	0	261	0	13021	0	88	0
U0320	CRC-SW-U0320-T	25737	0	419	0	25318	0	135	0
U0321	CRC-SW-U0321-T	256805	1	4037	1	252768	1	1572	1
U0322	CRC-SW-U0322-T	17460	0	282	0	17178	0	101	0
U0323	CRC-SW-U0323-T	228454	1	3201	1	225253	1	1145	1
U0324	CRC-SW-U0324-T	13861	0	250	0	13611	0	93	0
U0325	CRC-SW-U0325-T	12733	0	239	0	12494	0	89	0
U0326	CRC-SW-U0326-T	18319	0	324	0	17995	0	128	0
U0327	CRC-SW-U0327-T	273502	1	3942	1	269560	1	1489	1
U0328	CRC-SW-U0328-T	27773	0	472	0	27301	0	184	0
U0329	CRC-SW-U0329-T	22053	0	356	0	21697	0	112	0
U0330	CRC-SW-U0330-T	15866	0	275	0	15591	0	85	0
U0331	CRC-SW-U0331-T	11118	0	205	0	10913	0	63	0
U0332	CRC-SW-U0332-T	16647	0	316	0	16331	0	108	0
U0333	CRC-SW-U0333-T	20993	0	349	0	20644	0	121	0
U0334	CRC-SW-U0334-T	27673	0	478	0	27195	0	169	0
U0335	CRC-SW-U0335-T	18249	0	310	0	17939	0	115	0
U0336	CRC-SW-U0336-T	14301	0	233	0	14068	0	86	0
U0338	CRC-SW-U0338-T	36283	0	607	0	35676	0	212	0
U0339	CRC-SW-U0339-T	11269	0	207	0	11062	0	74	0
U0340	CRC-SW-U0340-T	26184	0	512	0	25672	0	192	0
U0341	CRC-SW-U0341-T	29138	0	556	0	28582	0	204	0
U0342	CRC-SW-U0342-T	48438	0	763	0	47675	0	243	0
U0343	CRC-SW-U0343-T	11407	0	238	0	11169	0	85	0
U0344	CRC-SW-U0344-T	22197	0	413	0	21784	0	165	0
U0345	CRC-SW-U0345-T	18289	0	276	0	18013	0	109	0
U0347	CRC-SW-U0347-T	22413	0	373	0	22040	0	142	0
U0348	CRC-SW-U0348-T	22102	0	454	0	21648	0	169	0
U0349	CRC-SW-U0349-T	15659	0	251	0	15408	0	83	0
U0350	CRC-SW-U0350-T	295963	1	4358	1	291605	1	1617	1
U0351	CRC-SW-U0351-T	17598	0	319	0	17279	0	118	0
U0352	CRC-SW-U0352-T	23397	0	378	0	23019	0	128	0
U0353	CRC-SW-U0353-T	21649	0	380	0	21269	0	138	0
U0354	CRC-SW-U0354-T	13548	0	267	0	13281	0	83	0
U0355	CRC-SW-U0355-T	30408	0	514	0	29894	0	185	0
U0356	CRC-SW-U0356-T	16570	0	281	0	16289	0	100	0
U0357	CRC-SW-U0357-T	30438	0	498	0	29940	0	174	0
U0358	CRC-SW-U0358-T	288374	1	3800	1	284574	1	1259	1
U0359	CRC-SW-U0359-T	12720	0	246	0	12474	0	94	0
U0360	CRC-SW-U0360-T	42684	0	683	0	42001	0	218	0
U0361	CRC-SW-U0361-T	22074	0	360	0	21714	0	128	0
U0362	CRC-SW-U0362-T	27613	0	435	0	27178	0	152	0
U0363	CRC-SW-U0363-T	37814	0	632	0	37182	0	223	0
U0364	CRC-SW-U0364-T	17802	0	308	0	17494	0	114	0
U0366	CRC-SW-U0366-T	21087	0	398	0	20689	0	163	0
U0367	CRC-SW-U0367-T	11985	0	226	0	11759	0	73	0
U0368	CRC-SW-U0368-T	20128	0	371	0	19757	0	127	0
U0369	CRC-SW-U0369-T	13466	0	243	0	13223	0	86	0
U0370	CRC-SW-U0370-T	231780	1	3801	1	227979	1	1473	1
U0371	CRC-SW-U0371-T	10490	0	171	0	10319	0	55	0
U0373	CRC-SW-U0373-T	13847	0	229	0	13618	0	96	0
U0375	CRC-SW-U0375-T	17579	0	322	0	17257	0	129	0
U0376	CRC-SW-U0376-T	14869	0	257	0	14612	0	90	0
U0377	CRC-SW-U0377-T	200365	1	3332	1	197033	1	1373	1
U0378	CRC-SW-U0378-T	331637	1	4443	1	327194	1	1531	1
U0379	CRC-SW-U0379-T	13946	0	259	0	13687	0	104	0
U0380	CRC-SW-U0380-T	13500	0	241	0	13259	0	87	0
U0381	CRC-SW-U0381-T	11279	0	218	0	11061	0	63	0
U0382	CRC-SW-U0382-T	20006	0	403	0	19603	0	160	0
U0383	CRC-SW-U0383-T	18645	0	327	0	18318	0	117	0
U0384	CRC-SW-U0384-T	19358	0	356	0	19002	0	115	0
U0385	CRC-SW-U0385-T	37177	0	530	0	36647	0	176	0
U0386	CRC-SW-U0386-T	9930	0	219	0	9711	0	94	0
U0387	CRC-SW-U0387-T	18964	0	359	0	18605	0	129	0
U0388	CRC-SW-U0388-T	12294	0	242	0	12052	0	86	0
U0389	CRC-SW-U0389-T	36856	0	486	0	36370	0	165	0
U0390	CRC-SW-U0390-T	24847	0	411	0	24436	0	144	0
U0391	CRC-SW-U0391-T	22834	0	355	0	22479	0	115	0
U0392	CRC-SW-U0392-T	9457	0	151	0	9306	0	52	0
U0394	CRC-SW-U0394-T	15783	0	288	0	15495	0	104	0
U0396	CRC-SW-U0396-T	30058	0	553	0	29505	0	200	0
U0397	CRC-SW-U0397-T	178396	1	3243	1	175153	1	1309	1
U0398	CRC-SW-U0398-T	239657	1	3581	1	236076	1	1337	1
U0399	CRC-SW-U0399-T	242963	1	3333	1	239630	1	1207	1
U0400	CRC-SW-U0400-T	20480	0	374	0	20106	0	138	0
U0401	CRC-SW-U0401-T	21638	0	397	0	21241	0	128	0
U0402	CRC-SW-U0402-T	11394	0	199	0	11195	0	78	0
U0403	CRC-SW-U0403-T	26948	0	522	0	26426	0	186	0
U0404	CRC-SW-U0404-T	36757	0	585	0	36172	0	181	0
U0405	CRC-SW-U0405-T	16618	0	266	0	16352	0	89	0
U0406	CRC-SW-U0406-T	20052	0	367	0	19685	0	125	0
U0407	CRC-SW-U0407-T	11917	0	215	0	11702	0	80	0
U0408	CRC-SW-U0408-T	17335	0	295	0	17040	0	88	0
U0409	CRC-SW-U0409-T	12300	0	234	0	12066	0	80	0
U0411	CRC-SW-U0411-T	10652	0	184	0	10468	0	65	0
U0413	CRC-SW-U0413-T	12936	0	224	0	12712	0	87	0
U0414	CRC-SW-U0414-T	12201	0	207	0	11994	0	75	0
U0415	CRC-SW-U0415-T	22521	0	370	0	22151	0	121	0
U0416	CRC-SW-U0416-T	58217	0	1153	1	57064	0	463	1
U0418	CRC-SW-U0418-T	26484	0	428	0	26056	0	136	0
U0420	CRC-SW-U0420-T	36840	0	541	0	36299	0	163	0
U0421	CRC-SW-U0421-T	5195	0	104	0	5091	0	33	0
U0422	CRC-SW-U0422-T	17736	0	296	0	17440	0	102	0
U0423	CRC-SW-U0423-T	9677	0	202	0	9475	0	69	0
U0424	CRC-SW-U0424-T	86513	1	1521	1	84992	1	603	1
U0425	CRC-SW-U0425-T	20810	0	331	0	20479	0	137	0
U0426	CRC-SW-U0426-T	21778	0	347	0	21431	0	131	0
U0427	CRC-SW-U0427-T	23926	0	358	0	23568	0	135	0
U0428	CRC-SW-U0428-T	56772	0	875	0	55897	0	310	0
U0429	CRC-SW-U0429-T	35044	0	573	0	34471	0	197	0
U0430	CRC-SW-U0430-T	16711	0	303	0	16408	0	104	0
U0433	CRC-SW-U0433-T	12602	0	239	0	12363	0	93	0
U0434	CRC-SW-U0434-T	14854	0	231	0	14623	0	84	0
U0435	CRC-SW-U0435-T	6985	0	142	0	6843	0	49	0
U0436	CRC-SW-U0436-T	17649	0	357	0	17292	0	111	0
U0438	CRC-SW-U0438-T	16997	0	294	0	16703	0	105	0
U0439	CRC-SW-U0439-T	34162	0	417	0	33745	0	117	0
U0440	CRC-SW-U0440-T	9259	0	183	0	9076	0	73	0
U0441	CRC-SW-U0441-T	16409	0	272	0	16137	0	99	0
U0442	CRC-SW-U0442-T	29115	0	428	0	28687	0	136	0
U0443	CRC-SW-U0443-T	36043	0	528	0	35515	0	164	0
U0444	CRC-SW-U0444-T	22034	0	361	0	21673	0	112	0
U0445	CRC-SW-U0445-T	228352	1	3510	1	224842	1	1304	1
U0446	CRC-SW-U0446-T	13716	0	239	0	13477	0	91	0
U0447	CRC-SW-U0447-T	27531	0	487	0	27044	0	190	0
U0449	CRC-SW-U0449-T	11885	0	238	0	11647	0	96	0
U0450	CRC-SW-U0450-T	18380	0	343	0	18037	0	123	0
U0451	CRC-SW-U0451-T	48952	0	674	0	48278	0	197	0
U0452	CRC-SW-U0452-T	17658	0	321	0	17337	0	131	0
U0453	CRC-SW-U0453-T	13200	0	233	0	12967	0	70	0
U0454	CRC-SW-U0454-T	9433	0	174	0	9259	0	61	0
U0456	CRC-SW-U0456-T	37323	0	582	0	36741	0	192	0
U0457	CRC-SW-U0457-T	8387	0	175	0	8212	0	73	0
U0458	CRC-SW-U0458-T	10927	0	198	0	10729	0	77	0
U0459	CRC-SW-U0459-T	16976	0	244	0	16732	0	93	0
U0460	CRC-SW-U0460-T	197969	1	4498	1	193471	1	1923	2
U0462	CRC-SW-U0462-T	18097	0	204	0	17893	0	56	0
U0463	CRC-SW-U0463-T	242112	1	4903	1	237209	1	2108	2
U0464	CRC-SW-U0464-T	477498	2	7469	2	470029	2	2803	2
U0465	CRC-SW-U0465-T	10265	0	177	0	10088	0	62	0
U0466	CRC-SW-U0466-T	16667	0	231	0	16436	0	89	0
U0467	CRC-SW-U0467-T	8514	0	167	0	8347	0	63	0
U0468	CRC-SW-U0468-T	15833	0	251	0	15582	0	77	0
U0469	CRC-SW-U0469-T	35208	0	550	0	34658	0	170	0
U0470	CRC-SW-U0470-T	15361	0	337	0	15024	0	137	0
U0471	CRC-SW-U0471-T	16352	0	271	0	16081	0	104	0
U0472	CRC-SW-U0472-T	20814	0	339	0	20475	0	135	0
U0473	CRC-SW-U0473-T	101371	1	2212	1	99159	1	956	1
U0474	CRC-SW-U0474-T	212243	1	3012	1	209231	1	1145	1
U0478	CRC-SW-U0478-T	222885	1	3874	1	219011	1	1471	1
U0484	CRC-SW-U0484-T	21071	0	347	0	20724	0	130	0
U0485	CRC-SW-U0485-T	14873	0	307	0	14566	0	102	0
U0492	CRC-SW-U0492-T	14409	0	292	0	14117	0	96	0
U0494	CRC-SW-U0494-T	14157	0	254	0	13903	0	105	0
U0497	CRC-SW-U0497-T	9145	0	168	0	8977	0	64	0
U0498	CRC-SW-U0498-T	12698	0	241	0	12457	0	77	0
U0502	CRC-SW-U0502-T	155242	1	2492	1	152750	1	1024	1
U0508	CRC-SW-U0508-T	20392	0	381	0	20011	0	130	0
U0512	CRC-SW-U0512-T	20536	0	345	0	20191	0	120	0
U0514	CRC-SW-U0514-T	11922	0	256	0	11666	0	86	0
U0519	CRC-SW-U0519-T	15844	0	253	0	15591	0	92	0
U0522	CRC-SW-U0522-T	50879	0	827	0	50052	0	309	0
U0532	CRC-SW-U0532-T	16620	0	277	0	16343	0	96	0
U0533	CRC-SW-U0533-T	9036	0	179	0	8857	0	69	0
U0534	CRC-SW-U0534-T	4165	0	82	0	4083	0	24	0
U0535	CRC-SW-U0535-T	17539	0	333	0	17206	0	128	0
U0538	CRC-SW-U0538-T	19271	0	311	0	18960	0	116	0
U0539	CRC-SW-U0539-T	26947	0	492	0	26455	0	195	0
U0542	CRC-SW-U0542-T	10748	0	164	0	10584	0	61	0
U0543	CRC-SW-U0543-T2	29645	0	457	0	29188	0	155	0
U0545	CRC-SW-U0545-T	10508	0	203	0	10305	0	73	0
U0552	CRC-SW-U0552-T	13400	0	240	0	13160	0	94	0
U0553	CRC-SW-U0553-T	20186	0	343	0	19843	0	139	0
U0555	CRC-SW-U0555-T	18253	0	268	0	17985	0	110	0
U0556	CRC-SW-U0556-T	18770	0	325	0	18445	0	131	0
U0557	CRC-SW-U0557-T	21058	0	376	0	20682	0	157	0
U0558	CRC-SW-U0558-T	19621	0	363	0	19258	0	120	0
U0561	CRC-SW-U0561-T	17056	0	319	0	16737	0	121	0
U0562	CRC-SW-U0562-T	20860	0	332	0	20528	0	116	0
U0565	CRC-SW-U0565-T	26225	0	519	0	25706	0	193	0
U0568	CRC-SW-U0568-T	12347	0	231	0	12116	0	73	0
U0572	CRC-SW-U0572-T	10135	0	185	0	9950	0	58	0
U0576	CRC-SW-U0576-T	23063	0	383	0	22680	0	139	0
U0577	CRC-SW-U0577-T	27634	0	449	0	27185	0	151	0
U0578	CRC-SW-U0578-T	13814	0	205	0	13609	0	62	0
U0579	CRC-SW-U0579-T	27544	0	441	0	27103	0	140	0
U0581	CRC-SW-U0581-T	10428	0	194	0	10234	0	82	0
U0584	CRC-SW-U0584-T	17718	0	267	0	17451	0	93	0
U0587	CRC-SW-U0587-T	13921	0	224	0	13697	0	72	0
U0589	CRC-SW-U0589-T	1477816	4	23165	4	1454651	4	8106	4
U0590	CRC-SW-U0590-T	366709	2	6073	2	360636	2	2418	2
U0591	CRC-SW-U0591-T	25435	0	530	0	24905	0	213	0
U0592	CRC-SW-U0592-T	15961	0	265	0	15696	0	92	0
U0594	CRC-SW-U0594-T	21986	0	376	0	21610	0	140	0
U0595	CRC-SW-U0595-T	21115	0	391	0	20724	0	135	0
U0596	CRC-SW-U0596-T	27616	0	473	0	27143	0	152	0
U0600	CRC-SW-U0600-T	28579	0	448	0	28131	0	153	0
U0601	CRC-SW-U0601-T	18474	0	301	0	18173	0	103	0
U0602	CRC-SW-U0602-T	38628	0	722	0	37906	0	275	0
U0603	CRC-SW-U0603-T	9382	0	180	0	9202	0	67	0
U0604	CRC-SW-U0604-T	23492	0	381	0	23111	0	132	0
U0605	CRC-SW-U0605-T	12051	0	257	0	11794	0	99	0
U0637	CRC-SW-U0637-T	11620	0	241	0	11379	0	78	0
U0638	CRC-SW-U0638-T	10016	0	175	0	9841	0	67	0
U0640	CRC-SW-U0640-T	25837	0	448	0	25389	0	171	0
U0641	CRC-SW-U0641-T	15919	0	302	0	15617	0	95	0
U0642	CRC-SW-U0642-T	25109	0	460	0	24649	0	170	0
U0643	CRC-SW-U0643-T	26418	0	395	0	26023	0	124	0
U0645	CRC-SW-U0645-T	20658	0	355	0	20303	0	128	0
U0646	CRC-SW-U0646-T	26306	0	501	0	25805	0	186	0
U0647	CRC-SW-U0647-T	18806	0	339	0	18467	0	120	0
U0648	CRC-SW-U0648-T	14349	0	309	0	14040	0	104	0
U0649	CRC-SW-U0649-T	33529	0	569	0	32960	0	202	0
U0650	CRC-SW-U0650-T	48035	0	604	0	47431	0	180	0
U0651	CRC-SW-U0651-T	19266	0	354	0	18912	0	121	0
U0652	CRC-SW-U0652-T	39425	0	530	0	38895	0	178	0
U0654	CRC-SW-U0654-T	14222	0	241	0	13981	0	87	0
U0656	CRC-SW-U0656-T	11420	0	217	0	11203	0	74	0
U0657	CRC-SW-U0657-T	14492	0	297	0	14195	0	120	0
U0658	CRC-SW-U0658-T	24467	0	416	0	24051	0	160	0
U0663	CRC-SW-U0663-T	13034	0	260	0	12774	0	98	0
U0666	CRC-SW-U0666-T	15535	0	298	0	15237	0	81	0
U0671	CRC-SW-U0671-T	28833	0	628	0	28205	0	233	0
U0694	CRC-SW-U0694-T	18606	0	341	0	18265	0	126	0
U0695	CRC-SW-U0695-T	13874	0	246	0	13628	0	88	0
U0713	CRC-SW-U0713-T	18010	0	260	0	17750	0	99	0
U0750	CRC-SW-U0750-T	16972	0	321	0	16651	0	132	0
U0776	CRC-SW-U0776-T	22802	0	369	0	22433	0	128	0
U0793	CRC-SW-U0793-T	10600	0	206	0	10394	0	72	0
U0800	CRC-SW-U0800-T	24436	0	400	0	24036	0	158	0
U0802	CRC-SW-U0802-T	17353	0	312	0	17041	0	128	0
U0803	CRC-SW-U0803-T	10886	0	184	0	10702	0	64	0
U0804	CRC-SW-U0804-T	19122	0	384	0	18738	0	145	0
U0805	CRC-SW-U0805-T	15412	0	277	0	15135	0	108	0
U0814	CRC-SW-U0814-T	197963	1	4870	1	193093	1	2215	2
U0820	CRC-SW-U0820-T	14758	0	265	0	14493	0	97	0
U0848	CRC-SW-U0848-T	17421	0	320	0	17101	0	118	0
U0849	CRC-SW-U0849-T	12529	0	275	0	12254	0	95	0
U0852	CRC-SW-U0852-T	655540	2	11418	3	644122	2	4462	3
U0857	CRC-SW-U0857-T	18223	0	332	0	17891	0	119	0
U0861	CRC-SW-U0861-T	23394	0	393	0	23001	0	143	0
U0862	CRC-SW-U0862-T	18613	0	312	0	18301	0	126	0
U0865	CRC-SW-U0865-T	16760	0	291	0	16469	0	99	0
U0882	CRC-SW-U0882-T	23953	0	462	0	23491	0	145	0
U0908	CRC-SW-U0908-T	19676	0	346	0	19330	0	132	0
U0915	CRC-SW-U0915-T	290787	1	4338	1	286449	1	1672	1
U0916	CRC-SW-U0916-T	15087	0	293	0	14794	0	119	0
U0929	CRC-SW-U0929-T	17917	0	314	0	17603	0	103	0
U0933	CRC-SW-U0933-T	298450	1	5248	2	293202	1	2163	2
U0934	CRC-SW-U0934-T	19457	0	337	0	19120	0	119	0
U0937	CRC-SW-U0937-T	18806	0	360	0	18446	0	138	0
U0938	CRC-SW-U0938-T	647649	2	10482	3	637167	2	4003	3
U0939	CRC-SW-U0939-T	23366	0	400	0	22966	0	136	0
U0942	CRC-SW-U0942-T	28918	0	548	0	28370	0	175	0
U0949	CRC-SW-U0949-T	367561	2	5716	2	361845	2	2155	2
U0950	CRC-SW-U0950-T	36485	0	709	0	35776	0	216	0
U0955	CRC-SW-U0955-T	248409	1	4219	1	244190	1	1655	1
U0960	CRC-SW-U0960-T	27677	0	422	0	27255	0	150	0
U0966	CRC-SW-U0966-T	23372	0	499	0	22873	0	205	0
U0967	CRC-SW-U0967-T	23832	0	438	0	23394	0	159	0
U0970	CRC-SW-U0970-T	15221	0	261	0	14960	0	84	0
U0972	CRC-SW-U0972-T	16833	0	314	0	16519	0	118	0
U0976	CRC-SW-U0976-T	428995	2	6478	2	422517	2	2465	2
U0977	CRC-SW-U0977-T	29574	0	507	0	29067	0	182	0
U0984	CRC-SW-U0984-T	27757	0	577	0	27180	0	217	0
U0987	CRC-SW-U0987-T	333496	2	5243	2	328253	1	2046	2
U0991	CRC-SW-U0991-T	14028	0	206	0	13822	0	71	0
U0993	CRC-SW-U0993-T	24680	0	409	0	24271	0	156	0
U0999	CRC-SW-U0999-T	15369	0	323	0	15046	0	129	0
U1004	CRC-SW-U1004-T	18205	0	389	0	17816	0	154	0
U1007	CRC-SW-U1007-T	340786	2	4881	1	335905	2	1798	1
U1013	CRC-SW-U1013-T	135813	1	2389	1	133424	1	996	1
U1017	CRC-SW-U1017-T	34897	0	488	0	34409	0	166	0
U1018	CRC-SW-U1018-T	25382	0	553	0	24829	0	213	0
U1022	CRC-SW-U1022-T	27019	0	490	0	26529	0	175	0
U1031	CRC-SW-U1031-T	38338	0	682	0	37656	0	216	0
U1032	CRC-SW-U1032-T	225494	1	3460	1	222034	1	1279	1
U1034	CRC-SW-U1034-T	17620	0	316	0	17304	0	110	0
U1037	CRC-SW-U1037-T	15935	0	298	0	15637	0	109	0
U1040	CRC-SW-U1040-T	16427	0	314	0	16113	0	107	0
U1041	CRC-SW-U1041-T	25767	0	472	0	25295	0	163	0
U1044	CRC-SW-U1044-T	22256	0	400	0	21856	0	145	0
U1045	CRC-SW-U1045-T	16477	0	303	0	16174	0	102	0
U1046	CRC-SW-U1046-T	19986	0	390	0	19596	0	152	0
U1047	CRC-SW-U1047-T	278217	1	4341	1	273876	1	1701	1
U1049	CRC-SW-U1049-T	39260	0	632	0	38628	0	224	0
U1059	CRC-SW-U1059-T	16033	0	275	0	15758	0	106	0
U1062	CRC-SW-U1062-T	28431	0	452	0	27979	0	145	0
U1065	CRC-SW-U1065-T	155855	1	2384	1	153471	1	912	1
U1067	CRC-SW-U1067-T	12766	0	196	0	12570	0	73	0
U1069	CRC-SW-U1069-T	186410	1	3373	1	183037	1	1341	1
U1071	CRC-SW-U1071-T	373410	2	6264	2	367146	2	2621	2
U1073	CRC-SW-U1073-T	25348	0	463	0	24885	0	156	0
U1074	CRC-SW-U1074-T	14306	0	257	0	14049	0	87	0
U1075	CRC-SW-U1075-T	143227	1	2392	1	140835	1	884	1
U1078	CRC-SW-U1078-T	223952	1	3449	1	220503	1	1251	1
U1086	CRC-SW-U1086-T	7905	0	128	0	7777	0	43	0
U1088	CRC-SW-U1088-T	279508	1	4324	1	275184	1	1662	1
U1094	CRC-SW-U1094-T	20051	0	397	0	19654	0	135	0
U1095	CRC-SW-U1095-T	22936	0	378	0	22558	0	100	0
U1097	CRC-SW-U1097-T	16485	0	333	0	16152	0	133	0
U1099	CRC-SW-U1099-T	404884	2	5940	2	398944	2	2209	2
U1102	CRC-SW-U1102-T	361611	2	4814	1	356797	2	1677	1
U1103	CRC-SW-U1103-T	19066	0	347	0	18719	0	121	0
U1104	CRC-SW-U1104-T	22840	0	439	0	22401	0	144	0
U1107	CRC-SW-U1107-T	21008	0	349	0	20659	0	104	0
U1111	CRC-SW-U1111-T	16419	0	273	0	16146	0	99	0
U1114	CRC-SW-U1114-T	778386	3	12902	3	765484	3	5117	3
U1120	CRC-SW-U1120-T	14120	0	221	0	13899	0	76	0
U1122	CRC-SW-U1122-T	315021	1	5411	2	309610	1	2123	2
U1127	CRC-SW-U1127-T	17275	0	330	0	16945	0	105	0
U1129	CRC-SW-U1129-T	78422	1	1114	1	77308	1	346	1
U1130	CRC-SW-U1130-T	10781	0	404	0	10377	0	113	0
U1145	CRC-SW-U1145-T	14704	0	283	0	14421	0	98	0
U1147	CRC-SW-U1147-T	19427	0	393	0	19034	0	140	0
U1150	CRC-SW-U1150-T	116345	1	1905	1	114440	1	749	1
U1155	CRC-SW-U1155-T	25614	0	408	0	25206	0	130	0
U1158	CRC-SW-U1158-T	619224	2	11456	3	607768	2	4415	3
U1160	CRC-SW-U1160-T	22302	0	374	0	21928	0	145	0
U1162	CRC-SW-U1162-T	21781	0	353	0	21428	0	110	0
U1183	CRC-SW-U1183-T	15086	0	264	0	14822	0	104	0
U1184	CRC-SW-U1184-T	352908	2	7304	2	345604	2	3129	2
U1188	CRC-SW-U1188-T	324135	1	5555	2	318580	1	2215	2
U1201	CRC-SW-U1201-T	15965	0	293	0	15672	0	117	0
U1204	CRC-SW-U1204-T	37691	0	518	0	37173	0	184	0
U1208	CRC-SW-U1208-T	12211	0	284	0	11927	0	91	0
U1212	CRC-SW-U1212-T	43821	0	714	0	43107	0	237	0
U1213	CRC-SW-U1213-T	204747	1	3518	1	201229	1	1406	1
U1220	CRC-SW-U1220-T	26483	0	411	0	26072	0	132	0
U1228	CRC-SW-U1228-T	200305	1	3076	1	197229	1	1160	1
U1235	CRC-SW-U1235-T	334781	2	4559	1	330222	1	1562	1
U1239	CRC-SW-U1239-T	9726	0	198	0	9528	0	74	0
U1240	CRC-SW-U1240-T	30987	0	458	0	30529	0	163	0
U1241	CRC-SW-U1241-T	20996	0	370	0	20626	0	145	0
U1246	CRC-SW-U1246-T	23264	0	425	0	22839	0	145	0
U1250	CRC-SW-U1250-T	29661	0	446	0	29215	0	164	0
U1251	CRC-SW-U1251-T	12749	0	242	0	12507	0	91	0
U1252	CRC-SW-U1252-T	23494	0	352	0	23142	0	80	0
U1253	CRC-SW-U1253-T	14191	0	270	0	13921	0	105	0
U1257	CRC-SW-U1257-T	43710	0	410	0	43300	0	134	0
U1258	CRC-SW-U1258-T	24959	0	438	0	24521	0	165	0
U1264	CRC-SW-U1264-T	21619	0	384	0	21235	0	128	0
U1267	CRC-SW-U1267-T	19917	0	339	0	19578	0	96	0
U1274	CRC-SW-U1274-T	43485	0	772	0	42713	0	289	0
U1276	CRC-SW-U1276-T	24749	0	373	0	24376	0	142	0
U1292	CRC-SW-U1292-T	334584	2	5092	2	329492	1	1974	2
U1301	CRC-SW-U1301-T	10847	0	200	0	10647	0	82	0
U1303	CRC-SW-U1303-T	19704	0	327	0	19377	0	130	0
U1304	CRC-SW-U1304-T	33102	0	522	0	32580	0	176	0
U1317	CRC-SW-U1317-T	16512	0	287	0	16225	0	98	0
U1321	CRC-SW-U1321-T	12939	0	228	0	12711	0	84	0
U1327	CRC-SW-U1327-T	488305	2	6600	2	481705	2	2313	2
U1332	CRC-SW-U1332-T	12261	0	228	0	12033	0	87	0
U1338	CRC-SW-U1338-T	12146	0	221	0	11925	0	95	0
U1343	CRC-SW-U1343-T	18358	0	311	0	18047	0	108	0
U1344	CRC-SW-U1344-T	16319	0	272	0	16047	0	93	0
U1346	CRC-SW-U1346-T	214268	1	3606	1	210662	1	1360	1
U1347	CRC-SW-U1347-T	38789	0	551	0	38238	0	166	0
U1349	CRC-SW-U1349-T	17109	0	311	0	16798	0	118	0
U1352	CRC-SW-U1352-T	18522	0	255	0	18267	0	79	0
U1366	CRC-SW-U1366-T	11480	0	230	0	11250	0	97	0
U1369	CRC-SW-U1369-T	35123	0	499	0	34624	0	165	0
U1374	CRC-SW-U1374-T	19277	0	318	0	18959	0	113	0
U1384	CRC-SW-U1384-T	257403	1	3282	1	254121	1	1133	1
U1386	CRC-SW-U1386-T	13009	0	299	0	12710	0	116	0
U1392	CRC-SW-U1392-T	201271	1	2863	1	198408	1	1051	1
U1396	CRC-SW-U1396-T	50425	0	796	0	49629	0	271	0
U1401	CRC-SW-U1401-T	15498	0	280	0	15218	0	104	0
U1429	CRC-SW-U1429-T	30071	0	446	0	29625	0	165	0
U1432	CRC-SW-U1432-T	17930	0	329	0	17601	0	122	0
U1436	CRC-SW-U1436-T	222015	1	3525	1	218490	1	1366	1
U1446	CRC-SW-U1446-T	381835	2	8176	2	373659	2	3510	2
U1447	CRC-SW-U1447-T	18389	0	266	0	18123	0	91	0
U1448	CRC-SW-U1448-T	20240	0	305	0	19935	0	108	0
U1454	CRC-SW-U1454-T	30556	0	483	0	30073	0	163	0
U1472	CRC-SW-U1472-T	18230	0	272	0	17958	0	100	0
U1473	CRC-SW-U1473-T	332377	1	5549	2	326828	1	2205	2
U1474	CRC-SW-U1474-T	16347	0	315	0	16032	0	121	0
U1483	CRC-SW-U1483-T	36648	0	524	0	36124	0	173	0
U1486	CRC-SW-U1486-T	18955	0	285	0	18670	0	97	0
U2747	CRC-SW-U2747-T	195023	1	3192	1	191831	1	1239	1
U2753	CRC-SW-U2753-T	191337	1	3669	1	187668	1	1557	1
U2754	CRC-SW-U2754-T	19349	0	458	0	18891	0	153	0
U2761	CRC-SW-U2761-T	57424	0	375	0	57049	0	82	0
U2764	CRC-SW-U2764-T	42675	0	591	0	42084	0	207	0
U2771	CRC-SW-U2771-T	16166	0	257	0	15909	0	86	0
U2774	CRC-SW-U2774-T	1089279	3	26970	4	1062309	3	11279	4
U2777	CRC-SW-U2777-T	21412	0	291	0	21121	0	97	0
U2779	CRC-SW-U2779-T	23794	0	436	0	23358	0	154	0
U2780	CRC-SW-U2780-T	18590	0	350	0	18240	0	138	0
U2782	CRC-SW-U2782-T	36435	0	414	0	36021	0	147	0
U2792	CRC-SW-U2792-T	17996	0	337	0	17659	0	121	0
U2798	CRC-SW-U2798-T	37709	0	595	0	37114	0	201	0
U2803	CRC-SW-U2803-T	301611	1	4416	1	297195	1	1682	1
U2819	CRC-SW-U2819-T	24826	0	383	0	24443	0	137	0
U2834	CRC-SW-U2834-T	22406	0	359	0	22047	0	127	0
U2837	CRC-SW-U2837-T	14993	0	280	0	14713	0	97	0
U2842	CRC-SW-U2842-T	13943	0	297	0	13646	0	103	0
U2843	CRC-SW-U2843-T	61655	0	524	0	61131	0	168	0
U2848	CRC-SW-U2848-T	16963	0	351	0	16612	0	144	0
U2856	CRC-SW-U2856-T	78224	1	480	0	77744	1	137	0
U2861	CRC-SW-U2861-T	22778	0	443	0	22335	0	148	0
U2882	CRC-SW-U2882-T	15253	0	204	0	15049	0	70	0
U2889	CRC-SW-U2889-T	17682	0	470	0	17212	0	151	0
U2891	CRC-SW-U2891-T	52695	0	613	0	52082	0	186	0
U2896	CRC-SW-U2896-T	52439	0	614	0	51825	0	216	0
U2902	CRC-SW-U2902-T	323702	1	5479	2	318223	1	2199	2
U2917	CRC-SW-U2917-T	327890	1	5653	2	322237	1	2248	2
U2927	CRC-SW-U2927-T	18682	0	345	0	18337	0	138	0
U2928	CRC-SW-U2928-T	22887	0	299	0	22588	0	106	0
U2935	CRC-SW-U2935-T	268797	1	3792	1	265005	1	1470	1
U2942	CRC-SW-U2942-T	199750	1	2661	1	197089	1	1044	1
U2943	CRC-SW-U2943-T	11882	0	229	0	11653	0	85	0
U2947	CRC-SW-U2947-T	27437	0	515	0	26922	0	208	0
U2948	CRC-SW-U2948-T	20352	0	408	0	19944	0	141	0
U2953	CRC-SW-U2953-T	26751	0	440	0	26311	0	145	0
U2955	CRC-SW-U2955-T	11368	0	192	0	11176	0	62	0
U2956	CRC-SW-U2956-T	19913	0	456	0	19457	0	166	0
U2958	CRC-SW-U2958-T	13912	0	243	0	13669	0	91	0
U2959	CRC-SW-U2959-T	28392	0	409	0	27983	0	143	0
U2960	CRC-SW-U2960-T	10217	0	172	0	10045	0	52	0
U2964	CRC-SW-U2964-T	12097	0	246	0	11851	0	88	0
U2966	CRC-SW-U2966-T	21325	0	270	0	21055	0	89	0
U2971	CRC-SW-U2971-T	38757	0	368	0	38389	0	115	0
U2972	CRC-SW-U2972-T	13741	0	397	0	13344	0	120	0
U2975	CRC-SW-U2975-T	49011	0	410	0	48601	0	124	0
U2979	CRC-SW-U2979-T	2852	0	11	0	2841	0	2	0
U2981	CRC-SW-U2981-T	13178	0	237	0	12941	0	75	0
U2991	CRC-SW-U2991-T	11679	0	197	0	11482	0	76	0
U2994	CRC-SW-U2994-T	19765	0	399	0	19366	0	124	0
U2995	CRC-SW-U2995-T	20112	0	348	0	19764	0	125	0
U2999	CRC-SW-U2999-T	84781	1	482	0	84299	1	102	0
U3000	CRC-SW-U3000-T	444471	2	6334	2	438137	2	2352	2
U3005	CRC-SW-U3005-T	18977	0	297	0	18680	0	93	0
U3008	CRC-SW-U3008-T	247925	1	4414	1	243511	1	1727	1
U3012	CRC-SW-U3012-T	43482	0	535	0	42947	0	173	0
U3018	CRC-SW-U3018-T	11922	0	206	0	11716	0	68	0
U3019	CRC-SW-U3019-T	314985	1	5186	2	309799	1	2022	2
U3022	CRC-SW-U3022-T	20088	0	349	0	19739	0	130	0
U3023	CRC-SW-U3023-T	16519	0	281	0	16238	0	99	0
U3024	CRC-SW-U3024-T	21413	0	401	0	21012	0	129	0
U3025	CRC-SW-U3025-T	178602	1	3193	1	175409	1	1329	1
U3029	CRC-SW-U3029-T	19147	0	302	0	18845	0	104	0
U3030	CRC-SW-U3030-T	311070	1	5167	2	305903	1	2034	2
U3032	CRC-SW-U3032-T	38209	0	617	0	37592	0	193	0
U3033	CRC-SW-U3033-T	342947	2	5288	2	337659	2	1929	2
U3034	CRC-SW-U3034-T	12039	0	199	0	11840	0	71	0
U3037	CRC-SW-U3037-T	208902	1	5423	2	203479	1	2497	2
U3038	CRC-SW-U3038-T	28427	0	409	0	28018	0	155	0
U3039	CRC-SW-U3039-T	16070	0	333	0	15737	0	123	0
U3042	CRC-SW-U3042-T	72581	1	1014	1	71567	1	321	0
U3043	CRC-SW-U3043-T	335729	2	6271	2	329458	1	2547	2
U3047	CRC-SW-U3047-T	13404	0	309	0	13095	0	110	0
U3048	CRC-SW-U3048-T	33531	0	399	0	33132	0	128	0
U3049	CRC-SW-U3049-T	15435	0	294	0	15141	0	97	0
U3050	CRC-SW-U3050-T	15296	0	215	0	15081	0	69	0
U3051	CRC-SW-U3051-T	15708	0	237	0	15471	0	81	0
U3054	CRC-SW-U3054-T	14961	0	255	0	14706	0	88	0
U3055	CRC-SW-U3055-T	16539	0	308	0	16231	0	126	0
U3056	CRC-SW-U3056-T	15676	0	260	0	15416	0	86	0
U3059	CRC-SW-U3059-T	353630	2	5163	2	348467	2	1887	2
U3060	CRC-SW-U3060-T	17569	0	273	0	17296	0	96	0
U3061	CRC-SW-U3061-T	426399	2	6084	2	420315	2	2246	2
U3062	CRC-SW-U3062-T	312163	1	4334	1	307829	1	1567	1
U3063	CRC-SW-U3063-T	25909	0	439	0	25470	0	171	0
U3064	CRC-SW-U3064-T	27997	0	531	0	27466	0	195	0
U3065	CRC-SW-U3065-T	30347	0	569	0	29778	0	204	0
U3066	CRC-SW-U3066-T	31360	0	531	0	30829	0	197	0
U3067	CRC-SW-U3067-T	32224	0	558	0	31666	0	187	0
U3068	CRC-SW-U3068-T	12171	0	220	0	11951	0	80	0
U3069	CRC-SW-U3069-T	22840	0	246	0	22594	0	64	0
U3070	CRC-SW-U3070-T	25275	0	365	0	24910	0	123	0
U3071	CRC-SW-U3071-T	11904	0	209	0	11695	0	65	0
U3072	CRC-SW-U3072-T	20243	0	376	0	19867	0	142	0
U3073	CRC-SW-U3073-T	17653	0	264	0	17389	0	88	0
U3074	CRC-SW-U3074-T	25882	0	388	0	25494	0	113	0
U3075	CRC-SW-U3075-T	19566	0	363	0	19203	0	143	0
U3076	CRC-SW-U3076-T	460333	2	6929	2	453404	2	2586	2
U3077	CRC-SW-U3077-T	26404	0	413	0	25991	0	141	0
U3078	CRC-SW-U3078-T	32412	0	497	0	31915	0	164	0
U3079	CRC-SW-U3079-T	15770	0	304	0	15466	0	114	0
U3080	CRC-SW-U3080-T	2057612	4	30062	4	2027550	4	10186	4
U3081	CRC-SW-U3081-T	350119	2	5430	2	344689	2	2019	2
U3082	CRC-SW-U3082-T	22612	0	408	0	22204	0	143	0
U3084	CRC-SW-U3084-T	14558	0	240	0	14318	0	79	0
U3085	CRC-SW-U3085-T	58468	0	840	0	57628	0	278	0
U3087	CRC-SW-U3087-T	247544	1	4500	1	243044	1	1906	2
U3088	CRC-SW-U3088-T	338755	2	5108	2	333647	2	1997	2
U3089	CRC-SW-U3089-T	22253	0	323	0	21930	0	104	0
U3090	CRC-SW-U3090-T	29470	0	470	0	29000	0	164	0
U3091	CRC-SW-U3091-T	12300	0	253	0	12047	0	94	0
U3092	CRC-SW-U3092-T	26246	0	421	0	25825	0	140	0
U3093	CRC-SW-U3093-T	31563	0	528	0	31035	0	187	0
U3094	CRC-SW-U3094-T	339407	2	5546	2	333861	2	2181	2
U3095	CRC-SW-U3095-T	21367	0	359	0	21008	0	115	0
U3096	CRC-SW-U3096-T	278467	1	4048	1	274419	1	1518	1
U3097	CRC-SW-U3097-T	16783	0	308	0	16475	0	116	0
U3098	CRC-SW-U3098-T	28326	0	415	0	27911	0	127	0
U3099	CRC-SW-U3099-T	44341	0	683	0	43658	0	227	0
U3100	CRC-SW-U3100-T	346799	2	4969	1	341830	2	1865	2
U3101	CRC-SW-U3101-T	428039	2	6167	2	421872	2	2264	2
U3103	CRC-SW-U3103-T	14832	0	274	0	14558	0	92	0
U3104	CRC-SW-U3104-T	14937	0	227	0	14710	0	96	0
U3105	CRC-SW-U3105-T	11097	0	224	0	10873	0	76	0
U3106	CRC-SW-U3106-T	28781	0	523	0	28258	0	162	0
U3107	CRC-SW-U3107-T	33895	0	428	0	33467	0	151	0
U3108	CRC-SW-U3108-T	97236	1	2000	1	95236	1	753	1
U3109	CRC-SW-U3109-T	7649	0	127	0	7522	0	51	0
U3110	CRC-SW-U3110-T	11764	0	222	0	11542	0	83	0
U3111	CRC-SW-U3111-T	19582	0	352	0	19230	0	131	0
U3112	CRC-SW-U3112-T	49495	0	806	0	48689	0	265	0
U3113	CRC-SW-U3113-T	230677	1	3382	1	227295	1	1233	1
U3114	CRC-SW-U3114-T	1680159	4	29517	4	1650642	4	11142	4
U3115	CRC-SW-U3115-T	41050	0	606	0	40444	0	204	0
U3117	CRC-SW-U3117-T	18983	0	344	0	18639	0	123	0
U3118	CRC-SW-U3118-T	225090	1	3527	1	221563	1	1333	1
U3119	CRC-SW-U3119-T	287881	1	4458	1	283423	1	1738	1
U3120	CRC-SW-U3120-T	21235	0	365	0	20870	0	143	0
U3121	CRC-SW-U3121-T	19048	0	252	0	18796	0	86	0
U3122	CRC-SW-U3122-T	359699	2	5458	2	354241	2	2004	2
U3123	CRC-SW-U3123-T	272999	1	4476	1	268523	1	1813	1
U3124	CRC-SW-U3124-T	16375	0	269	0	16106	0	95	0
U3125	CRC-SW-U3125-T	23271	0	404	0	22867	0	162	0
U3126	CRC-SW-U3126-T	14866	0	291	0	14575	0	100	0
U3127	CRC-SW-U3127-T	15569	0	245	0	15324	0	77	0
U3128	CRC-SW-U3128-T	18962	0	319	0	18643	0	109	0
U3129	CRC-SW-U3129-T	36763	0	543	0	36220	0	192	0
U3130	CRC-SW-U3130-T	182214	1	3205	1	179009	1	1278	1
U3131	CRC-SW-U3131-T	9651	0	202	0	9449	0	76	0
U3132	CRC-SW-U3132-T	15783	0	231	0	15552	0	74	0
U3133	CRC-SW-U3133-T	881	0	22	0	859	0	7	0
U3134	CRC-SW-U3134-T	22598	0	406	0	22192	0	137	0
U3136	CRC-SW-U3136-T	24351	0	408	0	23943	0	140	0
U3137	CRC-SW-U3137-T	18344	0	323	0	18021	0	120	0
U3140	CRC-SW-U3140-T	22475	0	452	0	22023	0	151	0
U3141	CRC-SW-U3141-T	1296248	3	19495	3	1276753	3	6535	3
U3143	CRC-SW-U3143-T	22037	0	368	0	21669	0	133	0
U3144	CRC-SW-U3144-T	335295	2	5541	2	329754	1	2286	2
U3145	CRC-SW-U3145-T	25101	0	288	0	24813	0	100	0
U3146	CRC-SW-U3146-T	12270	0	241	0	12029	0	89	0
U3147	CRC-SW-U3147-T	11416	0	208	0	11208	0	73	0
U3148	CRC-SW-U3148-T	917	0	15	0	902	0	3	0
U3149	CRC-SW-U3149-T	1984	0	37	0	1947	0	16	0
U3150	CRC-SW-U3150-T	15987	0	294	0	15693	0	104	0
U3151	CRC-SW-U3151-T	19321	0	334	0	18987	0	115	0
U3152	CRC-SW-U3152-T	17889	0	386	0	17503	0	138	0
U3153	CRC-SW-U3153-T	28144	0	462	0	27682	0	147	0
U3154	CRC-SW-U3154-T	33377	0	541	0	32836	0	163	0
U3155	CRC-SW-U3155-T	26278	0	397	0	25881	0	125	0
U3156	CRC-SW-U3156-T	250642	1	3747	1	246895	1	1398	1
U3157	CRC-SW-U3157-T	223262	1	3668	1	219594	1	1397	1
U3158	CRC-SW-U3158-T	224690	1	3493	1	221197	1	1335	1
U3159	CRC-SW-U3159-T	374717	2	5522	2	369195	2	2073	2
U3160	CRC-SW-U3160-T	10851	0	212	0	10639	0	90	0
U3161	CRC-SW-U3161-T	14272	0	205	0	14067	0	66	0
U3162	CRC-SW-U3162-T	11274	0	217	0	11057	0	79	0
U3163	CRC-SW-U3163-T	57347	0	885	0	56462	0	273	0
U3164	CRC-SW-U3164-T	27025	0	477	0	26548	0	162	0
U3168	CRC-SW-U3168-T	12366	0	270	0	12096	0	96	0
U3169	CRC-SW-U3169-T	24552	0	316	0	24236	0	112	0
U3170	CRC-SW-U3170-T	14009	0	246	0	13763	0	86	0
U3171	CRC-SW-U3171-T	16973	0	279	0	16694	0	85	0
U3172	CRC-SW-U3172-T	20452	0	409	0	20043	0	134	0
U3173	CRC-SW-U3173-T	1273	0	15	0	1258	0	6	0
U3174	CRC-SW-U3174-T	373	0	9	0	364	0	4	0
U3175	CRC-SW-U3175-T	15008	0	261	0	14747	0	91	0
U3176	CRC-SW-U3176-T	13424	0	209	0	13215	0	77	0
U3177	CRC-SW-U3177-T	26022	0	517	0	25505	0	170	0
U3179	CRC-SW-U3179-T	19815	0	322	0	19493	0	111	0
U3180	CRC-SW-U3180-T	28535	0	455	0	28080	0	147	0
U3182	CRC-SW-U3182-T	18443	0	330	0	18113	0	129	0
U3183	CRC-SW-U3183-T	315902	1	5721	2	310181	1	2263	2
U3184	CRC-SW-U3184-T	26930	0	415	0	26515	0	152	0
U3187	CRC-SW-U3187-T	29367	0	446	0	28921	0	157	0
U3188	CRC-SW-U3188-T	19972	0	309	0	19663	0	108	0
U3189	CRC-SW-U3189-T	31112	0	529	0	30583	0	170	0
U3190	CRC-SW-U3190-T	22264	0	382	0	21882	0	147	0
U3191	CRC-SW-U3191-T	392089	2	6284	2	385805	2	2398	2
U3192	CRC-SW-U3192-T	29306	0	295	0	29011	0	91	0
U3193	CRC-SW-U3193-T	23455	0	381	0	23074	0	146	0
U3194	CRC-SW-U3194-T	46228	0	748	0	45480	0	174	0
U3195	CRC-SW-U3195-T	15815	0	239	0	15576	0	81	0
U3197	CRC-SW-U3197-T	19542	0	401	0	19141	0	152	0
U3198	CRC-SW-U3198-T	13313	0	164	0	13149	0	65	0
U3199	CRC-SW-U3199-T	18358	0	298	0	18060	0	109	0
U3200	CRC-SW-U3200-T	21435	0	358	0	21077	0	125	0
U3201	CRC-SW-U3201-T	12362	0	228	0	12134	0	85	0
U3202	CRC-SW-U3202-T	298983	1	4279	1	294704	1	1376	1
U3203	CRC-SW-U3203-T	11288	0	201	0	11087	0	69	0
U3204	CRC-SW-U3204-T	146164	1	2579	1	143585	1	990	1
U3205	CRC-SW-U3205-T	358580	2	5553	2	353027	2	2018	2
U3206	CRC-SW-U3206-T	24817	0	478	0	24339	0	178	0
U3207	CRC-SW-U3207-T	9560	0	184	0	9376	0	63	0
U3208	CRC-SW-U3208-T	9587	0	166	0	9421	0	56	0
U3211	CRC-SW-U3211-T	367002	2	5545	2	361457	2	2078	2
U3212	CRC-SW-U3212-T	278088	1	4010	1	274078	1	1442	1
U3213	CRC-SW-U3213-T	389124	2	6007	2	383117	2	2313	2
U3214	CRC-SW-U3214-T	17190	0	262	0	16928	0	90	0
U3215	CRC-SW-U3215-T	36836	0	657	0	36179	0	240	0
U3216	CRC-SW-U3216-T	18871	0	319	0	18552	0	111	0
U3217	CRC-SW-U3217-T	29558	0	539	0	29019	0	190	0
U3218	CRC-SW-U3218-T	21106	0	316	0	20790	0	111	0
U3219	CRC-SW-U3219-T	185799	1	3082	1	182717	1	1194	1
U3220	CRC-SW-U3220-T	22949	0	263	0	22686	0	97	0
U3221	CRC-SW-U3221-T	23711	0	469	0	23242	0	157	0
U3222	CRC-SW-U3222-T	18109	0	310	0	17799	0	114	0
U3224	CRC-SW-U3224-T	22306	0	397	0	21909	0	139	0
U3225	CRC-SW-U3225-T	17201	0	312	0	16889	0	103	0
U3226	CRC-SW-U3226-T	496165	2	8911	2	487254	2	3667	2
U3227	CRC-SW-U3227-T	216066	1	4038	1	212028	1	1591	1
U3228	CRC-SW-U3228-T	11852	0	206	0	11646	0	67	0
U3229	CRC-SW-U3229-T	306951	1	4525	1	302426	1	1637	1
U3230	CRC-SW-U3230-T	21820	0	348	0	21472	0	125	0
U3231	CRC-SW-U3231-T	247409	1	3758	1	243651	1	1390	1
U3232	CRC-SW-U3232-T	15945	0	270	0	15675	0	95	0
U3233	CRC-SW-U3233-T	37229	0	523	0	36706	0	179	0
U3234	CRC-SW-U3234-T	17892	0	298	0	17594	0	109	0
U3235	CRC-SW-U3235-T	232264	1	3761	1	228503	1	1451	1
U3236	CRC-SW-U3236-T	10360	0	163	0	10197	0	58	0
U3237	CRC-SW-U3237-T	445910	2	6686	2	439224	2	2583	2
U3238	CRC-SW-U3238-T	33833	0	573	0	33260	0	195	0
U3239	CRC-SW-U3239-T	12435	0	254	0	12181	0	87	0
U3240	CRC-SW-U3240-T	10935	0	180	0	10755	0	64	0
U3241	CRC-SW-U3241-T	23895	0	328	0	23567	0	125	0
U3242	CRC-SW-U3242-T	21480	0	694	0	20786	0	203	0
U3243	CRC-SW-U3243-T	206900	1	3764	1	203136	1	1542	1
U3244	CRC-SW-U3244-T	16325	0	295	0	16030	0	107	0
U3245	CRC-SW-U3245-T	409282	2	6343	2	402939	2	2411	2
U3246	CRC-SW-U3246-T	12128	0	238	0	11890	0	89	0
U3247	CRC-SW-U3247-T	65393	0	1457	1	63936	0	610	1
U3248	CRC-SW-U3248-T	20662	0	288	0	20374	0	100	0
U3249	CRC-SW-U3249-T	19298	0	297	0	19001	0	93	0
U3250	CRC-SW-U3250-T	18838	0	359	0	18479	0	129	0
U3253	CRC-SW-U3253-T	14937	0	262	0	14675	0	91	0
U3254	CRC-SW-U3254-T	12315	0	240	0	12075	0	91	0
U3255	CRC-SW-U3255-T	14387	0	242	0	14145	0	81	0
U3257	CRC-SW-U3257-T	15921	0	267	0	15654	0	97	0
U3258	CRC-SW-U3258-T	30193	0	544	0	29649	0	204	0
U3259	CRC-SW-U3259-T	72735	1	1138	1	71597	1	451	1
U3260	CRC-SW-U3260-T	331316	1	5929	2	325387	1	2399	2
U3261	CRC-SW-U3261-T	393554	2	5429	2	388125	2	1966	2
U3262	CRC-SW-U3262-T	21227	0	343	0	20884	0	115	0
U3263	CRC-SW-U3263-T	14668	0	275	0	14393	0	92	0
U3265	CRC-SW-U3265-T	28907	0	448	0	28459	0	142	0
U3266	CRC-SW-U3266-T	15343	0	309	0	15034	0	108	0
U3267	CRC-SW-U3267-T	37684	0	539	0	37145	0	201	0
U3268	CRC-SW-U3268-T	18567	0	336	0	18231	0	124	0
U3269	CRC-SW-U3269-T	18007	0	320	0	17687	0	107	0
U3270	CRC-SW-U3270-T	277065	1	7039	2	270026	1	3136	2
U3271	CRC-SW-U3271-T	12088	0	235	0	11853	0	99	0
U3272	CRC-SW-U3272-T	140635	1	2405	1	138230	1	969	1
U3273	CRC-SW-U3273-T	7191	0	146	0	7045	0	58	0
U3274	CRC-SW-U3274-T	131448	1	2446	1	129002	1	998	1
U3275	CRC-SW-U3275-T	26709	0	504	0	26205	0	170	0
U3276	CRC-SW-U3276-T	9663	0	197	0	9466	0	67	0
U3277	CRC-SW-U3277-T	21881	0	378	0	21503	0	136	0
U3278	CRC-SW-U3278-T	10741	0	208	0	10533	0	75	0
U3279	CRC-SW-U3279-T	18244	0	330	0	17914	0	130	0
U3280	CRC-SW-U3280-T	18472	0	341	0	18131	0	123	0
UM001	CRC-SW-UM001-T	28862	0	443	0	28419	0	159	0
UM002	CRC-SW-UM002-T	18800	0	285	0	18515	0	95	0
UM003	CRC-SW-UM003-T	14674	0	286	0	14388	0	106	0
UM004	CRC-SW-UM004-T	319179	1	4524	1	314655	1	1660	1
UM005	CRC-SW-UM005-T	28506	0	290	0	28216	0	109	0
UM006	CRC-SW-UM006-T	28792	0	433	0	28359	0	140	0
UM007	CRC-SW-UM007-T	403611	2	5529	2	398082	2	1972	2
UM008	CRC-SW-UM008-T	13635	0	244	0	13391	0	98	0
UM009	CRC-SW-UM009-T	33766	0	475	0	33291	0	171	0
UM010	CRC-SW-UM010-T	14194	0	269	0	13925	0	110	0
UM011	CRC-SW-UM011-T	15839	0	267	0	15572	0	80	0
UM012	CRC-SW-UM012-T	27057	0	401	0	26656	0	148	0
UM013	CRC-SW-UM013-T	23586	0	398	0	23188	0	144	0
UM014	CRC-SW-UM014-T	239144	1	3292	1	235852	1	1168	1
UM015	CRC-SW-UM015-T	17174	0	257	0	16917	0	94	0
UM016	CRC-SW-UM016-T	23304	0	354	0	22950	0	115	0
UM017	CRC-SW-UM017-T	185559	1	3061	1	182498	1	1188	1
UM018	CRC-SW-UM018-T	21552	0	339	0	21213	0	123	0
UM019	CRC-SW-UM019-T	19505	0	290	0	19215	0	91	0
UM020	CRC-SW-UM020-T	19596	0	281	0	19315	0	108	0
UM021	CRC-SW-UM021-T	31214	0	513	0	30701	0	162	0
UM022	CRC-SW-UM022-T	20932	0	385	0	20547	0	148	0
UM023	CRC-SW-UM023-T	29995	0	528	0	29467	0	195	0
UM024	CRC-SW-UM024-T	213543	1	3071	1	210472	1	1165	1
UM025	CRC-SW-UM025-T	281697	1	4885	1	276812	1	2004	2
UM027	CRC-SW-UM027-T	37688	0	649	0	37039	0	239	0
UM028	CRC-SW-UM028-T	18412	0	347	0	18065	0	149	0
UM029	CRC-SW-UM029-T	24282	0	388	0	23894	0	140	0
UM030	CRC-SW-UM030-T	160087	1	2786	1	157301	1	1142	1
UM031	CRC-SW-UM031-T	479484	2	6766	2	472718	2	2457	2
UM032	CRC-SW-UM032-T	17748	0	292	0	17456	0	102	0
UM033	CRC-SW-UM033-T	36260	0	350	0	35910	0	95	0
UM034	CRC-SW-UM034-T	319457	1	4384	1	315073	1	1584	1
UM035	CRC-SW-UM035-T	347042	2	4786	1	342256	2	1736	1
UM036	CRC-SW-UM036-T	28435	0	441	0	27994	0	153	0
UM037	CRC-SW-UM037-T	190930	1	3328	1	187602	1	1285	1
UM038	CRC-SW-UM038-T	228698	1	3192	1	225506	1	1117	1
UM039	CRC-SW-UM039-T	476972	2	6768	2	470204	2	2451	2
UM040	CRC-SW-UM040-T	22885	0	409	0	22476	0	140	0
UM041	CRC-SW-UM041-T	15726	0	263	0	15463	0	88	0
UM042	CRC-SW-UM042-T	39774	0	872	0	38902	0	382	1
UM043	CRC-SW-UM043-T	26742	0	373	0	26369	0	115	0
UM044	CRC-SW-UM044-T	13642	0	263	0	13379	0	97	0
UM045	CRC-SW-UM045-T	26581	0	443	0	26138	0	166	0
UM046	CRC-SW-UM046-T	14579	0	215	0	14364	0	72	0
UM047	CRC-SW-UM047-T	25592	0	510	0	25082	0	199	0
UM048	CRC-SW-UM048-T	28207	0	458	0	27749	0	156	0
UM049	CRC-SW-UM049-T	19483	0	323	0	19160	0	134	0
UM050	CRC-SW-UM050-T	12426	0	176	0	12250	0	63	0
UM051	CRC-SW-UM051-T	14992	0	262	0	14730	0	97	0
UM052	CRC-SW-UM052-T	30015	0	433	0	29582	0	136	0
UM053	CRC-SW-UM053-T	16241	0	265	0	15976	0	95	0
UM055	CRC-SW-UM055-T	356676	2	5225	2	351451	2	1900	2
UM056	CRC-SW-UM056-T	202007	1	3308	1	198699	1	1287	1
UM057	CRC-SW-UM057-T	465676	2	6138	2	459538	2	2109	2
UM058	CRC-SW-UM058-T	41645	0	792	0	40853	0	310	0
UM059	CRC-SW-UM059-T	22622	0	389	0	22233	0	129	0
UM060	CRC-SW-UM060-T	22827	0	483	0	22344	0	172	0
UM061	CRC-SW-UM061-T	294958	1	4750	1	290208	1	1842	1
UM062	CRC-SW-UM062-T	21833	0	370	0	21463	0	129	0
UM063	CRC-SW-UM063-T	45393	0	715	0	44678	0	232	0
UM064	CRC-SW-UM064-T	39085	0	574	0	38511	0	174	0
UM065	CRC-SW-UM065-T	20908	0	275	0	20633	0	82	0
UM066	CRC-SW-UM066-T	19259	0	311	0	18948	0	117	0
UM067	CRC-SW-UM067-T	511212	2	8703	2	502509	2	3382	2
UM068	CRC-SW-UM068-T	33479	0	436	0	33043	0	138	0
UM069	CRC-SW-UM069-T	29899	0	467	0	29432	0	168	0
UM070	CRC-SW-UM070-T	20104	0	410	0	19694	0	148	0
UM071	CRC-SW-UM071-T	277479	1	4616	1	272863	1	1831	1
UM072	CRC-SW-UM072-T	33969	0	544	0	33425	0	200	0
UM073	CRC-SW-UM073-T	16390	0	261	0	16129	0	103	0
UM075	CRC-SW-UM075-T	22255	0	426	0	21829	0	159	0
UM076	CRC-SW-UM076-T	23203	0	387	0	22816	0	138	0
UM077	CRC-SW-UM077-T	25075	0	400	0	24675	0	149	0
UM078	CRC-SW-UM078-T	17129	0	276	0	16853	0	95	0
UM079	CRC-SW-UM079-T	28194	0	470	0	27724	0	170	0
UM080	CRC-SW-UM080-T	580470	2	10635	3	569835	2	4362	3
UM081	CRC-SW-UM081-T	33483	0	457	0	33026	0	147	0
UM082	CRC-SW-UM082-T	21645	0	315	0	21330	0	93	0
UM083	CRC-SW-UM083-T	21516	0	379	0	21137	0	116	0
UM084	CRC-SW-UM084-T	15099	0	268	0	14831	0	88	0
UM085	CRC-SW-UM085-T	17825	0	351	0	17474	0	124	0
UM086	CRC-SW-UM086-T	22026	0	345	0	21681	0	107	0
UM087	CRC-SW-UM087-T	32840	0	505	0	32335	0	168	0
UM088	CRC-SW-UM088-T	289434	1	4842	1	284592	1	1926	2
UM089	CRC-SW-UM089-T	28340	0	471	0	27869	0	139	0
UM090	CRC-SW-UM090-T	27961	0	430	0	27531	0	145	0
UM091	CRC-SW-UM091-T	18717	0	347	0	18370	0	125	0
UM092	CRC-SW-UM092-T	364000	2	5994	2	358006	2	2311	2
UM093	CRC-SW-UM093-T	15309	0	274	0	15035	0	96	0
UM094	CRC-SW-UM094-T	300644	1	4309	1	296335	1	1607	1
UM095	CRC-SW-UM095-T	11999	0	360	0	11639	0	104	0
UM096	CRC-SW-UM096-T	39664	0	623	0	39041	0	206	0
UM097	CRC-SW-UM097-T	16941	0	274	0	16667	0	91	0
UM098	CRC-SW-UM098-T	13533	0	320	0	13213	0	106	0
UM099	CRC-SW-UM099-T	313603	1	4165	1	309438	1	1447	1
UM100	CRC-SW-UM100-T	19608	0	414	0	19194	0	165	0
UM101	CRC-SW-UM101-T	391269	2	6511	2	384758	2	2513	2
UM102	CRC-SW-UM102-T	502892	2	6541	2	496351	2	2244	2
UM103	CRC-SW-UM103-T	24359	0	430	0	23929	0	147	0
UM104	CRC-SW-UM104-T	315678	1	4539	1	311139	1	1708	1
UM105	CRC-SW-UM105-T	37311	0	650	0	36661	0	219	0
UM106	CRC-SW-UM106-T	16514	0	497	0	16017	0	151	0
UM107	CRC-SW-UM107-T	20204	0	365	0	19839	0	158	0
UM108	CRC-SW-UM108-T	28927	0	553	0	28374	0	207	0
UM109	CRC-SW-UM109-T	22695	0	386	0	22309	0	124	0
UM110	CRC-SW-UM110-T	2204410	4	31909	4	2172501	4	10887	4
UM111	CRC-SW-UM111-T	435320	2	7172	2	428148	2	2700	2
UM112	CRC-SW-UM112-T	13997	0	242	0	13755	0	97	0
UM113	CRC-SW-UM113-T	29339	0	494	0	28845	0	172	0
UM114	CRC-SW-UM114-T	228942	1	3895	1	225047	1	1435	1
UM115	CRC-SW-UM115-T	26417	0	388	0	26029	0	137	0
UM116	CRC-SW-UM116-T	37682	0	646	0	37036	0	232	0
UM117	CRC-SW-UM117-T	1682	0	223	0	1459	0	41	0
UM118	CRC-SW-UM118-T	351755	2	4762	1	346993	2	1598	1
UM119	CRC-SW-UM119-T	23078	0	388	0	22690	0	145	0
UM120	CRC-SW-UM120-T	257176	1	4353	1	252823	1	1624	1
UM121	CRC-SW-UM121-T	377579	2	5368	2	372211	2	1967	2
UM122	CRC-SW-UM122-T	14492	0	263	0	14229	0	94	0
UM123	CRC-SW-UM123-T	18639	0	298	0	18341	0	103	0
UM124	CRC-SW-UM124-T	18359	0	353	0	18006	0	119	0
UM125	CRC-SW-UM125-T	25817	0	423	0	25394	0	152	0
UM126	CRC-SW-UM126-T	21998	0	362	0	21636	0	117	0
UM127	CRC-SW-UM127-T	20801	0	443	0	20358	0	124	0
UM128	CRC-SW-UM128-T	26577	0	532	0	26045	0	209	0
UM129	CRC-SW-UM129-T	21915	0	340	0	21575	0	130	0
UM130	CRC-SW-UM130-T	20377	0	376	0	20001	0	127	0
UM131	CRC-SW-UM131-T	37713	0	590	0	37123	0	208	0
UM132	CRC-SW-UM132-T	19519	0	333	0	19186	0	127	0
UM133	CRC-SW-UM133-T	20864	0	283	0	20581	0	94	0
UM134	CRC-SW-UM134-T	30164	0	454	0	29710	0	141	0
UM135	CRC-SW-UM135-T	20713	0	301	0	20412	0	117	0
UM136	CRC-SW-UM136-T	33127	0	521	0	32606	0	185	0
UM137	CRC-SW-UM137-T	26785	0	637	0	26148	0	192	0
UM138	CRC-SW-UM138-T	10841	0	184	0	10657	0	56	0
UM139	CRC-SW-UM139-T	23928	0	334	0	23594	0	109	0
UM140	CRC-SW-UM140-T	19170	0	369	0	18801	0	133	0
UM141	CRC-SW-UM141-T	381456	2	5601	2	375855	2	2074	2
UM142	CRC-SW-UM142-T	24885	0	466	0	24419	0	178	0
UM143	CRC-SW-UM143-T	491587	2	6971	2	484616	2	2567	2
UM144	CRC-SW-UM144-T	12997	0	223	0	12774	0	89	0
UM145	CRC-SW-UM145-T	34957	0	510	0	34447	0	173	0
UM146	CRC-SW-UM146-T	29636	0	455	0	29181	0	151	0
UM147	CRC-SW-UM147-T	20347	0	378	0	19969	0	150	0
UM148	CRC-SW-UM148-T	14940	0	284	0	14656	0	117	0
UM149	CRC-SW-UM149-T	11547	0	255	0	11292	0	102	0
UM150	CRC-SW-UM150-T	516196	2	7196	2	509000	2	2691	2
UM151	CRC-SW-UM151-T	55960	0	465	0	55495	0	154	0
UM152	CRC-SW-UM152-T	10442	0	175	0	10267	0	67	0
UM153	CRC-SW-UM153-T	328612	1	5150	2	323462	1	1976	2
UM154	CRC-SW-UM154-T	299252	1	4999	2	294253	1	1916	2
UM155	CRC-SW-UM155-T	54242	0	501	0	53741	0	157	0
UM156	CRC-SW-UM156-T	73510	1	836	0	72674	1	256	0
UM157	CRC-SW-UM157-T	15773	0	284	0	15489	0	109	0
UM158	CRC-SW-UM158-T	251758	1	4439	1	247319	1	1766	1
UM159	CRC-SW-UM159-T	113260	1	554	0	112706	1	120	0
UM160	CRC-SW-UM160-T	309361	1	5102	2	304259	1	2046	2
UM161	CRC-SW-UM161-T	322043	1	4665	1	317378	1	1698	1
UM163	CRC-SW-UM163-T	493675	2	10548	3	483127	2	4415	3
UM164	CRC-SW-UM164-T	40839	0	476	0	40363	0	150	0
UM165	CRC-SW-UM165-T	21641	0	278	0	21363	0	100	0
UM166	CRC-SW-UM166-T	247097	1	3931	1	243166	1	1533	1
UM167	CRC-SW-UM167-T	14933	0	279	0	14654	0	101	0
UM168	CRC-SW-UM168-T	85124	1	625	0	84499	1	167	0
UM169	CRC-SW-UM169-T	160157	1	3702	1	156455	1	1562	1
UM170	CRC-SW-UM170-T	24429	0	520	0	23909	0	180	0
UM171	CRC-SW-UM171-T	12507	0	250	0	12257	0	90	0
UM172	CRC-SW-UM172-T	112291	1	392	0	111899	1	63	0
UM173	CRC-SW-UM173-T	173400	1	3028	1	170372	1	1256	1
