# Supplementary material for: Prognostic genome and transcriptome signatures in colorectal cancers
Source: Nature. 2024 Aug 7;633(8028):137–46. doi: 10.1038/s41586-024-07769-3 (PMC11374687; doi:10.1038/s41586-024-07769-3)
Supplement: Supplementary file 3 — Supplementary Tables 1–4, 7–16 and 18–30. [file 41586_2024_7769_MOESM3_ESM.zip › Supplementary_Table_07.xlsx]

## Sheet: Sheet1
Supplementary Table 7. Mutual exclusivity and co-occurrence analysis for driver gene mutations by hypermutation status and tumour subtype.
Gene 1	Gene 2	Pair	Hypermutated Tumours									Non-Hypermutated Tumours									Non-Hypermutated iCMS2 Tumours									Non-Hypermutated iCMS3 Tumours									Non Hypermutated CRPS1 Samples									Non-Hypermutated CRPS2 Tumours
			P	OR	# neither gene	# both genes	# gene 2 not gene 1	# gene 1 not gene 2	Event	Event ratio	Adjusted P	P	OR	# neither gene	# both genes	# gene 2 not gene 1	# gene 1 not gene 2	Event	Event ratio	Adjusted P	P	OR	# neither gene	# both genes	# gene 2 not gene 1	# gene 1 not gene 2	Event	Event ratio	Adjusted P	P	OR	# neither gene	# both genes	# gene 2 not gene 1	# gene 1 not gene 2	Event	Event ratio	Adjusted P	P	OR	# neither gene	# both genes	# gene 2 not gene 1	# gene 1 not gene 2	Event	Event ratio	Adjusted P	P	OR
APC	RNF43	APC : RNF43	2.23937e-08	0.173008	16	60	119	47	Mutually_Exclusive	60/166	5.10575e-05	1.21612e-15	0.029627	119	4	24	674	Mutually_Exclusive	4/698	5.09066e-12	8.98283e-06	0.0289667	39	2	6	457	Mutually_Exclusive	2/463	0.00879419	6.91668e-08	0.0247333	64	1	16	164	Mutually_Exclusive	1/180	5.41714e-05	0.000836908	0	30	0	8	49	Mutually_Exclusive	0/57	0.881543	0.000377495	0.0246608
SMAD3	SMAD2	SMAD2 : SMAD3	0.429751	1.68474	201	3	21	17	Co_Occurence	3/38	1	4.92643e-14	47.6446	779	13	16	13	Co_Occurence	13/29	1.0311e-10	0.119173	10.0426	489	1	6	8	Co_Occurence	1/14	1	2.03147e-09	59.1676	224	9	8	4	Co_Occurence	9/12	2.65174e-06	2.04582e-08	102.905	70	10	6	1	Co_Occurence	10/7	5.72156e-05	0.130958	9.73628
BRAF	APC	APC : BRAF	0.000125022	0.330242	26	62	45	109	Mutually_Exclusive	62/154	0.0633445	1.50704e-12	0.155476	105	36	642	38	Mutually_Exclusive	36/680	2.10282e-09	1	1.48548	44	15	444	1	Co_Occurence	15/445	1	3.08684e-08	0.154354	47	16	149	33	Mutually_Exclusive	16/182	3.02201e-05	0.0375059	0.362059	21	11	38	17	Mutually_Exclusive	11/55	1	1	1.11074
KRAS	BRAF	BRAF : KRAS	6.2035e-14	0.0614321	37	9	162	34	Mutually_Exclusive	9/196	2.82879e-10	5.80173e-12	0.140002	332	11	63	415	Mutually_Exclusive	11/478	6.07151e-09	0.0398318	0.272588	264	3	13	224	Mutually_Exclusive	3/237	1	3.47245e-18	0.0344546	45	5	44	151	Mutually_Exclusive	5/195	1.35981e-14	3.62124e-08	0.046621	16	3	25	43	Mutually_Exclusive	3/68	5.72156e-05	0.00296383	0
KRAS	RNF43	KRAS : RNF43	4.23824e-06	0.194641	39	19	160	24	Mutually_Exclusive	19/184	0.00386527	0.00156943	0.242573	373	6	22	420	Mutually_Exclusive	6/442	0.23463	0.735187	0.72902	272	3	5	224	Mutually_Exclusive	3/229	1	7.94597e-05	0.106029	75	3	14	153	Mutually_Exclusive	3/167	0.0311164	0.0237988	0.110327	34	1	7	45	Mutually_Exclusive	1/52	1	0.388868	0.314073
KMT2B	CD58	CD58 : KMT2B	1.51666e-05	4.86884	121	32	10	79	Co_Occurence	32/89	0.0115266	1	0	804	0	2	15	Mutually_Exclusive	0/17	1	1	0	496	0	1	7	Mutually_Exclusive	0/8	1	1	0	238	0	1	6	Mutually_Exclusive	0/7	1	1	0	83	0	1	3	Mutually_Exclusive	0/4	1	1	0
AMER1	APC	AMER1 : APC	9.61711e-05	3.35444	114	41	66	21	Co_Occurence	41/87	0.0601179	0.0047642	3.80646	139	67	611	4	Co_Occurence	67/615	0.498866	0.106495	4.77391	44	45	414	1	Co_Occurence	45/415	1	0.0637075	3.88356	78	15	150	2	Co_Occurence	15/152	1	0.130949	5.08406	37	6	43	1	Co_Occurence	6/44	1	0.144884	Inf
RNF43	ACVR2A	ACVR2A : RNF43	0.00010547	4.17976	21	160	42	19	Co_Occurence	160/61	0.0601179	0.619884	0	762	0	31	28	Mutually_Exclusive	0/59	1	1	0	483	0	13	8	Mutually_Exclusive	0/21	1	0.608092	0	213	0	15	17	Mutually_Exclusive	0/32	1	0.588454	0	69	0	10	8	Mutually_Exclusive	0/18	1	1	0
TP53	KRAS	KRAS : TP53	0.114455	1.74811	133	20	23	66	Co_Occurence	20/89	0.803663	1.26458e-10	0.373584	86	244	182	309	Mutually_Exclusive	244/491	1.05871e-07	4.23845e-05	0.400479	39	161	66	238	Mutually_Exclusive	161/304	0.0331955	0.000849006	0.403559	36	58	98	53	Mutually_Exclusive	58/151	0.255747	0.200536	0.554565	18	19	27	23	Mutually_Exclusive	19/50	1	0.0017895	0.41734
B2M	HLA-A	B2M : HLA-A	0.00014604	0.191907	122	5	47	68	Mutually_Exclusive	5/115	0.066594	1	0	784	0	22	15	Mutually_Exclusive	0/37	1	1	0	486	0	12	6	Mutually_Exclusive	0/18	1	1	0	231	0	6	8	Mutually_Exclusive	0/14	1	1	0	82	0	3	2	Mutually_Exclusive	0/5	1	1	0
ACVR2A	KRAS	ACVR2A : KRAS	0.000208782	0.2333	24	27	16	175	Mutually_Exclusive	27/191	0.084477	0.19921	1.71855	384	20	406	11	Co_Occurence	20/417	1	0.265992	1.98448	272	8	219	5	Co_Occurence	8/224	1	1	1.15007	84	10	146	5	Co_Occurence	10/151	1	1	0.879367	36	5	41	5	Mutually_Exclusive	5/46	1	0.410236	2.58838
ACVR2A	BRAF	ACVR2A : BRAF	0.000222308	3.79182	22	153	18	49	Co_Occurence	153/67	0.084477	0.188864	2.00728	721	5	69	26	Co_Occurence	5/95	1	0.345937	2.63651	476	1	15	12	Co_Occurence	1/27	1	0.508653	1.49224	185	4	45	11	Co_Occurence	4/56	1	0.720651	1.4654	53	4	24	6	Co_Occurence	4/30	1	1	0
TGIF1	PIK3CA	PIK3CA : TGIF1	0.000242813	8.10972	139	15	85	3	Co_Occurence	15/88	0.0851713	0.418834	1.51072	653	6	144	18	Co_Occurence	6/162	1	0.162907	2.31939	417	5	69	13	Co_Occurence	5/82	1	1	0.767734	181	1	59	4	Mutually_Exclusive	1/63	1	0.526864	2.24564	59	1	26	1	Co_Occurence	1/27	1	0.189124	2.42906
ERBB3	KMT2B	ERBB3 : KMT2B	0.000266997	4.44225	123	25	86	8	Co_Occurence	25/94	0.0869648	1	0	767	0	15	39	Mutually_Exclusive	0/54	1	1	0	477	0	7	20	Mutually_Exclusive	0/27	1	1	0	223	0	6	16	Mutually_Exclusive	0/22	1	1	0	78	0	3	6	Mutually_Exclusive	0/9	1	1	0
SLC12A2	ATM	ATM : SLC12A2	0.000337094	4.83563	159	16	58	9	Co_Occurence	16/67	0.102476	0.648525	1.45412	742	2	60	17	Co_Occurence	2/77	1	0.512887	1.50502	464	1	28	11	Co_Occurence	1/39	1	1	0	215	0	24	6	Mutually_Exclusive	0/30	1										0.0836586	5.51527
CYP7B1	SMAD4	CYP7B1 : SMAD4	0.000470436	5.07139	190	11	24	17	Co_Occurence	11/41	0.134074	0.710911	0.438714	708	1	95	17	Mutually_Exclusive	1/112	1	1	0	454	0	39	11	Mutually_Exclusive	0/50	1	1	1	192	1	48	4	Mutually_Exclusive	1/52	1	0.49452	2.51065	61	1	24	1	Co_Occurence	1/25	1	1	0
SMAD4	TRPS1	SMAD4 : TRPS1	0.000607287	3.66181	152	20	55	15	Co_Occurence	20/70	0.158959	0.475475	1.38285	686	7	39	89	Co_Occurence	7/128	1	0.483131	1.40596	439	3	26	36	Co_Occurence	3/62	1	0.508653	1.49224	185	4	11	45	Co_Occurence	4/56	1	0.622566	1.69863	59	2	3	23	Co_Occurence	2/26	1	0.426519	1.70456
MAP2K4	CTNND1	CTNND1 : MAP2K4	0.000640952	4.87701	188	11	28	15	Co_Occurence	11/43	0.158959	1	0	787	0	20	14	Mutually_Exclusive	0/34	1	1	0	483	0	12	9	Mutually_Exclusive	0/21	1	1	0	233	0	8	4	Mutually_Exclusive	0/12	1										1	0
AMER1	CD58	AMER1 : CD58	0.000745553	3.39912	158	20	22	42	Co_Occurence	20/64	0.158959	1	0	748	0	2	71	Mutually_Exclusive	0/73	1	1	0	457	0	1	46	Mutually_Exclusive	0/47	1	1	0	227	0	1	17	Mutually_Exclusive	0/18	1	1	0	79	0	1	7	Mutually_Exclusive	0/8	1	1	0
RNF43	ZNRF3	RNF43 : ZNRF3	0.000750609	3.19403	51	77	12	102	Co_Occurence	77/114	0.158959	0.0211985	12.005	788	2	5	26	Co_Occurence	2/31	1	0.0315251	66.1903	495	1	1	7	Co_Occurence	1/8	1	0.251358	4.63282	225	1	3	16	Co_Occurence	1/19	1	0.253937	5.30855	77	1	2	7	Co_Occurence	1/9	1	1	0
CYP7B1	TRPS1	CYP7B1 : TRPS1	0.000757082	4.12815	156	17	58	11	Co_Occurence	17/69	0.158959	0.617405	0	757	0	46	18	Mutually_Exclusive	0/64	1	1	0	464	0	29	11	Mutually_Exclusive	0/40	1	1	0	225	0	15	5	Mutually_Exclusive	0/20	1	1	0	80	0	5	2	Mutually_Exclusive	0/7	1	1	0
MAP2K4	FBXW7	FBXW7 : MAP2K4	0.000766909	4.26411	150	17	66	9	Co_Occurence	17/75	0.158959	0.0995792	2.69931	703	4	104	10	Co_Occurence	4/114	1	0.607229	0	442	0	53	9	Mutually_Exclusive	0/62	1	0.0144515	16.237	204	3	37	1	Co_Occurence	3/38	1										1	0
NONO	SLC12A2	NONO : SLC12A2	0.00108422	5.19435	196	9	16	21	Co_Occurence	9/37	0.20363	1	0	798	0	19	4	Mutually_Exclusive	0/23	1	1	0	491	0	12	1	Mutually_Exclusive	0/13	1	1	0	237	0	6	2	Mutually_Exclusive	0/8	1										1	0
CTNND1	MAP3K21	CTNND1 : MAP3K21	0.00109501	3.4122	159	19	44	20	Co_Occurence	19/64	0.20363	0.172167	2.9515	772	2	29	18	Co_Occurence	2/47	1	0.340576	2.69616	476	1	16	11	Co_Occurence	1/27	1	0.334868	2.91478	226	1	11	7	Co_Occurence	1/18	1	1	0	82	0	3	2	Mutually_Exclusive	0/5	1	0.0922389	4.91034
ANKRD40	RPL22	ANKRD40 : RPL22	0.00111639	6.00371	98	22	119	3	Co_Occurence	22/122	0.20363	1	0	816	0	2	3	Mutually_Exclusive	0/5	1	1	0	501	0	2	1	Mutually_Exclusive	0/3	1																			1	0
SMAD4	BMPR2	BMPR2 : SMAD4	0.00122328	0.297069	69	13	138	22	Mutually_Exclusive	13/160	0.214545	0.65681	1.38043	714	2	11	94	Co_Occurence	2/105	1	1	0	460	0	5	39	Mutually_Exclusive	0/44	1	0.629597	1.62187	191	2	5	47	Co_Occurence	2/52	1	0.575227	2.57592	60	2	2	23	Co_Occurence	2/25	1	1	0
KLF5	SREK1IP1	KLF5 : SREK1IP1	0.00145076	6.77377	199	7	29	7	Co_Occurence	7/36	0.243867	1	0	793	0	4	24	Mutually_Exclusive	0/28	1	1	0	484	0	3	17	Mutually_Exclusive	0/20	1	1	0	240	0	1	4	Mutually_Exclusive	0/5	1	1	0	85	0	1	1	Mutually_Exclusive	0/2	1	1	0
FOXP2	TRPS1	FOXP2 : TRPS1	0.00153103	3.82113	156	16	59	11	Co_Occurence	16/70	0.243867	1	0	765	0	46	10	Mutually_Exclusive	0/56	1	1	0	467	0	29	8	Mutually_Exclusive	0/37	1	1	0	229	0	15	1	Mutually_Exclusive	0/16	1	1	0	81	0	5	1	Mutually_Exclusive	0/6	1	1	0
APC	ACVR2A	ACVR2A : APC	0.00155091	0.317271	13	80	122	27	Mutually_Exclusive	80/149	0.243867	0.467259	0.7133	136	24	7	654	Mutually_Exclusive	24/661	1	0.617959	Inf	45	13	0	446	Co_Occurence	13/446	1	0.574368	0.712554	74	9	6	156	Mutually_Exclusive	9/162	1	0.741995	0.752521	33	5	5	44	Mutually_Exclusive	5/49	1	1	Inf
AMER1	ARID1B	AMER1 : ARID1B	0.00161031	2.66157	131	31	49	31	Co_Occurence	31/80	0.244767	1	0.747658	722	2	28	69	Mutually_Exclusive	2/97	1	0.702752	1.11084	440	2	18	44	Co_Occurence	2/62	1	1	0	220	0	8	17	Mutually_Exclusive	0/25	1	1	0	77	0	3	7	Mutually_Exclusive	0/10	1	0.486805	1.69102
AXIN2	CASP8	AXIN2 : CASP8	0.00173627	0.290323	119	8	61	54	Mutually_Exclusive	8/115	0.255399	1	0	793	0	6	22	Mutually_Exclusive	0/28	1	1	0	490	0	2	12	Mutually_Exclusive	0/14	1	1	0	236	0	3	6	Mutually_Exclusive	0/9	1	1	0	83	0	1	3	Mutually_Exclusive	0/4	1	1	0
ARID2	CEP170	ARID2 : CEP170	0.00181101	3.04109	159	19	26	38	Co_Occurence	19/64	0.258069	1	0	776	0	21	24	Mutually_Exclusive	0/45	1	1	0	479	0	14	11	Mutually_Exclusive	0/25	1	1	0	226	0	7	12	Mutually_Exclusive	0/19	1	1	0	80	0	4	3	Mutually_Exclusive	0/7	1	1	0
NONO	MAP2K7	MAP2K7 : NONO	0.00208221	4.57561	194	9	18	21	Co_Occurence	9/39	0.287723	1	0	802	0	15	4	Mutually_Exclusive	0/19	1	1	0	496	0	7	1	Mutually_Exclusive	0/8	1	1	0	238	0	5	2	Mutually_Exclusive	0/7	1	1	0	82	0	4	1	Mutually_Exclusive	0/5	1	1	0
SLC46A3	TGIF1	SLC46A3 : TGIF1	0.00217148	5.77288	202	7	11	22	Co_Occurence	7/33	0.291233	1	0	792	0	24	5	Mutually_Exclusive	0/29	1	1	0	483	0	18	3	Mutually_Exclusive	0/21	1	1	0	238	0	5	2	Mutually_Exclusive	0/7	1	1	0	84	0	2	1	Mutually_Exclusive	0/3	1	1	0
ARHGAP5	ASXL1	ARHGAP5 : ASXL1	0.00227382	2.50962	126	33	50	33	Co_Occurence	33/83	0.296247	1	0	796	0	17	8	Mutually_Exclusive	0/25	1	1	0	493	0	7	4	Mutually_Exclusive	0/11	1	1	0	232	0	9	4	Mutually_Exclusive	0/13	1	1	0	80	0	4	3	Mutually_Exclusive	0/7	1	1	0
MAP2K7	KRAS	KRAS : MAP2K7	0.00244916	3.90169	183	11	32	16	Co_Occurence	11/48	0.302511	0.437674	0.613066	386	6	420	9	Mutually_Exclusive	6/429	1	0.706223	1.63663	274	4	223	3	Co_Occurence	4/226	1	0.00587915	0	84	0	156	5	Mutually_Exclusive	0/161	0.92091	0.0454963	0	37	0	46	4	Mutually_Exclusive	0/50	1	1	1.27451
ARID1B	KMT2B	ARID1B : KMT2B	0.00249333	2.34854	99	48	63	32	Co_Occurence	48/95	0.302511	1	0	776	0	15	30	Mutually_Exclusive	0/45	1	1	0	477	0	7	20	Mutually_Exclusive	0/27	1	1	0	231	0	6	8	Mutually_Exclusive	0/14	1	1	0	81	0	3	3	Mutually_Exclusive	0/6	1	1	0
TBP	SREK1IP1	SREK1IP1 : TBP	0.00252093	5.0138	195	8	28	11	Co_Occurence	8/39	0.302511	1	0	809	0	4	8	Mutually_Exclusive	0/12	1	1	0	496	0	3	5	Mutually_Exclusive	0/8	1	1	0	241	0	1	3	Mutually_Exclusive	0/4	1	1	0	85	0	1	1	Mutually_Exclusive	0/2	1	1	0
APC	NRAS	APC : NRAS	0.00295116	Inf	135	7	0	100	Co_Occurence	7/100	0.345058	0.523009	1.45654	138	34	5	644	Co_Occurence	34/649	1	0.181798	0.481274	40	26	5	433	Mutually_Exclusive	26/438	1	0.176156	Inf	80	5	0	160	Co_Occurence	5/160	1	1	Inf	38	1	0	48	Co_Occurence	1/48	1	0.69699	0.878479
NONO	SETD5	NONO : SETD5	0.00321073	3.47854	174	13	38	17	Co_Occurence	13/55	0.357529	1	0	810	0	7	4	Mutually_Exclusive	0/11	1	1	0	499	0	4	1	Mutually_Exclusive	0/5	1	1	0	241	0	2	2	Mutually_Exclusive	0/4	1										1	0
TBP	KMT2B	KMT2B : TBP	0.00329851	4.93028	127	15	96	4	Co_Occurence	15/100	0.357529	1	0	798	0	15	8	Mutually_Exclusive	0/23	1	1	0	492	0	7	5	Mutually_Exclusive	0/12	1	1	0	236	0	6	3	Mutually_Exclusive	0/9	1	1	0	83	0	3	1	Mutually_Exclusive	0/4	1	1	0
ZNF554	CTNND1	CTNND1 : ZNF554	0.00331722	9.65312	200	5	34	3	Co_Occurence	5/37	0.357529
ASXL1	ERBB2	ASXL1 : ERBB2	0.00347634	2.81182	141	22	18	61	Co_Occurence	22/79	0.357529	1	0	783	0	21	17	Mutually_Exclusive	0/38	1	1	0	482	0	15	7	Mutually_Exclusive	0/22	1	1	0	231	0	5	9	Mutually_Exclusive	0/14	1										1	0
BMPR2	BRAF	BMPR2 : BRAF	0.00349634	2.349	37	117	54	34	Co_Occurence	117/88	0.357529	1	0.83919	735	1	73	12	Mutually_Exclusive	1/85	1	1	0	483	0	16	5	Mutually_Exclusive	0/21	1	1	0.660721	190	1	48	6	Mutually_Exclusive	1/54	1	1	0.694106	56	1	27	3	Mutually_Exclusive	1/30	1	1	0
MAP2K4	SETD5	MAP2K4 : SETD5	0.00355396	3.86176	177	12	39	14	Co_Occurence	12/53	0.357529	1	0	800	0	7	14	Mutually_Exclusive	0/21	1	1	0	491	0	4	9	Mutually_Exclusive	0/13	1	1	0	239	0	2	4	Mutually_Exclusive	0/6	1										1	0
ARID2	RPL10	ARID2 : RPL10	0.00360665	4.72804	178	9	7	48	Co_Occurence	9/55	0.357529	1	0	784	0	13	24	Mutually_Exclusive	0/37	1	1	0	483	0	10	11	Mutually_Exclusive	0/21	1	1	0	231	0	2	12	Mutually_Exclusive	0/14	1	1	0	83	0	1	3	Mutually_Exclusive	0/4	1	1	0
RBM10	BCOR	BCOR : RBM10	0.00376897	2.70946	148	22	46	26	Co_Occurence	22/72	0.359598	0.376226	2.30709	781	1	13	26	Co_Occurence	1/39	1	0.0921553	14.5213	489	1	3	11	Co_Occurence	1/14	1	1	0	226	0	8	11	Mutually_Exclusive	0/19	1	1	0	81	0	2	4	Mutually_Exclusive	0/6	1	1	0
BCL9L	BCL9	BCL9 : BCL9L	0.00378524	2.25079	104	45	37	56	Co_Occurence	45/93	0.359598	0.673263	1.26649	750	2	32	37	Co_Occurence	2/69	1	1	0.916151	458	1	20	25	Mutually_Exclusive	1/45	1	0.317135	3.12869	227	1	9	8	Co_Occurence	1/17	1	1	0	80	0	5	2	Mutually_Exclusive	0/7	1	0.0922389	4.91034
CASP8	CD58	CASP8 : CD58	0.0043492	2.7877	151	20	22	49	Co_Occurence	20/71	0.404742	1	0	813	0	2	6	Mutually_Exclusive	0/8	1	1	0	501	0	1	2	Mutually_Exclusive	0/3	1	1	0	241	0	1	3	Mutually_Exclusive	0/4	1	1	0	85	0	1	1	Mutually_Exclusive	0/2	1	1	0
APC	SMAD3	APC : SMAD3	0.00455742	4.21452	130	15	5	92	Co_Occurence	15/97	0.407759	1	1.16519	139	22	4	656	Co_Occurence	22/660	1	0.572081	0.780912	44	8	1	451	Mutually_Exclusive	8/452	1	0.231416	2.77623	78	11	2	154	Co_Occurence	11/156	1	0.103651	3.99355	36	9	2	40	Co_Occurence	9/42	1	0.572875	0.769397
SMAD4	CTNND1	CTNND1 : SMAD4	0.00456046	3.45481	180	12	27	23	Co_Occurence	12/50	0.407759	0.00100522	5.3827	713	8	12	88	Co_Occurence	8/100	0.170525	0.0578592	4.20147	456	3	9	36	Co_Occurence	3/45	1	0.00920682	7.22481	193	5	3	44	Co_Occurence	5/47	1	0.49452	2.51065	61	1	1	24	Co_Occurence	1/25	1	0.0124468	6.30886
KMT2B	RNF43	KMT2B : RNF43	0.00499581	2.43994	44	92	87	19	Co_Occurence	92/106	0.438094	0.408485	2.05827	779	1	27	14	Co_Occurence	1/41	1	1	0	489	0	8	7	Mutually_Exclusive	0/15	1	1	0	222	0	17	6	Mutually_Exclusive	0/23	1	1	0	76	0	8	3	Mutually_Exclusive	0/11	1	1	0
ERBB2	MAP3K21	ERBB2 : MAP3K21	0.00510332	2.84011	157	18	45	22	Co_Occurence	18/67	0.439078	0.185987	2.79299	771	2	29	19	Co_Occurence	2/48	1	0.406726	2.10723	473	1	16	14	Co_Occurence	1/30	1	0.223709	5.13298	229	1	11	4	Co_Occurence	1/15	1										0.179855	6.91758
TRPS1	PTEN	PTEN : TRPS1	0.0052194	2.33343	130	30	37	45	Co_Occurence	30/82	0.44075	0.652332	1.42163	751	2	24	44	Co_Occurence	2/68	1	1	0	465	0	10	29	Mutually_Exclusive	0/39	1	0.231305	2.55396	217	2	13	13	Co_Occurence	2/26	1	0.349388	3.10384	76	1	6	4	Co_Occurence	1/10	1	1	0
ELF3	MIDEAS	ELF3 : MIDEAS	0.0055579	5.49441	169	8	61	4	Co_Occurence	8/65	0.446799	1	0	793	0	8	20	Mutually_Exclusive	0/28	1	1	0	493	0	2	9	Mutually_Exclusive	0/11	1	1	0	232	0	5	8	Mutually_Exclusive	0/13	1	1	0	82	0	1	4	Mutually_Exclusive	0/5	1	1	0
FOXP2	CYP7B1	CYP7B1 : FOXP2	0.00570065	4.07041	195	8	20	19	Co_Occurence	8/39	0.446799	1	0	793	0	18	10	Mutually_Exclusive	0/28	1	1	0	485	0	11	8	Mutually_Exclusive	0/19	1	1	0	239	0	5	1	Mutually_Exclusive	0/6	1	1	0	84	0	2	1	Mutually_Exclusive	0/3	1	1	0
PIK3CA	APC	APC : PIK3CA	0.00573819	2.10866	90	55	52	45	Co_Occurence	55/97	0.446799	0.404271	1.27961	121	128	550	22	Co_Occurence	128/572	1	0.826442	0.927971	38	67	392	7	Mutually_Exclusive	67/399	1	0.0175209	2.3174	68	48	117	12	Co_Occurence	48/129	1	0.00971053	3.93669	32	21	28	6	Co_Occurence	21/34	1	1	1.15894
SMAD4	AMER1	AMER1 : SMAD4	0.00576988	2.93181	161	16	46	19	Co_Occurence	16/65	0.446799	1	0.95531	662	8	63	88	Mutually_Exclusive	8/151	1	1	0.818134	422	3	43	36	Mutually_Exclusive	3/79	1	0.753366	1.25007	183	4	13	45	Co_Occurence	4/58	1	0.10103	3.67936	59	4	3	21	Co_Occurence	4/24	1	0.707219	0.424002
CTNND1	RFX5	CTNND1 : RFX5	0.00578095	2.90961	164	16	39	23	Co_Occurence	16/62	0.446799	1	0	795	0	6	20	Mutually_Exclusive	0/26	1	1	0	487	0	5	12	Mutually_Exclusive	0/17	1	1	0	236	0	1	8	Mutually_Exclusive	0/9	1										1	0
ERBB3	MBD6	ERBB3 : MBD6	0.00603334	2.97574	138	20	71	13	Co_Occurence	20/84	0.447385	1	0	774	0	8	39	Mutually_Exclusive	0/47	1	1	0	480	0	4	20	Mutually_Exclusive	0/24	1	1	0	226	0	3	16	Mutually_Exclusive	0/19	1	1	0	80	0	1	6	Mutually_Exclusive	0/7	1	1	0
CYP2A6	WASHC2C	CYP2A6 : WASHC2C	0.0062267	4.05081	193	8	27	14	Co_Occurence	8/41	0.447385	1	0	808	0	6	7	Mutually_Exclusive	0/13	1	1	0	495	0	3	6	Mutually_Exclusive	0/9	1	1	0	241	0	3	1	Mutually_Exclusive	0/4	1	1	0	85	0	1	1	Mutually_Exclusive	0/2	1
RPL10	SIN3A	RPL10 : SIN3A	0.00631409	4.67117	194	7	32	9	Co_Occurence	7/41	0.447385	1	0	789	0	19	13	Mutually_Exclusive	0/32	1	1	0	483	0	11	10	Mutually_Exclusive	0/21	1	1	0	238	0	5	2	Mutually_Exclusive	0/7	1	1	0	83	0	3	1	Mutually_Exclusive	0/4	1	1	0
AKT1	HLA-A	AKT1 : HLA-A	0.00633704	3.24253	174	12	40	16	Co_Occurence	12/56	0.447385	1	0	784	0	22	15	Mutually_Exclusive	0/37	1	1	0	489	0	12	3	Mutually_Exclusive	0/15	1	1	0	228	0	6	11	Mutually_Exclusive	0/17	1	1	0	78	0	3	6	Mutually_Exclusive	0/9	1	1	0
BCL9	CDH1	BCL9 : CDH1	0.00634267	3.33955	150	15	10	67	Co_Occurence	15/77	0.447385	1	0	774	0	13	34	Mutually_Exclusive	0/47	1	1	0	475	0	8	21	Mutually_Exclusive	0/29	1	1	0	232	0	3	10	Mutually_Exclusive	0/13	1	1	0	78	0	4	5	Mutually_Exclusive	0/9	1	1	0
BMPR2	RNF43	BMPR2 : RNF43	0.00637719	2.2865	33	121	58	30	Co_Occurence	121/88	0.447385	1	0	780	0	28	13	Mutually_Exclusive	0/41	1	1	0	491	0	8	5	Mutually_Exclusive	0/13	1	1	0	221	0	17	7	Mutually_Exclusive	0/24	1	1	0	75	0	8	4	Mutually_Exclusive	0/12	1	1	0
SMAD4	FOXP2	FOXP2 : SMAD4	0.00697582	3.60815	189	9	18	26	Co_Occurence	9/44	0.468907	0.616179	0	715	0	10	96	Mutually_Exclusive	0/106	1	1	0	457	0	8	39	Mutually_Exclusive	0/47	1	1	0	195	0	1	49	Mutually_Exclusive	0/50	1	1	0	61	0	1	25	Mutually_Exclusive	0/26	1	1	0
NONO	MAP2K4	MAP2K4 : NONO	0.00706304	3.88763	194	8	18	22	Co_Occurence	8/40	0.468907	1	0	803	0	14	4	Mutually_Exclusive	0/18	1	1	0	494	0	9	1	Mutually_Exclusive	0/10	1	1	0	239	0	4	2	Mutually_Exclusive	0/6	1										1	0
SREK1IP1	RNF43	RNF43 : SREK1IP1	0.00716355	4.49986	60	33	146	3	Co_Occurence	33/149	0.468907	1	0	789	0	28	4	Mutually_Exclusive	0/32	1	1	0	493	0	8	3	Mutually_Exclusive	0/11	1	1	0	227	0	17	1	Mutually_Exclusive	0/18	1	1	0	78	0	8	1	Mutually_Exclusive	0/9	1	1	0
CDKN1B	TGIF1	CDKN1B : TGIF1	0.00737597	7.58247	216	4	14	8	Co_Occurence	4/22	0.468907	1	0	794	0	24	3	Mutually_Exclusive	0/27	1	1	0	484	0	18	2	Mutually_Exclusive	0/20	1	1	0	239	0	5	1	Mutually_Exclusive	0/6	1	1	0	84	0	2	1	Mutually_Exclusive	0/3	1	1	0
PRAC2	ARHGAP5	ARHGAP5 : PRAC2	0.00743548	3.33224	164	13	53	12	Co_Occurence	13/65	0.468907	1	0	809	0	8	4	Mutually_Exclusive	0/12	1	1	0	498	0	4	2	Mutually_Exclusive	0/6	1	1	0	239	0	4	2	Mutually_Exclusive	0/6	1
CEP170	AMER1	AMER1 : CEP170	0.00751709	2.60517	154	19	43	26	Co_Occurence	19/69	0.468907	0.701783	1.115	731	2	69	19	Co_Occurence	2/88	1	0.370884	1.68724	446	2	44	12	Co_Occurence	2/56	1	1	0	221	0	17	7	Mutually_Exclusive	0/24	1	1	0	76	0	7	4	Mutually_Exclusive	0/11	1	1	0
RUNX1	MAP3K21	MAP3K21 : RUNX1	0.00755412	3.30011	166	13	50	13	Co_Occurence	13/63	0.468907	1	0	785	0	31	5	Mutually_Exclusive	0/36	1	1	0	484	0	17	3	Mutually_Exclusive	0/20	1	1	0	231	0	12	2	Mutually_Exclusive	0/14	1	1	0	82	0	3	2	Mutually_Exclusive	0/5	1	1	0
PTEN	NONO	NONO : PTEN	0.00759161	3.06019	160	15	15	52	Co_Occurence	15/67	0.468907	1	0	791	0	4	26	Mutually_Exclusive	0/30	1	1	0	493	0	1	10	Mutually_Exclusive	0/11	1	1	0	228	0	2	15	Mutually_Exclusive	0/17	1	1	0	79	0	1	7	Mutually_Exclusive	0/8	1	1	0
CEP170	KMT2B	CEP170 : KMT2B	0.00760945	2.53198	115	29	82	16	Co_Occurence	29/98	0.468907	0.324342	2.80138	786	1	14	20	Co_Occurence	1/34	1	0.179956	6.15162	484	1	6	13	Co_Occurence	1/19	1	1	0	232	0	6	7	Mutually_Exclusive	0/13	1	1	0	80	0	3	4	Mutually_Exclusive	0/7	1	1	0
SREK1IP1	KRAS	KRAS : SREK1IP1	0.0082176	0.112134	164	1	42	35	Mutually_Exclusive	1/77	0.49963	1	0.926992	393	2	424	2	Mutually_Exclusive	2/426	1	1	0.608983	275	1	226	2	Mutually_Exclusive	1/228	1	1	Inf	89	1	155	0	Co_Occurence	1/155	1	1	Inf	41	1	45	0	Co_Occurence	1/45	1	0.439863	Inf
BCOR	SMAD3	BCOR : SMAD3	0.0085766	3.51611	165	11	9	57	Co_Occurence	11/66	0.503203	0.365044	2.40226	782	1	25	13	Co_Occurence	1/38	1	1	0	491	0	9	4	Mutually_Exclusive	0/13	1	0.357705	2.66217	225	1	12	7	Co_Occurence	1/19	1	0.238172	7.19763	75	1	10	1	Co_Occurence	1/11	1	1	0
FOXP2	AMER1	AMER1 : FOXP2	0.00859172	3.12787	166	13	49	14	Co_Occurence	13/63	0.503203	0.597367	1.17594	741	1	70	9	Co_Occurence	1/79	1	0.537586	1.43056	451	1	45	7	Co_Occurence	1/52	1	1	0	227	0	17	1	Mutually_Exclusive	0/18	1	1	0	79	0	7	1	Mutually_Exclusive	0/8	1	1	0
SMAD4	TAP2	SMAD4 : TAP2	0.00860742	3.09735	174	13	33	22	Co_Occurence	13/55	0.503203	1	0	719	0	6	96	Mutually_Exclusive	0/102	1	1	0	461	0	4	39	Mutually_Exclusive	0/43	1	1	0	194	0	2	49	Mutually_Exclusive	0/51	1	1	0	61	0	1	25	Mutually_Exclusive	0/26	1	1	0
PRAC2	MIDEAS	MIDEAS : PRAC2	0.00940924	3.09757	161	13	56	12	Co_Occurence	13/68	0.533474	1	0	809	0	8	4	Mutually_Exclusive	0/12	1	1	0	500	0	2	2	Mutually_Exclusive	0/4	1	1	0	238	0	5	2	Mutually_Exclusive	0/7	1
ERBB3	MAP3K21	ERBB3 : MAP3K21	0.00976928	2.78145	161	15	48	18	Co_Occurence	15/66	0.533474	0.393045	0	751	0	31	39	Mutually_Exclusive	0/70	1	1	0	467	0	17	20	Mutually_Exclusive	0/37	1	1	0	217	0	12	16	Mutually_Exclusive	0/28	1	1	0	78	0	3	6	Mutually_Exclusive	0/9	1	1	0
ZFP36L2	BCL9	BCL9 : ZFP36L2	0.00989524	2.19678	124	32	50	36	Co_Occurence	32/86	0.533474	0.183932	2.04965	726	5	29	61	Co_Occurence	5/90	1	0.0878443	2.74733	445	4	17	38	Co_Occurence	4/55	1	1	0	216	0	10	19	Mutually_Exclusive	0/29	1	1	0	75	0	5	7	Mutually_Exclusive	0/12	1	0.212529	2.72681
DUSP16	PCBP1	DUSP16 : PCBP1	0.0100951	10.748	220	3	4	15	Co_Occurence	3/19	0.533474	1	0	781	0	26	14	Mutually_Exclusive	0/40	1	1	0	479	0	19	6	Mutually_Exclusive	0/25	1	1	0	234	0	5	6	Mutually_Exclusive	0/11	1	1	0	83	0	2	2	Mutually_Exclusive	0/4	1	1	0
SLC12A2	ERBB2	ERBB2 : SLC12A2	0.0103581	3.3524	186	9	31	16	Co_Occurence	9/47	0.533474	0.392175	2.16929	782	1	20	18	Co_Occurence	1/38	1	1	0	477	0	15	12	Mutually_Exclusive	0/27	1	0.117513	11.3834	235	1	4	5	Co_Occurence	1/9	1										1	0
KRAS	PRAC2	KRAS : PRAC2	0.010425	0	174	0	25	43	Mutually_Exclusive	0/68	0.533474	1	0.926992	393	2	2	424	Mutually_Exclusive	2/426	1	1	1.22075	276	1	1	226	Co_Occurence	1/227	1	1	0.569155	88	1	1	155	Mutually_Exclusive	1/156	1
TCF12	ATM	ATM : TCF12	0.0105781	2.48746	145	21	53	23	Co_Occurence	21/76	0.533474	0.614264	0	746	0	62	13	Mutually_Exclusive	0/75	1	1	0	469	0	29	6	Mutually_Exclusive	0/35	1	1	0	216	0	24	5	Mutually_Exclusive	0/29	1	1	0	74	0	11	2	Mutually_Exclusive	0/13	1	1	0
CYP7B1	RBM10	CYP7B1 : RBM10	0.0106044	3.07717	177	11	37	17	Co_Occurence	11/54	0.533474	1	0	776	0	27	18	Mutually_Exclusive	0/45	1	1	0	481	0	12	11	Mutually_Exclusive	0/23	1	1	0	229	0	11	5	Mutually_Exclusive	0/16	1	1	0	81	0	4	2	Mutually_Exclusive	0/6	1	1	0
TAP2	BAX	BAX : TAP2	0.010617	2.50922	147	21	49	25	Co_Occurence	21/74	0.533474	1	0	808	0	7	6	Mutually_Exclusive	0/13	1	1	0	496	0	4	4	Mutually_Exclusive	0/8	1	1	0	240	0	3	2	Mutually_Exclusive	0/5	1										1	0
PRAC2	BRAF	BRAF : PRAC2	0.0108953	5.33495	69	23	148	2	Co_Occurence	23/150	0.533474	1	0	743	0	74	4	Mutually_Exclusive	0/78	1	1	0	486	0	16	2	Mutually_Exclusive	0/18	1	1	0	194	0	49	2	Mutually_Exclusive	0/51	1
CYP2A6	RNF43	CYP2A6 : RNF43	0.010957	0.311338	52	11	168	11	Mutually_Exclusive	11/179	0.533474	1	0	786	0	28	7	Mutually_Exclusive	0/35	1	1	0	490	0	8	6	Mutually_Exclusive	0/14	1	1	0	227	0	17	1	Mutually_Exclusive	0/18	1	1	0	78	0	8	1	Mutually_Exclusive	0/9	1	1	0
ARHGAP5	ZNRF3	ARHGAP5 : ZNRF3	0.0109978	2.13576	120	33	56	33	Co_Occurence	33/89	0.533474	0.0664839	18.8797	807	1	6	7	Co_Occurence	1/13	1	1	0	498	0	2	4	Mutually_Exclusive	0/6	1	0.0641083	24.7956	238	1	3	3	Co_Occurence	1/6	1	0.101052	18.1788	82	1	2	2	Co_Occurence	1/4	1	1	0
TAP2	ARID2	ARID2 : TAP2	0.0110183	2.57624	157	18	39	28	Co_Occurence	18/67	0.533474	1	0	791	0	24	6	Mutually_Exclusive	0/30	1	1	0	489	0	11	4	Mutually_Exclusive	0/15	1	1	0	231	0	12	2	Mutually_Exclusive	0/14	1	1	0	83	0	3	1	Mutually_Exclusive	0/4	1	1	0
FLCN	KMT2B	FLCN : KMT2B	0.0111879	2.27629	112	31	80	19	Co_Occurence	31/99	0.533474	1	0	800	0	15	6	Mutually_Exclusive	0/21	1	1	0	492	0	7	5	Mutually_Exclusive	0/12	1	1	0	238	0	6	1	Mutually_Exclusive	0/7	1	1	0	83	0	3	1	Mutually_Exclusive	0/4	1	1	0
SMAD2	CYP7B1	CYP7B1 : SMAD2	0.0113183	3.83158	197	7	21	17	Co_Occurence	7/38	0.533474	0.48016	1.62694	775	1	17	28	Co_Occurence	1/45	1	1	0	486	0	11	7	Mutually_Exclusive	0/18	1	0.304167	3.47038	224	1	4	16	Co_Occurence	1/20	1	0.335739	4.55066	70	1	1	15	Co_Occurence	1/16	1	1	0
RPL22	RNF43	RNF43 : RPL22	0.0116233	2.13319	35	113	66	28	Co_Occurence	113/94	0.533474	1	0	791	0	28	2	Mutually_Exclusive	0/30	1	1	0	494	0	8	2	Mutually_Exclusive	0/10	1																			1	0
RUNX1	BCL9L	BCL9L : RUNX1	0.0116654	2.95455	132	17	84	9	Co_Occurence	17/93	0.533474	1	0	777	0	39	5	Mutually_Exclusive	0/44	1	1	0	475	0	26	3	Mutually_Exclusive	0/29	1	1	0	234	0	9	2	Mutually_Exclusive	0/11	1	1	0	83	0	2	2	Mutually_Exclusive	0/4	1	1	0
SMAD3	MAP2K4	MAP2K4 : SMAD3	0.0116868	4.28824	202	6	20	14	Co_Occurence	6/34	0.533474	0.365044	2.40226	782	1	13	25	Co_Occurence	1/38	1	1	0	486	0	9	9	Mutually_Exclusive	0/18	1	0.197055	6.25665	229	1	3	12	Co_Occurence	1/15	1										1	0
SMAD3	RUNX1	RUNX1 : SMAD3	0.0116868	4.28824	202	6	20	14	Co_Occurence	6/34	0.533474	0.148967	7.8577	791	1	4	25	Co_Occurence	1/29	1	0.0527234	29.6816	493	1	2	8	Co_Occurence	1/10	1	1	0	230	0	2	13	Mutually_Exclusive	0/15	1	1	0	74	0	2	11	Mutually_Exclusive	0/13	1	0.0543192	37.7394
KLF5	FOXP2	FOXP2 : KLF5	0.011766	5.14355	206	5	22	9	Co_Occurence	5/31	0.533474	1	0	787	0	10	24	Mutually_Exclusive	0/34	1	1	0	479	0	8	17	Mutually_Exclusive	0/25	1	1	0	240	0	1	4	Mutually_Exclusive	0/5	1	1	0	85	0	1	1	Mutually_Exclusive	0/2	1	1	0
CTNND1	PIK3R1	CTNND1 : PIK3R1	0.0119007	2.75998	172	13	31	26	Co_Occurence	13/57	0.533474	0.129273	3.58692	777	2	24	18	Co_Occurence	2/42	1	0.0848677	4.94629	473	2	19	10	Co_Occurence	2/29	1	1	0	233	0	4	8	Mutually_Exclusive	0/12	1	1	0	83	0	2	2	Mutually_Exclusive	0/4	1	0.268104	3.86699
SIN3A	PIK3R1	PIK3R1 : SIN3A	0.0119007	2.75998	172	13	31	26	Co_Occurence	13/57	0.533474	0.461171	1.72519	777	1	25	18	Co_Occurence	1/43	1	1	0	472	0	21	11	Mutually_Exclusive	0/32	1	1	0	236	0	4	5	Mutually_Exclusive	0/9	1	1	0	82	0	2	3	Mutually_Exclusive	0/5	1	0.155267	7.79681
RBM10	MBD6	MBD6 : RBM10	0.0120312	2.33669	129	26	65	22	Co_Occurence	26/87	0.533474	1	0	786	0	8	27	Mutually_Exclusive	0/35	1	1	0	488	0	4	12	Mutually_Exclusive	0/16	1	1	0	231	0	3	11	Mutually_Exclusive	0/14	1	1	0	82	0	1	4	Mutually_Exclusive	0/5	1	1	0
ANKRD40	TAP2	ANKRD40 : TAP2	0.0120667	3.33013	181	10	36	15	Co_Occurence	10/51	0.533474	1	0	812	0	6	3	Mutually_Exclusive	0/9	1	1	0	499	0	4	1	Mutually_Exclusive	0/5	1	1	0	242	0	2	1	Mutually_Exclusive	0/3	1										1	0
CYB561A3	BCL9	BCL9 : CYB561A3	0.0121423	4.77419	156	9	73	4	Co_Occurence	9/77	0.533474	1	0	786	0	34	1	Mutually_Exclusive	0/35	1	1	0	482	0	21	1	Mutually_Exclusive	0/22	1
TRPS1	MAP2K4	MAP2K4 : TRPS1	0.0123342	2.9493	155	14	12	61	Co_Occurence	14/73	0.533474	0.556871	1.30209	762	1	13	45	Co_Occurence	1/58	1	1	0	466	0	9	29	Mutually_Exclusive	0/38	1	0.224563	5.33032	227	1	3	14	Co_Occurence	1/17	1										1	0
ACVR2A	MBD6	ACVR2A : MBD6	0.0123564	2.77913	32	83	8	119	Co_Occurence	83/127	0.533474	1	0	782	0	8	31	Mutually_Exclusive	0/39	1	1	0	487	0	4	13	Mutually_Exclusive	0/17	1	1	0	227	0	3	15	Mutually_Exclusive	0/18	1	1	0	76	0	1	10	Mutually_Exclusive	0/11	1	1	0
FUS	RFX5	FUS : RFX5	0.0124603	3.78162	179	8	47	8	Co_Occurence	8/55	0.533474
AMER1	ARHGAP5	AMER1 : ARHGAP5	0.0125179	2.28209	139	25	41	37	Co_Occurence	25/78	0.533474	0.147003	3.58502	744	2	6	69	Co_Occurence	2/75	1	0.0434506	10.2604	456	2	2	44	Co_Occurence	2/46	1	1	0	224	0	4	17	Mutually_Exclusive	0/21	1	1	0	77	0	3	7	Mutually_Exclusive	0/10	1	0.219561	5.97139
SKA3	SETD5	SETD5 : SKA3	0.012835	4.14903	184	7	44	7	Co_Occurence	7/51	0.535373	1	0	806	0	7	8	Mutually_Exclusive	0/15	1	1	0	494	0	4	6	Mutually_Exclusive	0/10	1	1	0	241	0	2	2	Mutually_Exclusive	0/4	1										1	0
AKT1	MIDEAS	AKT1 : MIDEAS	0.0128743	2.87626	159	14	55	14	Co_Occurence	14/69	0.535373	1	0	798	0	8	15	Mutually_Exclusive	0/23	1	1	0	499	0	2	3	Mutually_Exclusive	0/5	1	1	0	229	0	5	11	Mutually_Exclusive	0/16	1	1	0	80	0	1	6	Mutually_Exclusive	0/7	1	1	0
RPL10	TCF12	RPL10 : TCF12	0.0129991	3.94191	189	7	37	9	Co_Occurence	7/46	0.535373	0.188636	5.50086	796	1	12	12	Co_Occurence	1/24	1	1	0	488	0	6	10	Mutually_Exclusive	0/16	1	1	0	238	0	5	2	Mutually_Exclusive	0/7	1	1	0	84	0	2	1	Mutually_Exclusive	0/3	1	0.0835652	16.9417
AXIN2	BCL9	AXIN2 : BCL9	0.013058	0.4282	111	13	69	49	Mutually_Exclusive	13/118	0.535373	0.610489	1.10519	766	1	33	21	Co_Occurence	1/54	1	0.403394	2.14088	472	1	20	11	Co_Occurence	1/31	1	1	0	229	0	10	6	Mutually_Exclusive	0/16	1	1	0	79	0	5	3	Mutually_Exclusive	0/8	1	1	0
SMAD2	BMPR2	BMPR2 : SMAD2	0.0131495	0.32274	76	9	142	15	Mutually_Exclusive	9/157	0.535373	1	0	779	0	13	29	Mutually_Exclusive	0/42	1	1	0	492	0	5	7	Mutually_Exclusive	0/12	1	1	0	221	0	7	17	Mutually_Exclusive	0/24	1	1	0	67	0	4	16	Mutually_Exclusive	0/20	1	1	0
BRAF	TCF7L2	BRAF : TCF7L2	0.0133885	0.460703	41	43	30	128	Mutually_Exclusive	43/158	0.53883	0.688426	0.746334	668	6	79	68	Mutually_Exclusive	6/147	1	1	0.571757	437	1	51	15	Mutually_Exclusive	1/66	1	0.0215652	0.13103	169	1	27	48	Mutually_Exclusive	1/75	1	1	0.512746	55	1	4	27	Mutually_Exclusive	1/31	1	1	0.937236
SMAD3	HLA-B	HLA-B : SMAD3	0.0134707	3.33243	171	10	51	10	Co_Occurence	10/61	0.53883	0.543221	1.34205	772	1	23	25	Co_Occurence	1/48	1	0.253767	3.97914	480	1	15	8	Co_Occurence	1/23	1	1	0	225	0	7	13	Mutually_Exclusive	0/20	1	1	0	74	0	2	11	Mutually_Exclusive	0/13	1	0.224661	4.85591
RBM10	ATM	ATM : RBM10	0.0140515	2.30187	142	22	52	26	Co_Occurence	22/78	0.543054	1	0.978692	734	2	60	25	Mutually_Exclusive	2/85	1	0.147553	3.43028	465	2	27	10	Co_Occurence	2/37	1	0.607453	0	210	0	24	11	Mutually_Exclusive	0/35	1	1	0	72	0	11	4	Mutually_Exclusive	0/15	1	0.0624569	6.90258
SMAD3	FOXP2	FOXP2 : SMAD3	0.0142241	4.06606	201	6	21	14	Co_Occurence	6/35	0.543054	1	0	785	0	10	26	Mutually_Exclusive	0/36	1	1	0	487	0	8	9	Mutually_Exclusive	0/17	1	1	0	231	0	1	13	Mutually_Exclusive	0/14	1	1	0	75	0	1	11	Mutually_Exclusive	0/12	1	1	0
PIK3R1	FOXP2	FOXP2 : PIK3R1	0.0142498	3.1125	181	10	17	34	Co_Occurence	10/51	0.543054	0.276472	3.48371	786	1	9	25	Co_Occurence	1/34	1	0.290303	3.38564	476	1	7	20	Co_Occurence	1/27	1	1	0	240	0	1	4	Mutually_Exclusive	0/5	1	1	0	84	0	1	2	Mutually_Exclusive	0/3	1	1	0
RFX5	ARID1B	ARID1B : RFX5	0.0142505	2.2004	133	26	54	29	Co_Occurence	26/83	0.543054	1	0	785	0	30	6	Mutually_Exclusive	0/36	1	1	0	479	0	20	5	Mutually_Exclusive	0/25	1	1	0	236	0	8	1	Mutually_Exclusive	0/9	1										1	0
CASP8	MAP3K21	CASP8 : MAP3K21	0.01436	2.21452	136	26	37	43	Co_Occurence	26/80	0.543054	1	0	784	0	31	6	Mutually_Exclusive	0/37	1	1	0	485	0	17	2	Mutually_Exclusive	0/19	1	1	0	230	0	12	3	Mutually_Exclusive	0/15	1	1	0	83	0	3	1	Mutually_Exclusive	0/4	1	1	0
CDH1	RBM10	CDH1 : RBM10	0.014478	3.12149	179	10	38	15	Co_Occurence	10/53	0.543054	1	0	781	0	27	13	Mutually_Exclusive	0/40	1	1	0	484	0	12	8	Mutually_Exclusive	0/20	1	1	0	231	0	11	3	Mutually_Exclusive	0/14	1	1	0	79	0	4	4	Mutually_Exclusive	0/8	1	1	0
CSF3	RBM10	CSF3 : RBM10	0.014478	3.12149	179	10	38	15	Co_Occurence	10/53	0.543054	1	0	791	0	27	3	Mutually_Exclusive	0/30	1										1	0	232	0	11	2	Mutually_Exclusive	0/13	1	1	0	82	0	4	1	Mutually_Exclusive	0/5	1	1	0
AXIN2	BCOR	AXIN2 : BCOR	0.0145291	0.405888	122	10	58	52	Mutually_Exclusive	10/110	0.543054	1	0	785	0	14	22	Mutually_Exclusive	0/36	1	1	0	488	0	4	12	Mutually_Exclusive	0/16	1	1	0	231	0	8	6	Mutually_Exclusive	0/14	1	1	0	82	0	2	3	Mutually_Exclusive	0/5	1	1	0
DUSP16	CBWD1	CBWD1 : DUSP16	0.0150406	26.8359	223	2	1	16	Co_Occurence	2/17	0.549951
RGMB	ARID1B	ARID1B : RGMB	0.0151867	0.193935	143	2	78	19	Mutually_Exclusive	2/97	0.549951	1	0	781	0	30	10	Mutually_Exclusive	0/40	1	1	0	477	0	20	7	Mutually_Exclusive	0/27	1	1	0	235	0	8	2	Mutually_Exclusive	0/10	1	1	0	83	0	3	1	Mutually_Exclusive	0/4	1	1	0
CTNNB1	ARID1B	ARID1B : CTNNB1	0.01534	2.87061	150	15	65	12	Co_Occurence	15/77	0.549951	1	0.702945	754	1	29	37	Mutually_Exclusive	1/66	1	0.614935	0	459	0	20	25	Mutually_Exclusive	0/45	1	0.357705	2.66217	225	1	7	12	Co_Occurence	1/19	1	0.164489	9.37581	80	1	2	4	Co_Occurence	1/6	1	1	0
NRAS	TGFBR2	NRAS : TGFBR2	0.0153548	0	121	0	114	7	Mutually_Exclusive	0/121	0.549951	1	0	771	0	11	39	Mutually_Exclusive	0/50	1										1	0	231	0	9	5	Mutually_Exclusive	0/14	1	1	0	81	0	5	1	Mutually_Exclusive	0/6	1
MAP3K21	CDKN1B	CDKN1B : MAP3K21	0.0154362	4.31701	174	7	5	56	Co_Occurence	7/61	0.549951	1	0	787	0	3	31	Mutually_Exclusive	0/34	1	1	0	485	0	2	17	Mutually_Exclusive	0/19	1	1	0	232	0	1	12	Mutually_Exclusive	0/13	1	1	0	83	0	1	3	Mutually_Exclusive	0/4	1	1	0
SREK1IP1	ARHGAP5	ARHGAP5 : SREK1IP1	0.0155288	2.48525	156	16	50	20	Co_Occurence	16/70	0.549951	1	0	809	0	8	4	Mutually_Exclusive	0/12	1	1	0	497	0	4	3	Mutually_Exclusive	0/7	1	1	0	240	0	4	1	Mutually_Exclusive	0/5	1	1	0	83	0	3	1	Mutually_Exclusive	0/4	1	1	0
TYRO3	MBD6	MBD6 : TYRO3	0.0155578	2.52091	135	21	70	16	Co_Occurence	21/86	0.549951	1	0	791	0	8	22	Mutually_Exclusive	0/30	1	1	0	490	0	4	10	Mutually_Exclusive	0/14	1	1	0	232	0	3	10	Mutually_Exclusive	0/13	1	1	0	82	0	1	4	Mutually_Exclusive	0/5	1	1	0
RPS15	AMER1	AMER1 : RPS15	0.0161091	12.1921	179	4	58	1	Co_Occurence	4/59	0.556175	0.153821	2.49715	737	3	68	13	Co_Occurence	3/81	1	0.336028	1.8442	447	2	44	11	Co_Occurence	2/55	1	0.134225	13.7942	227	1	16	1	Co_Occurence	1/17	1	1	0	79	0	7	1	Mutually_Exclusive	0/8	1	0.566968	1.30674
RPL22	BMPR2	BMPR2 : RPL22	0.0161255	1.91349	47	97	54	44	Co_Occurence	97/98	0.556175	1	0	806	0	13	2	Mutually_Exclusive	0/15	1	1	0	497	0	5	2	Mutually_Exclusive	0/7	1																			1	0
RPL10	SMAD4	RPL10 : SMAD4	0.0162127	4.04163	197	6	29	10	Co_Occurence	6/39	0.556175	0.65681	1.38043	714	2	94	11	Co_Occurence	2/105	1	0.556464	1.33247	456	1	38	9	Co_Occurence	1/47	1	0.360656	4.03113	195	1	48	1	Co_Occurence	1/49	1	0.287356	Inf	62	1	24	0	Co_Occurence	1/24	1	1	0
AREG	BCL9L	AREG : BCL9L	0.0162218	0.118924	130	1	100	11	Mutually_Exclusive	1/111	0.556175
CYP7B1	ARID2	ARID2 : CYP7B1	0.0165967	2.80219	169	12	45	16	Co_Occurence	12/61	0.564785	0.0942506	4.42107	781	2	22	16	Co_Occurence	2/38	1	0.217458	4.79861	483	1	10	10	Co_Occurence	1/20	1	0.223709	5.13298	229	1	11	4	Co_Occurence	1/15	1	1	0	82	0	3	2	Mutually_Exclusive	0/5	1	0.106039	12.9394
RBM10	RNF43	RBM10 : RNF43	0.0169459	2.90158	57	42	137	6	Co_Occurence	42/143	0.572395	0.61416	1.09245	767	1	27	26	Co_Occurence	1/53	1	1	0	484	0	8	12	Mutually_Exclusive	0/20	1	0.554381	1.36055	218	1	16	10	Co_Occurence	1/26	1	1	0	75	0	8	4	Mutually_Exclusive	0/12	1	1	0
BCL9	ACVR2A	ACVR2A : BCL9	0.0174094	2.77366	33	75	127	7	Co_Occurence	75/134	0.5818	0.371221	1.63241	758	2	29	32	Co_Occurence	2/61	1	1	0	470	0	13	21	Mutually_Exclusive	0/34	1	0.118436	4.2249	222	2	13	8	Co_Occurence	2/21	1	0.099034	5.94819	74	2	8	3	Co_Occurence	2/11	1	1	0
FLCN	ARID1B	ARID1B : FLCN	0.0174795	2.23368	136	24	56	26	Co_Occurence	24/82	0.5818	0.200722	5.39601	786	1	29	5	Co_Occurence	1/34	1	0.183952	6.26327	480	1	19	4	Co_Occurence	1/23	1	1	0	236	0	8	1	Mutually_Exclusive	0/9	1	1	0	83	0	3	1	Mutually_Exclusive	0/4	1	1	0
GS	SMAD3	GS : SMAD3	0.0180694	3.28112	162	11	9	60	Co_Occurence	11/69	0.583973	1	0.571867	743	1	25	52	Mutually_Exclusive	1/77	1	1	0	476	0	9	19	Mutually_Exclusive	0/28	1	0.374626	0	203	0	13	29	Mutually_Exclusive	0/42	1	1	0.662808	66	1	10	10	Mutually_Exclusive	1/20	1	1	0
B2M	NONO	B2M : NONO	0.0180856	2.64309	154	15	15	58	Co_Occurence	15/73	0.583973	1	0	802	0	4	15	Mutually_Exclusive	0/19	1	1	0	497	0	1	6	Mutually_Exclusive	0/7	1	1	0	235	0	2	8	Mutually_Exclusive	0/10	1	1	0	84	0	1	2	Mutually_Exclusive	0/3	1	1	0
CYP7B1	MAP2K4	CYP7B1 : MAP2K4	0.0181611	3.39684	195	7	19	21	Co_Occurence	7/40	0.583973	0.0353652	8.18157	791	2	12	16	Co_Occurence	2/28	1	0.0143597	15.1296	486	2	7	9	Co_Occurence	2/16	1	1	0	236	0	4	5	Mutually_Exclusive	0/9	1										0.130958	9.73628
TAP2	ZNRF3	TAP2 : ZNRF3	0.0182138	2.19102	131	24	65	22	Co_Occurence	24/87	0.583973	1	0	808	0	7	6	Mutually_Exclusive	0/13	1	1	0	498	0	2	4	Mutually_Exclusive	0/6	1	1	0	239	0	4	2	Mutually_Exclusive	0/6	1	1	0	83	0	3	1	Mutually_Exclusive	0/4	1	1	0
RNF43	RGMB	RGMB : RNF43	0.0182953	7.75936	62	20	1	159	Co_Occurence	20/160	0.583973	1	0	783	0	10	28	Mutually_Exclusive	0/38	1	1	0	489	0	7	8	Mutually_Exclusive	0/15	1	1	0	226	0	2	17	Mutually_Exclusive	0/19	1	1	0	78	0	1	8	Mutually_Exclusive	0/9	1	1	0
RNF43	AXIN2	AXIN2 : RNF43	0.0185045	2.51519	54	53	9	126	Co_Occurence	53/135	0.583973	0.53861	1.36095	772	1	21	27	Co_Occurence	1/48	1	0.176465	6.24308	485	1	11	7	Co_Occurence	1/18	1	1	0	222	0	6	17	Mutually_Exclusive	0/23	1	1	0	76	0	3	8	Mutually_Exclusive	0/11	1	1	0
HLA-A	HLA-B	HLA-A : HLA-B	0.018531	2.26273	149	20	41	32	Co_Occurence	20/73	0.583973	0.483836	1.60546	776	1	23	21	Co_Occurence	1/44	1	0.323952	2.88101	477	1	15	11	Co_Occurence	1/26	1	1	0	232	0	7	6	Mutually_Exclusive	0/13	1	1	0	82	0	2	3	Mutually_Exclusive	0/5	1	1	0
CBWD1	SMAD3	CBWD1 : SMAD3	0.0185693	23.7265	221	2	18	1	Co_Occurence	2/19	0.583973
ZNRF3	RBM10	RBM10 : ZNRF3	0.0188656	2.20022	130	25	23	64	Co_Occurence	25/87	0.589226	1	0	787	0	27	7	Mutually_Exclusive	0/34	1	1	0	490	0	12	2	Mutually_Exclusive	0/14	1	1	0	230	0	11	4	Mutually_Exclusive	0/15	1	1	0	80	0	4	3	Mutually_Exclusive	0/7	1	1	0
ARID1B	RNF43	ARID1B : RNF43	0.0190173	2.29345	50	67	112	13	Co_Occurence	67/125	0.589477	0.619146	0	763	0	28	30	Mutually_Exclusive	0/58	1	1	0	476	0	8	20	Mutually_Exclusive	0/28	1	1	0	220	0	17	8	Mutually_Exclusive	0/25	1	1	0	76	0	8	3	Mutually_Exclusive	0/11	1	1	0
ACVR2A	HLA-A	ACVR2A : HLA-A	0.0193948	3.93335	37	49	3	153	Co_Occurence	49/156	0.589477	0.199971	2.6503	770	2	20	29	Co_Occurence	2/49	1	0.271747	3.619	480	1	11	12	Co_Occurence	1/23	1	0.318275	3.18952	225	1	5	14	Co_Occurence	1/19	1	0.309873	4.05971	75	1	2	9	Co_Occurence	1/11	1	1	0
MAP2K4	SIN3A	MAP2K4 : SIN3A	0.0194281	3.26097	186	9	30	17	Co_Occurence	9/47	0.589477	0.281406	3.36284	789	1	18	13	Co_Occurence	1/31	1	1	0	484	0	11	9	Mutually_Exclusive	0/20	1	0.0796418	18.7802	237	1	4	3	Co_Occurence	1/7	1										1	0
RPL22	SLC12A2	RPL22 : SLC12A2	0.0195753	0.363783	85	9	16	132	Mutually_Exclusive	9/148	0.589477	1	0	800	0	19	2	Mutually_Exclusive	0/21	1	1	0	490	0	12	2	Mutually_Exclusive	0/14	1																			1	0
ZNF554	BCL9	BCL9 : ZNF554	0.0196414	6.18678	158	6	76	2	Co_Occurence	6/78	0.589477
CYP7B1	MAP3K21	CYP7B1 : MAP3K21	0.0198054	2.82798	164	13	50	15	Co_Occurence	13/65	0.589477	0.503536	1.51474	773	1	30	17	Co_Occurence	1/47	1	1	0	476	0	17	11	Mutually_Exclusive	0/28	1	0.223709	5.13298	229	1	11	4	Co_Occurence	1/15	1	1	0	82	0	3	2	Mutually_Exclusive	0/5	1	0.329275	2.94937
ZFP36L2	NRAS	NRAS : ZFP36L2	0.0200216	6.76308	172	5	2	63	Co_Occurence	5/65	0.589477	1	0.951112	719	3	36	63	Mutually_Exclusive	3/99	1	0.735741	1.19186	434	3	28	39	Co_Occurence	3/67	1	1	0	221	0	5	19	Mutually_Exclusive	0/24	1	1	0	79	0	1	7	Mutually_Exclusive	0/8	1	0.16057	2.51878
BCOR	RPS6	BCOR : RPS6	0.0200216	6.76308	172	5	2	63	Co_Occurence	5/65	0.589477	1	0	798	0	9	14	Mutually_Exclusive	0/23	1	1	0	493	0	7	4	Mutually_Exclusive	0/11	1	1	0	236	0	1	8	Mutually_Exclusive	0/9	1	1	0	84	0	1	2	Mutually_Exclusive	0/3	1	1	0
APC	CYB561A3	APC : CYB561A3	0.020037	4.50926	132	10	3	97	Co_Occurence	10/100	0.589477	1	Inf	143	1	0	677	Co_Occurence	1/677	1	1	Inf	45	1	0	458	Co_Occurence	1/458	1
CASP8	ERBB2	CASP8 : ERBB2	0.0201671	2.41252	151	18	22	51	Co_Occurence	18/73	0.589499	1	0	794	0	21	6	Mutually_Exclusive	0/27	1	1	0	487	0	15	2	Mutually_Exclusive	0/17	1	1	0	237	0	5	3	Mutually_Exclusive	0/8	1										1	0
CBWD1	RGMB	CBWD1 : RGMB	0.020464	22.409	220	2	19	1	Co_Occurence	2/20	0.594368
KMT2B	ASXL1	ASXL1 : KMT2B	0.0206388	1.93255	95	47	36	64	Co_Occurence	47/100	0.594928	0.271374	3.5167	790	1	16	14	Co_Occurence	1/30	1	1	0	490	0	7	7	Mutually_Exclusive	0/14	1	1	0	230	0	9	6	Mutually_Exclusive	0/15	1	0.133157	12.4029	81	1	3	2	Co_Occurence	1/5	1	1	0
RFX5	NONO	NONO : RFX5	0.0209202	2.60765	169	12	18	43	Co_Occurence	12/61	0.594928	1	0	811	0	4	6	Mutually_Exclusive	0/10	1	1	0	498	0	1	5	Mutually_Exclusive	0/6	1	1	0	242	0	2	1	Mutually_Exclusive	0/3	1										1	0
SMAD4	MAP3K21	MAP3K21 : SMAD4	0.0209727	2.47364	159	15	48	20	Co_Occurence	15/68	0.594928	0.0788713	2.29417	701	7	24	89	Co_Occurence	7/113	1	0.136681	2.67681	451	3	14	36	Co_Occurence	3/50	1	0.710895	1.35325	187	3	9	46	Co_Occurence	3/55	1	1	1.2467	60	1	2	24	Co_Occurence	1/26	1	0.0309618	4.3802
FOXP2	SOX9	FOXP2 : SOX9	0.0212137	0.134463	167	1	48	26	Mutually_Exclusive	1/74	0.594928	1	0.708344	701	1	110	9	Mutually_Exclusive	1/119	1	0.605737	0	428	0	68	8	Mutually_Exclusive	0/76	1	0.142857	Inf	210	1	34	0	Co_Occurence	1/34	1	0.206897	Inf	69	1	17	0	Co_Occurence	1/17	1	1	0
MAP2K4	GS	GS : MAP2K4	0.0213703	2.71128	158	13	58	13	Co_Occurence	13/71	0.594928	0.227021	2.46657	756	2	51	12	Co_Occurence	2/63	1	0.294379	3.2989	477	1	18	8	Co_Occurence	1/26	1	0.397845	2.5226	213	1	28	3	Co_Occurence	1/31	1										0.161448	7.56006
TRPS1	ARID2	ARID2 : TRPS1	0.0215381	2.10237	135	25	32	50	Co_Occurence	25/82	0.594928	0.39173	0	751	0	24	46	Mutually_Exclusive	0/70	1	1	0	464	0	11	29	Mutually_Exclusive	0/40	1	1	0	218	0	12	15	Mutually_Exclusive	0/27	1	1	0	79	0	3	5	Mutually_Exclusive	0/8	1	1	0
AREG	SMAD2	AREG : SMAD2	0.0216122	5.18845	210	4	20	8	Co_Occurence	4/28	0.594928
RFX5	FLCN	FLCN : RFX5	0.0217136	2.34691	155	18	32	37	Co_Occurence	18/69	0.594928	1	0	809	0	6	6	Mutually_Exclusive	0/12	1	1	0	494	0	5	5	Mutually_Exclusive	0/10	1	1	0	243	0	1	1	Mutually_Exclusive	0/2	1										1	0
SIN3A	FOXP2	FOXP2 : SIN3A	0.0217171	3.0646	185	9	18	30	Co_Occurence	9/48	0.594928	1	0	792	0	10	19	Mutually_Exclusive	0/29	1	1	0	485	0	8	11	Mutually_Exclusive	0/19	1	1	0	239	0	1	5	Mutually_Exclusive	0/6	1	1	0	83	0	1	3	Mutually_Exclusive	0/4	1	1	0
MAP2K7	FUS	FUS : MAP2K7	0.0218224	4.17627	204	5	11	22	Co_Occurence	5/33	0.594928
DUSP16	RPL10	DUSP16 : RPL10	0.0223116	4.98882	212	4	12	14	Co_Occurence	4/26	0.594928	1	0	794	0	13	14	Mutually_Exclusive	0/27	1	1	0	488	0	10	6	Mutually_Exclusive	0/16	1	1	0	237	0	2	6	Mutually_Exclusive	0/8	1	1	0	84	0	1	2	Mutually_Exclusive	0/3	1	1	0
BMPR2	PIK3CA	BMPR2 : PIK3CA	0.0224031	1.89243	62	71	29	80	Co_Occurence	71/109	0.594928	0.271121	2.0132	662	4	146	9	Co_Occurence	4/155	1	0.549498	1.45766	426	1	73	4	Co_Occurence	1/77	1	0.366853	2.37161	181	3	57	4	Co_Occurence	3/61	1	1	0.73324	57	1	26	3	Mutually_Exclusive	1/29	1	1	0
ERBB2	GS	ERBB2 : GS	0.0224541	2.29138	149	18	53	22	Co_Occurence	18/75	0.594928	1	0.719459	748	1	52	20	Mutually_Exclusive	1/72	1	0.442747	1.86605	471	1	18	14	Co_Occurence	1/32	1	1	0	211	0	29	5	Mutually_Exclusive	0/34	1										0.131176	10.0573
RPL22	SOX9	RPL22 : SOX9	0.0224805	2.3132	88	36	13	105	Co_Occurence	36/118	0.594928	0.252265	6.42088	709	1	110	1	Co_Occurence	1/111	1	0.25187	6.45203	435	1	67	1	Co_Occurence	1/68	1																			0.208176	8.2066
MAP2K7	AKT1	AKT1 : MAP2K7	0.0225222	3.21152	194	7	21	20	Co_Occurence	7/41	0.594928	1	0	791	0	15	15	Mutually_Exclusive	0/30	1	1	0	494	0	3	7	Mutually_Exclusive	0/10	1	1	0	229	0	11	5	Mutually_Exclusive	0/16	1	1	0	77	0	6	4	Mutually_Exclusive	0/10	1	1	0
KRAS	ZNRF3	KRAS : ZNRF3	0.0226128	0.395153	119	9	80	34	Mutually_Exclusive	9/114	0.594928	0.453473	2.33135	393	5	2	421	Co_Occurence	5/423	1	1	1.22075	276	1	1	226	Co_Occurence	1/227	1	1	1.72198	88	3	1	153	Co_Occurence	3/154	1	1	1.80621	40	2	1	44	Co_Occurence	2/45	1	1	1.27451
PTEN	ASXL1	ASXL1 : PTEN	0.0227012	2.03055	123	31	52	36	Co_Occurence	31/88	0.594928	0.424531	1.94536	779	1	16	25	Co_Occurence	1/41	1	1	0	487	0	7	10	Mutually_Exclusive	0/17	1	0.439221	1.97486	222	1	8	14	Co_Occurence	1/22	1	1	0	76	0	4	7	Mutually_Exclusive	0/11	1	1	0
HLA-B	B2M	B2M : HLA-B	0.0232496	0.423652	119	11	62	50	Mutually_Exclusive	11/112	0.598143	0.361686	2.42765	783	1	14	23	Co_Occurence	1/37	1	0.176794	6.38291	483	1	5	15	Co_Occurence	1/20	1	1	0	230	0	8	7	Mutually_Exclusive	0/15	1	1	0	83	0	2	2	Mutually_Exclusive	0/4	1	0.199286	5.6733
BRAF	TGFBR2	BRAF : TGFBR2	0.0232988	1.99139	46	89	25	82	Co_Occurence	89/107	0.598143	0.0123327	6.01561	740	4	7	70	Co_Occurence	4/77	0.846305										1	1.14829	189	2	7	47	Co_Occurence	2/54	1	0.322543	3.36613	57	3	2	25	Co_Occurence	3/27	1
TGIF1	APC	APC : TGIF1	0.0239115	3.57709	130	13	94	5	Co_Occurence	13/99	0.598143	0.590846	0.795989	138	19	659	5	Mutually_Exclusive	19/664	1	0.211	0.473903	42	15	444	3	Mutually_Exclusive	15/447	1	0.662638	0.723206	78	3	162	2	Mutually_Exclusive	3/164	1	1	0.773174	37	1	48	1	Mutually_Exclusive	1/49	1	1	0.996061
RNF43	TGIF1	RNF43 : TGIF1	0.0240844	0.319462	54	9	9	170	Mutually_Exclusive	9/179	0.598143	0.570401	1.23958	770	1	23	27	Co_Occurence	1/50	1	1	0	478	0	18	8	Mutually_Exclusive	0/26	1	0.304167	3.47038	224	1	4	16	Co_Occurence	1/20	1	0.176423	10.4899	78	1	1	7	Co_Occurence	1/8	1	1	0
SMAD3	NONO	NONO : SMAD3	0.0241866	3.50946	198	6	24	14	Co_Occurence	6/38	0.598143	0.120994	10.4667	792	1	3	25	Co_Occurence	1/28	1	1	0	494	0	1	9	Mutually_Exclusive	0/10	1	1	0	230	0	2	13	Mutually_Exclusive	0/15	1	0.126437	Inf	76	1	0	10	Co_Occurence	1/10	1	1	0
NRAS	BRAF	BRAF : NRAS	0.02434	0.157625	66	2	169	5	Mutually_Exclusive	2/174	0.598143	0.24586	0.255845	709	1	73	38	Mutually_Exclusive	1/111	1	0.614005	0	457	0	16	31	Mutually_Exclusive	0/47	1	1	1	192	1	48	4	Mutually_Exclusive	1/52	1	1	0	58	0	28	1	Mutually_Exclusive	0/29	1	1	0
CYP2A6	SMAD4	CYP2A6 : SMAD4	0.0243955	3.17915	192	7	28	15	Co_Occurence	7/43	0.598143	1	0	718	0	96	7	Mutually_Exclusive	0/103	1	1	0	459	0	39	6	Mutually_Exclusive	0/45	1	1	0	195	0	49	1	Mutually_Exclusive	0/50	1	1	0	61	0	25	1	Mutually_Exclusive	0/26	1	1	0
SMAD2	SLC12A2	SLC12A2 : SMAD2	0.0245561	3.46495	199	6	19	18	Co_Occurence	6/37	0.598143	0.142232	3.36822	775	2	17	27	Co_Occurence	2/44	1	0.0102277	19.0229	487	2	10	5	Co_Occurence	2/15	1	1	0	222	0	6	17	Mutually_Exclusive	0/23	1										0.115384	11.3558
ARID1B	ARID2	ARID1B : ARID2	0.0247071	2.0283	131	26	31	54	Co_Occurence	26/85	0.598143	0.00925784	5.90232	771	4	20	26	Co_Occurence	4/46	0.731194	0.066407	5.81916	475	2	9	18	Co_Occurence	2/27	1	0.0523345	7.42672	227	2	10	6	Co_Occurence	2/16	1	1	0	81	0	3	3	Mutually_Exclusive	0/6	1	0.106039	12.9394
TP53	ZFP36L2	TP53 : ZFP36L2	0.0248066	1.9695	120	32	36	54	Co_Occurence	32/90	0.598143	0.0132403	0.516998	237	35	31	518	Mutually_Exclusive	35/549	0.866742	0.0174881	0.436345	90	27	15	372	Mutually_Exclusive	27/387	1	0.481533	0.685335	122	7	12	104	Mutually_Exclusive	7/116	1	0.43547	0.404012	40	2	5	40	Mutually_Exclusive	2/45	1	0.139323	0.50957
PIK3R1	SETD5	PIK3R1 : SETD5	0.0248572	2.31819	162	15	36	29	Co_Occurence	15/65	0.598143	1	0	788	0	7	26	Mutually_Exclusive	0/33	1	1	0	479	0	4	21	Mutually_Exclusive	0/25	1	1	0	239	0	2	4	Mutually_Exclusive	0/6	1										1	0
FBXW7	ARID2	ARID2 : FBXW7	0.0248977	2.06659	129	27	30	56	Co_Occurence	27/86	0.598143	0.543188	1.33218	693	4	20	104	Co_Occurence	4/124	1	1	0.848309	441	1	10	52	Mutually_Exclusive	1/62	1	0.42048	1.76094	196	3	9	37	Co_Occurence	3/46	1	0.460776	2.27271	69	1	2	15	Co_Occurence	1/17	1	1	0
AREG	PRAC2	AREG : PRAC2	0.0250053	4.92105	209	4	21	8	Co_Occurence	4/29	0.598143
AREG	SLC12A2	AREG : SLC12A2	0.0250053	4.92105	209	4	21	8	Co_Occurence	4/29	0.598143
CTNND1	CYP7B1	CTNND1 : CYP7B1	0.0250813	2.88879	184	9	19	30	Co_Occurence	9/49	0.598143	0.361504	2.42322	784	1	17	19	Co_Occurence	1/36	1	0.234918	4.35664	482	1	10	11	Co_Occurence	1/21	1	1	0	232	0	5	8	Mutually_Exclusive	0/13	1	1	0	83	0	2	2	Mutually_Exclusive	0/4	1	1	0
PIK3R1	SLC12A2	PIK3R1 : SLC12A2	0.0251446	2.90848	182	9	16	35	Co_Occurence	9/51	0.598143	1	0	776	0	19	26	Mutually_Exclusive	0/45	1	1	0	471	0	12	21	Mutually_Exclusive	0/33	1	1	0	235	0	6	4	Mutually_Exclusive	0/10	1										1	0
TYRO3	ZNRF3	TYRO3 : ZNRF3	0.0253857	2.31027	136	20	69	17	Co_Occurence	20/86	0.598143	1	0	792	0	7	22	Mutually_Exclusive	0/29	1	1	0	492	0	2	10	Mutually_Exclusive	0/12	1	1	0	231	0	4	10	Mutually_Exclusive	0/14	1	1	0	80	0	3	4	Mutually_Exclusive	0/7	1	1	0
CYP7B1	RPL10	CYP7B1 : RPL10	0.0254856	3.97718	203	5	11	23	Co_Occurence	5/34	0.598143	0.251991	3.8652	791	1	12	17	Co_Occurence	1/29	1	0.199636	5.33733	484	1	9	10	Co_Occurence	1/19	1	1	0	238	0	2	5	Mutually_Exclusive	0/7	1	1	0	84	0	1	2	Mutually_Exclusive	0/3	1	0.130958	9.73628
ZNF554	KMT2B	KMT2B : ZNF554	0.0255076	8.68581	130	7	104	1	Co_Occurence	7/105	0.598143
CDKN2A	PIGW	CDKN2A : PIGW	0.0255362	6.56919	218	3	7	14	Co_Occurence	3/21	0.598143	1	0	807	0	8	6	Mutually_Exclusive	0/14	1	1	0	497	0	4	3	Mutually_Exclusive	0/7	1	1	0	241	0	3	1	Mutually_Exclusive	0/4	1										1	0
ARHGAP5	CASP8	ARHGAP5 : CASP8	0.025644	2.00425	133	26	43	40	Co_Occurence	26/83	0.598143	1	0	807	0	6	8	Mutually_Exclusive	0/14	1	1	0	498	0	2	4	Mutually_Exclusive	0/6	1	1	0	238	0	3	4	Mutually_Exclusive	0/7	1	1	0	83	0	1	3	Mutually_Exclusive	0/4	1	1	0
SETD5	APC	APC : SETD5	0.0257097	2.10835	114	30	77	21	Co_Occurence	30/98	0.598143	0.351402	0.524298	141	5	673	2	Mutually_Exclusive	5/675	1	0.312901	0.290625	44	3	456	1	Mutually_Exclusive	3/457	1	0.54734	0.483263	79	1	164	1	Mutually_Exclusive	1/165	1										1	Inf
SLC12A2	RPS6	RPS6 : SLC12A2	0.0259401	7.14881	213	3	4	22	Co_Occurence	3/26	0.599146	0.190855	5.48653	794	1	8	18	Co_Occurence	1/26	1	0.156089	7.28869	486	1	6	11	Co_Occurence	1/17	1	1	0	238	0	1	6	Mutually_Exclusive	0/7	1										0.0932681	15.0717
CTNND1	AMER1	AMER1 : CTNND1	0.026091	2.36462	157	16	46	23	Co_Occurence	16/69	0.599146	0.24585	1.90041	733	3	68	17	Co_Occurence	3/85	1	0.300686	2.03261	448	2	44	10	Co_Occurence	2/54	1	0.442341	1.96606	221	1	16	7	Co_Occurence	1/23	1	0.155306	12.267	79	1	6	1	Co_Occurence	1/7	1	0.602412	1.17204
ARID2	CD58	ARID2 : CD58	0.0261469	2.37663	159	16	26	41	Co_Occurence	16/67	0.599146	1	0	795	0	2	24	Mutually_Exclusive	0/26	1	1	0	492	0	1	11	Mutually_Exclusive	0/12	1	1	0	232	0	1	12	Mutually_Exclusive	0/13	1	1	0	83	0	1	3	Mutually_Exclusive	0/4	1	1	0
CTNNB1	RFX5	CTNNB1 : RFX5	0.0267367	2.65866	171	11	44	16	Co_Occurence	11/60	0.599449	1	0	777	0	6	38	Mutually_Exclusive	0/44	1	1	0	474	0	5	25	Mutually_Exclusive	0/30	1	1	0	231	0	1	13	Mutually_Exclusive	0/14	1										1	0
BRAF	TP53	BRAF : TP53	0.0269494	0.518678	38	53	33	118	Mutually_Exclusive	53/151	0.599449	0.301334	1.34142	248	54	499	20	Co_Occurence	54/519	1	0.212721	4.05518	104	15	384	1	Co_Occurence	15/385	1	0.00216336	2.77586	117	32	79	17	Co_Occurence	32/96	0.529483	0.35855	1.68196	33	16	26	12	Co_Occurence	16/38	1	0.734518	1.58477
CDKN2A	BRAF	BRAF : CDKN2A	0.0271207	7.18938	70	16	155	1	Co_Occurence	16/156	0.599449	0.0947767	5.14088	743	2	72	4	Co_Occurence	2/76	1	0.0027873	66.5124	487	2	14	1	Co_Occurence	2/15	0.921246	1	0	195	0	49	1	Mutually_Exclusive	0/50	1	1	0	57	0	28	2	Mutually_Exclusive	0/30	1	0.00130347	Inf
PIK3CA	ACVR1B	ACVR1B : PIK3CA	0.0273862	2.15081	123	25	19	75	Co_Occurence	25/94	0.599449	0.401397	1.93387	664	3	7	147	Co_Occurence	3/154	1	0.549498	1.45766	426	1	4	73	Co_Occurence	1/77	1	0.598543	2.08469	182	2	3	58	Co_Occurence	2/61	1	1	1.11395	58	1	2	26	Co_Occurence	1/28	1	1	0
ERBB3	ARID2	ARID2 : ERBB3	0.0274941	2.42703	165	13	44	20	Co_Occurence	13/64	0.599449	0.317304	1.86553	760	2	22	37	Co_Occurence	2/59	1	0.362359	2.48788	474	1	10	19	Co_Occurence	1/29	1	0.563902	1.31953	218	1	11	15	Co_Occurence	1/26	1	1	0	78	0	3	6	Mutually_Exclusive	0/9	1	0.131176	10.0573
SOX9	CDKN2A	CDKN2A : SOX9	0.027506	0	176	0	17	49	Mutually_Exclusive	0/66	0.599449	0.582896	1.28139	705	1	5	110	Co_Occurence	1/115	1	1	0	433	0	3	68	Mutually_Exclusive	0/71	1	0.142857	Inf	210	1	0	34	Co_Occurence	1/34	1	0.372895	3.91578	68	1	1	17	Co_Occurence	1/18	1	1	0
CYP7B1	AKT1	AKT1 : CYP7B1	0.0275818	3.04435	193	7	21	21	Co_Occurence	7/42	0.599449	1	0	788	0	15	18	Mutually_Exclusive	0/33	1	1	0	490	0	3	11	Mutually_Exclusive	0/14	1	1	0	229	0	11	5	Mutually_Exclusive	0/16	1	1	0	79	0	6	2	Mutually_Exclusive	0/8	1	1	0
RPL22	BCL9	BCL9 : RPL22	0.027643	1.89548	75	56	26	85	Co_Occurence	56/111	0.599449	1	0	785	0	34	2	Mutually_Exclusive	0/36	1	1	0	481	0	21	2	Mutually_Exclusive	0/23	1																			1	0
ZFP36L2	ARID2	ARID2 : ZFP36L2	0.027652	2.09754	140	23	34	45	Co_Occurence	23/79	0.599449	1	1.04115	733	2	22	64	Co_Occurence	2/86	1	1	1.10219	452	1	10	41	Co_Occurence	1/51	1	1	1.08552	215	1	11	18	Co_Occurence	1/29	1	0.224869	6.2318	78	1	2	6	Co_Occurence	1/8	1	1	0
HLA-A	SREK1IP1	HLA-A : SREK1IP1	0.0276591	2.40997	167	13	23	39	Co_Occurence	13/62	0.599449	1	0	795	0	4	22	Mutually_Exclusive	0/26	1	1	0	489	0	3	12	Mutually_Exclusive	0/15	1	1	0	238	0	1	6	Mutually_Exclusive	0/7	1	1	0	83	0	1	3	Mutually_Exclusive	0/4	1	1	0
ATM	RPS16	ATM : RPS16	0.0277871	Inf	168	3	0	71	Co_Occurence	3/71	0.599449	0.0755177	Inf	759	1	0	61	Co_Occurence	1/61	1	0.0575397	Inf	475	1	0	28	Co_Occurence	1/28	1
ASXL1	SOX9	ASXL1 : SOX9	0.0278034	0.42289	120	10	39	73	Mutually_Exclusive	10/112	0.599449	1	0.850318	695	2	109	15	Mutually_Exclusive	2/124	1	0.601268	0	429	0	68	7	Mutually_Exclusive	0/75	1	0.620224	1.75274	203	2	33	7	Co_Occurence	2/40	1	0.576309	0	65	0	18	4	Mutually_Exclusive	0/22	1	1	0
BAX	PIGR	BAX : PIGR	0.0279431	2.71585	161	11	11	59	Co_Occurence	11/70	0.599449	1	0	802	0	12	7	Mutually_Exclusive	0/19	1	1	0	494	0	6	4	Mutually_Exclusive	0/10	1	1	0	236	0	6	3	Mutually_Exclusive	0/9	1										1	0
ZNF554	AMER1	AMER1 : ZNF554	0.0280006	5.13245	177	5	57	3	Co_Occurence	5/60	0.599449
CDKN2A	MAP2K7	CDKN2A : MAP2K7	0.0285018	3.81286	203	5	22	12	Co_Occurence	5/34	0.599613	1	0	800	0	15	6	Mutually_Exclusive	0/21	1	1	0	494	0	7	3	Mutually_Exclusive	0/10	1	1	0	239	0	5	1	Mutually_Exclusive	0/6	1	1	0	81	0	4	2	Mutually_Exclusive	0/6	1	1	0
PIK3R1	RPL22	PIK3R1 : RPL22	0.0286139	0.474954	76	19	122	25	Mutually_Exclusive	19/147	0.599613	0.0623719	31.1482	794	1	1	25	Co_Occurence	1/26	1	0.0816766	23.5442	482	1	1	20	Co_Occurence	1/21	1																			0.0543192	37.7394
SETD5	RBM10	RBM10 : SETD5	0.0286915	2.26262	159	16	32	35	Co_Occurence	16/67	0.599613	1	0	787	0	27	7	Mutually_Exclusive	0/34	1	1	0	488	0	12	4	Mutually_Exclusive	0/16	1	1	0	232	0	11	2	Mutually_Exclusive	0/13	1										1	0
CDKN1B	MAP2K4	CDKN1B : MAP2K4	0.0287189	4.67772	208	4	22	8	Co_Occurence	4/30	0.599613	1	0	804	0	14	3	Mutually_Exclusive	0/17	1	1	0	493	0	9	2	Mutually_Exclusive	0/11	1	1	0	240	0	4	1	Mutually_Exclusive	0/5	1										1	0
ERBB3	BCL9	BCL9 : ERBB3	0.0288263	2.34481	144	17	65	16	Co_Occurence	17/81	0.599613	0.673263	1.26649	750	2	32	37	Co_Occurence	2/69	1	0.580221	1.22052	464	1	20	19	Co_Occurence	1/39	1	0.497696	1.62568	220	1	9	15	Co_Occurence	1/24	1	0.306585	3.75362	77	1	4	5	Co_Occurence	1/9	1	0.323992	2.99272
RPS6	RUNX1	RPS6 : RUNX1	0.0289348	6.81168	212	3	23	4	Co_Occurence	3/27	0.599613	1	0	807	0	5	9	Mutually_Exclusive	0/14	1	1	0	494	0	3	7	Mutually_Exclusive	0/10	1	1	0	242	0	2	1	Mutually_Exclusive	0/3	1	1	0	84	0	2	1	Mutually_Exclusive	0/3	1	1	0
TRPS1	RPS16	RPS16 : TRPS1	0.0289449	Inf	167	3	0	72	Co_Occurence	3/72	0.599613	1	0	774	0	1	46	Mutually_Exclusive	0/47	1	1	0	474	0	1	29	Mutually_Exclusive	0/30	1
TYRO3	SETD5	SETD5 : TYRO3	0.0290602	2.37047	167	13	38	24	Co_Occurence	13/62	0.599613	1	0	792	0	7	22	Mutually_Exclusive	0/29	1	1	0	490	0	4	10	Mutually_Exclusive	0/14	1	1	0	233	0	2	10	Mutually_Exclusive	0/12	1										1	0
TP53	ELF3	ELF3 : TP53	0.0293362	3.87377	152	8	4	78	Co_Occurence	8/82	0.602582	0.144577	0.475598	258	10	10	543	Mutually_Exclusive	10/553	1	1	0.919787	103	7	2	392	Mutually_Exclusive	7/394	1	0.0754586	0.165873	127	1	7	110	Mutually_Exclusive	1/117	1	0.617057	0.345333	42	1	3	41	Mutually_Exclusive	1/44	1	1	0.865393
TGIF1	PIGW	PIGW : TGIF1	0.0299537	6.10997	217	3	7	15	Co_Occurence	3/22	0.612505	1	0	789	0	8	24	Mutually_Exclusive	0/32	1	1	0	482	0	4	18	Mutually_Exclusive	0/22	1	1	0	237	0	3	5	Mutually_Exclusive	0/8	1										1	0
FLCN	RNF43	FLCN : RNF43	0.0305274	2.52102	56	43	136	7	Co_Occurence	43/143	0.616439	1	0	787	0	28	6	Mutually_Exclusive	0/34	1	1	0	491	0	8	5	Mutually_Exclusive	0/13	1	1	0	227	0	17	1	Mutually_Exclusive	0/18	1	1	0	78	0	8	1	Mutually_Exclusive	0/9	1	1	0
RUNX1	ACVR1B	ACVR1B : RUNX1	0.0305516	2.7234	181	9	35	17	Co_Occurence	9/52	0.616439	1	0	806	0	10	5	Mutually_Exclusive	0/15	1	1	0	496	0	5	3	Mutually_Exclusive	0/8	1	1	0	238	0	5	2	Mutually_Exclusive	0/7	1	1	0	82	0	3	2	Mutually_Exclusive	0/5	1	1	0
MAP2K4	TCF12	MAP2K4 : TCF12	0.0305516	2.7234	181	9	35	17	Co_Occurence	9/52	0.616439	1	0	794	0	13	14	Mutually_Exclusive	0/27	1	1	0	489	0	6	9	Mutually_Exclusive	0/15	1	1	0	236	0	5	4	Mutually_Exclusive	0/9	1										1	0
ZNRF3	RPL22	RPL22 : ZNRF3	0.0309803	1.83449	72	60	81	29	Co_Occurence	60/110	0.618209	1	0	812	0	2	7	Mutually_Exclusive	0/9	1	1	0	500	0	2	2	Mutually_Exclusive	0/4	1																			1	0
CDH1	TAP2	CDH1 : TAP2	0.0309964	2.72222	180	9	37	16	Co_Occurence	9/53	0.618209	0.0915919	13.2265	803	1	5	12	Co_Occurence	1/17	1	1	0	492	0	4	8	Mutually_Exclusive	0/12	1	0.0243894	98.5938	241	1	1	2	Co_Occurence	1/3	1	1	0	82	0	1	4	Mutually_Exclusive	0/5	1	0.0341273	63.8319
DUSP16	RUNX1	DUSP16 : RUNX1	0.0311286	3.68822	203	5	21	13	Co_Occurence	5/34	0.618209	1	0	802	0	5	14	Mutually_Exclusive	0/19	1	1	0	495	0	3	6	Mutually_Exclusive	0/9	1	1	0	237	0	2	6	Mutually_Exclusive	0/8	1	1	0	83	0	2	2	Mutually_Exclusive	0/4	1	1	0
AREG	RPL22	AREG : RPL22	0.0311816	0.223579	92	3	138	9	Mutually_Exclusive	3/147	0.618209
APC	ZNRF3	APC : ZNRF3	0.0315937	0.542885	77	31	58	76	Mutually_Exclusive	31/134	0.623667	0.351402	0.524298	141	5	2	673	Mutually_Exclusive	5/675	1	0.170761	0.0970489	44	1	1	458	Mutually_Exclusive	1/459	1	1	1.46085	79	3	1	162	Co_Occurence	3/163	1	1	1.5666	37	2	1	47	Co_Occurence	2/48	1	1	Inf
PIK3CA	SMAD3	PIK3CA : SMAD3	0.0323209	2.86887	135	13	7	87	Co_Occurence	13/94	0.624058	0.604134	1.3557	651	6	20	144	Co_Occurence	6/164	1	0.368949	0	421	0	9	74	Mutually_Exclusive	0/83	1	0.0914024	2.81096	178	6	7	54	Co_Occurence	6/61	1	1	0.814412	52	3	8	24	Mutually_Exclusive	3/32	1	0.614121	0
MAP2K7	AMER1	AMER1 : MAP2K7	0.0325078	2.62778	165	12	50	15	Co_Occurence	12/65	0.624058	0.0337286	3.99983	739	4	67	11	Co_Occurence	4/78	1	0.490422	1.67197	452	1	45	6	Co_Occurence	1/51	1	0.304167	3.47038	224	1	16	4	Co_Occurence	1/20	1	0.289463	4.15855	77	1	6	3	Co_Occurence	1/9	1	0.15208	11.892
MAP2K7	AXIN2	AXIN2 : MAP2K7	0.0325078	2.62778	165	12	50	15	Co_Occurence	12/65	0.624058	1	0	784	0	22	15	Mutually_Exclusive	0/37	1	1	0	485	0	12	7	Mutually_Exclusive	0/19	1	1	0	234	0	6	5	Mutually_Exclusive	0/11	1	1	0	80	0	3	4	Mutually_Exclusive	0/7	1	1	0
SOX9	NRAS	NRAS : SOX9	0.0325999	5.57381	190	4	3	45	Co_Occurence	4/48	0.624058	0.637347	1.17203	677	6	33	105	Co_Occurence	6/138	1	0.592385	1.25093	410	5	26	63	Co_Occurence	5/89	1	0.540514	1.51176	206	1	4	34	Co_Occurence	1/38	1	1	0	68	0	1	18	Mutually_Exclusive	0/19	1	0.12156	2.48944
MBD6	APC	APC : MBD6	0.0326704	0.550961	76	32	75	59	Mutually_Exclusive	32/134	0.624058	1	1.48074	142	7	671	1	Co_Occurence	7/672	1	1	Inf	45	4	455	0	Co_Occurence	4/455	1	1	0.969419	79	2	163	1	Mutually_Exclusive	2/164	1	0.436782	0	37	0	49	1	Mutually_Exclusive	0/50	1	1	Inf
KMT2B	ZNRF3	KMT2B : ZNRF3	0.032715	1.79358	91	49	40	62	Co_Occurence	49/102	0.624058	0.121513	9.44215	800	1	6	14	Co_Occurence	1/20	1	1	0	495	0	2	7	Mutually_Exclusive	0/9	1	0.0949811	15.1046	236	1	3	5	Co_Occurence	1/8	1	0.101052	18.1788	82	1	2	2	Co_Occurence	1/4	1	1	0
CDKN1B	MAP2K7	CDKN1B : MAP2K7	0.0327614	4.45536	207	4	23	8	Co_Occurence	4/31	0.624058	1	0	803	0	15	3	Mutually_Exclusive	0/18	1	1	0	495	0	7	2	Mutually_Exclusive	0/9	1	1	0	239	0	5	1	Mutually_Exclusive	0/6	1	1	0	82	0	4	1	Mutually_Exclusive	0/5	1	1	0
TBP	BRAF	BRAF : TBP	0.0327799	0.340658	61	9	162	10	Mutually_Exclusive	9/172	0.624058	0.531895	1.44737	740	1	73	7	Co_Occurence	1/80	1	1	0	483	0	16	5	Mutually_Exclusive	0/21	1	0.489577	2.01395	194	1	48	2	Co_Occurence	1/50	1	0.321839	Inf	59	1	27	0	Co_Occurence	1/27	1	1	0
SMAD4	FBXW7	FBXW7 : SMAD4	0.0328451	2.30446	142	18	65	17	Co_Occurence	18/82	0.624058	0.519828	0.7442	627	10	98	86	Mutually_Exclusive	10/184	1	0.411868	0.439331	414	2	51	37	Mutually_Exclusive	2/88	1	0.829538	0.823871	163	7	33	42	Mutually_Exclusive	7/75	1	1	0.795714	50	4	12	21	Mutually_Exclusive	4/33	1	0.331347	0.300832
KRAS	FOXP2	FOXP2 : KRAS	0.0332379	2.64824	181	9	18	34	Co_Occurence	9/52	0.628901	0.055748	0.228571	387	2	8	424	Mutually_Exclusive	2/432	1	0.0789197	0.171127	270	1	7	226	Mutually_Exclusive	1/233	1	1	Inf	89	1	0	155	Co_Occurence	1/155	1	1	Inf	41	1	0	45	Co_Occurence	1/45	1	0.0694006	0
ZNRF3	FUS	FUS : ZNRF3	0.0335596	3.08582	147	10	6	79	Co_Occurence	10/85	0.630561
FOXP2	CBWD1	CBWD1 : FOXP2	0.0336022	16.7091	214	2	1	25	Co_Occurence	2/26	0.630561
TAP2	ARID1A	ARID1A : TAP2	0.0337652	2.07042	103	30	93	16	Co_Occurence	30/109	0.630701	0.309539	3.18834	767	1	48	5	Co_Occurence	1/53	1	0.19145	6.28159	475	1	25	3	Co_Occurence	1/28	1	1	0	226	0	17	2	Mutually_Exclusive	0/19	1	1	0	80	0	6	1	Mutually_Exclusive	0/7	1	1	0
SLC12A2	TGFBR2	SLC12A2 : TGFBR2	0.0340122	2.61853	120	17	97	8	Co_Occurence	17/105	0.630701	1	0	791	0	11	19	Mutually_Exclusive	0/30	1										1	0	230	0	9	6	Mutually_Exclusive	0/15	1
RPL10	AMER1	AMER1 : RPL10	0.0340247	3.16678	172	8	54	8	Co_Occurence	8/62	0.630701	0.617587	0	737	0	71	13	Mutually_Exclusive	0/84	1	0.610135	0	448	0	46	10	Mutually_Exclusive	0/56	1	1	0	226	0	17	2	Mutually_Exclusive	0/19	1	1	0	79	0	7	1	Mutually_Exclusive	0/8	1	1	0
DUSP16	SREK1IP1	DUSP16 : SREK1IP1	0.034339	3.21189	194	6	30	12	Co_Occurence	6/42	0.6312	1	0	803	0	4	14	Mutually_Exclusive	0/18	1	1	0	495	0	3	6	Mutually_Exclusive	0/9	1	1	0	238	0	1	6	Mutually_Exclusive	0/7	1	1	0	84	0	1	2	Mutually_Exclusive	0/3	1	1	0
TGIF1	SREK1IP1	SREK1IP1 : TGIF1	0.034339	3.21189	194	6	30	12	Co_Occurence	6/42	0.6312	0.112098	11.3943	794	1	3	23	Co_Occurence	1/26	1	0.10356	13.9874	484	1	2	17	Co_Occurence	1/19	1	1	0	239	0	1	5	Mutually_Exclusive	0/6	1	1	0	84	0	1	2	Mutually_Exclusive	0/3	1	1	0
MIDEAS	ARID1B	ARID1B : MIDEAS	0.0345267	1.88709	123	30	50	39	Co_Occurence	30/89	0.6312	1	0	783	0	30	8	Mutually_Exclusive	0/38	1	1	0	482	0	20	2	Mutually_Exclusive	0/22	1	1	0	232	0	8	5	Mutually_Exclusive	0/13	1	1	0	83	0	3	1	Mutually_Exclusive	0/4	1	1	0
PIK3R1	SMAD4	PIK3R1 : SMAD4	0.0346894	2.40604	174	11	24	33	Co_Occurence	11/57	0.6312	1	0.98459	702	3	93	23	Mutually_Exclusive	3/116	1	0.394073	0	444	0	39	21	Mutually_Exclusive	0/60	1	0.0260997	12.5359	195	3	46	1	Co_Occurence	3/47	1	0.49452	2.51065	61	1	24	1	Co_Occurence	1/25	1	0.545708	1.41017
ARID2	TYRO3	ARID2 : TYRO3	0.0347758	2.28418	162	14	23	43	Co_Occurence	14/66	0.6312	1	0	775	0	22	24	Mutually_Exclusive	0/46	1	1	0	483	0	10	11	Mutually_Exclusive	0/21	1	1	0	223	0	10	12	Mutually_Exclusive	0/22	1	1	0	80	0	4	3	Mutually_Exclusive	0/7	1	1	0
RUNX1	SOX9	RUNX1 : SOX9	0.0351799	0.140669	168	1	48	25	Mutually_Exclusive	1/73	0.6312	0.517224	1.60345	706	1	110	4	Co_Occurence	1/114	1	1	0	433	0	68	3	Mutually_Exclusive	0/71	1	0.265808	6.0731	209	1	34	1	Co_Occurence	1/35	1	0.372895	3.91578	68	1	17	1	Co_Occurence	1/18	1	1	0
ACVR2A	GS	ACVR2A : GS	0.0356794	2.67918	34	65	6	137	Co_Occurence	65/143	0.6312	0.444567	1.58463	740	3	50	28	Co_Occurence	3/78	1	1	0	472	0	19	13	Mutually_Exclusive	0/32	1	0.69355	1.15595	203	2	27	13	Co_Occurence	2/40	1	0.34907	0	66	0	11	10	Mutually_Exclusive	0/21	1	1	0
TCF12	AMER1	AMER1 : TCF12	0.0358844	2.13323	153	17	45	27	Co_Occurence	17/72	0.6312	0.311822	1.94529	739	2	69	11	Co_Occurence	2/80	1	0.438562	2.00968	453	1	45	5	Co_Occurence	1/50	1	0.304167	3.47038	224	1	16	4	Co_Occurence	1/20	1	1	0	78	0	7	2	Mutually_Exclusive	0/9	1	0.339437	2.98253
PIK3R1	TP53	PIK3R1 : TP53	0.0360286	2.08697	134	22	64	22	Co_Occurence	22/86	0.6312	0.671947	1.32624	261	19	534	7	Co_Occurence	19/541	1	1	1.12344	101	17	382	4	Co_Occurence	17/386	1	0.628597	0.398338	131	1	110	3	Mutually_Exclusive	1/113	1	0.494787	0	43	0	42	2	Mutually_Exclusive	0/44	1	0.684672	2.47224
CEP170	ARID1B	ARID1B : CEP170	0.0361081	2.04014	138	21	59	24	Co_Occurence	21/83	0.6312	1	0	770	0	30	21	Mutually_Exclusive	0/51	1	1	0	470	0	20	14	Mutually_Exclusive	0/34	1	1	0	230	0	8	7	Mutually_Exclusive	0/15	1	1	0	80	0	3	4	Mutually_Exclusive	0/7	1	1	0
RPL10	MAP3K21	MAP3K21 : RPL10	0.0361263	3.09164	171	8	55	8	Co_Occurence	8/63	0.6312	1	0	777	0	31	13	Mutually_Exclusive	0/44	1	1	0	477	0	17	10	Mutually_Exclusive	0/27	1	1	0	231	0	12	2	Mutually_Exclusive	0/14	1	1	0	83	0	3	1	Mutually_Exclusive	0/4	1	1	0
CTNND1	KMT2B	CTNND1 : KMT2B	0.0361349	2.1266	116	24	87	15	Co_Occurence	24/102	0.6312	1	0	786	0	15	20	Mutually_Exclusive	0/35	1	1	0	485	0	7	12	Mutually_Exclusive	0/19	1	1	0	231	0	6	8	Mutually_Exclusive	0/14	1	1	0	82	0	3	2	Mutually_Exclusive	0/5	1	1	0
NONO	CD58	CD58 : NONO	0.0361427	0.144492	171	1	41	29	Mutually_Exclusive	1/70	0.6312	1	0	815	0	2	4	Mutually_Exclusive	0/6	1	1	0	502	0	1	1	Mutually_Exclusive	0/2	1	1	0	242	0	1	2	Mutually_Exclusive	0/3	1	1	0	85	0	1	1	Mutually_Exclusive	0/2	1	1	0
RUNX1	PRAC2	PRAC2 : RUNX1	0.036224	3.09017	197	6	19	20	Co_Occurence	6/39	0.6312	1	0	812	0	4	5	Mutually_Exclusive	0/9	1	1	0	499	0	2	3	Mutually_Exclusive	0/5	1	1	0	241	0	2	2	Mutually_Exclusive	0/4	1
FLCN	RUNX1	FLCN : RUNX1	0.0362897	2.73584	176	10	16	40	Co_Occurence	10/56	0.6312	1	0	810	0	5	6	Mutually_Exclusive	0/11	1	1	0	496	0	3	5	Mutually_Exclusive	0/8	1	1	0	242	0	2	1	Mutually_Exclusive	0/3	1	1	0	84	0	2	1	Mutually_Exclusive	0/3	1	1	0
AKT1	MBD6	AKT1 : MBD6	0.0363637	2.46132	139	16	75	12	Co_Occurence	16/87	0.6312	1	0	798	0	8	15	Mutually_Exclusive	0/23	1	1	0	497	0	4	3	Mutually_Exclusive	0/7	1	1	0	231	0	3	11	Mutually_Exclusive	0/14	1	1	0	80	0	1	6	Mutually_Exclusive	0/7	1	1	0
RFX5	TGIF1	RFX5 : TGIF1	0.0364605	2.99576	177	8	10	47	Co_Occurence	8/57	0.6312	1	0	791	0	24	6	Mutually_Exclusive	0/30	1	1	0	481	0	18	5	Mutually_Exclusive	0/23	1	1	0	239	0	5	1	Mutually_Exclusive	0/6	1										1	0
RPS15	RPL10	RPL10 : RPS15	0.0365431	10.3697	223	2	14	3	Co_Occurence	2/17	0.6312	1	0	792	0	13	16	Mutually_Exclusive	0/29	1	1	0	481	0	10	13	Mutually_Exclusive	0/23	1	1	0	241	0	2	2	Mutually_Exclusive	0/4	1	1	0	85	0	1	1	Mutually_Exclusive	0/2	1	1	0
SOX9	TCF7L2	SOX9 : TCF7L2	0.0367446	2.02721	141	21	52	28	Co_Occurence	21/80	0.632284	0.178374	0.545713	632	7	78	104	Mutually_Exclusive	7/182	1	0.520752	0.657363	389	5	47	63	Mutually_Exclusive	5/110	1	0.38933	0.430084	184	2	26	33	Mutually_Exclusive	2/59	1	1	0.95635	65	1	4	17	Mutually_Exclusive	1/21	1	0.751365	0.598336
CYP7B1	AXIN2	AXIN2 : CYP7B1	0.0369674	2.44941	164	12	50	16	Co_Occurence	12/66	0.633727	0.389896	2.18749	782	1	21	17	Co_Occurence	1/38	1	1	0	481	0	12	11	Mutually_Exclusive	0/23	1	0.117513	11.3834	235	1	5	4	Co_Occurence	1/9	1	1	0	82	0	3	2	Mutually_Exclusive	0/5	1	1	0
ACVR2A	ARID1A	ACVR2A : ARID1A	0.0372015	2.16972	26	109	14	93	Co_Occurence	109/107	0.635351	1	0.515611	742	1	48	30	Mutually_Exclusive	1/78	1	1	0	465	0	26	13	Mutually_Exclusive	0/39	1	1	0.95553	214	1	16	14	Mutually_Exclusive	1/30	1	0.53049	1.58994	72	1	5	9	Co_Occurence	1/14	1	1	0
TP53	BMPR2	BMPR2 : TP53	0.0381293	0.559948	51	46	105	40	Mutually_Exclusive	46/145	0.648767	0.0351206	0.297018	260	5	8	548	Mutually_Exclusive	5/556	1	0.588859	Inf	105	5	0	394	Co_Occurence	5/394	1	0.017135	0	127	0	7	111	Mutually_Exclusive	0/118	1	0.117223	0	41	0	4	42	Mutually_Exclusive	0/46	1	1	Inf
ZNF554	TCF12	TCF12 : ZNF554	0.0383801	4.80489	194	4	40	4	Co_Occurence	4/44	0.650607
CDH1	ZNF554	CDH1 : ZNF554	0.0386604	5.70762	212	3	5	22	Co_Occurence	3/27	0.652931
SLC12A2	CTNND1	CTNND1 : SLC12A2	0.0390133	2.80794	186	8	31	17	Co_Occurence	8/48	0.655732	0.377407	2.28603	783	1	19	18	Co_Occurence	1/37	1	1	0	480	0	12	12	Mutually_Exclusive	0/24	1	0.182322	6.50965	232	1	7	5	Co_Occurence	1/12	1										1	0
PIK3R1	NONO	NONO : PIK3R1	0.0391138	2.60477	178	10	20	34	Co_Occurence	10/54	0.655732	1	0	791	0	4	26	Mutually_Exclusive	0/30	1	1	0	482	0	1	21	Mutually_Exclusive	0/22	1	1	0	239	0	2	4	Mutually_Exclusive	0/6	1	1	0	84	0	1	2	Mutually_Exclusive	0/3	1	1	0
CBWD1	ASXL1	ASXL1 : CBWD1	0.0393852	Inf	159	3	80	0	Co_Occurence	3/80	0.657863
BAX	ZNRF3	BAX : ZNRF3	0.0396816	1.84265	116	33	56	37	Co_Occurence	33/93	0.658516	1	0	807	0	7	7	Mutually_Exclusive	0/14	1	1	0	498	0	2	4	Mutually_Exclusive	0/6	1	1	0	238	0	4	3	Mutually_Exclusive	0/7	1										1	0
ARID2	SETD5	ARID2 : SETD5	0.0397131	2.11848	152	18	33	39	Co_Occurence	18/72	0.658516	0.188161	5.70273	791	1	6	23	Co_Occurence	1/29	1	1	0	489	0	4	11	Mutually_Exclusive	0/15	1	0.0957511	20.2365	232	1	1	11	Co_Occurence	1/12	1										1	0
AKT1	SMAD4	AKT1 : SMAD4	0.0403322	2.75532	187	8	27	20	Co_Occurence	8/47	0.664846	0.0227576	3.91783	715	5	91	10	Co_Occurence	5/101	1	0.215036	6.0478	463	1	38	2	Co_Occurence	1/40	1	0.237524	2.38945	189	4	45	7	Co_Occurence	4/52	1	1	1.25742	58	2	23	4	Co_Occurence	2/27	1	0.254115	4.98829
FOXP2	ARID1A	ARID1A : FOXP2	0.0403865	2.52549	111	19	104	8	Co_Occurence	19/112	0.664846	1	0	762	0	49	10	Mutually_Exclusive	0/59	1	1	0	470	0	26	8	Mutually_Exclusive	0/34	1	1	0	227	0	17	1	Mutually_Exclusive	0/18	1	1	0	80	0	6	1	Mutually_Exclusive	0/7	1	1	0
MIDEAS	MBD6	MBD6 : MIDEAS	0.0410015	1.81291	115	33	58	36	Co_Occurence	33/94	0.670726	1	0	805	0	8	8	Mutually_Exclusive	0/16	1	1	0	498	0	4	2	Mutually_Exclusive	0/6	1	1	0	237	0	3	5	Mutually_Exclusive	0/8	1	1	0	85	0	1	1	Mutually_Exclusive	0/2	1	1	0
NONO	RPS16	NONO : RPS16	0.0412709	14.7498	211	2	1	28	Co_Occurence	2/29	0.670726	1	0	816	0	1	4	Mutually_Exclusive	0/5	1	1	0	502	0	1	1	Mutually_Exclusive	0/2	1
ARHGAP5	CEP170	ARHGAP5 : CEP170	0.041453	2.06261	149	18	27	48	Co_Occurence	18/75	0.670726	1	0	792	0	21	8	Mutually_Exclusive	0/29	1	1	0	486	0	14	4	Mutually_Exclusive	0/18	1	1	0	234	0	7	4	Mutually_Exclusive	0/11	1	1	0	80	0	4	3	Mutually_Exclusive	0/7	1	1	0
FOXP2	APC	APC : FOXP2	0.0417367	2.35264	125	17	90	10	Co_Occurence	17/100	0.670726	0.224485	Inf	143	10	668	0	Co_Occurence	10/668	1	1	Inf	45	8	451	0	Co_Occurence	8/451	1	1	Inf	80	1	164	0	Co_Occurence	1/164	1	1	Inf	38	1	48	0	Co_Occurence	1/48	1	1	Inf
CD58	B2M	B2M : CD58	0.0417433	0.407391	134	7	66	35	Mutually_Exclusive	7/101	0.670726	1	0	804	0	15	2	Mutually_Exclusive	0/17	1	1	0	497	0	6	1	Mutually_Exclusive	0/7	1	1	0	236	0	8	1	Mutually_Exclusive	0/9	1	1	0	84	0	2	1	Mutually_Exclusive	0/3	1	1	0
BCL9	CTNND1	BCL9 : CTNND1	0.0418355	2.10413	140	19	20	63	Co_Occurence	19/83	0.670726	1	0	767	0	20	34	Mutually_Exclusive	0/54	1	1	0	471	0	12	21	Mutually_Exclusive	0/33	1	1	0	227	0	8	10	Mutually_Exclusive	0/18	1	1	0	80	0	2	5	Mutually_Exclusive	0/7	1	1	0
CEP170	MBD6	CEP170 : MBD6	0.0421704	1.97743	129	23	68	22	Co_Occurence	23/90	0.670726	1	0	792	0	8	21	Mutually_Exclusive	0/29	1	1	0	486	0	4	14	Mutually_Exclusive	0/18	1	1	0	235	0	3	7	Mutually_Exclusive	0/10	1	1	0	82	0	1	4	Mutually_Exclusive	0/5	1	1	0
RPL22	WASHC2C	RPL22 : WASHC2C	0.0422315	2.30364	92	26	9	115	Co_Occurence	26/124	0.670726	1	0	813	0	6	2	Mutually_Exclusive	0/8	1	1	0	499	0	3	2	Mutually_Exclusive	0/5	1
ANKRD40	ERBB2	ANKRD40 : ERBB2	0.0426117	2.70645	185	8	32	17	Co_Occurence	8/49	0.670726	1	0	797	0	21	3	Mutually_Exclusive	0/24	1	1	0	488	0	15	1	Mutually_Exclusive	0/16	1	1	0	239	0	5	1	Mutually_Exclusive	0/6	1										1	0
CDH1	ERBB2	CDH1 : ERBB2	0.0426117	2.70645	185	8	32	17	Co_Occurence	8/49	0.670726	1	0	787	0	21	13	Mutually_Exclusive	0/34	1	1	0	481	0	15	8	Mutually_Exclusive	0/23	1	1	0	237	0	5	3	Mutually_Exclusive	0/8	1										1	0
CYP7B1	MIDEAS	CYP7B1 : MIDEAS	0.0427353	2.43501	158	13	56	15	Co_Occurence	13/71	0.670726	1	0	795	0	8	18	Mutually_Exclusive	0/26	1	1	0	491	0	2	11	Mutually_Exclusive	0/13	1	1	0	235	0	5	5	Mutually_Exclusive	0/10	1	1	0	84	0	1	2	Mutually_Exclusive	0/3	1	1	0
SIN3A	CEP170	CEP170 : SIN3A	0.0427668	2.28033	170	12	33	27	Co_Occurence	12/60	0.670726	1	0	781	0	21	19	Mutually_Exclusive	0/40	1	1	0	479	0	14	11	Mutually_Exclusive	0/25	1	1	0	233	0	7	5	Mutually_Exclusive	0/12	1	1	0	80	0	4	3	Mutually_Exclusive	0/7	1	1	0
ZNF554	MAP2K4	MAP2K4 : ZNF554	0.0429829	5.43731	211	3	23	5	Co_Occurence	3/28	0.670726
CTNNB1	TYRO3	CTNNB1 : TYRO3	0.0429921	2.68638	186	8	29	19	Co_Occurence	8/48	0.670726	0.618564	0	761	0	22	38	Mutually_Exclusive	0/60	1	1	0	469	0	10	25	Mutually_Exclusive	0/35	1	1	0	222	0	10	13	Mutually_Exclusive	0/23	1	1	0	78	0	4	5	Mutually_Exclusive	0/9	1	1	0
CYP2A6	TAP2	CYP2A6 : TAP2	0.0431354	2.72251	182	8	38	14	Co_Occurence	8/52	0.670726	1	0	808	0	6	7	Mutually_Exclusive	0/13	1	1	0	494	0	4	6	Mutually_Exclusive	0/10	1	1	0	242	0	2	1	Mutually_Exclusive	0/3	1	1	0	85	0	1	1	Mutually_Exclusive	0/2	1	1	0
RPS15	TCF12	RPS15 : TCF12	0.0431447	7.08413	196	3	41	2	Co_Occurence	3/43	0.670726	1	0	792	0	13	16	Mutually_Exclusive	0/29	1	1	0	485	0	6	13	Mutually_Exclusive	0/19	1	1	0	238	0	5	2	Mutually_Exclusive	0/7	1	1	0	84	0	2	1	Mutually_Exclusive	0/3	1	1	0
CSF3	MAP2K7	CSF3 : MAP2K7	0.0432442	2.92949	196	6	21	19	Co_Occurence	6/40	0.670726	1	0	803	0	15	3	Mutually_Exclusive	0/18	1										1	0	238	0	5	2	Mutually_Exclusive	0/7	1	1	0	82	0	4	1	Mutually_Exclusive	0/5	1	1	0
FOXP2	B2M	B2M : FOXP2	0.0437459	2.38912	155	13	60	14	Co_Occurence	13/74	0.674316	1	0	796	0	15	10	Mutually_Exclusive	0/25	1	1	0	490	0	6	8	Mutually_Exclusive	0/14	1	1	0	236	0	8	1	Mutually_Exclusive	0/9	1	1	0	84	0	2	1	Mutually_Exclusive	0/3	1	1	0
ASXL1	SIN3A	ASXL1 : SIN3A	0.0439803	2.0567	139	19	20	64	Co_Occurence	19/84	0.674316	1	0	785	0	19	17	Mutually_Exclusive	0/36	1	1	0	486	0	11	7	Mutually_Exclusive	0/18	1	1	0	231	0	5	9	Mutually_Exclusive	0/14	1	1	0	80	0	3	4	Mutually_Exclusive	0/7	1	1	0
SLC46A3	AMER1	AMER1 : SLC46A3	0.0440618	2.2921	163	12	50	17	Co_Occurence	12/67	0.674316	1	0	745	0	71	5	Mutually_Exclusive	0/76	1	1	0	455	0	46	3	Mutually_Exclusive	0/49	1	1	0	226	0	17	2	Mutually_Exclusive	0/19	1	1	0	79	0	7	1	Mutually_Exclusive	0/8	1	1	0
CASP8	ATM	ATM : CASP8	0.0440672	1.88028	127	28	46	41	Co_Occurence	28/87	0.674316	0.376638	2.46817	754	1	61	5	Co_Occurence	1/66	1	1	0	473	0	29	2	Mutually_Exclusive	0/31	1	1	0	218	0	24	3	Mutually_Exclusive	0/27	1	1	0	75	0	11	1	Mutually_Exclusive	0/12	1	0.139353	13.1503
MIDEAS	ZNF554	MIDEAS : ZNF554	0.0443429	4.39498	170	5	3	64	Co_Occurence	5/67	0.676266
SKA3	HLA-A	HLA-A : SKA3	0.0447517	0	176	0	52	14	Mutually_Exclusive	0/66	0.679173	1	0	791	0	22	8	Mutually_Exclusive	0/30	1	1	0	486	0	12	6	Mutually_Exclusive	0/18	1	1	0	237	0	6	2	Mutually_Exclusive	0/8	1	1	0	83	0	3	1	Mutually_Exclusive	0/4	1	1	0
ARID1A	ZFP36L2	ARID1A : ZFP36L2	0.0448314	1.84998	93	42	26	81	Co_Occurence	42/107	0.679173	1	1.0179	710	4	62	45	Co_Occurence	4/107	1	0.468721	1.46693	439	3	39	23	Co_Occurence	3/62	1	1	0.730005	210	1	18	16	Mutually_Exclusive	1/34	1	1	0	74	0	7	6	Mutually_Exclusive	0/13	1	0.63293	1.60323
TP53	CSF3	CSF3 : TP53	0.0449902	0.314854	135	4	21	82	Mutually_Exclusive	4/103	0.679322	0.0345213	0	265	0	3	553	Mutually_Exclusive	0/556	1										0.502375	0	132	0	2	111	Mutually_Exclusive	0/113	1	1	0	44	0	1	42	Mutually_Exclusive	0/43	1	0.257732	0
SMAD4	SETD5	SETD5 : SMAD4	0.04542	2.23873	168	12	39	23	Co_Occurence	12/62	0.683285	0.582665	1.26101	719	1	6	95	Co_Occurence	1/101	1	0.276141	4.03338	462	1	3	38	Co_Occurence	1/41	1	1	0	194	0	2	49	Mutually_Exclusive	0/51	1										1	0
RPL10	TRPS1	RPL10 : TRPS1	0.045754	3.10012	160	9	66	7	Co_Occurence	9/73	0.683285	1	0	762	0	46	13	Mutually_Exclusive	0/59	1	1	0	465	0	29	10	Mutually_Exclusive	0/39	1	1	0	228	0	15	2	Mutually_Exclusive	0/17	1	1	0	81	0	5	1	Mutually_Exclusive	0/6	1	1	0
GS	ARID2	ARID2 : GS	0.0457893	1.92515	137	23	34	48	Co_Occurence	23/82	0.683285	1	0.62323	745	1	23	52	Mutually_Exclusive	1/75	1	0.347561	2.63103	475	1	10	18	Co_Occurence	1/28	1	0.369826	0	204	0	12	29	Mutually_Exclusive	0/41	1	1	0	73	0	3	11	Mutually_Exclusive	0/14	1	1	0
TCF12	B2M	B2M : TCF12	0.0459569	2.02027	144	19	54	25	Co_Occurence	19/79	0.683285	0.21455	4.70739	794	1	14	12	Co_Occurence	1/26	1	1	0	492	0	6	6	Mutually_Exclusive	0/12	1	0.154127	8.13583	233	1	7	4	Co_Occurence	1/11	1	0.0457097	59.7239	84	1	1	1	Co_Occurence	1/2	1	1	0
BMPR2	TGFBR2	BMPR2 : TGFBR2	0.0460019	1.75148	56	79	35	72	Co_Occurence	79/107	0.683285	1	0	797	0	11	13	Mutually_Exclusive	0/24	1										1	0	229	0	9	7	Mutually_Exclusive	0/16	1	1	0	78	0	5	4	Mutually_Exclusive	0/9	1
AREG	NONO	AREG : NONO	0.0469283	3.88999	204	4	26	8	Co_Occurence	4/34	0.692737
CTNND1	ZNRF3	CTNND1 : ZNRF3	0.046942	2.03789	134	20	69	19	Co_Occurence	20/88	0.692737	1	0	794	0	7	20	Mutually_Exclusive	0/27	1	1	0	490	0	2	12	Mutually_Exclusive	0/14	1	1	0	233	0	4	8	Mutually_Exclusive	0/12	1	1	0	82	0	3	2	Mutually_Exclusive	0/5	1	1	0
ZNRF3	ANKRD40	ANKRD40 : ZNRF3	0.0477058	2.40038	142	14	11	75	Co_Occurence	14/86	0.701737	1	0	811	0	3	7	Mutually_Exclusive	0/10	1	1	0	501	0	1	2	Mutually_Exclusive	0/3	1	1	0	240	0	1	4	Mutually_Exclusive	0/5	1										1	0
TRPS1	CEP170	CEP170 : TRPS1	0.0482131	2.05876	142	20	25	55	Co_Occurence	20/80	0.705006	1	0.839048	755	1	20	45	Mutually_Exclusive	1/65	1	1	0	461	0	14	29	Mutually_Exclusive	0/43	1	0.361061	2.65063	224	1	6	14	Co_Occurence	1/20	1	0.214222	6.29553	79	1	3	4	Co_Occurence	1/7	1	1	0
SLC46A3	CASP8	CASP8 : SLC46A3	0.048359	2.26921	157	13	56	16	Co_Occurence	13/72	0.705006	1	0	810	0	6	5	Mutually_Exclusive	0/11	1	1	0	499	0	2	3	Mutually_Exclusive	0/5	1	1	0	240	0	3	2	Mutually_Exclusive	0/5	1	1	0	85	0	1	1	Mutually_Exclusive	0/2	1	1	0
BCL9	CD58	BCL9 : CD58	0.0483919	2.01719	138	20	22	62	Co_Occurence	20/84	0.705006	1	0	785	0	2	34	Mutually_Exclusive	0/36	1	1	0	482	0	1	21	Mutually_Exclusive	0/22	1	1	0	234	0	1	10	Mutually_Exclusive	0/11	1	1	0	81	0	1	5	Mutually_Exclusive	0/6	1	1	0
ARID2	SLC12A2	ARID2 : SLC12A2	0.0486999	2.40104	170	10	15	47	Co_Occurence	10/62	0.705305	0.434514	1.87975	779	1	18	23	Co_Occurence	1/41	1	1	0	481	0	12	11	Mutually_Exclusive	0/23	1	0.262523	4.10148	228	1	5	11	Co_Occurence	1/16	1										1	0
AXIN2	ARHGAP5	ARHGAP5 : AXIN2	0.048754	1.87373	137	23	43	39	Co_Occurence	23/82	0.705305	0.196069	5.36253	792	1	7	21	Co_Occurence	1/28	1	0.0921553	14.5213	489	1	3	11	Co_Occurence	1/14	1	1	0	235	0	4	6	Mutually_Exclusive	0/10	1	1	0	81	0	3	3	Mutually_Exclusive	0/6	1	0.0607941	26.7199
ZNRF3	FBXW7	FBXW7 : ZNRF3	0.0489253	1.78384	108	38	45	51	Co_Occurence	38/96	0.705305	0.232007	2.66726	708	2	106	5	Co_Occurence	2/111	1	1	0	449	0	53	2	Mutually_Exclusive	0/55	1	0.125799	5.28709	203	2	38	2	Co_Occurence	2/40	1	0.0856644	9.60479	70	2	14	1	Co_Occurence	2/15	1	1	0
CYB561A3	CYP7B1	CYB561A3 : CYP7B1	0.0493408	3.76421	205	4	24	9	Co_Occurence	4/33	0.705305	1	0	802	0	18	1	Mutually_Exclusive	0/19	1	1	0	492	0	11	1	Mutually_Exclusive	0/12	1
MBD6	RNF43	MBD6 : RNF43	0.0496322	1.90209	46	74	105	17	Co_Occurence	74/122	0.705305	0.243317	4.14461	786	1	27	7	Co_Occurence	1/34	1	1	0	492	0	8	4	Mutually_Exclusive	0/12	1	0.194794	6.94231	226	1	16	2	Co_Occurence	1/18	1	0.091954	Inf	79	1	7	0	Co_Occurence	1/7	1	1	0
DUSP16	ARHGAP5	ARHGAP5 : DUSP16	0.0496327	2.91455	167	9	57	9	Co_Occurence	9/66	0.705305	1	0	799	0	8	14	Mutually_Exclusive	0/22	1	1	0	494	0	4	6	Mutually_Exclusive	0/10	1	1	0	235	0	4	6	Mutually_Exclusive	0/10	1	1	0	82	0	3	2	Mutually_Exclusive	0/5	1	1	0
TGIF1	ARHGAP5	ARHGAP5 : TGIF1	0.0496327	2.91455	167	9	57	9	Co_Occurence	9/66	0.705305	1	0	789	0	8	24	Mutually_Exclusive	0/32	1	1	0	482	0	4	18	Mutually_Exclusive	0/22	1	1	0	236	0	4	5	Mutually_Exclusive	0/9	1	1	0	82	0	3	2	Mutually_Exclusive	0/5	1	1	0
KLF5	MAP2K4	KLF5 : MAP2K4	0.0498218	3.71399	206	4	22	10	Co_Occurence	4/32	0.705305	1	0	783	0	14	24	Mutually_Exclusive	0/38	1	1	0	478	0	9	17	Mutually_Exclusive	0/26	1	1	0	237	0	4	4	Mutually_Exclusive	0/8	1										1	0
CASP8	AMER1	AMER1 : CASP8	0.0500074	1.88942	135	24	38	45	Co_Occurence	24/83	0.705305	1	0	744	0	71	6	Mutually_Exclusive	0/77	1	1	0	456	0	46	2	Mutually_Exclusive	0/48	1	1	0	225	0	17	3	Mutually_Exclusive	0/20	1	1	0	79	0	7	1	Mutually_Exclusive	0/8	1	1	0
ERBB2	MAP2K4	ERBB2 : MAP2K4	0.0501138	2.54311	184	8	18	32	Co_Occurence	8/50	0.705305	0.30629	3.01998	787	1	13	20	Co_Occurence	1/33	1	0.239775	4.27012	481	1	8	14	Co_Occurence	1/22	1	1	0	236	0	4	5	Mutually_Exclusive	0/9	1										0.0673164	22.4136
ERBB2	RUNX1	ERBB2 : RUNX1	0.0501138	2.54311	184	8	18	32	Co_Occurence	8/50	0.705305	1	0	795	0	5	21	Mutually_Exclusive	0/26	1	1	0	486	0	3	15	Mutually_Exclusive	0/18	1	1	0	238	0	2	5	Mutually_Exclusive	0/7	1										1	0
PRAC2	MAP3K21	MAP3K21 : PRAC2	0.0509996	2.48222	165	11	52	14	Co_Occurence	11/66	0.709734	1	0	786	0	31	4	Mutually_Exclusive	0/35	1	1	0	485	0	17	2	Mutually_Exclusive	0/19	1	1	0	231	0	12	2	Mutually_Exclusive	0/14	1
AKT1	CSF3	AKT1 : CSF3	0.0510985	2.78313	195	6	19	22	Co_Occurence	6/41	0.709734	1	0	803	0	3	15	Mutually_Exclusive	0/18	1										1	0	232	0	2	11	Mutually_Exclusive	0/13	1	1	0	80	0	1	6	Mutually_Exclusive	0/7	1	1	0
CYP7B1	CSF3	CSF3 : CYP7B1	0.0510985	2.78313	195	6	19	22	Co_Occurence	6/41	0.709734	1	0	800	0	3	18	Mutually_Exclusive	0/21	1										1	0	238	0	2	5	Mutually_Exclusive	0/7	1	1	0	84	0	1	2	Mutually_Exclusive	0/3	1	1	0
CYP7B1	SLC12A2	CYP7B1 : SLC12A2	0.0510985	2.78313	195	6	19	22	Co_Occurence	6/41	0.709734	1	0	784	0	19	18	Mutually_Exclusive	0/37	1	1	0	481	0	12	11	Mutually_Exclusive	0/23	1	1	0	234	0	6	5	Mutually_Exclusive	0/11	1										1	0
CYP7B1	SETD5	CYP7B1 : SETD5	0.0512067	2.33438	173	10	41	18	Co_Occurence	10/59	0.709734	1	0	796	0	7	18	Mutually_Exclusive	0/25	1	1	0	489	0	4	11	Mutually_Exclusive	0/15	1	1	0	238	0	2	5	Mutually_Exclusive	0/7	1										1	0
CYP7B1	TCF7L2	CYP7B1 : TCF7L2	0.0517949	2.21632	154	13	60	15	Co_Occurence	13/75	0.713678	1	0.503826	719	1	84	17	Mutually_Exclusive	1/101	1	1	0.866878	442	1	51	10	Mutually_Exclusive	1/61	1	1	0	212	0	28	5	Mutually_Exclusive	0/33	1	1	0	80	0	5	2	Mutually_Exclusive	0/7	1	0.559475	1.35291
RUNX1	FOXP2	FOXP2 : RUNX1	0.0518043	2.76997	195	6	21	20	Co_Occurence	6/41	0.713678	1	0	806	0	10	5	Mutually_Exclusive	0/15	1	1	0	493	0	8	3	Mutually_Exclusive	0/11	1	1	0	242	0	1	2	Mutually_Exclusive	0/3	1	1	0	84	0	1	2	Mutually_Exclusive	0/3	1	1	0
SMAD4	ARID2	ARID2 : SMAD4	0.0520796	2.18095	163	13	44	22	Co_Occurence	13/66	0.71531	0.18648	2.03939	706	5	19	91	Co_Occurence	5/110	1	0.206304	2.73053	456	2	9	37	Co_Occurence	2/46	1	0.710895	1.35325	187	3	9	46	Co_Occurence	3/55	1	1	1.2467	60	1	2	24	Co_Occurence	1/26	1	1	0
KLF5	AMER1	AMER1 : KLF5	0.0524447	3.1275	173	7	55	7	Co_Occurence	7/62	0.716304	0.71376	0.451874	727	1	70	23	Mutually_Exclusive	1/93	1	1	0.614383	442	1	45	16	Mutually_Exclusive	1/61	1	1	0	224	0	17	4	Mutually_Exclusive	0/21	1	1	0	79	0	7	1	Mutually_Exclusive	0/8	1	0.528513	1.47495
BAX	RNF43	BAX : RNF43	0.0525209	2.03163	51	58	121	12	Co_Occurence	58/133	0.716304	0.216361	4.8388	787	1	27	6	Co_Occurence	1/33	1	1	0	492	0	8	4	Mutually_Exclusive	0/12	1	0.194794	6.94231	226	1	16	2	Co_Occurence	1/18	1										1	0
RUNX1	BMPR2	BMPR2 : RUNX1	0.0526992	2.76818	86	21	130	5	Co_Occurence	21/135	0.716304	0.0768855	16.5063	804	1	12	4	Co_Occurence	1/16	1	1	0	496	0	5	3	Mutually_Exclusive	0/8	1	0.0564403	36.6412	237	1	6	1	Co_Occurence	1/7	1	0.0903502	23.8158	82	1	3	1	Co_Occurence	1/4	1	1	0
MAP2K4	HLA-B	HLA-B : MAP2K4	0.0528322	2.42427	166	11	50	15	Co_Occurence	11/65	0.716304	0.34212	2.61723	784	1	23	13	Co_Occurence	1/36	1	1	0	479	0	16	9	Mutually_Exclusive	0/25	1	0.110128	12.6146	235	1	6	3	Co_Occurence	1/9	1										1	0
CTNND1	FOXP2	CTNND1 : FOXP2	0.0531297	2.48733	184	8	19	31	Co_Occurence	8/50	0.716304	0.219641	4.61396	792	1	9	19	Co_Occurence	1/28	1	0.176465	6.24308	485	1	7	11	Co_Occurence	1/18	1	1	0	236	0	1	8	Mutually_Exclusive	0/9	1	1	0	84	0	1	2	Mutually_Exclusive	0/3	1	0.176369	6.79141
ZNF554	ELF3	ELF3 : ZNF554	0.0535298	7.32894	224	2	10	6	Co_Occurence	2/16	0.716304
RGMB	HLA-A	HLA-A : RGMB	0.0535744	0.167422	170	1	51	20	Mutually_Exclusive	1/71	0.716304	0.0270962	9.80526	791	2	20	8	Co_Occurence	2/28	1	0.156089	7.28869	486	1	11	6	Co_Occurence	1/17	1	0.0484778	43.544	238	1	5	1	Co_Occurence	1/6	1	1	0	83	0	3	1	Mutually_Exclusive	0/4	1	1	0
ZNRF3	BMPR2	BMPR2 : ZNRF3	0.0536861	1.7855	65	63	88	26	Co_Occurence	63/114	0.716304	0.106082	11.0263	802	1	12	6	Co_Occurence	1/18	1	1	0	497	0	5	2	Mutually_Exclusive	0/7	1	0.110128	12.6146	235	1	6	3	Co_Occurence	1/9	1	0.133157	12.4029	81	1	3	2	Co_Occurence	1/5	1	1	0
SLC12A2	APC	APC : SLC12A2	0.0539066	2.4523	126	16	91	9	Co_Occurence	16/100	0.716304	0.757893	0.786447	139	15	663	4	Mutually_Exclusive	15/667	1	1	1.0802	44	11	448	1	Co_Occurence	11/449	1	0.395279	0.476875	77	3	162	3	Mutually_Exclusive	3/165	1										0.5243	0.657369
ASXL1	GS	ASXL1 : GS	0.0540819	1.76923	119	31	40	52	Co_Occurence	31/92	0.716304	0.301241	1.96649	753	2	51	15	Co_Occurence	2/66	1	1	0	478	0	19	7	Mutually_Exclusive	0/26	1	0.288928	2.20229	209	2	27	7	Co_Occurence	2/34	1	1	0	72	0	11	4	Mutually_Exclusive	0/15	1	1	0
ACVR2A	SREK1IP1	ACVR2A : SREK1IP1	0.0550425	3.83049	38	34	2	168	Co_Occurence	34/170	0.716304	1	0	786	0	4	31	Mutually_Exclusive	0/35	1	1	0	488	0	3	13	Mutually_Exclusive	0/16	1	1	0	229	0	1	15	Mutually_Exclusive	0/16	1	1	0	76	0	1	10	Mutually_Exclusive	0/11	1	1	0
SIN3A	TGFBR2	SIN3A : TGFBR2	0.0551634	2.0031	113	24	90	15	Co_Occurence	24/105	0.716304	1	0	791	0	11	19	Mutually_Exclusive	0/30	1										1	0	231	0	9	5	Mutually_Exclusive	0/14	1	1	0	79	0	5	3	Mutually_Exclusive	0/8	1
ERBB3	NOGP8	ERBB3 : NOGP8	0.05525	5.07003	205	3	4	30	Co_Occurence	3/34	0.716304	1	0	780	0	2	39	Mutually_Exclusive	0/41	1										1	0	228	0	1	16	Mutually_Exclusive	0/17	1	1	0	80	0	1	6	Mutually_Exclusive	0/7	1
SKA3	NRAS	NRAS : SKA3	0.0553397	7.29643	223	2	5	12	Co_Occurence	2/17	0.716304	1	0	774	0	39	8	Mutually_Exclusive	0/47	1	1	0	467	0	31	6	Mutually_Exclusive	0/37	1	1	0	238	0	5	2	Mutually_Exclusive	0/7	1	1	0	85	0	1	1	Mutually_Exclusive	0/2	1	1	0
AKT1	ARID2	AKT1 : ARID2	0.0554237	2.35336	168	11	46	17	Co_Occurence	11/63	0.716304	0.361686	2.42765	783	1	23	14	Co_Occurence	1/37	1	1	0	490	0	11	3	Mutually_Exclusive	0/14	1	0.431259	2.01947	223	1	11	10	Co_Occurence	1/21	1	1	0	78	0	3	6	Mutually_Exclusive	0/9	1	1	0
CTNND1	KLF5	CTNND1 : KLF5	0.0554328	3.14947	194	5	9	34	Co_Occurence	5/43	0.716304	0.451436	1.77868	778	1	23	19	Co_Occurence	1/42	1	0.340576	2.69616	476	1	16	11	Co_Occurence	1/27	1	1	0	233	0	4	8	Mutually_Exclusive	0/12	1	1	0	84	0	1	2	Mutually_Exclusive	0/3	1	0.296552	3.3756
DUSP16	NONO	DUSP16 : NONO	0.0554423	3.0419	199	5	25	13	Co_Occurence	5/38	0.716304	1	0	803	0	4	14	Mutually_Exclusive	0/18	1	1	0	497	0	1	6	Mutually_Exclusive	0/7	1	1	0	237	0	2	6	Mutually_Exclusive	0/8	1	1	0	84	0	1	2	Mutually_Exclusive	0/3	1	1	0
ATM	NONO	ATM : NONO	0.055576	2.20864	152	14	16	60	Co_Occurence	14/76	0.716304	1	0	755	0	4	62	Mutually_Exclusive	0/66	1	1	0	474	0	1	29	Mutually_Exclusive	0/30	1	1	0	219	0	2	24	Mutually_Exclusive	0/26	1	1	0	75	0	1	11	Mutually_Exclusive	0/12	1	1	0
WASHC2C	RPS16	RPS16 : WASHC2C	0.0556008	12.2609	206	2	1	33	Co_Occurence	2/34	0.716304	1	0	814	0	1	6	Mutually_Exclusive	0/7	1	1	0	500	0	1	3	Mutually_Exclusive	0/4	1
RPS15	SMAD3	RPS15 : SMAD3	0.0558942	7.96481	219	2	18	3	Co_Occurence	2/21	0.716304	0.405324	2.07735	780	1	25	15	Co_Occurence	1/40	1	1	0	482	0	9	13	Mutually_Exclusive	0/22	1	0.103513	18.5282	231	1	12	1	Co_Occurence	1/13	1	0.126437	Inf	76	1	10	0	Co_Occurence	1/10	1	1	0
MAP2K7	SMAD3	MAP2K7 : SMAD3	0.0559511	3.01088	200	5	15	22	Co_Occurence	5/37	0.716304	0.385501	2.22831	781	1	25	14	Co_Occurence	1/39	1	1	0	488	0	9	7	Mutually_Exclusive	0/16	1	1	0	227	0	13	5	Mutually_Exclusive	0/18	1	1	0	72	0	11	4	Mutually_Exclusive	0/15	1	0.0543192	37.7394
PIK3R1	MAP3K21	MAP3K21 : PIK3R1	0.0559724	2.07354	152	17	46	27	Co_Occurence	17/73	0.716304	0.61879	0	764	0	31	26	Mutually_Exclusive	0/57	1	1	0	466	0	17	21	Mutually_Exclusive	0/38	1	1	0	229	0	12	4	Mutually_Exclusive	0/16	1	1	0	82	0	3	2	Mutually_Exclusive	0/5	1	1	0
CSF3	TAP2	CSF3 : TAP2	0.0560812	0.159984	172	1	45	24	Mutually_Exclusive	1/69	0.716304	1	0	812	0	6	3	Mutually_Exclusive	0/9	1										1	0	241	0	2	2	Mutually_Exclusive	0/4	1	1	0	85	0	1	1	Mutually_Exclusive	0/2	1	1	0
ZNF554	TCF7L2	TCF7L2 : ZNF554	0.0561547	4.04158	166	5	68	3	Co_Occurence	5/71	0.716304
BCL9	KMT2B	BCL9 : KMT2B	0.0561886	1.72823	94	45	66	37	Co_Occurence	45/103	0.716304	0.472716	1.67183	773	1	14	33	Co_Occurence	1/47	1	0.258993	3.95484	477	1	6	20	Co_Occurence	1/26	1	1	0	229	0	6	10	Mutually_Exclusive	0/16	1	1	0	79	0	3	5	Mutually_Exclusive	0/8	1	1	0
CSF3	PIK3R1	CSF3 : PIK3R1	0.0562361	0.169354	174	1	43	24	Mutually_Exclusive	1/67	0.716304	1	0	792	0	26	3	Mutually_Exclusive	0/29	1										1	0	239	0	4	2	Mutually_Exclusive	0/6	1	1	0	84	0	2	1	Mutually_Exclusive	0/3	1	1	0
DUSP16	BAX	BAX : DUSP16	0.0565336	2.65972	163	9	61	9	Co_Occurence	9/70	0.718087	1	0	800	0	7	14	Mutually_Exclusive	0/21	1	1	0	494	0	4	6	Mutually_Exclusive	0/10	1	1	0	236	0	3	6	Mutually_Exclusive	0/9	1										1	0
RNF43	TGFBR2	RNF43 : TGFBR2	0.0570397	1.79405	40	91	23	88	Co_Occurence	91/111	0.720284	1	0	782	0	11	28	Mutually_Exclusive	0/39	1										1	0	219	0	9	17	Mutually_Exclusive	0/26	1	1	0	74	0	5	8	Mutually_Exclusive	0/13	1
ACVR2A	AKT1	ACVR2A : AKT1	0.0570715	5.99051	39	27	1	175	Co_Occurence	27/176	0.720284	1	0	775	0	15	31	Mutually_Exclusive	0/46	1	1	0	488	0	3	13	Mutually_Exclusive	0/16	1	1	0	219	0	11	15	Mutually_Exclusive	0/26	1	1	0	71	0	6	10	Mutually_Exclusive	0/16	1	1	0
RFX5	MBD6	MBD6 : RFX5	0.0571804	1.84835	123	27	64	28	Co_Occurence	27/92	0.720284	1	0	807	0	8	6	Mutually_Exclusive	0/14	1	1	0	495	0	4	5	Mutually_Exclusive	0/9	1	1	0	241	0	3	1	Mutually_Exclusive	0/4	1										1	0
CEP170	FBXW7	CEP170 : FBXW7	0.0576045	1.8999	135	21	62	24	Co_Occurence	21/86	0.721043	0.506774	1.57364	696	4	104	17	Co_Occurence	4/121	1	0.65007	1.43346	439	2	51	12	Co_Occurence	2/63	1	0.3205	2.09734	200	2	38	5	Co_Occurence	2/43	1	0.563486	1.50309	68	1	15	3	Co_Occurence	1/18	1	0.549426	1.40921
SMAD3	AMER1	AMER1 : SMAD3	0.0577214	2.59678	169	9	53	11	Co_Occurence	9/64	0.721043	0.718811	0.414603	725	1	70	25	Mutually_Exclusive	1/95	1	1	0	449	0	46	9	Mutually_Exclusive	0/55	1	1	1.12442	216	1	16	12	Co_Occurence	1/28	1	0.588454	0	69	0	7	11	Mutually_Exclusive	0/18	1	1	0
MBD6	BAX	BAX : MBD6	0.0577886	1.74887	114	33	37	58	Co_Occurence	33/95	0.721043	1	0	806	0	7	8	Mutually_Exclusive	0/15	1	1	0	496	0	4	4	Mutually_Exclusive	0/8	1	1	0	239	0	3	3	Mutually_Exclusive	0/6	1										1	0
TP53	FUS	FUS : TP53	0.0579663	0.242591	142	2	14	84	Mutually_Exclusive	2/98	0.721043
FUS	MBD6	FUS : MBD6	0.0580313	2.96931	145	10	81	6	Co_Occurence	10/87	0.721043
RBM10	DUSP16	DUSP16 : RBM10	0.0585383	2.82484	183	7	11	41	Co_Occurence	7/52	0.721751	1	0	780	0	14	27	Mutually_Exclusive	0/41	1	1	0	486	0	6	12	Mutually_Exclusive	0/18	1	1	0	228	0	6	11	Mutually_Exclusive	0/17	1	1	0	81	0	2	4	Mutually_Exclusive	0/6	1	1	0
SMAD4	SMAD2	SMAD2 : SMAD4	0.0586424	2.77861	190	7	17	28	Co_Occurence	7/45	0.721751	1	0.867413	699	3	26	93	Mutually_Exclusive	3/119	1	0.432945	2.00945	459	1	6	38	Co_Occurence	1/44	1	0.536382	0.514666	181	2	15	47	Mutually_Exclusive	2/62	1	0.136917	0.30158	48	2	14	23	Mutually_Exclusive	2/37	1	0.387633	2.48885
SREK1IP1	CBWD1	CBWD1 : SREK1IP1	0.0586914	11.8493	205	2	1	34	Co_Occurence	2/35	0.721751
RFX5	SETD5	RFX5 : SETD5	0.0587214	2.00671	153	17	34	38	Co_Occurence	17/72	0.721751	1	0	808	0	7	6	Mutually_Exclusive	0/13	1	1	0	495	0	4	5	Mutually_Exclusive	0/9	1	1	0	242	0	2	1	Mutually_Exclusive	0/3	1										1	0
PIK3CA	CD58	CD58 : PIK3CA	0.0590231	1.9283	123	23	19	77	Co_Occurence	23/96	0.723509	1	0	669	0	2	150	Mutually_Exclusive	0/152	1	1	0	429	0	1	74	Mutually_Exclusive	0/75	1	1	0	184	0	1	60	Mutually_Exclusive	0/61	1	1	0	59	0	1	27	Mutually_Exclusive	0/28	1	1	0
ATM	ZNF554	ATM : ZNF554	0.0594097	3.95957	165	5	3	69	Co_Occurence	5/72	0.723576
PRAC2	KMT2B	KMT2B : PRAC2	0.0597354	2.27527	122	16	95	9	Co_Occurence	16/104	0.723576	1	0	802	0	15	4	Mutually_Exclusive	0/19	1	1	0	495	0	7	2	Mutually_Exclusive	0/9	1	1	0	237	0	6	2	Mutually_Exclusive	0/8	1
ARID1B	SLC46A3	ARID1B : SLC46A3	0.0597557	0.384644	138	5	24	75	Mutually_Exclusive	5/99	0.723576	1	0	786	0	5	30	Mutually_Exclusive	0/35	1	1	0	481	0	3	20	Mutually_Exclusive	0/23	1	1	0	235	0	2	8	Mutually_Exclusive	0/10	1	1	0	83	0	1	3	Mutually_Exclusive	0/4	1	1	0
ACVR1B	SOX9	ACVR1B : SOX9	0.059822	0.341209	153	4	45	40	Mutually_Exclusive	4/85	0.723576	0.141778	2.78482	703	3	108	7	Co_Occurence	3/115	1	0.517022	1.61013	432	1	67	4	Co_Occurence	1/71	1	0.150175	4.14529	207	2	33	3	Co_Occurence	2/36	1	0.505694	1.9526	67	1	17	2	Co_Occurence	1/19	1	1	0
PIK3R1	SOX9	PIK3R1 : SOX9	0.059822	0.341209	153	4	45	40	Mutually_Exclusive	4/85	0.723576	1	0.829887	687	3	108	23	Mutually_Exclusive	3/131	1	0.33667	0.310929	416	1	67	20	Mutually_Exclusive	1/87	1	0.462446	2.02209	207	1	34	3	Co_Occurence	1/37	1	0.372895	3.91578	68	1	17	1	Co_Occurence	1/18	1	1	1.16065
BCL9	ARID1B	ARID1B : BCL9	0.0602453	1.75124	114	34	46	48	Co_Occurence	34/94	0.724626	0.0312599	3.8912	761	4	26	30	Co_Occurence	4/56	1	0.20025	2.71106	465	2	18	19	Co_Occurence	2/37	1	0.0368965	9.31974	229	2	6	8	Co_Occurence	2/14	1	0.00783056	45.3372	81	2	1	3	Co_Occurence	2/4	1	0.268104	3.86699
ANKRD40	CYP2A6	ANKRD40 : CYP2A6	0.0603396	2.92296	200	5	17	20	Co_Occurence	5/37	0.724626	1	0	811	0	7	3	Mutually_Exclusive	0/10	1	1	0	497	0	6	1	Mutually_Exclusive	0/7	1	1	0	243	0	1	1	Mutually_Exclusive	0/2	1										1	0
SMAD3	MAP3K21	MAP3K21 : SMAD3	0.0603855	2.53399	168	9	54	11	Co_Occurence	9/65	0.724626	1	1.01998	765	1	30	25	Co_Occurence	1/55	1	1	0	478	0	17	9	Mutually_Exclusive	0/26	1	0.488214	1.66991	221	1	11	12	Co_Occurence	1/23	1	0.336761	3.61725	74	1	2	10	Co_Occurence	1/12	1	1	0
TAP2	AMER1	AMER1 : TAP2	0.0608253	1.96102	151	17	45	29	Co_Occurence	17/74	0.725157	1	0	744	0	71	6	Mutually_Exclusive	0/77	1	1	0	454	0	46	4	Mutually_Exclusive	0/50	1	1	0	226	0	17	2	Mutually_Exclusive	0/19	1	1	0	79	0	7	1	Mutually_Exclusive	0/8	1	1	0
ZFP36L2	B2M	B2M : ZFP36L2	0.0608462	1.82764	128	27	46	41	Co_Occurence	27/87	0.725157	0.342918	1.78207	742	2	13	64	Co_Occurence	2/77	1	0.408323	2.22453	457	1	5	41	Co_Occurence	1/46	1	0.480871	1.73322	219	1	7	18	Co_Occurence	1/25	1	1	0	78	0	2	7	Mutually_Exclusive	0/9	1	0.441581	1.97874
FOXP2	PIK3CA	FOXP2 : PIK3CA	0.0609513	2.2605	131	16	84	11	Co_Occurence	16/95	0.725157	0.699015	0.494005	662	1	149	9	Mutually_Exclusive	1/158	1	0.610877	0	422	0	74	8	Mutually_Exclusive	0/82	1	0.244898	Inf	185	1	59	0	Co_Occurence	1/59	1	0.310345	Inf	60	1	26	0	Co_Occurence	1/26	1	1	0
ERBB2	NONO	ERBB2 : NONO	0.0611117	2.49056	181	9	21	31	Co_Occurence	9/52	0.725157	1	0	796	0	4	21	Mutually_Exclusive	0/25	1	1	0	488	0	1	15	Mutually_Exclusive	0/16	1	1	0	238	0	2	5	Mutually_Exclusive	0/7	1										1	0
RBM10	BCL9	BCL9 : RBM10	0.0612248	1.88452	134	22	60	26	Co_Occurence	22/86	0.725157	1	0.887067	761	1	33	26	Mutually_Exclusive	1/59	1	0.403394	2.14088	472	1	20	11	Co_Occurence	1/31	1	1	0	224	0	10	11	Mutually_Exclusive	0/21	1	1	0	78	0	5	4	Mutually_Exclusive	0/9	1	0.208047	5.43111
GS	ZFP36L2	GS : ZFP36L2	0.0615002	1.77021	129	26	42	45	Co_Occurence	26/87	0.726531	0.606166	1.20701	707	5	61	48	Co_Occurence	5/109	1	0.20478	2.1399	446	3	39	16	Co_Occurence	3/55	1	1	0.867585	199	2	17	27	Mutually_Exclusive	2/44	1	1	1.16447	70	1	6	10	Co_Occurence	1/16	1	0.566968	1.30674
CASP8	CSF3	CASP8 : CSF3	0.0618758	0.313168	151	3	22	66	Mutually_Exclusive	3/88	0.729079	1	0	812	0	3	6	Mutually_Exclusive	0/9	1										1	0	240	0	2	3	Mutually_Exclusive	0/5	1	1	0	85	0	1	1	Mutually_Exclusive	0/2	1	1	0
ACVR1B	FLCN	ACVR1B : FLCN	0.0620868	2.09268	162	14	36	30	Co_Occurence	14/66	0.729114	1	0	805	0	6	10	Mutually_Exclusive	0/16	1	1	0	494	0	5	5	Mutually_Exclusive	0/10	1	1	0	239	0	1	5	Mutually_Exclusive	0/6	1	1	0	83	0	1	3	Mutually_Exclusive	0/4	1	1	0
ZNF554	CYB561A3	CYB561A3 : ZNF554	0.0621985	6.64309	223	2	11	6	Co_Occurence	2/17	0.729114
RPL10	WASHC2C	RPL10 : WASHC2C	0.0627919	2.95161	196	5	30	11	Co_Occurence	5/41	0.734183	1	0	802	0	6	13	Mutually_Exclusive	0/19	1	1	0	491	0	3	10	Mutually_Exclusive	0/13	1	1	0	240	0	3	2	Mutually_Exclusive	0/5	1	1	0	85	0	1	1	Mutually_Exclusive	0/2	1
SMAD3	PIK3R1	PIK3R1 : SMAD3	0.0634911	2.67834	185	7	37	13	Co_Occurence	7/50	0.736086	0.572556	1.23166	770	1	25	25	Co_Occurence	1/50	1	1	0	474	0	21	9	Mutually_Exclusive	0/30	1	0.197055	6.25665	229	1	3	12	Co_Occurence	1/15	1	0.238172	7.19763	75	1	1	10	Co_Occurence	1/11	1	1	0
CYP7B1	KLF5	CYP7B1 : KLF5	0.0635396	3.37506	204	4	10	24	Co_Occurence	4/34	0.736086	1	0	779	0	24	18	Mutually_Exclusive	0/42	1	1	0	476	0	17	11	Mutually_Exclusive	0/28	1	1	0	236	0	4	5	Mutually_Exclusive	0/9	1	1	0	84	0	1	2	Mutually_Exclusive	0/3	1	1	0
SKA3	ARHGAP5	ARHGAP5 : SKA3	0.0637005	2.85003	169	7	59	7	Co_Occurence	7/66	0.736086	1	0	805	0	8	8	Mutually_Exclusive	0/16	1	1	0	494	0	4	6	Mutually_Exclusive	0/10	1	1	0	239	0	4	2	Mutually_Exclusive	0/6	1	1	0	83	0	3	1	Mutually_Exclusive	0/4	1	1	0
PIGW	ERBB2	ERBB2 : PIGW	0.0638555	3.60264	196	4	36	6	Co_Occurence	4/42	0.736086	1	0	792	0	21	8	Mutually_Exclusive	0/29	1	1	0	485	0	15	4	Mutually_Exclusive	0/19	1	1	0	237	0	5	3	Mutually_Exclusive	0/8	1										1	0
PIK3R1	CYP7B1	CYP7B1 : PIK3R1	0.0639786	2.41188	179	9	19	35	Co_Occurence	9/54	0.736086	0.44314	1.82891	778	1	17	25	Co_Occurence	1/42	1	0.376851	2.35904	473	1	10	20	Co_Occurence	1/30	1	1	0	236	0	5	4	Mutually_Exclusive	0/9	1	1	0	83	0	2	2	Mutually_Exclusive	0/4	1	1	0
FOXP2	AXIN2	AXIN2 : FOXP2	0.0641184	2.20253	164	11	51	16	Co_Occurence	11/67	0.736086	1	0	789	0	22	10	Mutually_Exclusive	0/32	1	1	0	484	0	12	8	Mutually_Exclusive	0/20	1	1	0	238	0	6	1	Mutually_Exclusive	0/7	1	1	0	83	0	3	1	Mutually_Exclusive	0/4	1	1	0
BRAF	B2M	B2M : BRAF	0.0643501	1.91134	56	58	15	113	Co_Occurence	58/128	0.736086	1	0.71749	733	1	14	73	Mutually_Exclusive	1/87	1	1	0	482	0	6	16	Mutually_Exclusive	0/22	1	1	0.563627	189	1	7	48	Mutually_Exclusive	1/55	1	1	0	57	0	2	28	Mutually_Exclusive	0/30	1	1	0
PRAC2	FLCN	FLCN : PRAC2	0.0646925	2.40406	176	9	41	16	Co_Occurence	9/57	0.736086	1	0	811	0	6	4	Mutually_Exclusive	0/10	1	1	0	497	0	5	2	Mutually_Exclusive	0/7	1	1	0	242	0	1	2	Mutually_Exclusive	0/3	1
SLC12A2	FLCN	FLCN : SLC12A2	0.0646925	2.40406	176	9	41	16	Co_Occurence	9/57	0.736086	1	0	796	0	6	19	Mutually_Exclusive	0/25	1	1	0	487	0	5	12	Mutually_Exclusive	0/17	1	1	0	238	0	1	6	Mutually_Exclusive	0/7	1										1	0
SKA3	CDKN2A	CDKN2A : SKA3	0.0647184	4.12792	214	3	14	11	Co_Occurence	3/25	0.736086	1	0	807	0	6	8	Mutually_Exclusive	0/14	1	1	0	495	0	3	6	Mutually_Exclusive	0/9	1	1	0	242	0	1	2	Mutually_Exclusive	0/3	1	1	0	84	0	2	1	Mutually_Exclusive	0/3	1	1	0
TAP2	MAP3K21	MAP3K21 : TAP2	0.064997	1.90598	150	17	46	29	Co_Occurence	17/75	0.736086	1	0	784	0	31	6	Mutually_Exclusive	0/37	1	1	0	483	0	17	4	Mutually_Exclusive	0/21	1	1	0	231	0	12	2	Mutually_Exclusive	0/14	1	1	0	83	0	3	1	Mutually_Exclusive	0/4	1	1	0
WASHC2C	SLC12A2	SLC12A2 : WASHC2C	0.0650844	2.61167	189	7	18	28	Co_Occurence	7/46	0.736086	0.131443	8.78624	797	1	18	5	Co_Occurence	1/23	1	1	0	489	0	12	3	Mutually_Exclusive	0/15	1	0.0719721	22.4081	237	1	5	2	Co_Occurence	1/7	1
RGMB	KMT2B	KMT2B : RGMB	0.0651291	2.54688	124	14	97	7	Co_Occurence	14/104	0.736086	1	0	796	0	15	10	Mutually_Exclusive	0/25	1	1	0	490	0	7	7	Mutually_Exclusive	0/14	1	1	0	237	0	6	2	Mutually_Exclusive	0/8	1	1	0	83	0	3	1	Mutually_Exclusive	0/4	1	1	0
CDKN1B	RBM10	CDKN1B : RBM10	0.0653761	3.08779	187	5	43	7	Co_Occurence	5/50	0.736086	1	0	791	0	27	3	Mutually_Exclusive	0/30	1	1	0	490	0	12	2	Mutually_Exclusive	0/14	1	1	0	233	0	11	1	Mutually_Exclusive	0/12	1	1	0	82	0	4	1	Mutually_Exclusive	0/5	1	1	0
ELF3	RBM10	ELF3 : RBM10	0.0653761	3.08779	187	5	43	7	Co_Occurence	5/50	0.736086	0.491755	1.56775	775	1	26	19	Co_Occurence	1/45	1	0.196389	5.45748	484	1	11	8	Co_Occurence	1/19	1	1	0	226	0	11	8	Mutually_Exclusive	0/19	1	1	0	79	0	4	4	Mutually_Exclusive	0/8	1	1	0
WASHC2C	BCOR	BCOR : WASHC2C	0.0658401	0.382233	144	5	63	30	Mutually_Exclusive	5/93	0.739485	1	0	801	0	14	6	Mutually_Exclusive	0/20	1	1	0	497	0	4	3	Mutually_Exclusive	0/7	1	1	0	234	0	8	3	Mutually_Exclusive	0/11	1	1	0	84	0	2	1	Mutually_Exclusive	0/3	1
MIDEAS	PIGW	MIDEAS : PIGW	0.0664416	0	163	0	10	69	Mutually_Exclusive	0/79	0.743853	1	0	805	0	8	8	Mutually_Exclusive	0/16	1	1	0	498	0	4	2	Mutually_Exclusive	0/6	1	1	0	237	0	3	5	Mutually_Exclusive	0/8	1										1	0
RPL22	FUS	FUS : RPL22	0.0669398	3.30351	98	13	3	128	Co_Occurence	13/131	0.743853
RPL22	RPL10	RPL10 : RPL22	0.0669398	3.30351	98	13	3	128	Co_Occurence	13/131	0.743853	1	0	806	0	13	2	Mutually_Exclusive	0/15	1	1	0	492	0	10	2	Mutually_Exclusive	0/12	1																			1	0
NRAS	KRAS	KRAS : NRAS	0.610987	1.88664	194	2	41	5	Co_Occurence	2/46	1	2.51912e-09	0.0709019	359	3	423	36	Mutually_Exclusive	3/459	1.75751e-06	2.3524e-06	0.0762531	248	2	225	29	Mutually_Exclusive	2/254	0.00307066	0.059829	0.138196	85	1	155	4	Mutually_Exclusive	1/159	1	0.471264	0	40	0	46	1	Mutually_Exclusive	0/47	1	0.0030471	0.14657
SKA3	PTEN	PTEN : SKA3	0.0672494	2.78613	168	7	60	7	Co_Occurence	7/67	0.743853	0.227845	4.48544	788	1	25	7	Co_Occurence	1/32	1	1	0	488	0	10	6	Mutually_Exclusive	0/16	1	0.118936	15.8305	229	1	14	1	Co_Occurence	1/15	1	1	0	79	0	7	1	Mutually_Exclusive	0/8	1	1	0
TGFBR2	BCL9L	BCL9L : TGFBR2	0.0673499	1.65826	82	55	46	59	Co_Occurence	55/105	0.743853	1	0	771	0	39	11	Mutually_Exclusive	0/50	1										1	0	227	0	9	9	Mutually_Exclusive	0/18	1	1	0	80	0	2	5	Mutually_Exclusive	0/7	1
TYRO3	SMAD2	SMAD2 : TYRO3	0.0675191	2.56741	188	7	17	30	Co_Occurence	7/47	0.743853	1	0	770	0	29	22	Mutually_Exclusive	0/51	1	1	0	487	0	7	10	Mutually_Exclusive	0/17	1	1	0	218	0	17	10	Mutually_Exclusive	0/27	1	1	0	67	0	16	4	Mutually_Exclusive	0/20	1	1	0
ZNF554	HLA-A	HLA-A : ZNF554	0.0676421	3.84665	186	4	48	4	Co_Occurence	4/52	0.743853
FLCN	TP53	FLCN : TP53	0.0679544	0.5049	118	12	74	38	Mutually_Exclusive	12/112	0.743853	1	0.969102	266	4	549	2	Mutually_Exclusive	4/551	1	1	1.05308	104	4	395	1	Co_Occurence	4/396	1	1	0	133	0	111	1	Mutually_Exclusive	0/112	1	0.482759	Inf	45	1	41	0	Co_Occurence	1/41	1	0.449698	0.345694
ARID1A	WASHC2C	ARID1A : WASHC2C	0.0679833	2.04487	107	23	12	100	Co_Occurence	23/112	0.743853	1	0	766	0	6	49	Mutually_Exclusive	0/55	1	1	0	475	0	3	26	Mutually_Exclusive	0/29	1	1	0	225	0	3	17	Mutually_Exclusive	0/20	1	1	0	80	0	1	6	Mutually_Exclusive	0/7	1
CYP7B1	CEP170	CEP170 : CYP7B1	0.0680234	2.33217	178	9	36	19	Co_Occurence	9/55	0.743853	1	0	782	0	21	18	Mutually_Exclusive	0/39	1	1	0	479	0	14	11	Mutually_Exclusive	0/25	1	1	0	233	0	7	5	Mutually_Exclusive	0/12	1	1	0	81	0	4	2	Mutually_Exclusive	0/6	1	1	0
FUS	CSF3	CSF3 : FUS	0.0686241	3.23095	205	4	21	12	Co_Occurence	4/33	0.746706
SETD5	ANKRD40	ANKRD40 : SETD5	0.0686783	2.33392	175	9	16	42	Co_Occurence	9/58	0.746706	1	0	811	0	3	7	Mutually_Exclusive	0/10	1	1	0	499	0	1	4	Mutually_Exclusive	0/5	1	1	0	242	0	1	2	Mutually_Exclusive	0/3	1										1	0
MAP2K7	ERBB3	ERBB3 : MAP2K7	0.0689707	2.53189	189	7	26	20	Co_Occurence	7/46	0.746706	1	0	767	0	39	15	Mutually_Exclusive	0/54	1	1	0	477	0	20	7	Mutually_Exclusive	0/27	1	1	0	224	0	16	5	Mutually_Exclusive	0/21	1	1	0	77	0	6	4	Mutually_Exclusive	0/10	1	1	0
PIK3R1	GS	GS : PIK3R1	0.0691787	1.88869	145	18	53	26	Co_Occurence	18/79	0.746706	0.681869	1.21537	744	2	51	24	Co_Occurence	2/75	1	0.561223	1.29093	465	1	18	20	Co_Occurence	1/38	1	0.397845	2.5226	213	1	28	3	Co_Occurence	1/31	1	0.238172	7.19763	75	1	10	1	Co_Occurence	1/11	1	0.246657	4.30701
SMAD2	FBXW7	FBXW7 : SMAD2	0.069486	0.353188	139	4	79	20	Mutually_Exclusive	4/99	0.746706	0.785123	1.0584	688	4	104	25	Co_Occurence	4/129	1	1	0	444	0	53	7	Mutually_Exclusive	0/60	1	0.745349	1.10573	191	3	37	14	Co_Occurence	3/51	1	1	1.02924	58	3	13	13	Co_Occurence	3/26	1	1	0
SIN3A	AXIN2	AXIN2 : SIN3A	0.0695736	2.0675	156	15	47	24	Co_Occurence	15/71	0.746706	1	0	780	0	22	19	Mutually_Exclusive	0/41	1	1	0	481	0	12	11	Mutually_Exclusive	0/23	1	1	0	234	0	6	5	Mutually_Exclusive	0/11	1	1	0	81	0	3	3	Mutually_Exclusive	0/6	1	1	0
SREK1IP1	RPL22	RPL22 : SREK1IP1	0.0699147	2.05158	91	26	115	10	Co_Occurence	26/125	0.746706	1	0	815	0	2	4	Mutually_Exclusive	0/6	1	1	0	499	0	2	3	Mutually_Exclusive	0/5	1																			1	0
SMAD4	RBM10	RBM10 : SMAD4	0.0699845	2.09835	170	11	37	24	Co_Occurence	11/61	0.746706	0.759757	0.596057	700	2	25	94	Mutually_Exclusive	2/119	1	1	1.08591	454	1	11	38	Co_Occurence	1/49	1	0.698527	0.388621	186	1	10	48	Mutually_Exclusive	1/58	1	0.320363	0	58	0	4	25	Mutually_Exclusive	0/29	1	0.445444	1.9862
TP53	SMAD2	SMAD2 : TP53	0.0699908	2.33857	145	13	11	73	Co_Occurence	13/84	0.746706	0.00101627	0.282362	250	11	18	542	Mutually_Exclusive	11/560	0.170525	0.161315	0.345235	102	4	3	395	Mutually_Exclusive	4/398	1	0.0777611	0.349284	121	4	13	107	Mutually_Exclusive	4/120	1	0.0119541	0.19279	32	3	13	39	Mutually_Exclusive	3/52	1	0.0166556	0.0834038
MAP3K21	ARHGAP5	ARHGAP5 : MAP3K21	0.070091	1.81385	136	23	43	40	Co_Occurence	23/83	0.746706	1	0	782	0	8	31	Mutually_Exclusive	0/39	1	1	0	483	0	4	17	Mutually_Exclusive	0/21	1	1	0	229	0	4	12	Mutually_Exclusive	0/16	1	1	0	81	0	3	3	Mutually_Exclusive	0/6	1	1	0
ZFP36L2	FBXW7	FBXW7 : ZFP36L2	0.0704578	0.546772	108	17	66	51	Mutually_Exclusive	17/117	0.746706	0.347364	1.35615	658	11	97	55	Co_Occurence	11/152	1	1	0.887437	413	4	49	38	Mutually_Exclusive	4/87	1	0.208588	1.9427	191	5	35	14	Co_Occurence	5/49	1	1	0.724703	65	1	15	6	Mutually_Exclusive	1/21	1	1	0.785496
SREK1IP1	ANKRD40	ANKRD40 : SREK1IP1	0.0706327	2.5088	188	7	18	29	Co_Occurence	7/47	0.746706	1	0	814	0	3	4	Mutually_Exclusive	0/7	1	1	0	500	0	1	3	Mutually_Exclusive	0/4	1	1	0	243	0	1	1	Mutually_Exclusive	0/2	1										1	0
CYB561A3	ATM	ATM : CYB561A3	0.0706554	2.80723	162	7	67	6	Co_Occurence	7/73	0.746706	1	0	758	0	62	1	Mutually_Exclusive	0/63	1	1	0	474	0	29	1	Mutually_Exclusive	0/30	1
TRPS1	TCF12	TCF12 : TRPS1	0.0706875	1.92156	142	19	25	56	Co_Occurence	19/81	0.746706	0.530121	1.41226	763	1	12	45	Co_Occurence	1/57	1	0.300507	3.34353	470	1	5	28	Co_Occurence	1/33	1	1	0	225	0	5	15	Mutually_Exclusive	0/20	1	1	0	80	0	2	5	Mutually_Exclusive	0/7	1	0.314227	3.30273
CEP170	B2M	B2M : CEP170	0.0707405	1.92952	143	19	54	26	Co_Occurence	19/80	0.746706	1	0	785	0	15	21	Mutually_Exclusive	0/36	1	1	0	484	0	6	14	Mutually_Exclusive	0/20	1	1	0	230	0	8	7	Mutually_Exclusive	0/15	1	1	0	81	0	2	4	Mutually_Exclusive	0/6	1	1	0
SLC46A3	PIK3R1	PIK3R1 : SLC46A3	0.0711831	2.27916	178	9	35	20	Co_Occurence	9/55	0.748724	1	0	790	0	26	5	Mutually_Exclusive	0/31	1	1	0	480	0	21	3	Mutually_Exclusive	0/24	1	1	0	239	0	4	2	Mutually_Exclusive	0/6	1	1	0	84	0	2	1	Mutually_Exclusive	0/3	1	1	0
ZNF554	SKA3	SKA3 : ZNF554	0.0713437	6.072	222	2	12	6	Co_Occurence	2/18	0.748724
SREK1IP1	CASP8	CASP8 : SREK1IP1	0.0716815	2.00424	152	15	54	21	Co_Occurence	15/75	0.748724	1	0	811	0	6	4	Mutually_Exclusive	0/10	1	1	0	499	0	2	3	Mutually_Exclusive	0/5	1	1	0	241	0	3	1	Mutually_Exclusive	0/4	1	1	0	85	0	1	1	Mutually_Exclusive	0/2	1	1	0
ACVR2A	CBWD1	ACVR2A : CBWD1	0.0717739	0.0960191	38	1	2	201	Mutually_Exclusive	1/203	0.748724
CYP7B1	PTEN	CYP7B1 : PTEN	0.0717933	2.16042	159	12	55	16	Co_Occurence	12/71	0.748724	1	0	777	0	26	18	Mutually_Exclusive	0/44	1	1	0	483	0	10	11	Mutually_Exclusive	0/21	1	1	0	225	0	15	5	Mutually_Exclusive	0/20	1	1	0	78	0	7	2	Mutually_Exclusive	0/9	1	1	0
PIGW	ANKRD40	ANKRD40 : PIGW	0.0719169	4.05322	210	3	22	7	Co_Occurence	3/29	0.748724	1	0	810	0	3	8	Mutually_Exclusive	0/11	1	1	0	499	0	1	4	Mutually_Exclusive	0/5	1	1	0	241	0	1	3	Mutually_Exclusive	0/4	1										1	0
WASHC2C	HLA-A	HLA-A : WASHC2C	0.0722793	2.17016	167	12	40	23	Co_Occurence	12/63	0.750419	0.150815	7.51335	794	1	21	5	Co_Occurence	1/26	1	1	0	489	0	12	3	Mutually_Exclusive	0/15	1	0.0719721	22.4081	237	1	5	2	Co_Occurence	1/7	1	0.0344828	Inf	84	1	2	0	Co_Occurence	1/2	1
CD58	ARID1B	ARID1B : CD58	0.072858	1.8772	139	19	61	23	Co_Occurence	19/84	0.750419	1	0	789	0	30	2	Mutually_Exclusive	0/32	1	1	0	483	0	20	1	Mutually_Exclusive	0/21	1	1	0	236	0	8	1	Mutually_Exclusive	0/9	1	1	0	83	0	3	1	Mutually_Exclusive	0/4	1	1	0
TGFBR2	ARID1A	ARID1A : TGFBR2	0.0729808	1.5978	70	65	58	49	Co_Occurence	65/107	0.750419	1	0	761	0	49	11	Mutually_Exclusive	0/60	1										1	0	219	0	17	9	Mutually_Exclusive	0/26	1	1	0	76	0	6	5	Mutually_Exclusive	0/11	1
CYP7B1	TAP2	CYP7B1 : TAP2	0.0729836	2.25685	177	9	37	19	Co_Occurence	9/56	0.750419	1	0	797	0	6	18	Mutually_Exclusive	0/24	1	1	0	489	0	4	11	Mutually_Exclusive	0/15	1	1	0	238	0	2	5	Mutually_Exclusive	0/7	1	1	0	84	0	1	2	Mutually_Exclusive	0/3	1	1	0
SLC12A2	FBXW7	FBXW7 : SLC12A2	0.0730147	2.26666	147	13	70	12	Co_Occurence	13/82	0.750419	1	0.772697	696	2	106	17	Mutually_Exclusive	2/123	1	0.624886	0	439	0	53	12	Mutually_Exclusive	0/65	1	1	1.02554	200	1	39	5	Co_Occurence	1/44	1										0.549426	1.40921
RFX5	ARID2	ARID2 : RFX5	0.0733789	1.84111	148	18	39	37	Co_Occurence	18/76	0.750419	0.163529	6.84566	792	1	23	5	Co_Occurence	1/28	1	0.104865	12.0179	489	1	10	4	Co_Occurence	1/14	1	1	0	232	0	12	1	Mutually_Exclusive	0/13	1										0.0273492	82.6123
HLA-A	SLC12A2	HLA-A : SLC12A2	0.0733911	2.26703	174	9	16	43	Co_Occurence	9/59	0.750419	1	0	780	0	19	22	Mutually_Exclusive	0/41	1	1	0	480	0	12	12	Mutually_Exclusive	0/24	1	1	0	233	0	6	6	Mutually_Exclusive	0/12	1										1	0
WASHC2C	MAP2K4	MAP2K4 : WASHC2C	0.0733963	2.46195	188	7	19	28	Co_Occurence	7/47	0.750419	1	0	801	0	14	6	Mutually_Exclusive	0/20	1	1	0	492	0	9	3	Mutually_Exclusive	0/12	1	1	0	238	0	4	3	Mutually_Exclusive	0/7	1
CD58	KLF5	CD58 : KLF5	0.0736974	2.85175	191	5	9	37	Co_Occurence	5/46	0.751813	1	0	795	0	24	2	Mutually_Exclusive	0/26	1	1	0	486	0	17	1	Mutually_Exclusive	0/18	1	1	0	240	0	4	1	Mutually_Exclusive	0/5	1	1	0	85	0	1	1	Mutually_Exclusive	0/2	1	1	0
SREK1IP1	SETD5	SETD5 : SREK1IP1	0.0738867	2.13326	167	12	39	24	Co_Occurence	12/63	0.752062	1	0	810	0	7	4	Mutually_Exclusive	0/11	1	1	0	497	0	4	3	Mutually_Exclusive	0/7	1	1	0	242	0	2	1	Mutually_Exclusive	0/3	1										1	0
MAP2K4	FLCN	FLCN : MAP2K4	0.0741691	2.25067	175	9	41	17	Co_Occurence	9/58	0.753254	1	0	801	0	6	14	Mutually_Exclusive	0/20	1	1	0	490	0	5	9	Mutually_Exclusive	0/14	1	1	0	240	0	1	4	Mutually_Exclusive	0/5	1										1	0
KLF5	DUSP16	DUSP16 : KLF5	0.074956	3.83799	213	3	15	11	Co_Occurence	3/26	0.757651	1	0	783	0	14	24	Mutually_Exclusive	0/38	1	1	0	481	0	6	17	Mutually_Exclusive	0/23	1	1	0	235	0	6	4	Mutually_Exclusive	0/10	1	1	0	84	0	2	1	Mutually_Exclusive	0/3	1	1	0
CYP2A6	ARHGAP5	ARHGAP5 : CYP2A6	0.0752006	2.43016	164	10	56	12	Co_Occurence	10/68	0.757651	1	0	806	0	8	7	Mutually_Exclusive	0/15	1	1	0	494	0	4	6	Mutually_Exclusive	0/10	1	1	0	240	0	4	1	Mutually_Exclusive	0/5	1	1	0	83	0	3	1	Mutually_Exclusive	0/4	1	1	0
AKT1	BCOR	AKT1 : BCOR	0.0752903	2.10879	158	12	56	16	Co_Occurence	12/72	0.757651	1	0	792	0	14	15	Mutually_Exclusive	0/29	1	1	0	497	0	4	3	Mutually_Exclusive	0/7	1	1	0	226	0	8	11	Mutually_Exclusive	0/19	1	1	0	79	0	2	6	Mutually_Exclusive	0/8	1	1	0
CYP7B1	BCOR	BCOR : CYP7B1	0.0752903	2.10879	158	12	56	16	Co_Occurence	12/72	0.757651	1	0	789	0	14	18	Mutually_Exclusive	0/32	1	1	0	489	0	4	11	Mutually_Exclusive	0/15	1	1	0	232	0	8	5	Mutually_Exclusive	0/13	1	1	0	83	0	2	2	Mutually_Exclusive	0/4	1	1	0
CEP170	RFX5	CEP170 : RFX5	0.0754328	1.95643	157	15	40	30	Co_Occurence	15/70	0.757651	1	0	794	0	6	21	Mutually_Exclusive	0/27	1	1	0	485	0	5	14	Mutually_Exclusive	0/19	1	1	0	237	0	1	7	Mutually_Exclusive	0/8	1										1	0
CTNNB1	BRAF	BRAF : CTNNB1	0.0757531	0.474377	59	15	156	12	Mutually_Exclusive	15/168	0.758057	0.0410717	0	709	0	74	38	Mutually_Exclusive	0/112	1	1	0	463	0	16	25	Mutually_Exclusive	0/41	1	0.076972	0	183	0	49	13	Mutually_Exclusive	0/62	1	0.170845	0	54	0	28	5	Mutually_Exclusive	0/33	1	1	0
PTEN	BMPR2	BMPR2 : PTEN	0.0758057	1.76193	72	48	103	19	Co_Occurence	48/122	0.758057	1	0	782	0	13	26	Mutually_Exclusive	0/39	1	1	0	489	0	5	10	Mutually_Exclusive	0/15	1	1	0	223	0	7	15	Mutually_Exclusive	0/22	1	1	0	76	0	4	7	Mutually_Exclusive	0/11	1	1	0
CD58	PIK3R1	CD58 : PIK3R1	0.0761394	2.09257	168	12	32	30	Co_Occurence	12/62	0.759728	1	0	793	0	26	2	Mutually_Exclusive	0/28	1	1	0	482	0	21	1	Mutually_Exclusive	0/22	1	1	0	240	0	4	1	Mutually_Exclusive	0/5	1	1	0	84	0	2	1	Mutually_Exclusive	0/3	1	1	0
SREK1IP1	BRAF	BRAF : SREK1IP1	0.0767532	2.29804	65	30	141	6	Co_Occurence	30/147	0.762269	1	0	743	0	74	4	Mutually_Exclusive	0/78	1	1	0	485	0	16	3	Mutually_Exclusive	0/19	1	1	0	195	0	49	1	Mutually_Exclusive	0/50	1	1	0	58	0	28	1	Mutually_Exclusive	0/29	1	1	0
RPS6	MAP3K21	MAP3K21 : RPS6	0.077477	3.94963	176	4	59	3	Co_Occurence	4/62	0.762269	1	0	781	0	31	9	Mutually_Exclusive	0/40	1	1	0	480	0	17	7	Mutually_Exclusive	0/24	1	1	0	232	0	12	1	Mutually_Exclusive	0/13	1	1	0	83	0	3	1	Mutually_Exclusive	0/4	1	1	0
TYRO3	FUS	FUS : TYRO3	0.0774809	2.74048	194	5	11	32	Co_Occurence	5/43	0.762269
AKT1	ERBB3	AKT1 : ERBB3	0.077521	2.39923	188	7	26	21	Co_Occurence	7/47	0.762269	0.521205	1.44283	768	1	38	14	Co_Occurence	1/52	1	1	0	481	0	20	3	Mutually_Exclusive	0/23	1	0.531895	1.45737	219	1	15	10	Co_Occurence	1/25	1	0.357322	2.98252	76	1	5	5	Co_Occurence	1/10	1	1	0
CYP7B1	ERBB3	CYP7B1 : ERBB3	0.077521	2.39923	188	7	26	21	Co_Occurence	7/47	0.762269	0.0493018	4.24707	767	3	36	15	Co_Occurence	3/51	1	0.066407	5.81916	475	2	18	9	Co_Occurence	2/27	1	0.288635	3.71516	225	1	15	4	Co_Occurence	1/19	1	0.133921	14.6963	80	1	5	1	Co_Occurence	1/6	1	0.0267023	11.1853
ELF3	SMAD4	ELF3 : SMAD4	0.0775581	3.18813	199	4	31	8	Co_Occurence	4/39	0.762269	0.720177	1.34291	708	3	93	17	Co_Occurence	3/110	1	0.51853	1.50184	457	1	38	8	Co_Occurence	1/46	1	0.662057	1.34574	190	2	47	6	Co_Occurence	2/53	1	1	0.821258	59	1	24	3	Mutually_Exclusive	1/27	1	0.497981	1.65037
MAP2K4	FUS	FUS : MAP2K4	0.0777314	3.07018	204	4	12	22	Co_Occurence	4/34	0.762269
MAP2K4	RPL10	MAP2K4 : RPL10	0.0777314	3.07018	204	4	12	22	Co_Occurence	4/34	0.762269	1	0	794	0	13	14	Mutually_Exclusive	0/27	1	1	0	485	0	10	9	Mutually_Exclusive	0/19	1	1	0	239	0	2	4	Mutually_Exclusive	0/6	1										1	0
TCF7L2	RBM10	RBM10 : TCF7L2	0.0779175	1.89489	141	20	28	53	Co_Occurence	20/81	0.762454	0.100935	0	709	0	27	85	Mutually_Exclusive	0/112	1	0.622783	0	440	0	12	52	Mutually_Exclusive	0/64	1	0.619956	0	206	0	11	28	Mutually_Exclusive	0/39	1	1	0	78	0	4	5	Mutually_Exclusive	0/9	1	1	0
TCF7L2	RNF43	RNF43 : TCF7L2	0.0784107	0.558361	38	48	131	25	Mutually_Exclusive	48/156	0.764422	0.104312	0	708	0	28	85	Mutually_Exclusive	0/113	1	1	0	444	0	8	52	Mutually_Exclusive	0/60	1	0.231397	0	200	0	17	28	Mutually_Exclusive	0/45	1	1	0	74	0	8	5	Mutually_Exclusive	0/13	1	1	0
CYP7B1	ATM	ATM : CYP7B1	0.0788425	2.1661	153	13	61	15	Co_Occurence	13/76	0.764422	0.148593	2.51785	744	3	59	15	Co_Occurence	3/74	1	0.127388	3.81788	466	2	27	9	Co_Occurence	2/36	1	0.405461	2.34729	217	1	23	4	Co_Occurence	1/27	1	0.238172	7.19763	75	1	10	1	Co_Occurence	1/11	1	0.106739	4.58765
RFX5	RPS15	RFX5 : RPS15	0.0789018	5.2882	185	3	2	52	Co_Occurence	3/54	0.764422	0.111704	10.5652	800	1	15	5	Co_Occurence	1/20	1	0.122948	10.0061	487	1	12	4	Co_Occurence	1/16	1	1	0	242	0	2	1	Mutually_Exclusive	0/3	1										0.067662	29.5548
ARID2	BCL9	ARID2 : BCL9	0.0791228	1.75017	128	25	57	32	Co_Occurence	25/89	0.764422	0.261606	2.17035	765	2	32	22	Co_Occurence	2/54	1	0.0725217	5.50379	474	2	19	9	Co_Occurence	2/28	1	1	0	223	0	10	12	Mutually_Exclusive	0/22	1	1	0	79	0	5	3	Mutually_Exclusive	0/8	1	0.143543	9.04359
ARHGAP5	BAX	ARHGAP5 : BAX	0.0793383	1.77067	131	25	45	41	Co_Occurence	25/86	0.764422	1	0	806	0	7	8	Mutually_Exclusive	0/15	1	1	0	496	0	4	4	Mutually_Exclusive	0/8	1	1	0	238	0	3	4	Mutually_Exclusive	0/7	1										1	0
CD58	AXIN2	AXIN2 : CD58	0.0797498	0.429866	144	6	56	36	Mutually_Exclusive	6/92	0.764422	1	0	797	0	22	2	Mutually_Exclusive	0/24	1	1	0	491	0	12	1	Mutually_Exclusive	0/13	1	1	0	238	0	6	1	Mutually_Exclusive	0/7	1	1	0	83	0	3	1	Mutually_Exclusive	0/4	1	1	0
ACVR1B	SKA3	ACVR1B : SKA3	0.0798663	0	184	0	14	44	Mutually_Exclusive	0/58	0.764422	1	0	803	0	8	10	Mutually_Exclusive	0/18	1	1	0	493	0	6	5	Mutually_Exclusive	0/11	1	1	0	238	0	2	5	Mutually_Exclusive	0/7	1	1	0	83	0	1	3	Mutually_Exclusive	0/4	1	1	0
SMAD2	CTNND1	CTNND1 : SMAD2	0.0798687	2.38263	186	7	32	17	Co_Occurence	7/49	0.764422	0.517053	1.45221	773	1	19	28	Co_Occurence	1/47	1	1	0	485	0	12	7	Mutually_Exclusive	0/19	1	0.442341	1.96606	221	1	7	16	Co_Occurence	1/23	1	0.335739	4.55066	70	1	1	15	Co_Occurence	1/16	1	1	0
ARID2	HLA-B	ARID2 : HLA-B	0.0802407	0.480885	133	9	52	48	Mutually_Exclusive	9/100	0.764422	0.514398	1.46231	774	1	23	23	Co_Occurence	1/46	1	0.301275	3.17417	478	1	15	10	Co_Occurence	1/25	1	1	0	226	0	7	12	Mutually_Exclusive	0/19	1	1	0	82	0	2	3	Mutually_Exclusive	0/5	1	1	0
RFX5	ZNRF3	RFX5 : ZNRF3	0.0802624	1.76038	124	26	63	29	Co_Occurence	26/92	0.764422	1	0	808	0	7	6	Mutually_Exclusive	0/13	1	1	0	497	0	2	5	Mutually_Exclusive	0/7	1	1	0	240	0	4	1	Mutually_Exclusive	0/5	1										1	0
RNF43	CDKN2A	CDKN2A : RNF43	0.080503	6.05755	62	16	1	163	Co_Occurence	16/164	0.764422	0.188481	5.80755	788	1	5	27	Co_Occurence	1/32	1	1	0	493	0	3	8	Mutually_Exclusive	0/11	1	0.0693878	Inf	228	1	0	16	Co_Occurence	1/16	1	0.176423	10.4899	78	1	1	7	Co_Occurence	1/8	1	1	0
NONO	TCF12	NONO : TCF12	0.080657	2.15913	177	9	35	21	Co_Occurence	9/56	0.764422	1	0	804	0	13	4	Mutually_Exclusive	0/17	1	1	0	497	0	6	1	Mutually_Exclusive	0/7	1	1	0	238	0	5	2	Mutually_Exclusive	0/7	1	1	0	84	0	2	1	Mutually_Exclusive	0/3	1	1	0
SMAD3	RGMB	RGMB : SMAD3	0.0807606	2.9953	205	4	17	16	Co_Occurence	4/33	0.764422	1	0	785	0	10	26	Mutually_Exclusive	0/36	1	1	0	488	0	7	9	Mutually_Exclusive	0/16	1	1	0	230	0	2	13	Mutually_Exclusive	0/15	1	1	0	75	0	1	11	Mutually_Exclusive	0/12	1	1	0
CYB561A3	BMPR2	BMPR2 : CYB561A3	0.0810659	0.356916	83	5	146	8	Mutually_Exclusive	5/154	0.764422	1	0	807	0	13	1	Mutually_Exclusive	0/14	1	1	0	498	0	5	1	Mutually_Exclusive	0/6	1
CD58	CEP170	CD58 : CEP170	0.0811108	2.0175	167	12	33	30	Co_Occurence	12/63	0.764422	1	0	798	0	21	2	Mutually_Exclusive	0/23	1	1	0	489	0	14	1	Mutually_Exclusive	0/15	1	1	0	237	0	7	1	Mutually_Exclusive	0/8	1	1	0	82	0	4	1	Mutually_Exclusive	0/5	1	1	0
ZNF554	RFX5	RFX5 : ZNF554	0.0812905	3.56382	183	4	51	4	Co_Occurence	4/55	0.764422
CTNND1	ARID1A	ARID1A : CTNND1	0.0813597	1.90817	105	25	98	14	Co_Occurence	25/112	0.764422	1	0.825826	753	1	48	19	Mutually_Exclusive	1/67	1	0.474194	1.69594	467	1	25	11	Co_Occurence	1/36	1	1	0	220	0	17	8	Mutually_Exclusive	0/25	1	1	0	79	0	6	2	Mutually_Exclusive	0/8	1	1	0
BCL9	TBP	BCL9 : TBP	0.0814669	2.32142	151	10	9	72	Co_Occurence	10/81	0.764422	0.288117	3.36784	780	1	7	33	Co_Occurence	1/40	1	1	0	478	0	5	21	Mutually_Exclusive	0/26	1	0.117982	12.537	233	1	2	9	Co_Occurence	1/11	1	0.0574713	Inf	82	1	0	4	Co_Occurence	1/4	1	1	0
ZFP36L2	RPL22	RPL22 : ZFP36L2	0.0815713	1.73483	79	46	95	22	Co_Occurence	46/117	0.764422	1	0	753	0	2	66	Mutually_Exclusive	0/68	1	1	0	460	0	2	42	Mutually_Exclusive	0/44	1																			1	0
NONO	CASP8	CASP8 : NONO	0.0816982	2.12287	156	13	56	17	Co_Occurence	13/73	0.764422	1	0	811	0	6	4	Mutually_Exclusive	0/10	1	1	0	501	0	2	1	Mutually_Exclusive	0/3	1	1	0	240	0	3	2	Mutually_Exclusive	0/5	1	1	0	85	0	1	1	Mutually_Exclusive	0/2	1	1	0
WASHC2C	FBXW7	FBXW7 : WASHC2C	0.0817066	2.01145	141	17	66	18	Co_Occurence	17/84	0.764422	0.572171	1.32286	708	1	107	5	Co_Occurence	1/112	1	1	0	448	0	53	3	Mutually_Exclusive	0/56	1	0.41559	2.58916	203	1	39	2	Co_Occurence	1/41	1	1	0	70	0	16	1	Mutually_Exclusive	0/17	1
FBXW7	KLF5	FBXW7 : KLF5	0.082078	2.70777	153	8	6	75	Co_Occurence	8/81	0.764422	0.758329	0.59294	691	2	22	106	Mutually_Exclusive	2/128	1	0.238542	0	434	0	17	53	Mutually_Exclusive	0/70	1	0.512186	1.72194	202	1	3	39	Co_Occurence	1/42	1	1	0	70	0	1	16	Mutually_Exclusive	0/17	1	1	1.04983
BMPR2	B2M	B2M : BMPR2	0.0823438	1.74687	70	52	21	99	Co_Occurence	52/120	0.764422	0.0216495	11.0106	795	2	13	11	Co_Occurence	2/24	1	1	0	493	0	6	5	Mutually_Exclusive	0/11	1	0.0181025	14.9179	232	2	6	5	Co_Occurence	2/11	1	0.0903502	23.8158	82	1	1	3	Co_Occurence	1/4	1	1	0
SETD5	KLF5	KLF5 : SETD5	0.082519	3.03209	183	6	8	45	Co_Occurence	6/53	0.764422	1	0	790	0	24	7	Mutually_Exclusive	0/31	1	1	0	483	0	17	4	Mutually_Exclusive	0/21	1	1	0	239	0	4	2	Mutually_Exclusive	0/6	1										1	0
APC	BMPR2	APC : BMPR2	0.0827381	0.618525	44	60	91	47	Mutually_Exclusive	60/138	0.764422	0.257764	0.468022	139	9	4	669	Mutually_Exclusive	9/673	1	1	Inf	45	5	0	454	Co_Occurence	5/454	1	0.685812	0.638916	77	4	3	161	Mutually_Exclusive	4/164	1	0.314056	0.246874	35	1	3	48	Mutually_Exclusive	1/51	1	1	Inf
CDKN2A	TYRO3	CDKN2A : TYRO3	0.0828895	0	188	0	37	17	Mutually_Exclusive	0/54	0.764422	1	0	793	0	22	6	Mutually_Exclusive	0/28	1	1	0	491	0	10	3	Mutually_Exclusive	0/13	1	1	0	234	0	10	1	Mutually_Exclusive	0/11	1	1	0	81	0	4	2	Mutually_Exclusive	0/6	1	1	0
ZNRF3	MAP2K4	MAP2K4 : ZNRF3	0.0832078	2.1858	141	14	12	75	Co_Occurence	14/87	0.764422	1	0	800	0	14	7	Mutually_Exclusive	0/21	1	1	0	493	0	9	2	Mutually_Exclusive	0/11	1	1	0	237	0	4	4	Mutually_Exclusive	0/8	1										1	0
ZNRF3	RUNX1	RUNX1 : ZNRF3	0.0832078	2.1858	141	14	12	75	Co_Occurence	14/87	0.764422	1	0	809	0	5	7	Mutually_Exclusive	0/12	1	1	0	499	0	3	2	Mutually_Exclusive	0/5	1	1	0	239	0	2	4	Mutually_Exclusive	0/6	1	1	0	82	0	2	3	Mutually_Exclusive	0/5	1	1	0
CDKN2A	SLC12A2	CDKN2A : SLC12A2	0.0834227	2.96977	204	4	21	13	Co_Occurence	4/34	0.764422	1	0	796	0	19	6	Mutually_Exclusive	0/25	1	1	0	489	0	12	3	Mutually_Exclusive	0/15	1	1	0	238	0	6	1	Mutually_Exclusive	0/7	1										1	0
MAP2K4	ARID2	ARID2 : MAP2K4	0.0837231	2.23862	169	10	47	16	Co_Occurence	10/63	0.764422	0.34212	2.61723	784	1	23	13	Co_Occurence	1/36	1	0.181446	6.01098	485	1	10	8	Co_Occurence	1/18	1	1	0	229	0	12	4	Mutually_Exclusive	0/16	1										0.0673164	22.4136
RPS6	CBWD1	CBWD1 : RPS6	0.0846314	18.5139	233	1	2	6	Co_Occurence	1/8	0.764422
ELF3	SREK1IP1	ELF3 : SREK1IP1	0.0847441	3.07391	198	4	32	8	Co_Occurence	4/40	0.764422	1	0	797	0	4	20	Mutually_Exclusive	0/24	1	1	0	492	0	3	9	Mutually_Exclusive	0/12	1	1	0	236	0	1	8	Mutually_Exclusive	0/9	1	1	0	82	0	1	4	Mutually_Exclusive	0/5	1	1	0
MAP2K7	FBXW7	FBXW7 : MAP2K7	0.0850448	0.400507	137	5	78	22	Mutually_Exclusive	5/100	0.764422	0.43287	1.6678	701	3	105	12	Co_Occurence	3/117	1	1	0	444	0	53	7	Mutually_Exclusive	0/60	1	0.188327	3.51813	202	2	38	3	Co_Occurence	2/41	1	0.563486	1.50309	68	1	15	3	Co_Occurence	1/18	1	0.202038	8.50759
CBWD1	APC	APC : CBWD1	0.0850815	Inf	135	3	104	0	Co_Occurence	3/104	0.764422
TYRO3	SIN3A	SIN3A : TYRO3	0.0852053	2.23878	176	10	29	27	Co_Occurence	10/56	0.764422	1	0	780	0	19	22	Mutually_Exclusive	0/41	1	1	0	483	0	11	10	Mutually_Exclusive	0/21	1	1	0	230	0	5	10	Mutually_Exclusive	0/15	1	1	0	80	0	3	4	Mutually_Exclusive	0/7	1	1	0
DUSP16	HLA-B	DUSP16 : HLA-B	0.0853162	2.56921	171	8	53	10	Co_Occurence	8/63	0.764422	0.34212	2.61723	784	1	23	13	Co_Occurence	1/36	1	1	0	482	0	16	6	Mutually_Exclusive	0/22	1	0.161175	7.6038	233	1	6	5	Co_Occurence	1/11	1	1	0	83	0	2	2	Mutually_Exclusive	0/4	1	1	0
SMAD3	TP53	SMAD3 : TP53	0.08537	2.38628	147	11	75	9	Co_Occurence	11/84	0.764422	0.293264	0.651751	257	15	538	11	Mutually_Exclusive	15/549	1	0.215001	Inf	105	9	390	0	Co_Occurence	9/390	1	0.392943	0.520533	125	4	107	9	Mutually_Exclusive	4/116	1	0.198836	0.359825	37	3	39	8	Mutually_Exclusive	3/47	1	0.684672	2.47224
RPL22	BRAF	BRAF : RPL22	0.0856328	1.67375	36	106	65	35	Co_Occurence	106/100	0.764422	1	0	745	0	74	2	Mutually_Exclusive	0/76	1	1	0	486	0	16	2	Mutually_Exclusive	0/18	1																			1	0
ACVR1B	AXIN2	ACVR1B : AXIN2	0.0858299	1.88281	152	16	46	28	Co_Occurence	16/74	0.764422	1	0	789	0	22	10	Mutually_Exclusive	0/32	1	1	0	487	0	12	5	Mutually_Exclusive	0/17	1	1	0	234	0	6	5	Mutually_Exclusive	0/11	1	1	0	81	0	3	3	Mutually_Exclusive	0/6	1	1	0
PIK3R1	CBWD1	CBWD1 : PIK3R1	0.0859676	9.25059	197	2	1	42	Co_Occurence	2/43	0.764422
TCF12	CBWD1	CBWD1 : TCF12	0.0859676	9.25059	197	2	1	42	Co_Occurence	2/43	0.764422
TCF12	RPS16	RPS16 : TCF12	0.0859676	9.25059	197	2	1	42	Co_Occurence	2/43	0.764422	1	0	807	0	1	13	Mutually_Exclusive	0/14	1	1	0	497	0	1	6	Mutually_Exclusive	0/7	1
RGMB	SOX9	RGMB : SOX9	0.0859847	0.180998	173	1	48	20	Mutually_Exclusive	1/68	0.764422	0.632714	1.60898	702	2	109	8	Co_Occurence	2/117	1	1	1.06952	430	1	67	6	Co_Occurence	1/73	1	0.265808	6.0731	209	1	34	1	Co_Occurence	1/35	1	0.206897	Inf	69	1	17	0	Co_Occurence	1/17	1	1	0
RGMB	ATM	ATM : RGMB	0.0863169	2.22194	157	10	64	11	Co_Occurence	10/75	0.764422	0.546031	1.36552	750	1	61	9	Co_Occurence	1/70	1	1	0	468	0	29	7	Mutually_Exclusive	0/36	1	1	0	219	0	24	2	Mutually_Exclusive	0/26	1	1	0	75	0	11	1	Mutually_Exclusive	0/12	1	1	0
MIDEAS	TGFBR2	MIDEAS : TGFBR2	0.086593	1.69486	98	39	75	30	Co_Occurence	39/105	0.764422	0.102711	11.3498	803	1	10	7	Co_Occurence	1/17	1										0.171972	7.10777	232	1	8	4	Co_Occurence	1/12	1	1	0	81	0	5	1	Mutually_Exclusive	0/6	1
BRAF	CTNND1	BRAF : CTNND1	0.0868915	0.535693	55	23	16	148	Mutually_Exclusive	23/164	0.764422	0.699701	1.12481	729	2	18	72	Co_Occurence	2/90	1	1	0	476	0	12	16	Mutually_Exclusive	0/28	1	0.662057	1.34574	190	2	6	47	Co_Occurence	2/53	1	0.542636	2.12759	58	1	1	27	Co_Occurence	1/28	1	1	0
NONO	GS	GS : NONO	0.086953	2.02392	154	13	58	17	Co_Occurence	13/75	0.764422	0.0225699	14.8855	766	2	51	2	Co_Occurence	2/53	1	1	0	484	0	19	1	Mutually_Exclusive	0/20	1	0.223152	7.56249	215	1	28	1	Co_Occurence	1/29	1	0.126437	Inf	76	1	10	0	Co_Occurence	1/10	1	1	0
PRAC2	CTNNB1	CTNNB1 : PRAC2	0.0871668	0	190	0	27	25	Mutually_Exclusive	0/52	0.764422	1	0	779	0	38	4	Mutually_Exclusive	0/42	1	1	0	477	0	25	2	Mutually_Exclusive	0/27	1	1	0	230	0	13	2	Mutually_Exclusive	0/15	1
ANKRD40	MAP2K7	ANKRD40 : MAP2K7	0.0871668	0	190	0	27	25	Mutually_Exclusive	0/52	0.764422	1	0	803	0	15	3	Mutually_Exclusive	0/18	1	1	0	496	0	7	1	Mutually_Exclusive	0/8	1	1	0	239	0	5	1	Mutually_Exclusive	0/6	1										1	0
PRAC2	MAP2K7	MAP2K7 : PRAC2	0.0871668	0	190	0	27	25	Mutually_Exclusive	0/52	0.764422	1	0	802	0	15	4	Mutually_Exclusive	0/19	1	1	0	495	0	7	2	Mutually_Exclusive	0/9	1	1	0	238	0	5	2	Mutually_Exclusive	0/7	1
TYRO3	ARID1B	ARID1B : TYRO3	0.0872797	1.91042	142	17	63	20	Co_Occurence	17/83	0.764422	0.190047	2.74823	771	2	28	20	Co_Occurence	2/48	1	1	0	474	0	20	10	Mutually_Exclusive	0/30	1	0.287053	3.58584	228	1	7	9	Co_Occurence	1/16	1	1	0	80	0	3	4	Mutually_Exclusive	0/7	1	1	0
CTNNB1	FUS	CTNNB1 : FUS	0.0874547	2.92365	203	4	12	23	Co_Occurence	4/35	0.764422
FOXP2	FUS	FOXP2 : FUS	0.0874547	2.92365	203	4	12	23	Co_Occurence	4/35	0.764422
FOXP2	RPL10	FOXP2 : RPL10	0.0874547	2.92365	203	4	12	23	Co_Occurence	4/35	0.764422	1	0	798	0	13	10	Mutually_Exclusive	0/23	1	1	0	486	0	10	8	Mutually_Exclusive	0/18	1	1	0	242	0	2	1	Mutually_Exclusive	0/3	1	1	0	85	0	1	1	Mutually_Exclusive	0/2	1	1	0
SIN3A	TRPS1	SIN3A : TRPS1	0.0876003	1.92619	145	17	58	22	Co_Occurence	17/80	0.764422	1	0.934641	757	1	45	18	Mutually_Exclusive	1/63	1	1	0	464	0	29	11	Mutually_Exclusive	0/40	1	0.272827	3.99518	226	1	14	4	Co_Occurence	1/18	1	1	0	79	0	5	3	Mutually_Exclusive	0/8	1	1	0
DUSP16	RPS6	DUSP16 : RPS6	0.0878957	5.40232	219	2	5	16	Co_Occurence	2/21	0.764422	1	0	798	0	9	14	Mutually_Exclusive	0/23	1	1	0	491	0	7	6	Mutually_Exclusive	0/13	1	1	0	238	0	1	6	Mutually_Exclusive	0/7	1	1	0	84	0	1	2	Mutually_Exclusive	0/3	1	1	0
GS	BRAF	BRAF : GS	0.0879116	1.8137	56	56	115	15	Co_Occurence	56/130	0.764422	0.315325	1.59108	701	7	67	46	Co_Occurence	7/113	1	0.464399	1.7383	470	1	15	18	Co_Occurence	1/33	1	0.8087	0.815052	172	5	44	24	Mutually_Exclusive	5/68	1	0.740605	1.23495	52	4	24	7	Co_Occurence	4/31	1	0.323992	2.99272
ARID2	ARHGAP5	ARHGAP5 : ARID2	0.0879991	1.81007	140	21	45	36	Co_Occurence	21/81	0.764422	0.0206072	11.8685	791	2	6	22	Co_Occurence	2/28	1	0.0847292	15.9819	490	1	3	10	Co_Occurence	1/13	1	0.18303	6.8447	230	1	3	11	Co_Occurence	1/14	1	1	0	81	0	3	3	Mutually_Exclusive	0/6	1	0.0408115	43.4291
BCOR	TGFBR2	BCOR : TGFBR2	0.0880091	0.606243	86	26	88	42	Mutually_Exclusive	26/130	0.764422	1	0	796	0	11	14	Mutually_Exclusive	0/25	1										1	0	228	0	9	8	Mutually_Exclusive	0/17	1	1	0	80	0	5	2	Mutually_Exclusive	0/7	1
ARHGAP5	TRPS1	ARHGAP5 : TRPS1	0.088508	1.68095	127	26	49	40	Co_Occurence	26/89	0.765156	1	0	767	0	46	8	Mutually_Exclusive	0/54	1	1	0	471	0	29	4	Mutually_Exclusive	0/33	1	1	0	226	0	15	4	Mutually_Exclusive	0/19	1	1	0	79	0	5	3	Mutually_Exclusive	0/8	1	1	0
ACVR2A	BAX	ACVR2A : BAX	0.0887025	2.13074	33	63	7	139	Co_Occurence	63/146	0.765156	1	0	783	0	7	31	Mutually_Exclusive	0/38	1	1	0	487	0	4	13	Mutually_Exclusive	0/17	1	1	0	227	0	3	15	Mutually_Exclusive	0/18	1										1	0
SMAD4	TP53	SMAD4 : TP53	0.088707	1.88369	138	17	69	18	Co_Occurence	17/87	0.765156	0.203227	0.745898	231	59	494	37	Mutually_Exclusive	59/531	1	0.684745	0.867488	96	30	369	9	Mutually_Exclusive	30/378	1	1	0.979688	107	22	89	27	Mutually_Exclusive	22/116	1	0.643065	0.787898	31	11	31	14	Mutually_Exclusive	11/45	1	0.646553	0.808335
MAP2K4	TYRO3	MAP2K4 : TYRO3	0.0887648	2.2746	186	7	30	19	Co_Occurence	7/49	0.765156	1	0	785	0	22	14	Mutually_Exclusive	0/36	1	1	0	485	0	10	9	Mutually_Exclusive	0/19	1	1	0	231	0	10	4	Mutually_Exclusive	0/14	1										1	0
SOX9	PIGR	PIGR : SOX9	0.0896578	2.48322	179	8	14	41	Co_Occurence	8/55	0.766235	0.670773	1.28398	700	2	10	109	Co_Occurence	2/119	1	0.187939	3.26155	432	2	4	66	Co_Occurence	2/70	1	0.59795	0	204	0	6	35	Mutually_Exclusive	0/41	1	0.576309	0	65	0	4	18	Mutually_Exclusive	0/22	1	0.506102	1.63537
TGIF1	ACVR2A	ACVR2A : TGIF1	0.0896613	0.359865	34	12	190	6	Mutually_Exclusive	12/196	0.766235	0.228314	2.40372	768	2	29	22	Co_Occurence	2/51	1	0.0744554	5.35963	475	2	11	16	Co_Occurence	2/27	1	1	0	225	0	15	5	Mutually_Exclusive	0/20	1	1	0	75	0	10	2	Mutually_Exclusive	0/12	1	0.190768	6.04749
CSF3	ERBB2	CSF3 : ERBB2	0.0896807	0.190975	178	1	39	24	Mutually_Exclusive	1/63	0.766235	1	0	797	0	21	3	Mutually_Exclusive	0/24	1										1	0	238	0	5	2	Mutually_Exclusive	0/7	1										1	0
PIGR	BRAF	BRAF : PIGR	0.0901513	0.462022	61	12	159	10	Mutually_Exclusive	12/169	0.766235	1	0.916651	736	1	73	11	Mutually_Exclusive	1/84	1	1	0	482	0	16	6	Mutually_Exclusive	0/22	1	1	0.79653	191	1	48	5	Mutually_Exclusive	1/53	1	1	0.694106	56	1	27	3	Mutually_Exclusive	1/30	1	1	0
B2M	PIGR	B2M : PIGR	0.0904339	0.339571	150	3	19	70	Mutually_Exclusive	3/89	0.766235	1	0	794	0	12	15	Mutually_Exclusive	0/27	1	1	0	492	0	6	6	Mutually_Exclusive	0/12	1	1	0	231	0	6	8	Mutually_Exclusive	0/14	1	1	0	81	0	4	2	Mutually_Exclusive	0/6	1	1	0
ACVR1B	MAP3K21	ACVR1B : MAP3K21	0.09049	1.8309	151	16	47	28	Co_Occurence	16/75	0.766235	1	0	780	0	31	10	Mutually_Exclusive	0/41	1	1	0	482	0	17	5	Mutually_Exclusive	0/22	1	1	0	228	0	12	5	Mutually_Exclusive	0/17	1	1	0	81	0	3	3	Mutually_Exclusive	0/6	1	1	0
MAP3K21	DUSP16	DUSP16 : MAP3K21	0.0905112	2.44756	169	8	10	55	Co_Occurence	8/65	0.766235	1	0	776	0	14	31	Mutually_Exclusive	0/45	1	1	0	481	0	6	17	Mutually_Exclusive	0/23	1	1	0	227	0	6	12	Mutually_Exclusive	0/18	1	1	0	82	0	2	3	Mutually_Exclusive	0/5	1	1	0
RFX5	KMT2B	KMT2B : RFX5	0.0906499	1.72361	107	31	80	24	Co_Occurence	31/104	0.766235	0.105041	11.3257	801	1	14	5	Co_Occurence	1/19	1	0.0678042	19.9702	493	1	6	4	Co_Occurence	1/10	1	1	0	238	0	6	1	Mutually_Exclusive	0/7	1										1	0
ARHGAP5	PIK3R1	ARHGAP5 : PIK3R1	0.0907107	1.90902	149	17	27	49	Co_Occurence	17/76	0.766235	0.227845	4.48544	788	1	25	7	Co_Occurence	1/32	1	0.156975	7.91734	480	1	20	3	Co_Occurence	1/23	1	1	0	237	0	4	4	Mutually_Exclusive	0/8	1	1	0	82	0	2	3	Mutually_Exclusive	0/5	1	1	0
NRAS	ACVR2A	ACVR2A : NRAS	0.0908884	0.251219	37	4	198	3	Mutually_Exclusive	4/201	0.766235	1	0.659907	752	1	30	38	Mutually_Exclusive	1/68	1	0.566373	1.27986	461	1	12	30	Co_Occurence	1/42	1	1	0	225	0	15	5	Mutually_Exclusive	0/20	1	1	0	76	0	10	1	Mutually_Exclusive	0/11	1	0.320605	3.13289
ERBB2	RPS6	ERBB2 : RPS6	0.0908884	3.98059	198	3	4	37	Co_Occurence	3/41	0.766235	1	0	791	0	9	21	Mutually_Exclusive	0/30	1	1	0	482	0	7	15	Mutually_Exclusive	0/22	1	1	0	239	0	1	5	Mutually_Exclusive	0/6	1										1	0
ZNF554	RPL10	RPL10 : ZNF554	0.0909359	5.17036	220	2	14	6	Co_Occurence	2/20	0.766235
CYB561A3	RGMB	CYB561A3 : RGMB	0.0913997	3.48831	211	3	18	10	Co_Occurence	3/28	0.766235	1	0	810	0	10	1	Mutually_Exclusive	0/11	1	1	0	496	0	7	1	Mutually_Exclusive	0/8	1
RPL10	B2M	B2M : RPL10	0.09151	2.46649	161	8	65	8	Co_Occurence	8/73	0.766235	1	0	793	0	15	13	Mutually_Exclusive	0/28	1	1	0	488	0	6	10	Mutually_Exclusive	0/16	1	1	0	235	0	8	2	Mutually_Exclusive	0/10	1	1	0	84	0	2	1	Mutually_Exclusive	0/3	1	1	0
WASHC2C	KRAS	KRAS : WASHC2C	0.0920855	2.10147	174	10	33	25	Co_Occurence	10/58	0.766235	0.687699	1.8612	393	4	422	2	Co_Occurence	4/424	1	1	0.608983	275	1	226	2	Mutually_Exclusive	1/228	1	0.555568	Inf	89	3	153	0	Co_Occurence	3/153	1	1	Inf	41	1	45	0	Co_Occurence	1/45	1
GS	TRPS1	GS : TRPS1	0.0925342	1.714	124	28	47	43	Co_Occurence	28/90	0.766235	0.065793	0	722	0	46	53	Mutually_Exclusive	0/99	1	0.617172	0	456	0	29	19	Mutually_Exclusive	0/48	1	0.227971	0	201	0	15	29	Mutually_Exclusive	0/44	1	1	0	71	0	5	11	Mutually_Exclusive	0/16	1	1	0
GS	B2M	B2M : GS	0.0926617	1.66387	125	27	46	44	Co_Occurence	27/90	0.766235	0.615951	0	753	0	15	53	Mutually_Exclusive	0/68	1	1	0	479	0	6	19	Mutually_Exclusive	0/25	1	0.601131	0	208	0	8	29	Mutually_Exclusive	0/37	1	1	0	74	0	2	11	Mutually_Exclusive	0/13	1	1	0
AXIN2	SLC12A2	AXIN2 : SLC12A2	0.0929623	2.10797	165	10	15	52	Co_Occurence	10/67	0.766235	0.0890223	4.58234	782	2	17	20	Co_Occurence	2/37	1	0.253541	3.95449	481	1	11	11	Co_Occurence	1/22	1	0.139575	9.12523	234	1	5	5	Co_Occurence	1/10	1										0.137035	9.10007
SMAD2	NONO	NONO : SMAD2	0.092979	2.67989	194	6	24	18	Co_Occurence	6/42	0.766235	0.134212	9.32019	789	1	3	28	Co_Occurence	1/31	1	1	0	496	0	1	7	Mutually_Exclusive	0/8	1	1	0	226	0	2	17	Mutually_Exclusive	0/19	1	0.183908	Inf	71	1	0	15	Co_Occurence	1/15	1	1	0
PRAC2	APC	APC : PRAC2	0.0931471	0.456395	117	7	100	18	Mutually_Exclusive	7/118	0.766235	0.535619	0.63152	142	3	675	1	Mutually_Exclusive	3/676	1	1	Inf	45	2	457	0	Co_Occurence	2/457	1	0.54734	0.483263	79	1	164	1	Mutually_Exclusive	1/165	1
CTNNB1	ARID2	ARID2 : CTNNB1	0.0932885	2.09525	168	10	47	17	Co_Occurence	10/64	0.766235	0.621557	0	759	0	24	38	Mutually_Exclusive	0/62	1	1	0	468	0	11	25	Mutually_Exclusive	0/36	1	1	0	220	0	12	13	Mutually_Exclusive	0/25	1	1	0	79	0	3	5	Mutually_Exclusive	0/8	1	1	0
RPS16	TAP2	RPS16 : TAP2	0.0934639	8.7491	195	2	44	1	Co_Occurence	2/45	0.766235	1	0	814	0	6	1	Mutually_Exclusive	0/7	1	1	0	499	0	4	1	Mutually_Exclusive	0/5	1
FOXP2	ERBB2	ERBB2 : FOXP2	0.0935631	2.39704	183	8	32	19	Co_Occurence	8/51	0.766235	1	0	790	0	21	10	Mutually_Exclusive	0/31	1	1	0	481	0	15	8	Mutually_Exclusive	0/23	1	1	0	239	0	5	1	Mutually_Exclusive	0/6	1										1	0
ERBB3	TAP2	ERBB3 : TAP2	0.0935821	2.08196	173	10	36	23	Co_Occurence	10/59	0.766235	1	0	776	0	6	39	Mutually_Exclusive	0/45	1	1	0	480	0	4	20	Mutually_Exclusive	0/24	1	1	0	227	0	2	16	Mutually_Exclusive	0/18	1	1	0	80	0	1	6	Mutually_Exclusive	0/7	1	1	0
ARHGAP5	AREG	AREG : ARHGAP5	0.0938518	2.81906	170	6	6	60	Co_Occurence	6/66	0.766235
ATM	ARID1A	ARID1A : ATM	0.0938521	1.64885	89	44	79	30	Co_Occurence	44/109	0.766235	0.0441037	0	710	0	49	62	Mutually_Exclusive	0/111	1	0.388019	0	449	0	26	29	Mutually_Exclusive	0/55	1	0.387002	0	204	0	17	24	Mutually_Exclusive	0/41	1	1	0	70	0	6	11	Mutually_Exclusive	0/17	1	0.621207	0
RFX5	TCF7L2	RFX5 : TCF7L2	0.0939252	1.77335	136	22	51	33	Co_Occurence	22/84	0.766235	0.482051	1.73902	731	1	84	5	Co_Occurence	1/89	1	0.421182	2.19147	448	1	51	4	Co_Occurence	1/55	1	1	0	216	0	28	1	Mutually_Exclusive	0/29	1										1	0
KLF5	RFX5	KLF5 : RFX5	0.0939807	2.72582	179	6	49	8	Co_Occurence	6/57	0.766235	1	0	791	0	6	24	Mutually_Exclusive	0/30	1	1	0	482	0	5	17	Mutually_Exclusive	0/22	1	1	0	240	0	1	4	Mutually_Exclusive	0/5	1										1	0
MAP2K4	CDKN2A	CDKN2A : MAP2K4	0.094173	2.82216	203	4	13	22	Co_Occurence	4/35	0.766235	0.0983375	12.1994	802	1	5	13	Co_Occurence	1/18	1	1	0	492	0	3	9	Mutually_Exclusive	0/12	1	1	0	240	0	1	4	Mutually_Exclusive	0/5	1										1	0
RUNX1	CDKN2A	CDKN2A : RUNX1	0.094173	2.82216	203	4	13	22	Co_Occurence	4/35	0.766235	1	0	810	0	6	5	Mutually_Exclusive	0/11	1	1	0	498	0	3	3	Mutually_Exclusive	0/6	1	1	0	242	0	1	2	Mutually_Exclusive	0/3	1	1	0	83	0	2	2	Mutually_Exclusive	0/4	1	1	0
KMT2B	ARID2	ARID2 : KMT2B	0.0942855	1.71353	106	32	25	79	Co_Occurence	32/104	0.766235	0.361686	2.42765	783	1	23	14	Co_Occurence	1/37	1	1	0	486	0	11	7	Mutually_Exclusive	0/18	1	0.262523	4.10148	228	1	11	5	Co_Occurence	1/16	1	0.101052	18.1788	82	1	2	2	Co_Occurence	1/4	1	1	0
CD58	RUNX1	CD58 : RUNX1	0.094433	2.36859	182	8	18	34	Co_Occurence	8/52	0.766235	1	0	814	0	5	2	Mutually_Exclusive	0/7	1	1	0	500	0	3	1	Mutually_Exclusive	0/4	1	1	0	242	0	2	1	Mutually_Exclusive	0/3	1	1	0	84	0	2	1	Mutually_Exclusive	0/3	1	1	0
CYP7B1	RFX5	CYP7B1 : RFX5	0.0944352	2.07915	169	10	45	18	Co_Occurence	10/63	0.766235	0.124904	9.30962	798	1	5	17	Co_Occurence	1/22	1	0.104865	12.0179	489	1	4	10	Co_Occurence	1/14	1	1	0	239	0	1	5	Mutually_Exclusive	0/6	1										0.0543192	37.7394
PIGW	MBD6	MBD6 : PIGW	0.0948822	0.176214	142	1	90	9	Mutually_Exclusive	1/99	0.768419	1	0	805	0	8	8	Mutually_Exclusive	0/16	1	1	0	496	0	4	4	Mutually_Exclusive	0/8	1	1	0	239	0	3	3	Mutually_Exclusive	0/6	1										1	0
SIN3A	CTNND1	CTNND1 : SIN3A	0.0950838	2.06171	174	10	29	29	Co_Occurence	10/58	0.768419	0.377407	2.28603	783	1	19	18	Co_Occurence	1/37	1	1	0	481	0	12	11	Mutually_Exclusive	0/23	1	0.154127	8.13583	233	1	7	4	Co_Occurence	1/11	1	1	0	82	0	2	3	Mutually_Exclusive	0/5	1	1	0
TCF12	TGFBR2	TCF12 : TGFBR2	0.0952098	1.80108	110	26	88	18	Co_Occurence	26/106	0.768419	1	0	797	0	11	13	Mutually_Exclusive	0/24	1										1	0	231	0	9	5	Mutually_Exclusive	0/14	1	1	0	80	0	5	2	Mutually_Exclusive	0/7	1
RPL22	SKA3	RPL22 : SKA3	0.0963972	0.377367	92	5	9	136	Mutually_Exclusive	5/145	0.776628	1	0	811	0	8	2	Mutually_Exclusive	0/10	1	1	0	496	0	6	2	Mutually_Exclusive	0/8	1																			1	0
NRAS	TBP	NRAS : TBP	0.0968444	5.06526	218	2	17	5	Co_Occurence	2/22	0.777039	1	0	774	0	8	39	Mutually_Exclusive	0/47	1	1	0	468	0	5	31	Mutually_Exclusive	0/36	1	1	0	237	0	3	5	Mutually_Exclusive	0/8	1	1	0	85	0	1	1	Mutually_Exclusive	0/2	1	1	0
RBM10	AXIN2	AXIN2 : RBM10	0.0969926	1.81097	149	17	45	31	Co_Occurence	17/76	0.777039	0.032193	5.07833	775	3	19	24	Co_Occurence	3/43	1	1	0	480	0	12	12	Mutually_Exclusive	0/24	1	0.024975	12.403	230	2	4	9	Co_Occurence	2/13	1	0.133157	12.4029	81	1	2	3	Co_Occurence	1/5	1	1	0
RNF43	RUNX1	RNF43 : RUNX1	0.097099	2.93833	60	23	3	156	Co_Occurence	23/159	0.777039	1	0	788	0	5	28	Mutually_Exclusive	0/33	1	1	0	493	0	3	8	Mutually_Exclusive	0/11	1	1	0	226	0	2	17	Mutually_Exclusive	0/19	1	1	0	77	0	2	8	Mutually_Exclusive	0/10	1	1	0
RPS15	MAP2K7	MAP2K7 : RPS15	0.0971299	5.58302	212	2	25	3	Co_Occurence	2/28	0.777039	0.257539	3.75527	791	1	14	15	Co_Occurence	1/29	1	0.168096	6.67256	485	1	6	12	Co_Occurence	1/18	1	1	0	238	0	5	2	Mutually_Exclusive	0/7	1	1	0	82	0	4	1	Mutually_Exclusive	0/5	1	1	0
ARID1B	ZFP36L2	ARID1B : ZFP36L2	0.0973569	1.63887	122	28	40	52	Co_Occurence	28/92	0.777491	0.503236	0.385456	726	1	65	29	Mutually_Exclusive	1/94	1	1	0.569191	443	1	41	19	Mutually_Exclusive	1/60	1	1	0	218	0	19	8	Mutually_Exclusive	0/27	1	1	0	77	0	7	3	Mutually_Exclusive	0/10	1	0.486805	1.69102
RPL10	RBM10	RBM10 : RPL10	0.097596	2.61568	184	6	42	10	Co_Occurence	6/52	0.778038	0.0650015	5.66721	783	2	25	11	Co_Occurence	2/36	1	0.0210559	11.9079	484	2	10	8	Co_Occurence	2/18	1	1	0	232	0	11	2	Mutually_Exclusive	0/13	1	1	0	82	0	4	1	Mutually_Exclusive	0/5	1	0.0995868	13.6003
MAP3K21	SLC12A2	MAP3K21 : SLC12A2	0.0981746	2.05596	164	10	15	53	Co_Occurence	10/68	0.78038	0.522702	1.42888	772	1	18	30	Co_Occurence	1/48	1	0.340576	2.69616	476	1	11	16	Co_Occurence	1/27	1	1	0	227	0	6	12	Mutually_Exclusive	0/18	1										0.294497	3.44894
SMAD3	BMPR2	BMPR2 : SMAD3	0.098232	2.56895	87	16	135	4	Co_Occurence	16/139	0.78038	1	0	782	0	13	26	Mutually_Exclusive	0/39	1	1	0	490	0	5	9	Mutually_Exclusive	0/14	1	1	0	225	0	7	13	Mutually_Exclusive	0/20	1	1	0	72	0	4	11	Mutually_Exclusive	0/15	1	1	0
BAX	PIK3R1	BAX : PIK3R1	0.0986608	0.488761	136	8	36	62	Mutually_Exclusive	8/98	0.781275	1	0	788	0	26	7	Mutually_Exclusive	0/33	1	1	0	479	0	21	4	Mutually_Exclusive	0/25	1	1	0	238	0	4	3	Mutually_Exclusive	0/7	1										1	0
ASXL1	NRAS	ASXL1 : NRAS	0.0989967	0	152	0	7	83	Mutually_Exclusive	0/90	0.781275	1	0	765	0	39	17	Mutually_Exclusive	0/56	1	1	0	466	0	31	7	Mutually_Exclusive	0/38	1	1	0	231	0	5	9	Mutually_Exclusive	0/14	1	1	0	82	0	1	4	Mutually_Exclusive	0/5	1	1	0
SLC12A2	CASP8	CASP8 : SLC12A2	0.0991474	2.14633	159	11	58	14	Co_Occurence	11/72	0.781275	0.0072075	23.0626	798	2	4	17	Co_Occurence	2/21	0.639263	1	0	490	0	2	12	Mutually_Exclusive	0/14	1	0.0719721	22.4081	237	1	2	5	Co_Occurence	1/7	1										0.0476123	43.7451
FBXW7	SIN3A	FBXW7 : SIN3A	0.0992813	1.81508	138	18	21	65	Co_Occurence	18/86	0.781275	0.00733664	4.03849	701	7	12	101	Co_Occurence	7/113	0.639263	0.0987101	3.31048	443	3	8	50	Co_Occurence	3/58	1	0.188327	3.51813	202	2	3	38	Co_Occurence	2/41	1	0.460776	2.27271	69	1	2	15	Co_Occurence	1/17	1	0.0176337	9.04171
BCL9L	ASXL1	ASXL1 : BCL9L	0.0993517	1.60743	99	41	42	60	Co_Occurence	41/102	0.781275	0.19119	2.75862	767	2	15	37	Co_Occurence	2/52	1	0.311366	3.13482	472	1	6	25	Co_Occurence	1/31	1	0.290061	3.53046	228	1	8	8	Co_Occurence	1/16	1	0.0903502	23.8158	82	1	3	1	Co_Occurence	1/4	1	1	0
MIDEAS	BCL9	BCL9 : MIDEAS	0.0996058	1.63809	120	29	53	40	Co_Occurence	29/93	0.781275	0.0398704	8.08342	781	2	32	6	Co_Occurence	2/38	1	1	0	481	0	21	2	Mutually_Exclusive	0/23	1	0.0140853	18.5536	232	2	8	3	Co_Occurence	2/11	1	0.0574713	Inf	82	1	4	0	Co_Occurence	1/4	1	1	0
TGIF1	CSF3	CSF3 : TGIF1	0.0997154	2.74591	203	4	21	14	Co_Occurence	4/35	0.781275	0.0852601	17.0568	795	1	2	23	Co_Occurence	1/25	1										0.0404818	53.5541	239	1	1	4	Co_Occurence	1/5	1	1	0	84	0	1	2	Mutually_Exclusive	0/3	1	1	0
DUSP16	SLC12A2	DUSP16 : SLC12A2	0.0997154	2.74591	203	4	21	14	Co_Occurence	4/35	0.781275	0.281406	3.36284	789	1	18	13	Co_Occurence	1/31	1	0.135252	8.74441	487	1	11	5	Co_Occurence	1/16	1	1	0	233	0	6	6	Mutually_Exclusive	0/12	1										1	0
TCF7L2	SMAD2	SMAD2 : TCF7L2	0.100103	2.12172	156	11	13	62	Co_Occurence	11/75	0.781539	0.759184	0.633052	709	2	27	83	Mutually_Exclusive	2/110	1	1	0	445	0	7	52	Mutually_Exclusive	0/59	1	0.701581	0.466402	201	1	16	27	Mutually_Exclusive	1/43	1	1	1.11523	67	1	15	4	Co_Occurence	1/19	1	1	0
CEP170	ARID1A	ARID1A : CEP170	0.100291	1.76426	102	28	95	17	Co_Occurence	28/112	0.781539	0.630359	0	751	0	49	21	Mutually_Exclusive	0/70	1	1	0	464	0	26	14	Mutually_Exclusive	0/40	1	1	0	221	0	17	7	Mutually_Exclusive	0/24	1	1	0	77	0	6	4	Mutually_Exclusive	0/10	1	1	0
BRAF	BCL9	BCL9 : BRAF	0.100412	0.598502	41	52	30	119	Mutually_Exclusive	52/149	0.781539	1	0.975948	716	3	31	71	Mutually_Exclusive	3/102	1	1	0	467	0	21	16	Mutually_Exclusive	0/37	1	0.423318	1.75618	189	3	7	46	Co_Occurence	3/53	1	0.655113	1.42966	56	2	3	26	Co_Occurence	2/29	1	1	0
CYB561A3	SMAD4	CYB561A3 : SMAD4	0.100553	2.8222	198	4	31	9	Co_Occurence	4/40	0.781539	1	0	724	0	96	1	Mutually_Exclusive	0/97	1	1	0	464	0	39	1	Mutually_Exclusive	0/40	1
APC	SREK1IP1	APC : SREK1IP1	0.10084	0.505545	110	11	25	96	Mutually_Exclusive	11/121	0.781539	1	Inf	143	4	0	674	Co_Occurence	4/674	1	1	Inf	45	3	0	456	Co_Occurence	3/456	1	1	Inf	80	1	0	164	Co_Occurence	1/164	1	1	Inf	38	1	0	48	Co_Occurence	1/48	1	1	Inf
ARID1A	SMAD3	ARID1A : SMAD3	0.101213	2.41052	113	14	6	109	Co_Occurence	14/115	0.781539	0.0156204	4.05181	751	5	21	44	Co_Occurence	5/65	0.965012	0.0737164	5.56728	471	2	7	24	Co_Occurence	2/31	1	1	1.12442	216	1	12	16	Co_Occurence	1/28	1	0.567075	1.41361	71	1	10	5	Co_Occurence	1/15	1	0.0731385	5.88112
AREG	BCOR	AREG : BCOR	0.101717	2.69678	168	6	62	6	Co_Occurence	6/68	0.781539
ELF3	BCOR	BCOR : ELF3	0.101717	2.69678	168	6	62	6	Co_Occurence	6/68	0.781539	1	0	787	0	14	20	Mutually_Exclusive	0/34	1	1	0	491	0	4	9	Mutually_Exclusive	0/13	1	1	0	229	0	8	8	Mutually_Exclusive	0/16	1	1	0	81	0	2	4	Mutually_Exclusive	0/6	1	1	0
SMAD4	APC	APC : SMAD4	0.101738	1.83441	120	20	87	15	Co_Occurence	20/102	0.781539	0.0849446	0.629934	120	73	605	23	Mutually_Exclusive	73/628	1	0.377051	0.640663	40	34	425	5	Mutually_Exclusive	34/430	1	0.609828	1.26803	66	35	130	14	Co_Occurence	35/144	1	1	0.98202	27	14	35	11	Mutually_Exclusive	14/46	1	0.326056	0.602702
CTNND1	SLC46A3	CTNND1 : SLC46A3	0.101807	2.22754	182	8	21	31	Co_Occurence	8/52	0.781539	1	0	796	0	5	20	Mutually_Exclusive	0/25	1	1	0	489	0	3	12	Mutually_Exclusive	0/15	1	1	0	235	0	2	8	Mutually_Exclusive	0/10	1	1	0	84	0	1	2	Mutually_Exclusive	0/3	1	1	0
CYB561A3	AMER1	AMER1 : CYB561A3	0.101972	2.63537	173	6	56	7	Co_Occurence	6/63	0.781539	1	0	749	0	71	1	Mutually_Exclusive	0/72	1	1	0	457	0	46	1	Mutually_Exclusive	0/47	1
RBM10	ARHGAP5	ARHGAP5 : RBM10	0.102195	1.82015	146	18	48	30	Co_Occurence	18/78	0.781539	1	0	786	0	8	27	Mutually_Exclusive	0/35	1	1	0	488	0	4	12	Mutually_Exclusive	0/16	1	1	0	230	0	4	11	Mutually_Exclusive	0/15	1	1	0	80	0	3	4	Mutually_Exclusive	0/7	1	1	0
RBM10	MAP3K21	MAP3K21 : RBM10	0.102221	1.75998	148	17	46	31	Co_Occurence	17/77	0.781539	0.619067	0	763	0	31	27	Mutually_Exclusive	0/58	1	1	0	475	0	17	12	Mutually_Exclusive	0/29	1	1	0	222	0	12	11	Mutually_Exclusive	0/23	1	1	0	80	0	3	4	Mutually_Exclusive	0/7	1	1	0
KLF5	ARID2	ARID2 : KLF5	0.102275	2.59057	177	6	51	8	Co_Occurence	6/59	0.781539	0.514398	1.46231	774	1	23	23	Co_Occurence	1/46	1	0.317025	2.9706	477	1	10	16	Co_Occurence	1/26	1	1	0	229	0	12	4	Mutually_Exclusive	0/16	1	1	0	83	0	3	1	Mutually_Exclusive	0/4	1	1	0
CYP2A6	ZNRF3	CYP2A6 : ZNRF3	0.102525	2.22076	143	12	77	10	Co_Occurence	12/87	0.781539	1	0	807	0	7	7	Mutually_Exclusive	0/14	1	1	0	496	0	2	6	Mutually_Exclusive	0/8	1	1	0	240	0	4	1	Mutually_Exclusive	0/5	1	1	0	83	0	3	1	Mutually_Exclusive	0/4	1	1	0
AMER1	MIDEAS	AMER1 : MIDEAS	0.102608	1.71395	134	23	46	39	Co_Occurence	23/85	0.781539	0.51657	1.5154	743	1	7	70	Co_Occurence	1/77	1	1	0	456	0	2	46	Mutually_Exclusive	0/48	1	0.304167	3.47038	224	1	4	16	Co_Occurence	1/20	1	1	0	79	0	1	7	Mutually_Exclusive	0/8	1	1	0
HLA-A	ACVR1B	ACVR1B : HLA-A	0.102663	0.41316	151	5	39	47	Mutually_Exclusive	5/86	0.781539	1	0	789	0	10	22	Mutually_Exclusive	0/32	1	1	0	487	0	5	12	Mutually_Exclusive	0/17	1	1	0	234	0	5	6	Mutually_Exclusive	0/11	1	1	0	81	0	3	3	Mutually_Exclusive	0/6	1	1	0
MAP2K4	PIK3R1	MAP2K4 : PIK3R1	0.102989	2.21342	180	8	36	18	Co_Occurence	8/54	0.782715	0.365044	2.40226	782	1	25	13	Co_Occurence	1/38	1	0.320351	2.95829	475	1	20	8	Co_Occurence	1/28	1	1	0	237	0	4	4	Mutually_Exclusive	0/8	1										0.130958	9.73628
NOGP8	ZNRF3	NOGP8 : ZNRF3	0.10381	4.46515	151	5	84	2	Co_Occurence	5/86	0.78764	1	0	812	0	7	2	Mutually_Exclusive	0/9	1										1	0	240	0	4	1	Mutually_Exclusive	0/5	1	1	0	83	0	3	1	Mutually_Exclusive	0/4	1
ATM	BCL9	ATM : BCL9	0.104554	1.6504	117	31	51	43	Co_Occurence	31/94	0.790838	1	0.757542	727	2	32	60	Mutually_Exclusive	2/92	1	0.343722	1.77521	456	2	19	27	Co_Occurence	2/46	1	0.604423	0	211	0	10	24	Mutually_Exclusive	0/34	1	1	0	71	0	5	11	Mutually_Exclusive	0/16	1	0.567854	1.2987
CDKN2A	GS	CDKN2A : GS	0.104578	2.27697	162	8	63	9	Co_Occurence	8/72	0.790838	1	0	762	0	53	6	Mutually_Exclusive	0/59	1	1	0	482	0	19	3	Mutually_Exclusive	0/22	1	1	0	215	0	29	1	Mutually_Exclusive	0/30	1	1	0	74	0	11	2	Mutually_Exclusive	0/13	1	1	0
KMT2B	TP53	KMT2B : TP53	0.105604	0.623875	78	33	53	78	Mutually_Exclusive	33/131	0.797274	0.162934	3.19835	266	13	540	2	Co_Occurence	13/542	1	0.354062	Inf	105	7	392	0	Co_Occurence	7/392	1	0.414449	2.45838	132	4	107	2	Co_Occurence	4/109	1	0.607717	2.18074	44	2	40	1	Co_Occurence	2/41	1	0.571564	Inf
AREG	CASP8	AREG : CASP8	0.106109	2.63853	167	6	63	6	Co_Occurence	6/69	0.797531
ELF3	CASP8	CASP8 : ELF3	0.106109	2.63853	167	6	63	6	Co_Occurence	6/69	0.797531	1	0	795	0	6	20	Mutually_Exclusive	0/26	1	1	0	493	0	2	9	Mutually_Exclusive	0/11	1	1	0	234	0	3	8	Mutually_Exclusive	0/11	1	1	0	82	0	1	4	Mutually_Exclusive	0/5	1	1	0
PIGR	BMPR2	BMPR2 : PIGR	0.106476	0.46845	79	10	141	12	Mutually_Exclusive	10/153	0.797531	1	0	796	0	13	12	Mutually_Exclusive	0/25	1	1	0	493	0	5	6	Mutually_Exclusive	0/11	1	1	0	232	0	7	6	Mutually_Exclusive	0/13	1	1	0	79	0	4	4	Mutually_Exclusive	0/8	1	1	0
RNF43	CYB561A3	CYB561A3 : RNF43	0.106544	0.388418	57	7	6	172	Mutually_Exclusive	7/178	0.797531	1	0	792	0	1	28	Mutually_Exclusive	0/29	1	1	0	495	0	1	8	Mutually_Exclusive	0/9	1
SIN3A	KRAS	KRAS : SIN3A	0.106663	0.340758	163	3	40	36	Mutually_Exclusive	3/76	0.797531	0.648317	1.28184	387	11	415	8	Co_Occurence	11/423	1	1	1.01724	271	5	222	6	Co_Occurence	5/228	1	0.655765	2.30897	88	4	152	1	Co_Occurence	4/153	1	1	1.80621	40	2	44	1	Co_Occurence	2/45	1	1	1.2789
TAP2	SETD5	SETD5 : TAP2	0.106926	1.87466	159	14	37	32	Co_Occurence	14/69	0.797531	1	0	808	0	7	6	Mutually_Exclusive	0/13	1	1	0	496	0	4	4	Mutually_Exclusive	0/8	1	1	0	241	0	2	2	Mutually_Exclusive	0/4	1										1	0
GS	RNF43	GS : RNF43	0.106954	1.83923	50	58	121	13	Co_Occurence	58/134	0.797531	1	0.528108	741	1	27	52	Mutually_Exclusive	1/79	1	1	0	477	0	8	19	Mutually_Exclusive	0/27	1	0.234495	0	199	0	17	29	Mutually_Exclusive	0/46	1	1	0.985875	69	1	7	10	Mutually_Exclusive	1/17	1	1	0
BMPR2	NONO	BMPR2 : NONO	0.107305	2.14997	84	23	7	128	Co_Occurence	23/135	0.797531	1	0	804	0	4	13	Mutually_Exclusive	0/17	1	1	0	498	0	1	5	Mutually_Exclusive	0/6	1	1	0	236	0	2	7	Mutually_Exclusive	0/9	1	1	0	82	0	1	4	Mutually_Exclusive	0/5	1	1	0
SMAD2	TRPS1	SMAD2 : TRPS1	0.10758	2.02956	154	11	64	13	Co_Occurence	11/77	0.797531	0.674483	1.25887	748	2	44	27	Co_Occurence	2/71	1	0.341241	2.78282	469	1	28	6	Co_Occurence	1/34	1	0.608092	0	213	0	15	17	Mutually_Exclusive	0/32	1	0.579263	0	66	0	5	16	Mutually_Exclusive	0/21	1	0.314227	3.30273
DUSP16	PIK3R1	DUSP16 : PIK3R1	0.107621	2.43607	186	6	38	12	Co_Occurence	6/50	0.797531	1	0	781	0	26	14	Mutually_Exclusive	0/40	1	1	0	477	0	21	6	Mutually_Exclusive	0/27	1	1	0	235	0	4	6	Mutually_Exclusive	0/10	1	1	0	83	0	2	2	Mutually_Exclusive	0/4	1	1	0
TGFBR2	PIGW	PIGW : TGFBR2	0.107987	0.269153	120	2	8	112	Mutually_Exclusive	2/120	0.797531	1	0	802	0	8	11	Mutually_Exclusive	0/19	1										1	0	233	0	3	9	Mutually_Exclusive	0/12	1
ELF3	CTNND1	CTNND1 : ELF3	0.108378	2.77031	195	4	35	8	Co_Occurence	4/43	0.797531	1	0	781	0	20	20	Mutually_Exclusive	0/40	1	1	0	483	0	12	9	Mutually_Exclusive	0/21	1	1	0	229	0	8	8	Mutually_Exclusive	0/16	1	1	0	81	0	2	4	Mutually_Exclusive	0/6	1	1	0
TCF7L2	CEP170	CEP170 : TCF7L2	0.108541	0.520822	133	9	36	64	Mutually_Exclusive	9/100	0.797531	1	0.909411	717	2	19	83	Mutually_Exclusive	2/102	1	1	0.662606	439	1	13	51	Mutually_Exclusive	1/64	1	0.577176	1.30092	211	1	6	27	Co_Occurence	1/33	1	1	0	78	0	4	5	Mutually_Exclusive	0/9	1	0.511292	1.58341
CYP7B1	KMT2B	CYP7B1 : KMT2B	0.108653	1.96738	120	17	94	11	Co_Occurence	17/105	0.797531	1	0	788	0	15	18	Mutually_Exclusive	0/33	1	1	0	486	0	7	11	Mutually_Exclusive	0/18	1	1	0	234	0	6	5	Mutually_Exclusive	0/11	1	1	0	82	0	3	2	Mutually_Exclusive	0/5	1	1	0
SLC46A3	RPL10	RPL10 : SLC46A3	0.108702	2.66522	201	4	12	25	Co_Occurence	4/37	0.797531	1	0	803	0	13	5	Mutually_Exclusive	0/18	1	1	0	491	0	10	3	Mutually_Exclusive	0/13	1	1	0	241	0	2	2	Mutually_Exclusive	0/4	1	1	0	85	0	1	1	Mutually_Exclusive	0/2	1	1	0
CEP170	RUNX1	CEP170 : RUNX1	0.108857	2.14207	179	8	18	37	Co_Occurence	8/55	0.797531	1	0	795	0	5	21	Mutually_Exclusive	0/26	1	1	0	487	0	3	14	Mutually_Exclusive	0/17	1	1	0	236	0	2	7	Mutually_Exclusive	0/9	1	1	0	81	0	2	4	Mutually_Exclusive	0/6	1	1	0
BCL9L	MBD6	BCL9L : MBD6	0.108986	1.541	94	44	47	57	Co_Occurence	44/104	0.797531	0.323659	2.90738	775	1	7	38	Co_Occurence	1/45	1	1	0	474	0	4	26	Mutually_Exclusive	0/30	1	0.106626	14.1086	234	1	2	8	Co_Occurence	1/10	1	1	0	84	0	1	2	Mutually_Exclusive	0/3	1	1	0
GS	RPS6	GS : RPS6	0.109116	0	164	0	7	71	Mutually_Exclusive	0/78	0.797531	0.453187	1.82514	760	1	8	52	Co_Occurence	1/60	1	0.237108	4.40946	479	1	6	18	Co_Occurence	1/24	1	1	0	215	0	1	29	Mutually_Exclusive	0/30	1	1	0	75	0	1	11	Mutually_Exclusive	0/12	1	1	0
BAX	NRAS	BAX : NRAS	0.109307	3.39388	169	4	3	66	Co_Occurence	4/69	0.797531	1	0	775	0	39	7	Mutually_Exclusive	0/46	1	1	0	469	0	31	4	Mutually_Exclusive	0/35	1	1	0	237	0	5	3	Mutually_Exclusive	0/8	1										1	0
TGIF1	BCOR	BCOR : TGIF1	0.109356	0.30038	158	2	66	16	Mutually_Exclusive	2/82	0.797531	0.34212	2.61723	784	1	13	23	Co_Occurence	1/36	1	0.135768	9.35194	483	1	3	17	Co_Occurence	1/20	1	1	0	232	0	8	5	Mutually_Exclusive	0/13	1	1	0	83	0	2	2	Mutually_Exclusive	0/4	1	0.0999229	15.0067
SIN3A	PIK3CA	PIK3CA : SIN3A	0.109424	1.82656	124	21	79	18	Co_Occurence	21/97	0.797531	0.00315902	4.20878	661	9	141	10	Co_Occurence	9/151	0.388931	0.0134969	5.09499	424	5	69	6	Co_Occurence	5/75	1	0.096046	4.77742	183	3	57	2	Co_Occurence	3/59	1	0.226284	4.62569	59	2	25	1	Co_Occurence	2/26	1	0.0494263	5.73133
TCF7L2	SMAD4	SMAD4 : TCF7L2	0.109587	1.92111	149	15	20	58	Co_Occurence	15/78	0.797531	0.284367	1.41984	653	13	83	72	Co_Occurence	13/155	1	0.104996	2.03803	420	7	32	45	Co_Occurence	7/77	1	0.804802	1.10315	174	6	43	22	Co_Occurence	6/65	1	0.622566	1.69863	59	2	23	3	Co_Occurence	2/26	1	0.732955	1.19421
TCF12	SIN3A	SIN3A : TCF12	0.10966	2.01703	170	11	28	33	Co_Occurence	11/61	0.797531	0.264101	3.647	790	1	18	12	Co_Occurence	1/30	1	0.124598	9.62821	488	1	10	5	Co_Occurence	1/15	1	1	0	235	0	5	5	Mutually_Exclusive	0/10	1	1	0	82	0	3	2	Mutually_Exclusive	0/5	1	0.0995868	13.6003
FOXP2	ARHGAP5	ARHGAP5 : FOXP2	0.110115	1.99367	160	11	55	16	Co_Occurence	11/71	0.799561	1	0	803	0	8	10	Mutually_Exclusive	0/18	1	1	0	492	0	4	8	Mutually_Exclusive	0/12	1	1	0	240	0	4	1	Mutually_Exclusive	0/5	1	1	0	83	0	3	1	Mutually_Exclusive	0/4	1	1	0
RPS15	SLC46A3	RPS15 : SLC46A3	0.110385	5.12646	210	2	27	3	Co_Occurence	2/30	0.800249	0.0939376	13.1889	801	1	4	15	Co_Occurence	1/19	1	1	0	488	0	3	13	Mutually_Exclusive	0/16	1	0.0162931	171.202	242	1	1	1	Co_Occurence	1/2	1	0.0114943	Inf	86	1	0	0	Co_Occurence	1/0	1	1	0
ZNRF3	RPL10	RPL10 : ZNRF3	0.111138	2.33767	146	9	7	80	Co_Occurence	9/87	0.80111	1	0	801	0	13	7	Mutually_Exclusive	0/20	1	1	0	492	0	10	2	Mutually_Exclusive	0/12	1	1	0	239	0	2	4	Mutually_Exclusive	0/6	1	1	0	83	0	1	3	Mutually_Exclusive	0/4	1	1	0
TGFBR2	SOX9	SOX9 : TGFBR2	0.11169	0.587982	97	18	31	96	Mutually_Exclusive	18/127	0.80111	0.176586	2.43395	702	3	108	8	Co_Occurence	3/116	1										0.122253	3.16631	204	3	32	6	Co_Occurence	3/38	1	0.274705	2.7103	66	2	16	3	Co_Occurence	2/19	1
MAP2K4	TGIF1	MAP2K4 : TGIF1	0.112186	2.60922	202	4	14	22	Co_Occurence	4/36	0.80111	0.34212	2.61723	784	1	23	13	Co_Occurence	1/36	1	1	0	477	0	18	9	Mutually_Exclusive	0/27	1	0.0796418	18.7802	237	1	4	3	Co_Occurence	1/7	1										1	0
FLCN	APC	APC : FLCN	0.112221	0.585119	102	17	90	33	Mutually_Exclusive	17/123	0.80111	0.597181	Inf	143	6	672	0	Co_Occurence	6/672	1	1	Inf	45	5	454	0	Co_Occurence	5/454	1	1	Inf	80	1	164	0	Co_Occurence	1/164	1	1	Inf	38	1	48	0	Co_Occurence	1/48	1	1	Inf
SMAD3	ERBB2	ERBB2 : SMAD3	0.112315	2.35911	188	6	34	14	Co_Occurence	6/48	0.80111	0.495562	1.54897	775	1	20	25	Co_Occurence	1/45	1	0.239775	4.27012	481	1	14	8	Co_Occurence	1/22	1	1	0	227	0	5	13	Mutually_Exclusive	0/18	1										0.106039	12.9394
TCF7L2	RUNX1	RUNX1 : TCF7L2	0.112318	0.388628	147	4	22	69	Mutually_Exclusive	4/91	0.80111	0.0861345	5.8637	733	2	3	83	Co_Occurence	2/86	1	0.0292993	17.818	451	2	1	50	Co_Occurence	2/51	1	1	0	215	0	2	28	Mutually_Exclusive	0/30	1	1	0	80	0	2	5	Mutually_Exclusive	0/7	1	0.183481	9.54702
BCL9	ACVR1B	ACVR1B : BCL9	0.112327	0.516019	126	10	34	72	Mutually_Exclusive	10/106	0.80111	1	0	777	0	10	34	Mutually_Exclusive	0/44	1	1	0	478	0	5	21	Mutually_Exclusive	0/26	1	1	0	230	0	5	10	Mutually_Exclusive	0/15	1	1	0	79	0	3	5	Mutually_Exclusive	0/8	1	1	0
MAP3K21	TRPS1	MAP3K21 : TRPS1	0.112558	1.69354	129	25	50	38	Co_Occurence	25/88	0.80111	0.41041	0	744	0	46	31	Mutually_Exclusive	0/77	1	0.614356	0	458	0	29	17	Mutually_Exclusive	0/46	1	1	0	218	0	15	12	Mutually_Exclusive	0/27	1	1	0	79	0	5	3	Mutually_Exclusive	0/8	1	0.609078	0
ELF3	AREG	AREG : ELF3	0.112795	4.35188	220	2	10	10	Co_Occurence	2/20	0.80111
RFX5	AMER1	AMER1 : RFX5	0.112808	1.76303	144	19	43	36	Co_Occurence	19/79	0.80111	0.0880846	5.38428	746	2	69	4	Co_Occurence	2/73	1	0.381551	2.51559	454	1	45	4	Co_Occurence	1/49	1	0.0693878	Inf	228	1	16	0	Co_Occurence	1/16	1										0.15208	11.892
AMER1	ATM	AMER1 : ATM	0.112904	1.63865	130	24	50	38	Co_Occurence	24/88	0.80111	1	0.921127	693	5	57	66	Mutually_Exclusive	5/123	1	0.740241	1.15884	432	3	26	43	Co_Occurence	3/69	1	0.387002	0	204	0	24	17	Mutually_Exclusive	0/41	1	1	1.16447	70	1	10	6	Co_Occurence	1/16	1	0.223845	2.07654
SETD5	RPL10	RPL10 : SETD5	0.112976	2.40268	181	6	10	45	Co_Occurence	6/55	0.80111	1	0	801	0	13	7	Mutually_Exclusive	0/20	1	1	0	490	0	10	4	Mutually_Exclusive	0/14	1	1	0	241	0	2	2	Mutually_Exclusive	0/4	1										1	0
ACVR1B	FBXW7	ACVR1B : FBXW7	0.113257	1.78126	135	20	63	24	Co_Occurence	20/87	0.80111	0.628739	1.6615	705	2	106	8	Co_Occurence	2/114	1	0.427585	2.1447	447	1	52	4	Co_Occurence	1/56	1	0.593151	1.28702	201	1	39	4	Co_Occurence	1/43	1	0.460776	2.27271	69	1	15	2	Co_Occurence	1/17	1	1	0
PIK3R1	FBXW7	FBXW7 : PIK3R1	0.113257	1.78126	135	20	63	24	Co_Occurence	20/87	0.80111	0.561563	0.541995	689	2	106	24	Mutually_Exclusive	2/130	1	0.713379	0.414948	431	1	52	20	Mutually_Exclusive	1/72	1	1	0	201	0	40	4	Mutually_Exclusive	0/44	1	1	0	69	0	16	2	Mutually_Exclusive	0/18	1	0.598609	1.20394
CBWD1	SETD5	CBWD1 : SETD5	0.113315	7.66543	190	2	49	1	Co_Occurence	2/50	0.80111
RPS16	SETD5	RPS16 : SETD5	0.113315	7.66543	190	2	49	1	Co_Occurence	2/50	0.80111	1	0	813	0	7	1	Mutually_Exclusive	0/8	1	1	0	499	0	4	1	Mutually_Exclusive	0/5	1
MAP2K7	TCF12	MAP2K7 : TCF12	0.114146	2.08601	179	8	36	19	Co_Occurence	8/55	0.803663	1	0	793	0	13	15	Mutually_Exclusive	0/28	1	1	0	491	0	6	7	Mutually_Exclusive	0/13	1	1	0	235	0	5	5	Mutually_Exclusive	0/10	1	1	0	81	0	2	4	Mutually_Exclusive	0/6	1	1	0
RNF43	BRAF	BRAF : RNF43	1.74524e-06	4.46637	34	142	29	37	Co_Occurence	142/66	0.00265276	1.02478e-08	12.134	733	14	60	14	Co_Occurence	14/74	6.12816e-06	1	0	480	0	16	8	Mutually_Exclusive	0/24	1	3.46282e-06	12.1961	191	12	37	5	Co_Occurence	12/42	0.00226007	0.0122801	7.56441	57	6	22	2	Co_Occurence	6/24	1	1	0
CDKN1B	CSF3	CDKN1B : CSF3	0.114544	3.12934	208	3	22	9	Co_Occurence	3/31	0.803663	1	0	815	0	3	3	Mutually_Exclusive	0/6	1										1	0	242	0	2	1	Mutually_Exclusive	0/3	1	1	0	85	0	1	1	Mutually_Exclusive	0/2	1	1	0
FBXW7	AREG	AREG : FBXW7	0.114559	2.82355	154	7	5	76	Co_Occurence	7/81	0.803663
CD58	BMPR2	BMPR2 : CD58	0.115016	1.87417	80	31	120	11	Co_Occurence	31/131	0.803663	1	0	806	0	13	2	Mutually_Exclusive	0/15	1	1	0	498	0	5	1	Mutually_Exclusive	0/6	1	1	0	237	0	7	1	Mutually_Exclusive	0/8	1	1	0	82	0	4	1	Mutually_Exclusive	0/5	1	1	0
CTNND1	ARHGAP5	ARHGAP5 : CTNND1	0.115029	1.85758	152	15	51	24	Co_Occurence	15/75	0.803663	1	0	793	0	8	20	Mutually_Exclusive	0/28	1	1	0	488	0	4	12	Mutually_Exclusive	0/16	1	1	0	233	0	4	8	Mutually_Exclusive	0/12	1	1	0	82	0	3	2	Mutually_Exclusive	0/5	1	1	0
ACVR1B	PCBP1	ACVR1B : PCBP1	0.115243	3.5235	194	3	4	41	Co_Occurence	3/45	0.803663	1	0	785	0	26	10	Mutually_Exclusive	0/36	1	1	0	480	0	19	5	Mutually_Exclusive	0/24	1	1	0	235	0	5	5	Mutually_Exclusive	0/10	1	1	0	82	0	2	3	Mutually_Exclusive	0/5	1	1	0
PIK3R1	PCBP1	PCBP1 : PIK3R1	0.115243	3.5235	194	3	4	41	Co_Occurence	3/45	0.803663	0.572556	1.23166	770	1	25	25	Co_Occurence	1/50	1	0.561223	1.29093	465	1	18	20	Co_Occurence	1/38	1	1	0	236	0	5	4	Mutually_Exclusive	0/9	1	1	0	83	0	2	2	Mutually_Exclusive	0/4	1	1	0
RGMB	NRAS	NRAS : RGMB	0.11558	4.4983	216	2	5	19	Co_Occurence	2/24	0.803663	1	0	772	0	39	10	Mutually_Exclusive	0/49	1	1	0	466	0	31	7	Mutually_Exclusive	0/38	1	1	0	238	0	5	2	Mutually_Exclusive	0/7	1	1	0	85	0	1	1	Mutually_Exclusive	0/2	1	1	0
RGMB	RPS6	RGMB : RPS6	0.11558	4.4983	216	2	5	19	Co_Occurence	2/24	0.803663	1	0	802	0	9	10	Mutually_Exclusive	0/19	1	1	0	490	0	7	7	Mutually_Exclusive	0/14	1	1	0	242	0	1	2	Mutually_Exclusive	0/3	1	1	0	85	0	1	1	Mutually_Exclusive	0/2	1	1	0
RUNX1	BAX	BAX : RUNX1	0.115641	1.94554	157	11	59	15	Co_Occurence	11/74	0.803663	1	0	809	0	7	5	Mutually_Exclusive	0/12	1	1	0	497	0	4	3	Mutually_Exclusive	0/7	1	1	0	240	0	3	2	Mutually_Exclusive	0/5	1										1	0
ZFP36L2	SMAD3	SMAD3 : ZFP36L2	0.115827	2.25181	163	9	11	59	Co_Occurence	9/70	0.803663	1	0.951877	731	2	24	64	Mutually_Exclusive	2/88	1	1	0	453	0	9	42	Mutually_Exclusive	0/51	1	0.266357	2.28877	215	2	11	17	Co_Occurence	2/28	1	1	1.16447	70	1	10	6	Co_Occurence	1/16	1	1	0
SLC12A2	ARID1B	ARID1B : SLC12A2	0.116023	2.01631	149	12	68	13	Co_Occurence	12/81	0.803663	0.510955	1.47998	773	1	29	18	Co_Occurence	1/47	1	1	0	472	0	20	12	Mutually_Exclusive	0/32	1	0.182322	6.50965	232	1	7	5	Co_Occurence	1/12	1										1	0
SLC12A2	RBM10	RBM10 : SLC12A2	0.116143	2.07496	177	8	40	17	Co_Occurence	8/57	0.803663	0.126351	3.64568	777	2	25	17	Co_Occurence	2/42	1	0.253541	3.95449	481	1	11	11	Co_Occurence	1/22	1	0.243116	4.52479	229	1	10	5	Co_Occurence	1/15	1										1	0
CYP2A6	ARID1A	ARID1A : CYP2A6	0.117078	2.21515	112	15	108	7	Co_Occurence	15/115	0.807494	1	0	765	0	49	7	Mutually_Exclusive	0/56	1	1	0	472	0	26	6	Mutually_Exclusive	0/32	1	1	0	227	0	17	1	Mutually_Exclusive	0/18	1	1	0	80	0	6	1	Mutually_Exclusive	0/7	1	1	0
B2M	SOX9	B2M : SOX9	0.117085	0.530389	130	10	39	63	Mutually_Exclusive	10/102	0.807494	1	0.983787	697	2	109	13	Mutually_Exclusive	2/122	1	1	0	430	0	68	6	Mutually_Exclusive	0/74	1	0.320144	2.05301	204	2	33	6	Co_Occurence	2/39	1	0.0408982	Inf	69	2	16	0	Co_Occurence	2/16	1	1	0
NONO	RPS15	NONO : RPS15	0.117228	4.92235	209	2	3	28	Co_Occurence	2/31	0.807494	1	0	801	0	16	4	Mutually_Exclusive	0/20	1	1	0	490	0	13	1	Mutually_Exclusive	0/14	1	1	0	241	0	2	2	Mutually_Exclusive	0/4	1	1	0	85	0	1	1	Mutually_Exclusive	0/2	1	1	0
TCF7L2	FOXP2	FOXP2 : TCF7L2	0.117678	2.01328	154	12	15	61	Co_Occurence	12/76	0.809366	0.277443	2.18996	728	2	8	83	Co_Occurence	2/91	1	0.584225	1.2459	445	1	7	51	Co_Occurence	1/58	1	0.114286	Inf	217	1	0	27	Co_Occurence	1/27	1	0.0574713	Inf	82	1	0	4	Co_Occurence	1/4	1	0.399231	2.388
FLCN	BRAF	BRAF : FLCN	0.118386	1.85817	61	40	131	10	Co_Occurence	40/141	0.811102	1	0	741	0	74	6	Mutually_Exclusive	0/80	1	1	0	483	0	16	5	Mutually_Exclusive	0/21	1	1	0	195	0	49	1	Mutually_Exclusive	0/50	1	1	0	58	0	28	1	Mutually_Exclusive	0/29	1	1	0
SIN3A	PTEN	PTEN : SIN3A	0.118488	1.81012	151	15	52	24	Co_Occurence	15/76	0.811102	1	0	776	0	26	19	Mutually_Exclusive	0/45	1	1	0	483	0	10	11	Mutually_Exclusive	0/21	1	1	0	225	0	15	5	Mutually_Exclusive	0/20	1	1	0	77	0	7	3	Mutually_Exclusive	0/10	1	1	0
ZFP36L2	TCF7L2	TCF7L2 : ZFP36L2	0.118628	1.66909	127	26	47	42	Co_Occurence	26/89	0.811102	0.835949	0.855851	676	6	79	60	Mutually_Exclusive	6/139	1	1	0.908034	414	4	48	38	Mutually_Exclusive	4/86	1	1	0.905362	200	2	26	17	Mutually_Exclusive	2/43	1	1	0	75	0	5	7	Mutually_Exclusive	0/12	1	0.144578	0
CASP8	BRAF	BRAF : CASP8	0.118642	1.71938	56	54	117	15	Co_Occurence	54/132	0.811102	1	0	741	0	74	6	Mutually_Exclusive	0/80	1	1	0	486	0	16	2	Mutually_Exclusive	0/18	1	1	0	193	0	49	3	Mutually_Exclusive	0/52	1	1	0	58	0	28	1	Mutually_Exclusive	0/29	1	1	0
KRAS	AKT1	AKT1 : KRAS	0.119248	2.0386	179	8	20	35	Co_Occurence	8/55	0.812557	1	1.06078	388	8	7	418	Co_Occurence	8/425	1	0.0907015	Inf	277	3	0	224	Co_Occurence	3/224	1	0.103745	0.309853	82	4	7	152	Mutually_Exclusive	4/159	1	1	0.884981	38	3	3	43	Mutually_Exclusive	3/46	1	0.0839838	Inf
ARID2	ZNRF3	ARID2 : ZNRF3	0.119271	1.62088	122	26	63	31	Co_Occurence	26/94	0.812557	0.188161	5.70273	791	1	6	23	Co_Occurence	1/29	1	1	0	491	0	2	11	Mutually_Exclusive	0/13	1	0.18303	6.8447	230	1	3	11	Co_Occurence	1/14	1	0.101052	18.1788	82	1	2	2	Co_Occurence	1/4	1	1	0
CBWD1	PIGW	CBWD1 : PIGW	0.119389	12.3765	230	1	9	2	Co_Occurence	1/11	0.812557
NONO	FUS	FUS : NONO	0.120195	2.55087	200	4	12	26	Co_Occurence	4/38	0.815342
ATM	FOXP2	ATM : FOXP2	0.12054	1.96819	153	12	15	62	Co_Occurence	12/77	0.815342	0.546031	1.36552	750	1	9	61	Co_Occurence	1/70	1	1	0	467	0	8	29	Mutually_Exclusive	0/37	1	1	0	220	0	1	24	Mutually_Exclusive	0/25	1	1	0	75	0	1	11	Mutually_Exclusive	0/12	1	1	0
PIGW	SOX9	PIGW : SOX9	0.120794	2.75564	187	4	45	6	Co_Occurence	4/51	0.815342	1	0.913067	703	1	110	7	Mutually_Exclusive	1/117	1	0.440998	2.14999	433	1	67	3	Co_Occurence	1/70	1	1	0	207	0	35	3	Mutually_Exclusive	0/38	1										1	0
ERBB3	BMPR2	BMPR2 : ERBB3	0.121014	2.05283	83	25	126	8	Co_Occurence	25/134	0.815342	0.471375	1.68723	770	1	12	38	Co_Occurence	1/50	1	1	0	479	0	5	20	Mutually_Exclusive	0/25	1	0.380507	2.46446	223	1	6	15	Co_Occurence	1/21	1	1	0	77	0	4	6	Mutually_Exclusive	0/10	1	1	0
CDKN2A	TGIF1	CDKN2A : TGIF1	0.121257	2.98003	210	3	15	14	Co_Occurence	3/29	0.815342	1	0	791	0	24	6	Mutually_Exclusive	0/30	1	1	0	483	0	18	3	Mutually_Exclusive	0/21	1	1	0	239	0	5	1	Mutually_Exclusive	0/6	1	1	0	83	0	2	2	Mutually_Exclusive	0/4	1	1	0
ARID1B	ZNRF3	ARID1B : ZNRF3	0.121258	1.55258	108	35	54	45	Co_Occurence	35/99	0.815342	1	0	784	0	7	30	Mutually_Exclusive	0/37	1	1	0	482	0	2	20	Mutually_Exclusive	0/22	1	1	0	233	0	4	8	Mutually_Exclusive	0/12	1	1	0	81	0	3	3	Mutually_Exclusive	0/6	1	1	0
ZNF554	SIN3A	SIN3A : ZNF554	0.121337	3.27749	198	3	36	5	Co_Occurence	3/41	0.815342
BRAF	CYP7B1	BRAF : CYP7B1	0.121339	0.50908	59	16	12	155	Mutually_Exclusive	16/167	0.815342	0.672933	1.26869	731	2	16	72	Co_Occurence	2/88	1	0.301275	3.17417	478	1	10	15	Co_Occurence	1/25	1	1	1	192	1	4	48	Mutually_Exclusive	1/52	1	1	0	57	0	2	28	Mutually_Exclusive	0/30	1	0.0321816	9.93435
TP53	AREG	AREG : TP53	0.121407	2.66427	151	7	5	79	Co_Occurence	7/84	0.815342
CYP2A6	KLF5	CYP2A6 : KLF5	0.122739	2.97996	209	3	11	19	Co_Occurence	3/30	0.82187	1	0	790	0	24	7	Mutually_Exclusive	0/31	1	1	0	481	0	17	6	Mutually_Exclusive	0/23	1	1	0	240	0	4	1	Mutually_Exclusive	0/5	1	1	0	85	0	1	1	Mutually_Exclusive	0/2	1	1	0
TP53	TGIF1	TGIF1 : TP53	0.12274	0.34103	141	3	15	83	Mutually_Exclusive	3/98	0.82187	0.185916	0.562913	257	13	11	540	Mutually_Exclusive	13/551	1	0.231989	0.512405	99	12	6	387	Mutually_Exclusive	12/393	1	0.380994	0.296732	130	1	4	110	Mutually_Exclusive	1/114	1	1	1.07227	44	1	1	41	Co_Occurence	1/42	1	0.287614	0.50847
ZNF554	TBP	TBP : ZNF554	0.123132	4.21148	217	2	17	6	Co_Occurence	2/23	0.823287
BCL9	ANKRD40	ANKRD40 : BCL9	0.123581	1.93284	147	12	13	70	Co_Occurence	12/83	0.823875	0.119304	11.7843	785	1	2	33	Co_Occurence	1/35	1	1	0	482	0	1	21	Mutually_Exclusive	0/22	1	0.0408163	Inf	235	1	0	9	Co_Occurence	1/9	1										0.109532	13.5036
BCL9	SLC12A2	BCL9 : SLC12A2	0.123581	1.93284	147	12	13	70	Co_Occurence	12/83	0.823875	1	0	768	0	19	34	Mutually_Exclusive	0/53	1	1	0	471	0	12	21	Mutually_Exclusive	0/33	1	1	0	229	0	6	10	Mutually_Exclusive	0/16	1										1	0
ACVR2A	MIDEAS	ACVR2A : MIDEAS	0.124217	2.08211	33	62	7	140	Co_Occurence	62/147	0.825016	0.266016	3.71716	783	1	7	30	Co_Occurence	1/37	1	0.0509719	39.2472	490	1	1	12	Co_Occurence	1/13	1	1	0	225	0	5	15	Mutually_Exclusive	0/20	1	1	0	76	0	1	10	Mutually_Exclusive	0/11	1	0.0408816	51.9428
CTNNB1	TRPS1	CTNNB1 : TRPS1	0.124271	1.92452	152	12	63	15	Co_Occurence	12/78	0.825016	0.157656	2.07316	741	4	42	34	Co_Occurence	4/76	1	0.167626	2.37026	453	3	26	22	Co_Occurence	3/48	1	0.569517	1.29609	218	1	14	12	Co_Occurence	1/26	1	1	0	77	0	5	5	Mutually_Exclusive	0/10	1	0.0703779	3.89406
SKA3	AXIN2	AXIN2 : SKA3	0.124451	0.211486	167	1	61	13	Mutually_Exclusive	1/74	0.825016	1	0	791	0	22	8	Mutually_Exclusive	0/30	1	1	0	486	0	12	6	Mutually_Exclusive	0/18	1	1	0	237	0	6	2	Mutually_Exclusive	0/8	1	1	0	83	0	3	1	Mutually_Exclusive	0/4	1	1	0
ZFP36L2	ACVR2A	ACVR2A : ZFP36L2	0.124476	2.03416	33	61	141	7	Co_Occurence	61/148	0.825016	0.0952131	2.29496	729	5	26	61	Co_Occurence	5/87	1	0.614068	0	449	0	13	42	Mutually_Exclusive	0/55	1	0.00299082	7.58776	216	5	10	14	Co_Occurence	5/24	0.616425	0.182705	3.52314	72	2	8	5	Co_Occurence	2/13	1	1	0
CYP2A6	PCBP1	CYP2A6 : PCBP1	0.12533	4.25661	215	2	5	20	Co_Occurence	2/25	0.82947	1	0	788	0	26	7	Mutually_Exclusive	0/33	1	1	0	479	0	19	6	Mutually_Exclusive	0/25	1	1	0	239	0	5	1	Mutually_Exclusive	0/6	1	1	0	84	0	2	1	Mutually_Exclusive	0/3	1	1	0
TCF12	BMPR2	BMPR2 : TCF12	0.125641	1.76633	79	32	119	12	Co_Occurence	32/131	0.830321	0.188636	5.50086	796	1	12	12	Co_Occurence	1/24	1	1	0	493	0	5	6	Mutually_Exclusive	0/11	1	0.135975	9.4926	234	1	6	4	Co_Occurence	1/10	1	0.0903502	23.8158	82	1	3	1	Co_Occurence	1/4	1	1	0
RGMB	PTEN	PTEN : RGMB	0.12591	2.1005	163	9	58	12	Co_Occurence	9/70	0.830896	0.276472	3.48371	786	1	25	9	Co_Occurence	1/34	1	0.131629	8.92256	488	1	9	6	Co_Occurence	1/15	1	1	0	228	0	15	2	Mutually_Exclusive	0/17	1	1	0	79	0	7	1	Mutually_Exclusive	0/8	1	1	0
TRPS1	ARID1A	ARID1A : TRPS1	0.126134	1.57802	88	44	79	31	Co_Occurence	44/110	0.831175	0.750433	1.1055	729	3	46	43	Co_Occurence	3/89	1	1	0.64334	450	1	25	28	Mutually_Exclusive	1/53	1	1	0.95553	214	1	16	14	Mutually_Exclusive	1/30	1	0.306585	3.75362	77	1	5	4	Co_Occurence	1/9	1	0.351701	1.785
SREK1IP1	ARID1B	ARID1B : SREK1IP1	0.12712	1.7706	142	16	64	20	Co_Occurence	16/84	0.833223	0.138585	8.99023	788	1	29	3	Co_Occurence	1/32	1	0.114605	12.4866	482	1	19	2	Co_Occurence	1/21	1	1	0	236	0	8	1	Mutually_Exclusive	0/9	1	1	0	83	0	3	1	Mutually_Exclusive	0/4	1	1	0
PIK3CA	TCF12	PIK3CA : TCF12	0.127635	1.71706	121	23	21	77	Co_Occurence	23/98	0.833223	0.481379	0.368888	659	1	12	149	Mutually_Exclusive	1/161	1	1	1.16399	425	1	5	73	Co_Occurence	1/78	1	0.338258	0	180	0	5	60	Mutually_Exclusive	0/65	1	1	0	58	0	2	27	Mutually_Exclusive	0/29	1	0.571008	1.37333
CTNND1	TCF7L2	CTNND1 : TCF7L2	0.12773	1.77736	146	16	57	23	Co_Occurence	16/80	0.833223	0.711799	0.449571	717	1	84	19	Mutually_Exclusive	1/103	1	1	0.786451	441	1	51	11	Mutually_Exclusive	1/62	1	0.602048	0	209	0	28	8	Mutually_Exclusive	0/36	1	1	0	80	0	5	2	Mutually_Exclusive	0/7	1	0.608119	0
AMER1	ZNRF3	AMER1 : ZNRF3	0.127731	1.60339	119	28	61	34	Co_Occurence	28/95	0.833223	1	0	743	0	7	71	Mutually_Exclusive	0/78	1	1	0	456	0	2	46	Mutually_Exclusive	0/48	1	1	0	224	0	4	17	Mutually_Exclusive	0/21	1	1	0	77	0	3	7	Mutually_Exclusive	0/10	1	1	0
CASP8	RFX5	CASP8 : RFX5	0.128012	0.557291	129	11	44	58	Mutually_Exclusive	11/102	0.833223	1	0	809	0	6	6	Mutually_Exclusive	0/12	1	1	0	497	0	5	2	Mutually_Exclusive	0/7	1	1	0	241	0	1	3	Mutually_Exclusive	0/4	1										1	0
TCF12	ACVR1B	ACVR1B : TCF12	0.12802	0.396235	158	4	40	40	Mutually_Exclusive	4/80	0.833223	1	0	798	0	10	13	Mutually_Exclusive	0/23	1	1	0	493	0	5	6	Mutually_Exclusive	0/11	1	1	0	235	0	5	5	Mutually_Exclusive	0/10	1	1	0	82	0	3	2	Mutually_Exclusive	0/5	1	1	0
CTNND1	FLCN	CTNND1 : FLCN	0.128232	1.92394	165	12	38	27	Co_Occurence	12/65	0.833223	1	0	795	0	6	20	Mutually_Exclusive	0/26	1	1	0	487	0	5	12	Mutually_Exclusive	0/17	1	1	0	236	0	1	8	Mutually_Exclusive	0/9	1	1	0	84	0	1	2	Mutually_Exclusive	0/3	1	1	0
TBP	ASXL1	ASXL1 : TBP	0.128262	2.27471	150	10	73	9	Co_Occurence	10/82	0.833223	1	0	796	0	17	8	Mutually_Exclusive	0/25	1	1	0	492	0	7	5	Mutually_Exclusive	0/12	1	1	0	233	0	9	3	Mutually_Exclusive	0/12	1	1	0	82	0	4	1	Mutually_Exclusive	0/5	1	1	0
TP53	PIK3CA	PIK3CA : TP53	0.892524	0.96093	91	35	65	51	Mutually_Exclusive	35/116	1	2.55336e-08	0.352909	189	71	79	482	Mutually_Exclusive	71/561	1.33604e-05	0.0289313	0.523239	82	51	23	348	Mutually_Exclusive	51/371	1	2.30039e-05	0.24692	87	13	47	98	Mutually_Exclusive	13/145	0.0112604	0.17349	0.518665	28	10	17	32	Mutually_Exclusive	10/49	1	0.0252092	0.453776
NOGP8	TAP2	NOGP8 : TAP2	0.12844	3.32658	192	3	43	4	Co_Occurence	3/47	0.833223	1	0	813	0	6	2	Mutually_Exclusive	0/8	1										1	0	242	0	2	1	Mutually_Exclusive	0/3	1	1	0	85	0	1	1	Mutually_Exclusive	0/2	1
CDKN2A	FLCN	CDKN2A : FLCN	0.128455	2.23483	181	6	44	11	Co_Occurence	6/55	0.833223	1	0	809	0	6	6	Mutually_Exclusive	0/12	1	1	0	496	0	5	3	Mutually_Exclusive	0/8	1	1	0	243	0	1	1	Mutually_Exclusive	0/2	1	1	0	84	0	1	2	Mutually_Exclusive	0/3	1	1	0
PIK3CA	NOGP8	NOGP8 : PIK3CA	0.128766	3.66458	140	5	2	95	Co_Occurence	5/97	0.833846	0.332209	4.48499	670	1	1	149	Co_Occurence	1/150	1										1	0	184	0	1	60	Mutually_Exclusive	0/61	1	1	0	59	0	1	27	Mutually_Exclusive	0/28	1
RFX5	BRAF	BRAF : RFX5	0.128917	0.59223	50	34	137	21	Mutually_Exclusive	34/158	0.833846	0.433663	2.03056	742	1	73	5	Co_Occurence	1/78	1	0.149524	7.97846	484	1	15	4	Co_Occurence	1/19	1	1	0	195	0	49	1	Mutually_Exclusive	0/50	1										0.0742979	26.6494
TCF7L2	TRPS1	TCF7L2 : TRPS1	0.129656	1.61187	122	28	47	45	Co_Occurence	28/92	0.834295	0.462634	1.32102	696	6	40	79	Co_Occurence	6/119	1	0.525714	1.4222	427	4	25	48	Co_Occurence	4/73	1	1	0.53814	203	1	14	27	Mutually_Exclusive	1/41	1	1	0	77	0	5	5	Mutually_Exclusive	0/10	1	1	0.987895
CTNNB1	BCL9	BCL9 : CTNNB1	0.129781	1.95898	146	13	69	14	Co_Occurence	13/83	0.834295	0.20451	2.07667	752	3	31	35	Co_Occurence	3/66	1	0.27977	2.10116	460	2	19	23	Co_Occurence	2/42	1	0.426377	2.0566	223	1	9	12	Co_Occurence	1/21	1	0.261558	4.71635	78	1	4	4	Co_Occurence	1/8	1	0.424294	2.04698
TYRO3	BCL9	BCL9 : TYRO3	0.129977	1.82597	140	17	65	20	Co_Occurence	17/85	0.834295	0.610489	1.10519	766	1	33	21	Co_Occurence	1/54	1	1	0	473	0	21	10	Mutually_Exclusive	0/31	1	0.34607	2.77212	226	1	9	9	Co_Occurence	1/18	1	0.214222	6.29553	79	1	4	3	Co_Occurence	1/7	1	1	0
TCF12	BCL9L	BCL9L : TCF12	0.130268	1.6812	120	23	78	21	Co_Occurence	23/99	0.834295	0.471375	1.68723	770	1	38	12	Co_Occurence	1/50	1	1	0	472	0	26	6	Mutually_Exclusive	0/32	1	0.171972	7.10777	232	1	8	4	Co_Occurence	1/12	1	1	0	83	0	2	2	Mutually_Exclusive	0/4	1	1	0
RGMB	BCOR	BCOR : RGMB	0.130415	2.0525	162	9	59	12	Co_Occurence	9/71	0.834295	1	0	797	0	14	10	Mutually_Exclusive	0/24	1	1	0	493	0	4	7	Mutually_Exclusive	0/11	1	1	0	235	0	8	2	Mutually_Exclusive	0/10	1	1	0	84	0	2	1	Mutually_Exclusive	0/3	1	1	0
RGMB	ZFP36L2	RGMB : ZFP36L2	0.130415	2.0525	162	9	59	12	Co_Occurence	9/71	0.834295	0.569533	1.2748	746	1	65	9	Co_Occurence	1/74	1	0.458224	1.85068	456	1	41	6	Co_Occurence	1/47	1	1	0	224	0	19	2	Mutually_Exclusive	0/21	1	1	0	79	0	7	1	Mutually_Exclusive	0/8	1	1	0
CSF3	MBD6	CSF3 : MBD6	0.13045	1.9251	139	13	78	12	Co_Occurence	13/90	0.834295	1	0	810	0	8	3	Mutually_Exclusive	0/11	1										1	0	240	0	3	2	Mutually_Exclusive	0/5	1	1	0	85	0	1	1	Mutually_Exclusive	0/2	1	1	0
PRAC2	MBD6	MBD6 : PRAC2	0.13045	1.9251	139	13	78	12	Co_Occurence	13/90	0.834295	1	0	809	0	8	4	Mutually_Exclusive	0/12	1	1	0	498	0	4	2	Mutually_Exclusive	0/6	1	1	0	240	0	3	2	Mutually_Exclusive	0/5	1
CYP7B1	NONO	CYP7B1 : NONO	0.130941	2.15063	190	6	24	22	Co_Occurence	6/46	0.834593	1	0	799	0	4	18	Mutually_Exclusive	0/22	1	1	0	492	0	1	11	Mutually_Exclusive	0/12	1	1	0	238	0	2	5	Mutually_Exclusive	0/7	1	1	0	84	0	1	2	Mutually_Exclusive	0/3	1	1	0
KLF5	TCF7L2	KLF5 : TCF7L2	0.131025	2.44432	162	7	66	7	Co_Occurence	7/73	0.834593	0.500064	0.369356	713	1	84	23	Mutually_Exclusive	1/107	1	1	0.534841	436	1	51	16	Mutually_Exclusive	1/67	1	1	0	213	0	28	4	Mutually_Exclusive	0/32	1	1	0	81	0	5	1	Mutually_Exclusive	0/6	1	1	0
TBP	MAP2K4	MAP2K4 : TBP	0.131678	2.4247	201	4	22	15	Co_Occurence	4/37	0.834593	0.129068	8.72118	800	1	13	7	Co_Occurence	1/20	1	0.086485	15.0229	491	1	8	4	Co_Occurence	1/12	1	1	0	238	0	4	3	Mutually_Exclusive	0/7	1										1	0
CEP170	TCF12	CEP170 : TCF12	0.131981	1.86956	165	12	32	33	Co_Occurence	12/65	0.834593	1	0	787	0	13	21	Mutually_Exclusive	0/34	1	1	0	484	0	6	14	Mutually_Exclusive	0/20	1	1	0	233	0	5	7	Mutually_Exclusive	0/12	1	1	0	81	0	2	4	Mutually_Exclusive	0/6	1	1	0
PCBP1	BCL9L	BCL9L : PCBP1	0.132037	3.60083	139	5	96	2	Co_Occurence	5/98	0.834593	1	0.797033	757	1	38	25	Mutually_Exclusive	1/63	1	0.614791	0	459	0	26	19	Mutually_Exclusive	0/45	1	1	0	231	0	9	5	Mutually_Exclusive	0/14	1	1	0	83	0	2	2	Mutually_Exclusive	0/4	1	0.362456	2.57381
WASHC2C	CTNND1	CTNND1 : WASHC2C	0.132052	2.03524	177	9	30	26	Co_Occurence	9/56	0.834593	1	0	795	0	20	6	Mutually_Exclusive	0/26	1	1	0	489	0	12	3	Mutually_Exclusive	0/15	1	1	0	234	0	8	3	Mutually_Exclusive	0/11	1	1	0	84	0	2	1	Mutually_Exclusive	0/3	1
SMAD4	SIN3A	SIN3A : SMAD4	0.132052	2.03524	177	9	30	26	Co_Occurence	9/56	0.834593	0.478493	1.42872	709	3	16	93	Co_Occurence	3/109	1	0.59148	1.19691	455	1	10	38	Co_Occurence	1/48	1	0.261864	2.72347	193	2	3	47	Co_Occurence	2/50	1	1	1.2467	60	1	2	24	Co_Occurence	1/26	1	1	0
BCOR	NONO	BCOR : NONO	0.132128	1.85202	156	12	18	56	Co_Occurence	12/74	0.834593	1	0	803	0	4	14	Mutually_Exclusive	0/18	1	1	0	499	0	1	4	Mutually_Exclusive	0/5	1	1	0	235	0	2	8	Mutually_Exclusive	0/10	1	1	0	84	0	1	2	Mutually_Exclusive	0/3	1	1	0
CTNND1	SETD5	CTNND1 : SETD5	0.132144	1.86359	164	12	39	27	Co_Occurence	12/66	0.834593	1	0	794	0	7	20	Mutually_Exclusive	0/27	1	1	0	488	0	4	12	Mutually_Exclusive	0/16	1	1	0	235	0	2	8	Mutually_Exclusive	0/10	1										1	0
ZNRF3	MBD6	MBD6 : ZNRF3	0.132895	1.5123	101	39	52	50	Co_Occurence	39/102	0.835427	1	0	806	0	8	7	Mutually_Exclusive	0/15	1	1	0	498	0	4	2	Mutually_Exclusive	0/6	1	1	0	238	0	3	4	Mutually_Exclusive	0/7	1	1	0	83	0	1	3	Mutually_Exclusive	0/4	1	1	0
FUS	AMER1	AMER1 : FUS	0.13317	2.4079	171	7	55	9	Co_Occurence	7/64	0.835427
FUS	AXIN2	AXIN2 : FUS	0.13317	2.4079	171	7	55	9	Co_Occurence	7/64	0.835427
BCL9	APC	APC : BCL9	0.133232	1.53182	95	42	65	40	Co_Occurence	42/105	0.835427	1	0.983609	137	28	650	6	Mutually_Exclusive	28/656	1	1	0.928526	43	19	440	2	Mutually_Exclusive	19/442	1	0.732376	0.717981	76	6	159	4	Mutually_Exclusive	6/163	1	0.649469	0.500504	35	2	47	3	Mutually_Exclusive	2/50	1	0.301118	0.481815
CASP8	FBXW7	CASP8 : FBXW7	0.133613	1.59456	119	29	54	40	Co_Occurence	29/94	0.835427	0.572171	1.32286	708	1	107	5	Co_Occurence	1/112	1	1	0	449	0	53	2	Mutually_Exclusive	0/55	1	1	0	202	0	40	3	Mutually_Exclusive	0/43	1	1	0	70	0	16	1	Mutually_Exclusive	0/17	1	0.202038	8.50759
TAP2	PIK3CA	PIK3CA : TAP2	0.133688	1.71845	120	24	76	22	Co_Occurence	24/98	0.835427	0.302071	2.2506	667	2	148	4	Co_Occurence	2/152	1	0.471241	1.94666	427	1	73	3	Co_Occurence	1/76	1	0.430579	3.10065	184	1	59	1	Co_Occurence	1/60	1	1	0	59	0	27	1	Mutually_Exclusive	0/28	1	0.285816	5.51727
RBM10	TBP	RBM10 : TBP	0.134228	0.208898	176	1	18	47	Mutually_Exclusive	1/65	0.835427	1	0	786	0	8	27	Mutually_Exclusive	0/35	1	1	0	487	0	5	12	Mutually_Exclusive	0/17	1	1	0	231	0	3	11	Mutually_Exclusive	0/14	1	1	0	82	0	1	4	Mutually_Exclusive	0/5	1	1	0
MAP2K4	BMPR2	BMPR2 : MAP2K4	0.134306	2.15657	85	20	131	6	Co_Occurence	20/137	0.835427	1	0	794	0	13	14	Mutually_Exclusive	0/27	1	1	0	490	0	5	9	Mutually_Exclusive	0/14	1	1	0	234	0	7	4	Mutually_Exclusive	0/11	1										1	0
RFX5	TRPS1	RFX5 : TRPS1	0.134784	1.68178	134	22	53	33	Co_Occurence	22/86	0.835427	1	0	769	0	46	6	Mutually_Exclusive	0/52	1	1	0	470	0	29	5	Mutually_Exclusive	0/34	1	1	0	229	0	15	1	Mutually_Exclusive	0/16	1										1	0
PIK3CA	CDH1	CDH1 : PIK3CA	0.135344	1.93327	131	14	11	86	Co_Occurence	14/97	0.835427	0.0038336	5.4093	665	7	6	143	Co_Occurence	7/149	0.458498	0.0983541	3.57833	425	3	5	71	Co_Occurence	3/76	1	0.0141341	Inf	185	3	0	57	Co_Occurence	3/57	1	0.0867292	7.18724	59	3	1	24	Co_Occurence	3/25	1	0.172151	3.74262
PIK3R1	ARID1A	ARID1A : PIK3R1	0.135838	1.68385	102	27	96	17	Co_Occurence	27/113	0.835427	0.664397	1.32572	748	2	47	24	Co_Occurence	2/71	1	0.295815	2.00944	459	2	24	19	Co_Occurence	2/43	1	1	0	224	0	17	4	Mutually_Exclusive	0/21	1	1	0	79	0	6	2	Mutually_Exclusive	0/8	1	1	0
TCF12	ARID1A	ARID1A : TCF12	0.135838	1.68385	102	27	96	17	Co_Occurence	27/113	0.835427	1	0	759	0	49	13	Mutually_Exclusive	0/62	1	1	0	472	0	26	6	Mutually_Exclusive	0/32	1	1	0	223	0	17	5	Mutually_Exclusive	0/22	1	1	0	79	0	6	2	Mutually_Exclusive	0/8	1	1	0
CD58	BRAF	BRAF : CD58	0.135951	1.94948	63	34	137	8	Co_Occurence	34/145	0.835427	1	0	745	0	74	2	Mutually_Exclusive	0/76	1	1	0	487	0	16	1	Mutually_Exclusive	0/17	1	1	0	195	0	49	1	Mutually_Exclusive	0/50	1	1	0	58	0	28	1	Mutually_Exclusive	0/29	1	1	0
ACVR2A	TCF7L2	ACVR2A : TCF7L2	0.136277	1.89323	32	65	8	137	Co_Occurence	65/145	0.835427	1	0.925162	708	3	82	28	Mutually_Exclusive	3/110	1	0.633709	1.60184	441	2	50	11	Co_Occurence	2/61	1	1	0.53814	203	1	27	14	Mutually_Exclusive	1/41	1	1	0	72	0	5	10	Mutually_Exclusive	0/15	1	0.458048	1.90576
ELF3	SETD5	ELF3 : SETD5	0.136565	2.84158	184	5	46	7	Co_Occurence	5/53	0.835427	1	0	794	0	7	20	Mutually_Exclusive	0/27	1	1	0	491	0	4	9	Mutually_Exclusive	0/13	1	1	0	235	0	2	8	Mutually_Exclusive	0/10	1										1	0
CD58	MIDEAS	CD58 : MIDEAS	0.136609	1.70269	147	16	53	26	Co_Occurence	16/79	0.835427	1	0	811	0	8	2	Mutually_Exclusive	0/10	1	1	0	501	0	2	1	Mutually_Exclusive	0/3	1	1	0	239	0	5	1	Mutually_Exclusive	0/6	1	1	0	85	0	1	1	Mutually_Exclusive	0/2	1	1	0
RPS15	BCOR	BCOR : RPS15	0.136614	3.94259	172	3	65	2	Co_Occurence	3/67	0.835427	1	0	791	0	14	16	Mutually_Exclusive	0/30	1	1	0	487	0	4	13	Mutually_Exclusive	0/17	1	1	0	235	0	8	2	Mutually_Exclusive	0/10	1	1	0	84	0	2	1	Mutually_Exclusive	0/3	1	1	0
APC	TP53	APC : TP53	0.136695	1.54362	93	44	42	63	Co_Occurence	44/105	0.835427	0.556136	1.13427	50	460	93	218	Co_Occurence	460/311	1	0.847555	1.09455	10	364	35	95	Co_Occurence	364/130	1	0.00161474	0.413312	32	63	48	102	Mutually_Exclusive	63/150	0.421555	0.0180922	0.343142	14	18	24	31	Mutually_Exclusive	18/55	1	0.121615	1.88609
BAX	KRAS	BAX : KRAS	0.136975	0.506361	137	8	35	62	Mutually_Exclusive	8/97	0.835427	0.453473	2.33135	393	5	421	2	Co_Occurence	5/423	1	0.331497	3.68747	276	3	224	1	Co_Occurence	3/225	1	1	1.14227	88	2	154	1	Co_Occurence	2/155	1										0.0839838	Inf
KRAS	MIDEAS	KRAS : MIDEAS	0.137097	0.518375	138	8	61	35	Mutually_Exclusive	8/96	0.835427	0.289478	2.80372	393	6	2	420	Co_Occurence	6/422	1	0.202365	Inf	277	2	0	225	Co_Occurence	2/225	1	0.655765	2.30897	88	4	1	152	Co_Occurence	4/153	1	1	Inf	41	1	0	45	Co_Occurence	1/45	1	1	1.27451
RGMB	PIK3R1	PIK3R1 : RGMB	0.137151	0.207828	178	1	43	20	Mutually_Exclusive	1/63	0.835427	1	0	785	0	26	10	Mutually_Exclusive	0/36	1	1	0	476	0	21	7	Mutually_Exclusive	0/28	1	1	0	239	0	4	2	Mutually_Exclusive	0/6	1	1	0	84	0	2	1	Mutually_Exclusive	0/3	1	1	0
ANKRD40	ARID2	ANKRD40 : ARID2	0.137153	1.97416	169	9	48	16	Co_Occurence	9/64	0.835427	1	0	794	0	24	3	Mutually_Exclusive	0/27	1	1	0	492	0	11	1	Mutually_Exclusive	0/12	1	1	0	232	0	12	1	Mutually_Exclusive	0/13	1										1	0
CD58	BAX	BAX : CD58	0.137173	0.524992	138	8	62	34	Mutually_Exclusive	8/96	0.835427	1	0	812	0	7	2	Mutually_Exclusive	0/9	1	1	0	499	0	4	1	Mutually_Exclusive	0/5	1	1	0	241	0	3	1	Mutually_Exclusive	0/4	1										1	0
NOGP8	APC	APC : NOGP8	0.137197	0.203893	129	1	106	6	Mutually_Exclusive	1/112	0.835427	1	Inf	143	2	676	0	Co_Occurence	2/676	1										1	Inf	80	1	164	0	Co_Occurence	1/164	1	1	Inf	38	1	48	0	Co_Occurence	1/48	1
PCBP1	APC	APC : PCBP1	0.137197	0.203893	129	1	106	6	Mutually_Exclusive	1/112	0.835427	1	1.16519	139	22	656	4	Co_Occurence	22/660	1	0.0794796	0.34737	41	15	444	4	Mutually_Exclusive	15/448	1	0.176156	Inf	80	5	160	0	Co_Occurence	5/160	1	0.502272	Inf	38	2	47	0	Co_Occurence	2/47	1	1	0.882304
SIN3A	PIGR	PIGR : SIN3A	0.137202	2.11697	187	6	16	33	Co_Occurence	6/49	0.835427	0.246402	3.9818	791	1	11	18	Co_Occurence	1/29	1	0.124598	9.62821	488	1	5	10	Co_Occurence	1/15	1	1	0	234	0	6	5	Mutually_Exclusive	0/11	1	1	0	80	0	4	3	Mutually_Exclusive	0/7	1	0.118477	10.913
ARID2	B2M	ARID2 : B2M	0.137309	1.64802	134	22	51	35	Co_Occurence	22/86	0.835427	0.0682077	5.4572	784	2	13	22	Co_Occurence	2/35	1	1	0	487	0	6	11	Mutually_Exclusive	0/17	1	0.0523345	7.42672	227	2	6	10	Co_Occurence	2/16	1	0.0681636	34.1066	83	1	1	2	Co_Occurence	1/3	1	1	0
HLA-A	CTNND1	CTNND1 : HLA-A	0.13782	1.80624	163	12	27	40	Co_Occurence	12/67	0.835427	1	0	779	0	20	22	Mutually_Exclusive	0/42	1	1	0	480	0	12	12	Mutually_Exclusive	0/24	1	1	0	231	0	8	6	Mutually_Exclusive	0/14	1	1	0	82	0	2	3	Mutually_Exclusive	0/5	1	1	0
AXIN2	APC	APC : AXIN2	0.137976	0.615936	95	22	85	40	Mutually_Exclusive	22/125	0.835427	1	0.947783	139	18	660	4	Mutually_Exclusive	18/664	1	0.291404	0.479771	43	10	449	2	Mutually_Exclusive	10/451	1	0.666855	2.46124	79	5	160	1	Co_Occurence	5/161	1	1	1.5666	37	2	47	1	Co_Occurence	2/48	1	0.470412	0.546189
KLF5	TRPS1	KLF5 : TRPS1	0.138039	2.34371	160	7	68	7	Co_Occurence	7/75	0.835427	0.639491	1.55476	753	2	44	22	Co_Occurence	2/66	1	0.255308	2.2665	460	2	27	15	Co_Occurence	2/42	1	1	0	226	0	15	4	Mutually_Exclusive	0/19	1	1	0	81	0	5	1	Mutually_Exclusive	0/6	1	0.495372	1.63411
SMAD4	ERBB2	ERBB2 : SMAD4	0.138241	1.95891	176	9	31	26	Co_Occurence	9/57	0.835427	0.497149	0.371364	705	1	20	95	Mutually_Exclusive	1/115	1	1	0.847989	451	1	14	38	Mutually_Exclusive	1/52	1	0.586171	0	191	0	5	49	Mutually_Exclusive	0/54	1										1	0
ACVR1B	MIDEAS	ACVR1B : MIDEAS	0.138569	1.76341	146	17	52	27	Co_Occurence	17/79	0.835427	1	0	803	0	8	10	Mutually_Exclusive	0/18	1	1	0	497	0	2	5	Mutually_Exclusive	0/7	1	1	0	235	0	5	5	Mutually_Exclusive	0/10	1	1	0	83	0	1	3	Mutually_Exclusive	0/4	1	1	0
CDH1	BCL9L	BCL9L : CDH1	0.13864	1.89663	130	14	87	11	Co_Occurence	14/98	0.835427	1	0	769	0	39	13	Mutually_Exclusive	0/52	1	1	0	470	0	26	8	Mutually_Exclusive	0/34	1	1	0	233	0	9	3	Mutually_Exclusive	0/12	1	1	0	81	0	2	4	Mutually_Exclusive	0/6	1	1	0
BMPR2	CTNNB1	BMPR2 : CTNNB1	0.139222	0.519585	77	13	14	138	Mutually_Exclusive	13/152	0.835427	0.118029	3.88745	772	2	36	11	Co_Occurence	2/47	1	0.225409	4.91612	475	1	24	4	Co_Occurence	1/28	1	0.320595	3.11523	226	1	12	6	Co_Occurence	1/18	1	0.214222	6.29553	79	1	4	3	Co_Occurence	1/7	1	0.0940633	20.4955
CYP7B1	DUSP16	CYP7B1 : DUSP16	0.139234	2.36977	200	4	14	24	Co_Occurence	4/38	0.835427	1	0	789	0	14	18	Mutually_Exclusive	0/32	1	1	0	487	0	6	11	Mutually_Exclusive	0/17	1	1	0	234	0	6	5	Mutually_Exclusive	0/11	1	1	0	83	0	2	2	Mutually_Exclusive	0/4	1	1	0
AREG	MBD6	AREG : MBD6	0.139266	2.42393	146	7	84	5	Co_Occurence	7/89	0.835427
CDKN1B	MBD6	CDKN1B : MBD6	0.139266	2.42393	146	7	84	5	Co_Occurence	7/89	0.835427	1	0	810	0	8	3	Mutually_Exclusive	0/11	1	1	0	498	0	4	2	Mutually_Exclusive	0/6	1	1	0	241	0	3	1	Mutually_Exclusive	0/4	1	1	0	85	0	1	1	Mutually_Exclusive	0/2	1	1	0
CDKN1B	BMPR2	BMPR2 : CDKN1B	0.139266	0.412553	84	5	146	7	Mutually_Exclusive	5/153	0.835427	1	0	805	0	13	3	Mutually_Exclusive	0/16	1	1	0	497	0	5	2	Mutually_Exclusive	0/7	1	1	0	237	0	7	1	Mutually_Exclusive	0/8	1	1	0	82	0	4	1	Mutually_Exclusive	0/5	1	1	0
ARID1B	SIN3A	ARID1B : SIN3A	0.139539	1.71319	140	17	22	63	Co_Occurence	17/85	0.835427	1	0	772	0	19	30	Mutually_Exclusive	0/49	1	1	0	473	0	11	20	Mutually_Exclusive	0/31	1	1	0	232	0	5	8	Mutually_Exclusive	0/13	1	1	0	81	0	3	3	Mutually_Exclusive	0/6	1	1	0
MAP2K4	RFX5	MAP2K4 : RFX5	0.139604	1.9504	170	9	46	17	Co_Occurence	9/63	0.835427	1	0	801	0	6	14	Mutually_Exclusive	0/20	1	1	0	490	0	5	9	Mutually_Exclusive	0/14	1	1	0	240	0	1	4	Mutually_Exclusive	0/5	1										1	0
TP53	AKT1	AKT1 : TP53	0.140404	0.458153	134	6	22	80	Mutually_Exclusive	6/102	0.839112	0.582143	0.722704	262	9	6	544	Mutually_Exclusive	9/550	1	1	Inf	105	3	0	396	Co_Occurence	3/396	1	0.552041	1.47192	129	6	5	105	Co_Occurence	6/110	1	0.203938	0.198292	40	1	5	41	Mutually_Exclusive	1/46	1	0.571564	Inf
PIGR	CDH1	CDH1 : PIGR	0.1411	0	195	0	25	22	Mutually_Exclusive	0/47	0.839414	0.175385	6.0054	797	1	12	11	Co_Occurence	1/23	1	1	0	490	0	8	6	Mutually_Exclusive	0/14	1	0.0719721	22.4081	237	1	2	5	Co_Occurence	1/7	1	1	0	79	0	4	4	Mutually_Exclusive	0/8	1	0.0995868	13.6003
CYP2A6	PTEN	CYP2A6 : PTEN	0.141152	0.38611	156	3	64	19	Mutually_Exclusive	3/83	0.839414	0.202368	5.23648	789	1	25	6	Co_Occurence	1/31	1	0.113834	10.7014	489	1	9	5	Co_Occurence	1/14	1	1	0	229	0	15	1	Mutually_Exclusive	0/16	1	1	0	79	0	7	1	Mutually_Exclusive	0/8	1	1	0
ATM	ARID2	ARID2 : ATM	0.141696	1.60442	133	22	35	52	Co_Occurence	22/87	0.839414	0.701377	1.11649	737	2	22	60	Co_Occurence	2/82	1	0.482443	1.65863	465	1	10	28	Co_Occurence	1/38	1	1	0.830646	210	1	11	23	Mutually_Exclusive	1/34	1	0.336761	3.61725	74	1	2	10	Co_Occurence	1/12	1	1	0
ANKRD40	SMAD4	ANKRD40 : SMAD4	0.141844	0.225145	183	1	34	24	Mutually_Exclusive	1/58	0.839414	0.311706	3.7955	723	1	95	2	Co_Occurence	1/97	1	1	0	464	0	39	1	Mutually_Exclusive	0/40	1	1	0	195	0	49	1	Mutually_Exclusive	0/50	1										0.254115	4.98829
PRAC2	WASHC2C	PRAC2 : WASHC2C	0.141844	0.225145	183	1	34	24	Mutually_Exclusive	1/58	0.839414	1	0	811	0	6	4	Mutually_Exclusive	0/10	1	1	0	499	0	3	2	Mutually_Exclusive	0/5	1	1	0	240	0	3	2	Mutually_Exclusive	0/5	1
RPS16	AREG	AREG : RPS16	0.142065	10.0992	228	1	11	2	Co_Occurence	1/13	0.839414
CBWD1	CDKN1B	CBWD1 : CDKN1B	0.142065	10.0992	228	1	11	2	Co_Occurence	1/13	0.839414
RPS16	ELF3	ELF3 : RPS16	0.142065	10.0992	228	1	11	2	Co_Occurence	1/13	0.839414	1	0	800	0	20	1	Mutually_Exclusive	0/21	1	1	0	494	0	9	1	Mutually_Exclusive	0/10	1
HLA-B	CASP8	CASP8 : HLA-B	0.142111	1.6049	134	22	47	39	Co_Occurence	22/86	0.839414	1	0	791	0	6	24	Mutually_Exclusive	0/30	1	1	0	486	0	2	16	Mutually_Exclusive	0/18	1	1	0	235	0	3	7	Mutually_Exclusive	0/10	1	1	0	84	0	1	2	Mutually_Exclusive	0/3	1	1	0
CTNNB1	WASHC2C	CTNNB1 : WASHC2C	0.142456	0.205587	181	1	34	26	Mutually_Exclusive	1/60	0.840362	1	0	777	0	6	38	Mutually_Exclusive	0/44	1	1	0	476	0	3	25	Mutually_Exclusive	0/28	1	1	0	229	0	3	13	Mutually_Exclusive	0/16	1	1	0	81	0	1	5	Mutually_Exclusive	0/6	1
RNF43	MIDEAS	MIDEAS : RNF43	0.143672	1.74727	50	56	13	123	Co_Occurence	56/136	0.846442	0.243317	4.14461	786	1	7	27	Co_Occurence	1/34	1	1	0	494	0	2	8	Mutually_Exclusive	0/10	1	0.304167	3.47038	224	1	4	16	Co_Occurence	1/20	1	0.091954	Inf	79	1	0	7	Co_Occurence	1/7	1	1	0
ZNF554	CD58	CD58 : ZNF554	0.144774	2.98188	195	3	39	5	Co_Occurence	3/44	0.850442
AMER1	PRAC2	AMER1 : PRAC2	0.144816	0.366395	158	3	22	59	Mutually_Exclusive	3/81	0.850442	1	0	746	0	4	71	Mutually_Exclusive	0/75	1	1	0	456	0	2	46	Mutually_Exclusive	0/48	1	1	0	226	0	2	17	Mutually_Exclusive	0/19	1
CTNND1	CSF3	CSF3 : CTNND1	0.144911	2.23906	185	7	18	32	Co_Occurence	7/50	0.850442	1	0	798	0	3	20	Mutually_Exclusive	0/23	1										1	0	235	0	2	8	Mutually_Exclusive	0/10	1	1	0	84	0	1	2	Mutually_Exclusive	0/3	1	1	0
SMAD2	NOGP8	NOGP8 : SMAD2	0.145511	3.83763	213	2	5	22	Co_Occurence	2/27	0.851771	1	0	790	0	2	29	Mutually_Exclusive	0/31	1										1	0	227	0	1	17	Mutually_Exclusive	0/18	1	1	0	70	0	1	16	Mutually_Exclusive	0/17	1
SMAD2	NRAS	NRAS : SMAD2	0.145511	3.83763	213	2	5	22	Co_Occurence	2/27	0.851771	1	0.708886	754	1	38	28	Mutually_Exclusive	1/66	1	1	0	466	0	31	7	Mutually_Exclusive	0/38	1	1	0	223	0	5	17	Mutually_Exclusive	0/22	1	0.183908	Inf	71	1	0	15	Co_Occurence	1/15	1	1	0
KRAS	TRPS1	KRAS : TRPS1	0.145937	0.5347	133	9	66	34	Mutually_Exclusive	9/100	0.852721	0.171416	0.636628	368	19	27	407	Mutually_Exclusive	19/434	1	0.128391	0.531142	257	9	20	218	Mutually_Exclusive	9/238	1	1	1.15007	84	10	5	146	Co_Occurence	10/151	1	0.364525	3.75819	40	4	1	42	Co_Occurence	4/43	1	0.820695	1.17039
HLA-A	CD58	CD58 : HLA-A	0.146125	1.84539	161	13	29	39	Co_Occurence	13/68	0.852721	1	0	797	0	2	22	Mutually_Exclusive	0/24	1	1	0	491	0	1	12	Mutually_Exclusive	0/13	1	1	0	238	0	1	6	Mutually_Exclusive	0/7	1	1	0	83	0	1	3	Mutually_Exclusive	0/4	1	1	0
SREK1IP1	CDKN2A	CDKN2A : SREK1IP1	0.146663	2.59394	194	5	12	31	Co_Occurence	5/43	0.852721	1	0	811	0	6	4	Mutually_Exclusive	0/10	1	1	0	498	0	3	3	Mutually_Exclusive	0/6	1	1	0	243	0	1	1	Mutually_Exclusive	0/2	1	1	0	84	0	2	1	Mutually_Exclusive	0/3	1	1	0
TCF7L2	KRAS	KRAS : TCF7L2	0.146687	1.66581	143	17	26	56	Co_Occurence	17/82	0.852721	0.0289506	1.70337	364	54	372	31	Co_Occurence	54/403	1	0.306155	1.35995	252	27	200	25	Co_Occurence	27/225	1	0.0112792	3.84616	85	24	132	4	Co_Occurence	24/136	1	0.364525	3.75819	40	4	42	1	Co_Occurence	4/43	1	0.0722453	2.1108
CDKN1B	KLF5	CDKN1B : KLF5	0.147066	3.60122	218	2	12	10	Co_Occurence	2/22	0.852721	1	0	794	0	24	3	Mutually_Exclusive	0/27	1	1	0	485	0	17	2	Mutually_Exclusive	0/19	1	1	0	240	0	4	1	Mutually_Exclusive	0/5	1	1	0	85	0	1	1	Mutually_Exclusive	0/2	1	1	0
TRPS1	CD58	CD58 : TRPS1	0.147178	1.66103	142	17	25	58	Co_Occurence	17/83	0.852721	1	0	773	0	2	46	Mutually_Exclusive	0/48	1	1	0	474	0	1	29	Mutually_Exclusive	0/30	1	1	0	229	0	1	15	Mutually_Exclusive	0/16	1	1	0	81	0	1	5	Mutually_Exclusive	0/6	1	1	0
SLC46A3	FLCN	FLCN : SLC46A3	0.147581	1.88223	172	9	41	20	Co_Occurence	9/61	0.852721	1	0	810	0	6	5	Mutually_Exclusive	0/11	1	1	0	496	0	5	3	Mutually_Exclusive	0/8	1	1	0	242	0	1	2	Mutually_Exclusive	0/3	1	1	0	85	0	1	1	Mutually_Exclusive	0/2	1	1	0
CYP2A6	TRPS1	CYP2A6 : TRPS1	0.147797	1.98108	155	10	65	12	Co_Occurence	10/77	0.852721	0.333121	2.84239	769	1	45	6	Co_Occurence	1/51	1	0.300507	3.34353	470	1	28	5	Co_Occurence	1/33	1	1	0	229	0	15	1	Mutually_Exclusive	0/16	1	1	0	81	0	5	1	Mutually_Exclusive	0/6	1	0.260087	4.40873
ARID2	SIN3A	ARID2 : SIN3A	0.147941	1.80202	159	13	26	44	Co_Occurence	13/70	0.852721	0.434514	1.87975	779	1	18	23	Co_Occurence	1/41	1	0.217458	4.79861	483	1	10	10	Co_Occurence	1/20	1	1	0	228	0	5	12	Mutually_Exclusive	0/17	1	1	0	81	0	3	3	Mutually_Exclusive	0/6	1	1	0
SETD5	SMAD3	SETD5 : SMAD3	0.148038	2.17005	178	7	13	44	Co_Occurence	7/57	0.852721	1	0	788	0	26	7	Mutually_Exclusive	0/33	1	1	0	491	0	9	4	Mutually_Exclusive	0/13	1	1	0	230	0	13	2	Mutually_Exclusive	0/15	1										1	0
MAP2K7	BCL9L	BCL9L : MAP2K7	0.148234	1.87004	129	15	86	12	Co_Occurence	15/98	0.852721	0.0303434	5.32467	770	3	36	12	Co_Occurence	3/48	1	0.0458334	7.80776	473	2	24	5	Co_Occurence	2/29	1	1	0	231	0	9	5	Mutually_Exclusive	0/14	1	1	0	81	0	2	4	Mutually_Exclusive	0/6	1	0.0940633	20.4955
RPL10	CTNND1	CTNND1 : RPL10	0.148402	2.55397	192	5	34	11	Co_Occurence	5/45	0.852721	1	0	788	0	20	13	Mutually_Exclusive	0/33	1	1	0	482	0	12	10	Mutually_Exclusive	0/22	1	1	0	235	0	8	2	Mutually_Exclusive	0/10	1	1	0	84	0	2	1	Mutually_Exclusive	0/3	1	1	0
BMPR2	SIN3A	BMPR2 : SIN3A	0.148456	0.57989	72	20	19	131	Mutually_Exclusive	20/150	0.852721	1	0	789	0	19	13	Mutually_Exclusive	0/32	1	1	0	488	0	11	5	Mutually_Exclusive	0/16	1	1	0	233	0	5	7	Mutually_Exclusive	0/12	1	1	0	80	0	3	4	Mutually_Exclusive	0/7	1	1	0
TAP2	RBM10	RBM10 : TAP2	0.148601	1.80724	161	13	35	33	Co_Occurence	13/68	0.852721	1	0	788	0	27	6	Mutually_Exclusive	0/33	1	1	0	488	0	12	4	Mutually_Exclusive	0/16	1	1	0	232	0	11	2	Mutually_Exclusive	0/13	1	1	0	82	0	4	1	Mutually_Exclusive	0/5	1	1	0
ERBB3	NONO	ERBB3 : NONO	0.149	2.16872	186	7	23	26	Co_Occurence	7/49	0.852721	1	0	778	0	4	39	Mutually_Exclusive	0/43	1	1	0	483	0	1	20	Mutually_Exclusive	0/21	1	1	0	227	0	2	16	Mutually_Exclusive	0/18	1	1	0	80	0	1	6	Mutually_Exclusive	0/7	1	1	0
ZNRF3	ATM	ATM : ZNRF3	0.149179	0.63894	101	22	52	67	Mutually_Exclusive	22/119	0.852721	0.424059	2.05494	753	1	61	6	Co_Occurence	1/67	1	1	0	473	0	29	2	Mutually_Exclusive	0/31	1	0.339705	3.13704	218	1	23	3	Co_Occurence	1/26	1	0.336761	3.61725	74	1	10	2	Co_Occurence	1/12	1	1	0
AREG	CYP7B1	AREG : CYP7B1	0.149388	2.71762	205	3	25	9	Co_Occurence	3/34	0.852721
CDKN1B	CYP7B1	CDKN1B : CYP7B1	0.149388	2.71762	205	3	25	9	Co_Occurence	3/34	0.852721	1	0	800	0	18	3	Mutually_Exclusive	0/21	1	1	0	491	0	11	2	Mutually_Exclusive	0/13	1	1	0	239	0	5	1	Mutually_Exclusive	0/6	1	1	0	84	0	2	1	Mutually_Exclusive	0/3	1	1	0
PTEN	TGFBR2	PTEN : TGFBR2	0.149892	1.56671	98	37	77	30	Co_Occurence	37/107	0.852721	0.299668	3.13247	785	1	10	25	Co_Occurence	1/35	1										0.439221	1.97486	222	1	8	14	Co_Occurence	1/22	1	0.349388	3.10384	76	1	4	6	Co_Occurence	1/10	1
HLA-A	BMPR2	BMPR2 : HLA-A	0.150008	1.64118	76	37	114	15	Co_Occurence	37/129	0.852721	1	0	786	0	13	22	Mutually_Exclusive	0/35	1	1	0	487	0	5	12	Mutually_Exclusive	0/17	1	1	0	232	0	7	6	Mutually_Exclusive	0/13	1	1	0	80	0	4	3	Mutually_Exclusive	0/7	1	1	0
SMAD2	KLF5	KLF5 : SMAD2	0.150255	2.67301	207	3	11	21	Co_Occurence	3/32	0.852721	0.206352	2.58813	770	2	22	27	Co_Occurence	2/49	1	0.214671	4.97653	481	1	16	6	Co_Occurence	1/22	1	0.251358	4.63282	225	1	3	16	Co_Occurence	1/19	1	0.183908	Inf	71	1	0	15	Co_Occurence	1/15	1	0.146312	8.51431
SMAD2	SKA3	SKA3 : SMAD2	0.150255	2.67301	207	3	11	21	Co_Occurence	3/32	0.852721	1	0	784	0	8	29	Mutually_Exclusive	0/37	1	1	0	491	0	6	7	Mutually_Exclusive	0/13	1	1	0	226	0	2	17	Mutually_Exclusive	0/19	1	1	0	70	0	1	16	Mutually_Exclusive	0/17	1	1	0
AKT1	CYP2A6	AKT1 : CYP2A6	0.150787	2.50656	197	5	17	23	Co_Occurence	5/40	0.852721	1	0	799	0	7	15	Mutually_Exclusive	0/22	1	1	0	495	0	6	3	Mutually_Exclusive	0/9	1	1	0	233	0	1	11	Mutually_Exclusive	0/12	1	1	0	80	0	1	6	Mutually_Exclusive	0/7	1	1	0
CYP7B1	CYP2A6	CYP2A6 : CYP7B1	0.150787	2.50656	197	5	17	23	Co_Occurence	5/40	0.852721	1	0	796	0	7	18	Mutually_Exclusive	0/25	1	1	0	487	0	6	11	Mutually_Exclusive	0/17	1	1	0	239	0	1	5	Mutually_Exclusive	0/6	1	1	0	84	0	1	2	Mutually_Exclusive	0/3	1	1	0
CYP7B1	PIGR	CYP7B1 : PIGR	0.150787	2.50656	197	5	17	23	Co_Occurence	5/40	0.852721	1	0	791	0	12	18	Mutually_Exclusive	0/30	1	1	0	487	0	6	11	Mutually_Exclusive	0/17	1	1	0	234	0	6	5	Mutually_Exclusive	0/11	1	1	0	81	0	4	2	Mutually_Exclusive	0/6	1	1	0
ATM	MBD6	ATM : MBD6	0.151132	1.5237	110	33	58	41	Co_Occurence	33/99	0.852721	0.467927	1.75958	752	1	7	61	Co_Occurence	1/68	1	0.211621	5.57908	472	1	3	28	Co_Occurence	1/31	1	1	0	218	0	3	24	Mutually_Exclusive	0/27	1	1	0	75	0	1	11	Mutually_Exclusive	0/12	1	0.139353	13.1503
ZNRF3	SKA3	SKA3 : ZNRF3	0.151137	2.41039	147	8	6	81	Co_Occurence	8/87	0.852721	1	0	806	0	8	7	Mutually_Exclusive	0/15	1	1	0	496	0	6	2	Mutually_Exclusive	0/8	1	1	0	239	0	2	4	Mutually_Exclusive	0/6	1	1	0	83	0	1	3	Mutually_Exclusive	0/4	1	1	0
AXIN2	RUNX1	AXIN2 : RUNX1	0.151292	1.96501	164	10	16	52	Co_Occurence	10/68	0.852721	1	0	794	0	5	22	Mutually_Exclusive	0/27	1	1	0	489	0	3	12	Mutually_Exclusive	0/15	1	1	0	237	0	2	6	Mutually_Exclusive	0/8	1	1	0	82	0	2	3	Mutually_Exclusive	0/5	1	1	0
BCL9L	SETD5	BCL9L : SETD5	0.151355	1.60525	116	26	25	75	Co_Occurence	26/100	0.852721	1	0	775	0	7	39	Mutually_Exclusive	0/46	1	1	0	474	0	4	26	Mutually_Exclusive	0/30	1	1	0	234	0	2	9	Mutually_Exclusive	0/11	1										1	0
BCL9L	KMT2B	BCL9L : KMT2B	0.151491	1.4725	82	52	59	49	Co_Occurence	52/108	0.852721	0.521205	1.44283	768	1	14	38	Co_Occurence	1/52	1	0.311366	3.13482	472	1	6	25	Co_Occurence	1/31	1	1	0	230	0	6	9	Mutually_Exclusive	0/15	1	1	0	82	0	3	2	Mutually_Exclusive	0/5	1	1	0
ZFP36L2	BCOR	BCOR : ZFP36L2	0.151733	1.60832	130	24	44	44	Co_Occurence	24/88	0.852721	1	0.87823	742	1	13	65	Mutually_Exclusive	1/78	1	1	0	458	0	4	42	Mutually_Exclusive	0/46	1	0.480871	1.73322	219	1	7	18	Co_Occurence	1/25	1	1	0	78	0	2	7	Mutually_Exclusive	0/9	1	1	0
BAX	RPL22	BAX : RPL22	0.15175	1.5507	77	46	95	24	Co_Occurence	46/119	0.852721	1	0	812	0	2	7	Mutually_Exclusive	0/9	1	1	0	498	0	2	4	Mutually_Exclusive	0/6	1																			1	0
CYB561A3	TGFBR2	CYB561A3 : TGFBR2	0.151844	2.64676	124	9	105	4	Co_Occurence	9/109	0.852721	1	0	809	0	11	1	Mutually_Exclusive	0/12	1
RFX5	TBP	RFX5 : TBP	0.152618	2.11903	175	7	12	48	Co_Occurence	7/60	0.85313	1	0	807	0	8	6	Mutually_Exclusive	0/14	1	1	0	494	0	5	5	Mutually_Exclusive	0/10	1	1	0	241	0	3	1	Mutually_Exclusive	0/4	1										1	0
RPL10	PTEN	PTEN : RPL10	0.152973	2.14419	166	7	60	9	Co_Occurence	7/69	0.85313	0.343933	2.60523	783	1	25	12	Co_Occurence	1/37	1	0.1831	5.9374	485	1	9	9	Co_Occurence	1/18	1	1	0	228	0	15	2	Mutually_Exclusive	0/17	1	1	0	79	0	7	1	Mutually_Exclusive	0/8	1	1	0
ATM	MAP3K21	ATM : MAP3K21	0.153052	1.58457	129	24	39	50	Co_Occurence	24/89	0.85313	0.503294	1.32697	731	3	28	59	Co_Occurence	3/87	1	0.255308	2.2665	460	2	15	27	Co_Occurence	2/42	1	1	0.830646	210	1	11	23	Mutually_Exclusive	1/34	1	1	0	73	0	3	11	Mutually_Exclusive	0/14	1	0.267354	2.25445
CEP170	FLCN	CEP170 : FLCN	0.153232	1.75233	160	13	37	32	Co_Occurence	13/69	0.85313	1	0	794	0	6	21	Mutually_Exclusive	0/27	1	1	0	485	0	5	14	Mutually_Exclusive	0/19	1	1	0	237	0	1	7	Mutually_Exclusive	0/8	1	1	0	82	0	1	4	Mutually_Exclusive	0/5	1	1	0
CBWD1	CYB561A3	CBWD1 : CYB561A3	0.153255	9.23861	227	1	12	2	Co_Occurence	1/14	0.85313
CASP8	TGFBR2	CASP8 : TGFBR2	0.153527	1.56156	97	38	76	31	Co_Occurence	38/107	0.85313	0.0779745	15.8701	805	1	10	5	Co_Occurence	1/15	1										0.106626	14.1086	234	1	8	2	Co_Occurence	1/10	1	1	0	81	0	5	1	Mutually_Exclusive	0/6	1
CDH1	ANKRD40	ANKRD40 : CDH1	0.153601	2.45053	197	5	20	20	Co_Occurence	5/40	0.85313	1	0	805	0	3	13	Mutually_Exclusive	0/16	1	1	0	495	0	1	8	Mutually_Exclusive	0/9	1	1	0	241	0	1	3	Mutually_Exclusive	0/4	1										1	0
CSF3	CDH1	CDH1 : CSF3	0.153601	2.45053	197	5	20	20	Co_Occurence	5/40	0.85313	1	0	805	0	13	3	Mutually_Exclusive	0/16	1										1	0	240	0	3	2	Mutually_Exclusive	0/5	1	1	0	82	0	4	1	Mutually_Exclusive	0/5	1	1	0
PRAC2	CDH1	CDH1 : PRAC2	0.153601	2.45053	197	5	20	20	Co_Occurence	5/40	0.85313	1	0	804	0	13	4	Mutually_Exclusive	0/17	1	1	0	494	0	8	2	Mutually_Exclusive	0/10	1	1	0	240	0	3	2	Mutually_Exclusive	0/5	1
SOX9	NONO	NONO : SOX9	0.153829	0.402179	166	3	27	46	Mutually_Exclusive	3/73	0.853356	0.44132	2.13986	707	1	3	110	Co_Occurence	1/113	1	1	0	435	0	1	68	Mutually_Exclusive	0/69	1	1	0	208	0	2	35	Mutually_Exclusive	0/37	1	0.206897	Inf	69	1	0	17	Co_Occurence	1/17	1	1	0
CDKN2A	SMAD3	CDKN2A : SMAD3	0.154898	2.60731	208	3	17	14	Co_Occurence	3/31	0.858245	1	0	789	0	26	6	Mutually_Exclusive	0/32	1	1	0	492	0	9	3	Mutually_Exclusive	0/12	1	1	0	231	0	13	1	Mutually_Exclusive	0/14	1	1	0	74	0	11	2	Mutually_Exclusive	0/13	1	1	0
SLC12A2	ARHGAP5	ARHGAP5 : SLC12A2	0.155228	1.91103	161	10	56	15	Co_Occurence	10/71	0.859027	1	0	794	0	8	19	Mutually_Exclusive	0/27	1	1	0	488	0	4	12	Mutually_Exclusive	0/16	1	1	0	235	0	4	6	Mutually_Exclusive	0/10	1										1	0
ARHGAP5	GS	ARHGAP5 : GS	0.155431	1.56538	129	24	47	42	Co_Occurence	24/89	0.859107	1	0	760	0	53	8	Mutually_Exclusive	0/61	1	1	0	481	0	19	4	Mutually_Exclusive	0/23	1	1	0	212	0	29	4	Mutually_Exclusive	0/33	1	1	0	73	0	11	3	Mutually_Exclusive	0/14	1	1	0
NOGP8	ANKRD40	ANKRD40 : NOGP8	0.155908	3.65563	212	2	23	5	Co_Occurence	2/28	0.859126	1	0	816	0	3	2	Mutually_Exclusive	0/5	1										1	0	243	0	1	1	Mutually_Exclusive	0/2	1
NOGP8	SLC12A2	NOGP8 : SLC12A2	0.155908	3.65563	212	2	23	5	Co_Occurence	2/28	0.859126	1	0	800	0	19	2	Mutually_Exclusive	0/21	1										1	0	238	0	6	1	Mutually_Exclusive	0/7	1
ARID1A	BAX	ARID1A : BAX	0.156056	1.54888	90	41	29	82	Co_Occurence	41/111	0.859126	1	0	765	0	7	49	Mutually_Exclusive	0/56	1	1	0	474	0	4	26	Mutually_Exclusive	0/30	1	1	0	225	0	3	17	Mutually_Exclusive	0/20	1										1	0
KMT2B	TGFBR2	KMT2B : TGFBR2	0.156188	1.46327	75	58	56	53	Co_Occurence	58/109	0.859126	0.184612	5.65717	796	1	10	14	Co_Occurence	1/24	1										0.203023	5.68531	231	1	8	5	Co_Occurence	1/13	1	1	0	79	0	5	3	Mutually_Exclusive	0/8	1
RBM10	BAX	BAX : RBM10	0.157056	1.63485	142	18	52	30	Co_Occurence	18/82	0.861695	1	0	787	0	7	27	Mutually_Exclusive	0/34	1	1	0	488	0	4	12	Mutually_Exclusive	0/16	1	1	0	231	0	3	11	Mutually_Exclusive	0/14	1										1	0
FLCN	PTEN	FLCN : PTEN	0.157139	1.63794	143	18	49	32	Co_Occurence	18/81	0.861695	1	0	789	0	26	6	Mutually_Exclusive	0/32	1	1	0	489	0	10	5	Mutually_Exclusive	0/15	1	1	0	229	0	15	1	Mutually_Exclusive	0/16	1	1	0	79	0	7	1	Mutually_Exclusive	0/8	1	1	0
HLA-B	CBWD1	CBWD1 : HLA-B	0.157411	6.04526	180	2	1	59	Co_Occurence	2/60	0.861695
HLA-B	RPS16	HLA-B : RPS16	0.157411	6.04526	180	2	1	59	Co_Occurence	2/60	0.861695	1	0	796	0	1	24	Mutually_Exclusive	0/25	1	1	0	487	0	1	16	Mutually_Exclusive	0/17	1
RPL10	BCOR	BCOR : RPL10	0.158521	2.09661	165	7	61	9	Co_Occurence	7/70	0.866562	0.20169	5.07339	795	1	13	12	Co_Occurence	1/25	1	0.0772576	17.7488	491	1	3	9	Co_Occurence	1/12	1	1	0	235	0	8	2	Mutually_Exclusive	0/10	1	1	0	84	0	2	1	Mutually_Exclusive	0/3	1	1	0
TYRO3	MAP3K21	MAP3K21 : TYRO3	0.158776	0.503809	148	6	57	31	Mutually_Exclusive	6/88	0.866562	1	0	768	0	31	22	Mutually_Exclusive	0/53	1	1	0	477	0	17	10	Mutually_Exclusive	0/27	1	1	0	223	0	12	10	Mutually_Exclusive	0/22	1	1	0	80	0	3	4	Mutually_Exclusive	0/7	1	1	0
AKT1	TYRO3	AKT1 : TYRO3	0.15906	2.03724	184	7	30	21	Co_Occurence	7/51	0.866562	0.0583019	6.01527	786	2	20	13	Co_Occurence	2/33	1	1	0	491	0	10	3	Mutually_Exclusive	0/13	1	0.0678024	6.17874	226	2	8	9	Co_Occurence	2/17	1	1	0	77	0	4	6	Mutually_Exclusive	0/10	1	1	0
CYP7B1	TYRO3	CYP7B1 : TYRO3	0.15906	2.03724	184	7	30	21	Co_Occurence	7/51	0.866562	1	0	781	0	22	18	Mutually_Exclusive	0/40	1	1	0	483	0	10	11	Mutually_Exclusive	0/21	1	1	0	230	0	10	5	Mutually_Exclusive	0/15	1	1	0	81	0	4	2	Mutually_Exclusive	0/6	1	1	0
ARHGAP5	SETD5	ARHGAP5 : SETD5	0.159355	1.62148	143	18	33	48	Co_Occurence	18/81	0.866695	1	0	806	0	7	8	Mutually_Exclusive	0/15	1	1	0	496	0	4	4	Mutually_Exclusive	0/8	1	1	0	239	0	2	4	Mutually_Exclusive	0/6	1										1	0
ERBB3	SOX9	ERBB3 : SOX9	0.159464	1.88957	170	10	39	23	Co_Occurence	10/62	0.866695	0.0502622	0.160959	672	1	110	38	Mutually_Exclusive	1/148	1	0.0918845	0	416	0	68	20	Mutually_Exclusive	0/88	1	0.481237	0.383449	195	1	34	15	Mutually_Exclusive	1/49	1	0.337477	0	63	0	18	6	Mutually_Exclusive	0/24	1	0.608454	0
ZNRF3	ASXL1	ASXL1 : ZNRF3	0.160013	1.52909	106	36	47	53	Co_Occurence	36/100	0.868639	1	0	797	0	17	7	Mutually_Exclusive	0/24	1	1	0	495	0	7	2	Mutually_Exclusive	0/9	1	1	0	232	0	9	4	Mutually_Exclusive	0/13	1	1	0	80	0	4	3	Mutually_Exclusive	0/7	1	1	0
CEP170	SETD5	CEP170 : SETD5	0.160449	1.69569	159	13	38	32	Co_Occurence	13/70	0.869263	1	0	793	0	7	21	Mutually_Exclusive	0/28	1	1	0	486	0	4	14	Mutually_Exclusive	0/18	1	1	0	236	0	2	7	Mutually_Exclusive	0/9	1										1	0
BRAF	ARID1A	ARID1A : BRAF	0.160509	1.50009	40	92	31	79	Co_Occurence	92/110	0.869263	0.303889	0.414034	700	2	47	72	Mutually_Exclusive	2/119	1	0.577125	1.2341	463	1	25	15	Co_Occurence	1/40	1	0.207398	0.235285	180	1	16	48	Mutually_Exclusive	1/64	1	0.170829	0	53	0	6	28	Mutually_Exclusive	0/34	1	0.490422	1.64651
SMAD2	FOXP2	FOXP2 : SMAD2	0.160923	2.33388	196	5	22	19	Co_Occurence	5/41	0.870471	1	0	782	0	10	29	Mutually_Exclusive	0/39	1	1	0	489	0	8	7	Mutually_Exclusive	0/15	1	1	0	227	0	1	17	Mutually_Exclusive	0/18	1	1	0	70	0	1	16	Mutually_Exclusive	0/17	1	1	0
PIK3R1	ZNF554	PIK3R1 : ZNF554	0.16136	2.80854	193	3	5	41	Co_Occurence	3/46	0.870907
SREK1IP1	SLC46A3	SLC46A3 : SREK1IP1	0.161598	2.01184	184	7	22	29	Co_Occurence	7/51	0.870907	1	0	812	0	5	4	Mutually_Exclusive	0/9	1	1	0	498	0	3	3	Mutually_Exclusive	0/6	1	1	0	242	0	2	1	Mutually_Exclusive	0/3	1	1	0	85	0	1	1	Mutually_Exclusive	0/2	1	1	0
SLC12A2	MAP2K4	MAP2K4 : SLC12A2	0.161714	2.32283	196	5	21	20	Co_Occurence	5/41	0.870907	1	0	788	0	14	19	Mutually_Exclusive	0/33	1	1	0	483	0	9	12	Mutually_Exclusive	0/21	1	1	0	235	0	4	6	Mutually_Exclusive	0/10	1										1	0
BCL9	PIK3R1	BCL9 : PIK3R1	0.161767	1.62519	135	19	25	63	Co_Occurence	19/88	0.870907	1	0.923721	762	1	25	33	Mutually_Exclusive	1/58	1	0.598435	1.15714	463	1	20	20	Co_Occurence	1/40	1	1	0	231	0	4	10	Mutually_Exclusive	0/14	1	1	0	80	0	2	5	Mutually_Exclusive	0/7	1	1	0
CD58	MBD6	CD58 : MBD6	0.162104	1.64809	129	20	71	22	Co_Occurence	20/93	0.871691	1	0	811	0	8	2	Mutually_Exclusive	0/10	1	1	0	499	0	4	1	Mutually_Exclusive	0/5	1	1	0	241	0	3	1	Mutually_Exclusive	0/4	1	1	0	85	0	1	1	Mutually_Exclusive	0/2	1	1	0
TCF12	TYRO3	TCF12 : TYRO3	0.162672	1.85736	171	10	27	34	Co_Occurence	10/61	0.872646	1	0	786	0	22	13	Mutually_Exclusive	0/35	1	1	0	488	0	10	6	Mutually_Exclusive	0/16	1	1	0	230	0	10	5	Mutually_Exclusive	0/15	1	1	0	81	0	4	2	Mutually_Exclusive	0/6	1	1	0
PIGW	GS	GS : PIGW	0.163081	2.50428	166	5	66	5	Co_Occurence	5/71	0.872646	1	0	760	0	53	8	Mutually_Exclusive	0/61	1	1	0	481	0	19	4	Mutually_Exclusive	0/23	1	1	0	213	0	29	3	Mutually_Exclusive	0/32	1										1	0
FBXW7	AMER1	AMER1 : FBXW7	0.163406	1.55558	123	26	36	57	Co_Occurence	26/93	0.872646	0.271765	0.586755	648	6	65	102	Mutually_Exclusive	6/167	1	0.456436	0.569835	408	3	43	50	Mutually_Exclusive	3/93	1	1	0.667651	190	2	15	38	Mutually_Exclusive	2/53	1	0.340466	0	64	0	7	16	Mutually_Exclusive	0/23	1	0.722133	1.28451
SMAD4	NONO	NONO : SMAD4	0.163579	1.9932	184	7	23	28	Co_Occurence	7/51	0.872646	1	0	721	0	4	96	Mutually_Exclusive	0/100	1	1	0	464	0	1	39	Mutually_Exclusive	0/40	1	1	0	194	0	2	49	Mutually_Exclusive	0/51	1	1	0	61	0	1	25	Mutually_Exclusive	0/26	1	1	0
SIN3A	ARID1A	ARID1A : SIN3A	0.16397	1.67721	104	24	99	15	Co_Occurence	24/114	0.872646	1	0.872817	754	1	48	18	Mutually_Exclusive	1/66	1	0.44492	1.86902	468	1	25	10	Co_Occurence	1/35	1	1	0	223	0	17	5	Mutually_Exclusive	0/22	1	1	0	78	0	6	3	Mutually_Exclusive	0/9	1	1	0
SKA3	RPS16	RPS16 : SKA3	0.164348	8.50752	226	1	2	13	Co_Occurence	1/15	0.872646	1	0	812	0	1	8	Mutually_Exclusive	0/9	1	1	0	497	0	1	6	Mutually_Exclusive	0/7	1
CD58	RPL10	CD58 : RPL10	0.164701	2.31183	189	5	11	37	Co_Occurence	5/48	0.872646	1	0	806	0	13	2	Mutually_Exclusive	0/15	1	1	0	493	0	10	1	Mutually_Exclusive	0/11	1	1	0	242	0	2	1	Mutually_Exclusive	0/3	1	1	0	85	0	1	1	Mutually_Exclusive	0/2	1	1	0
ANKRD40	KLF5	ANKRD40 : KLF5	0.164788	2.54021	206	3	11	22	Co_Occurence	3/33	0.872646	0.0852601	17.0568	795	1	23	2	Co_Occurence	1/25	1	1	0	486	0	17	1	Mutually_Exclusive	0/18	1	1	0	240	0	4	1	Mutually_Exclusive	0/5	1										0.0902446	16.8766
CSF3	KLF5	CSF3 : KLF5	0.164788	2.54021	206	3	11	22	Co_Occurence	3/33	0.872646	0.0852601	17.0568	795	1	23	2	Co_Occurence	1/25	1										0.0324523	69.3193	240	1	3	1	Co_Occurence	1/4	1	1	0	85	0	1	1	Mutually_Exclusive	0/2	1	1	0
SMAD2	BRAF	BRAF : SMAD2	0.16489	0.545421	61	14	157	10	Mutually_Exclusive	14/167	0.872646	0.0388196	2.77244	724	6	68	23	Co_Occurence	6/91	1	0.203242	5.31638	482	1	15	6	Co_Occurence	1/21	1	0.753366	1.25007	183	4	45	13	Co_Occurence	4/58	1	0.567957	0.655826	47	4	24	12	Mutually_Exclusive	4/36	1	0.176369	6.79141
ACVR2A	AMER1	ACVR2A : AMER1	0.164918	0.580301	26	48	14	154	Mutually_Exclusive	48/168	0.872646	1	0.720894	721	2	69	29	Mutually_Exclusive	2/98	1	1	0.82619	446	1	45	12	Mutually_Exclusive	1/57	1	1	0.95553	214	1	16	14	Mutually_Exclusive	1/30	1	1	0	70	0	7	10	Mutually_Exclusive	0/17	1	1	0
CSF3	BAX	BAX : CSF3	0.165052	0.437062	151	4	66	21	Mutually_Exclusive	4/87	0.872646	1	0	811	0	7	3	Mutually_Exclusive	0/10	1										1	0	240	0	3	2	Mutually_Exclusive	0/5	1										1	0
TCF7L2	CSF3	CSF3 : TCF7L2	0.165349	1.95834	155	11	14	62	Co_Occurence	11/76	0.872646	1	0	733	0	3	85	Mutually_Exclusive	0/88	1										1	0	215	0	2	28	Mutually_Exclusive	0/30	1	1	0	81	0	1	5	Mutually_Exclusive	0/6	1	1	0
CYB561A3	CTNNB1	CTNNB1 : CYB561A3	0.165467	2.54895	205	3	24	10	Co_Occurence	3/34	0.872646	1	0	782	0	38	1	Mutually_Exclusive	0/39	1	1	0	478	0	25	1	Mutually_Exclusive	0/26	1
BRAF	BAX	BAX : BRAF	0.165622	1.58363	55	54	16	117	Co_Occurence	54/133	0.872646	0.485085	1.69044	741	1	6	73	Co_Occurence	1/79	1	1	0	484	0	4	16	Mutually_Exclusive	0/20	1	0.489577	2.01395	194	1	2	48	Co_Occurence	1/50	1										1	0
RGMB	BCL9L	BCL9L : RGMB	0.165912	1.97185	132	12	89	9	Co_Occurence	12/98	0.872646	0.38703	2.25702	773	1	38	9	Co_Occurence	1/47	1	0.311366	3.13482	472	1	25	6	Co_Occurence	1/31	1	1	0	234	0	9	2	Mutually_Exclusive	0/11	1	1	0	84	0	2	1	Mutually_Exclusive	0/3	1	1	0
TP53	HLA-B	HLA-B : TP53	0.165951	0.628315	112	17	44	69	Mutually_Exclusive	17/113	0.872646	0.827223	1.18232	261	17	7	536	Co_Occurence	17/543	1	0.753574	0.783352	101	12	4	387	Mutually_Exclusive	12/391	1	0.704602	1.6291	131	4	3	107	Co_Occurence	4/110	1	0.230152	Inf	45	2	0	40	Co_Occurence	2/40	1	0.45514	2.83865
BCOR	CSF3	BCOR : CSF3	0.166058	1.82269	159	10	15	58	Co_Occurence	10/73	0.872646	1	0	804	0	3	14	Mutually_Exclusive	0/17	1										1	0	235	0	2	8	Mutually_Exclusive	0/10	1	1	0	84	0	1	2	Mutually_Exclusive	0/3	1	1	0
BCOR	PRAC2	BCOR : PRAC2	0.166058	1.82269	159	10	15	58	Co_Occurence	10/73	0.872646	1	0	803	0	4	14	Mutually_Exclusive	0/18	1	1	0	498	0	2	4	Mutually_Exclusive	0/6	1	1	0	235	0	2	8	Mutually_Exclusive	0/10	1
NOGP8	RUNX1	NOGP8 : RUNX1	0.166489	3.48863	211	2	24	5	Co_Occurence	2/29	0.872646	1	0	814	0	5	2	Mutually_Exclusive	0/7	1										1	0	242	0	2	1	Mutually_Exclusive	0/3	1	1	0	84	0	2	1	Mutually_Exclusive	0/3	1
PCBP1	RUNX1	PCBP1 : RUNX1	0.166489	3.48863	211	2	24	5	Co_Occurence	2/29	0.872646	0.148967	7.8577	791	1	4	25	Co_Occurence	1/29	1	0.109094	13.1912	483	1	2	18	Co_Occurence	1/20	1	1	0	238	0	2	5	Mutually_Exclusive	0/7	1	1	0	83	0	2	2	Mutually_Exclusive	0/4	1	1	0
TRPS1	WASHC2C	TRPS1 : WASHC2C	0.166716	0.512313	139	7	28	68	Mutually_Exclusive	7/96	0.872646	1	0	769	0	6	46	Mutually_Exclusive	0/52	1	1	0	472	0	3	29	Mutually_Exclusive	0/32	1	1	0	227	0	3	15	Mutually_Exclusive	0/18	1	1	0	81	0	1	5	Mutually_Exclusive	0/6	1
MAP3K21	CBWD1	CBWD1 : MAP3K21	0.166874	5.7843	178	2	1	61	Co_Occurence	2/62	0.872646
MAP3K21	RPS16	MAP3K21 : RPS16	0.166874	5.7843	178	2	1	61	Co_Occurence	2/62	0.872646	1	0	789	0	1	31	Mutually_Exclusive	0/32	1	1	0	486	0	1	17	Mutually_Exclusive	0/18	1
ATM	CDH1	ATM : CDH1	0.167347	1.91506	154	11	14	63	Co_Occurence	11/77	0.873758	0.256765	2.26348	748	2	11	60	Co_Occurence	2/71	1	1	0	467	0	8	29	Mutually_Exclusive	0/37	1	0.0260296	19.4527	220	2	1	22	Co_Occurence	2/23	1	1	0	72	0	4	11	Mutually_Exclusive	0/15	1	0.0435268	9.2052
SOX9	CYP2A6	CYP2A6 : SOX9	0.167761	1.97135	178	7	15	42	Co_Occurence	7/57	0.873758	1	1.0666	704	1	6	110	Co_Occurence	1/116	1	1	0	430	0	6	68	Mutually_Exclusive	0/74	1	0.142857	Inf	210	1	0	34	Co_Occurence	1/34	1	0.206897	Inf	69	1	0	17	Co_Occurence	1/17	1	1	0
CD58	BCL9L	BCL9L : CD58	0.16799	1.68103	121	22	79	20	Co_Occurence	22/99	0.873758	1	0	780	0	39	2	Mutually_Exclusive	0/41	1	1	0	477	0	26	1	Mutually_Exclusive	0/27	1	1	0	235	0	9	1	Mutually_Exclusive	0/10	1	1	0	84	0	2	1	Mutually_Exclusive	0/3	1	1	0
TGIF1	HLA-B	HLA-B : TGIF1	0.16803	1.99689	170	7	54	11	Co_Occurence	7/65	0.873758	0.029685	5.25631	776	3	21	21	Co_Occurence	3/42	1	0.107515	4.19175	472	2	14	16	Co_Occurence	2/30	1	0.135975	9.4926	234	1	6	4	Co_Occurence	1/10	1	1	0	83	0	2	2	Mutually_Exclusive	0/4	1	0.0336973	9.58407
RNF43	FBXW7	FBXW7 : RNF43	0.168045	1.57753	46	66	17	113	Co_Occurence	66/130	0.873758	0.159716	0.237704	686	1	107	27	Mutually_Exclusive	1/134	1	1	0	443	0	53	8	Mutually_Exclusive	0/61	1	0.321173	0.303902	189	1	39	16	Mutually_Exclusive	1/55	1	1	0.61258	64	1	15	7	Mutually_Exclusive	1/22	1	1	0
ARID2	MAP3K21	ARID2 : MAP3K21	0.168614	1.59891	141	19	44	38	Co_Occurence	19/82	0.875717	0.608284	1.11144	767	1	30	23	Co_Occurence	1/53	1	1	0	476	0	17	11	Mutually_Exclusive	0/28	1	0.460425	1.82899	222	1	11	11	Co_Occurence	1/22	1	1	0	81	0	3	3	Mutually_Exclusive	0/6	1	1	0
CEP170	TYRO3	CEP170 : TYRO3	0.169508	1.79411	170	10	27	35	Co_Occurence	10/62	0.878915	0.438739	1.85297	779	1	21	20	Co_Occurence	1/41	1	1	0	480	0	10	14	Mutually_Exclusive	0/24	1	0.255784	4.19405	229	1	9	6	Co_Occurence	1/15	1	1	0	79	0	4	4	Mutually_Exclusive	0/8	1	1	0
RNF43	FOXP2	FOXP2 : RNF43	0.169895	0.557693	53	17	10	162	Mutually_Exclusive	17/172	0.878915	1	0	783	0	10	28	Mutually_Exclusive	0/38	1	1	0	488	0	8	8	Mutually_Exclusive	0/16	1	1	0	227	0	1	17	Mutually_Exclusive	0/18	1	1	0	78	0	1	8	Mutually_Exclusive	0/9	1	1	0
MAP3K21	FOXP2	FOXP2 : MAP3K21	0.169895	1.7931	162	10	17	53	Co_Occurence	10/70	0.878915	1	0	780	0	10	31	Mutually_Exclusive	0/41	1	1	0	479	0	8	17	Mutually_Exclusive	0/25	1	1	0	232	0	1	12	Mutually_Exclusive	0/13	1	1	0	83	0	1	3	Mutually_Exclusive	0/4	1	1	0
HLA-B	ZNRF3	HLA-B : ZNRF3	0.170029	1.52139	119	27	62	34	Co_Occurence	27/96	0.878915	1	0	790	0	7	24	Mutually_Exclusive	0/31	1	1	0	486	0	2	16	Mutually_Exclusive	0/18	1	1	0	234	0	4	7	Mutually_Exclusive	0/11	1	1	0	82	0	3	2	Mutually_Exclusive	0/5	1	1	0
ARID2	ACVR1B	ACVR1B : ARID2	0.17067	1.67819	155	14	30	43	Co_Occurence	14/73	0.878915	1	0	787	0	10	24	Mutually_Exclusive	0/34	1	1	0	488	0	5	11	Mutually_Exclusive	0/16	1	1	0	228	0	5	12	Mutually_Exclusive	0/17	1	1	0	81	0	3	3	Mutually_Exclusive	0/6	1	1	0
SREK1IP1	TRPS1	SREK1IP1 : TRPS1	0.170725	1.73394	146	15	60	21	Co_Occurence	15/81	0.878915	1	0	771	0	46	4	Mutually_Exclusive	0/50	1	1	0	472	0	29	3	Mutually_Exclusive	0/32	1	1	0	229	0	15	1	Mutually_Exclusive	0/16	1	1	0	81	0	5	1	Mutually_Exclusive	0/6	1	1	0
RGMB	ARID1A	ARID1A : RGMB	0.170815	2.04909	112	14	109	7	Co_Occurence	14/116	0.878915	0.461459	1.76464	763	1	48	9	Co_Occurence	1/57	1	0.311366	3.13482	472	1	25	6	Co_Occurence	1/31	1	1	0	226	0	17	2	Mutually_Exclusive	0/19	1	1	0	80	0	6	1	Mutually_Exclusive	0/7	1	0.113615	16.583
BCOR	CTNNB1	BCOR : CTNNB1	0.170843	1.90018	158	11	16	57	Co_Occurence	11/73	0.878915	0.487731	1.59969	770	1	37	13	Co_Occurence	1/50	1	0.184641	6.55404	476	1	24	3	Co_Occurence	1/27	1	1	0	224	0	13	8	Mutually_Exclusive	0/21	1	1	0	80	0	5	2	Mutually_Exclusive	0/7	1	0.137949	10.3457
NONO	TGFBR2	NONO : TGFBR2	0.171115	1.80801	116	18	96	12	Co_Occurence	18/108	0.878915	1	0	806	0	11	4	Mutually_Exclusive	0/15	1										1	0	234	0	9	2	Mutually_Exclusive	0/11	1	1	0	81	0	5	1	Mutually_Exclusive	0/6	1
APC	CD58	APC : CD58	0.171157	1.66803	116	23	19	84	Co_Occurence	23/103	0.878915	0.318193	0.210329	142	1	1	677	Mutually_Exclusive	1/678	1	1	Inf	45	1	0	458	Co_Occurence	1/458	1	0.326531	0	79	0	1	165	Mutually_Exclusive	0/166	1	0.436782	0	37	0	1	49	Mutually_Exclusive	0/50	1	1	Inf
ARID1B	TGFBR2	ARID1B : TGFBR2	0.171409	1.48703	91	43	71	37	Co_Occurence	43/108	0.879217	0.337702	2.68796	781	1	10	29	Co_Occurence	1/39	1										0.262038	4.04605	229	1	8	7	Co_Occurence	1/15	1	1	0	79	0	5	3	Mutually_Exclusive	0/8	1
DUSP16	CASP8	CASP8 : DUSP16	0.17169	2.13022	163	8	61	10	Co_Occurence	8/71	0.879671	1	0	801	0	6	14	Mutually_Exclusive	0/20	1	1	0	496	0	2	6	Mutually_Exclusive	0/8	1	1	0	236	0	3	6	Mutually_Exclusive	0/9	1	1	0	84	0	1	2	Mutually_Exclusive	0/3	1	1	0
HLA-A	TCF7L2	HLA-A : TCF7L2	0.172348	1.61222	137	20	53	32	Co_Occurence	20/85	0.880925	0.718502	0.405646	715	1	84	21	Mutually_Exclusive	1/105	1	1	0.786451	441	1	51	11	Mutually_Exclusive	1/62	1	1	0	211	0	28	6	Mutually_Exclusive	0/34	1	1	0	79	0	5	3	Mutually_Exclusive	0/8	1	1	0
ARID1B	RBM10	ARID1B : RBM10	0.172453	1.59206	134	20	28	60	Co_Occurence	20/88	0.880925	0.258829	2.18575	766	2	25	28	Co_Occurence	2/53	1	0.0778128	5.23068	474	2	10	18	Co_Occurence	2/28	1	1	0	226	0	11	8	Mutually_Exclusive	0/19	1	1	0	80	0	4	3	Mutually_Exclusive	0/7	1	1	0
MIDEAS	TYRO3	MIDEAS : TYRO3	0.172834	1.6563	150	14	23	55	Co_Occurence	14/78	0.880925	1	0	791	0	22	8	Mutually_Exclusive	0/30	1	1	0	492	0	10	2	Mutually_Exclusive	0/12	1	1	0	230	0	10	5	Mutually_Exclusive	0/15	1	1	0	82	0	4	1	Mutually_Exclusive	0/5	1	1	0
SMAD3	RFX5	RFX5 : SMAD3	0.172914	1.94581	174	7	48	13	Co_Occurence	7/61	0.880925	1	0	789	0	6	26	Mutually_Exclusive	0/32	1	1	0	490	0	5	9	Mutually_Exclusive	0/14	1	1	0	231	0	1	13	Mutually_Exclusive	0/14	1										1	0
PIGW	SREK1IP1	PIGW : SREK1IP1	0.172936	2.57097	199	3	33	7	Co_Occurence	3/40	0.880925	1	0	809	0	4	8	Mutually_Exclusive	0/12	1	1	0	497	0	3	4	Mutually_Exclusive	0/7	1	1	0	241	0	1	3	Mutually_Exclusive	0/4	1										1	0
APC	RPS15	APC : RPS15	0.173278	5.17229	134	4	1	103	Co_Occurence	4/104	0.880925	0.748967	0.912367	140	13	3	665	Mutually_Exclusive	13/668	1	0.32604	0.528734	43	11	2	448	Mutually_Exclusive	11/450	1	0.54734	0.483263	79	1	1	164	Mutually_Exclusive	1/165	1	0.436782	0	37	0	1	49	Mutually_Exclusive	0/50	1	1	0.996061
ERBB3	ZNRF3	ERBB3 : ZNRF3	0.173293	1.74923	136	16	73	17	Co_Occurence	16/90	0.880925	1	0	775	0	7	39	Mutually_Exclusive	0/46	1	1	0	482	0	2	20	Mutually_Exclusive	0/22	1	1	0	225	0	4	16	Mutually_Exclusive	0/20	1	1	0	78	0	3	6	Mutually_Exclusive	0/9	1	1	0
RPL22	NONO	NONO : RPL22	0.17348	0.586978	85	14	16	127	Mutually_Exclusive	14/143	0.880925	1	0	815	0	4	2	Mutually_Exclusive	0/6	1	1	0	501	0	1	2	Mutually_Exclusive	0/3	1																			1	0
SETD5	TRPS1	SETD5 : TRPS1	0.173791	1.5921	136	20	55	31	Co_Occurence	20/86	0.880964	1	0	768	0	46	7	Mutually_Exclusive	0/53	1	1	0	471	0	29	4	Mutually_Exclusive	0/33	1	1	0	228	0	15	2	Mutually_Exclusive	0/17	1										1	0
CYP7B1	ARHGAP5	ARHGAP5 : CYP7B1	0.173874	1.86533	159	11	55	17	Co_Occurence	11/72	0.880964	0.163155	6.64932	796	1	7	17	Co_Occurence	1/24	1	1	0	489	0	4	11	Mutually_Exclusive	0/15	1	0.0796418	18.7802	237	1	3	4	Co_Occurence	1/7	1	1	0	82	0	3	2	Mutually_Exclusive	0/5	1	1	0
CDKN1B	NONO	CDKN1B : NONO	0.174558	2.49331	203	3	27	9	Co_Occurence	3/36	0.88217	1	0	814	0	4	3	Mutually_Exclusive	0/7	1	1	0	501	0	1	2	Mutually_Exclusive	0/3	1	1	0	242	0	2	1	Mutually_Exclusive	0/3	1	1	0	85	0	1	1	Mutually_Exclusive	0/2	1	1	0
ELF3	NONO	ELF3 : NONO	0.174558	2.49331	203	3	27	9	Co_Occurence	3/36	0.88217	1	0	797	0	4	20	Mutually_Exclusive	0/24	1	1	0	494	0	1	9	Mutually_Exclusive	0/10	1	1	0	235	0	2	8	Mutually_Exclusive	0/10	1	1	0	82	0	1	4	Mutually_Exclusive	0/5	1	1	0
TAP2	RFX5	RFX5 : TAP2	0.174693	1.65019	155	14	41	32	Co_Occurence	14/73	0.88217	1	0	809	0	6	6	Mutually_Exclusive	0/12	1	1	0	495	0	5	4	Mutually_Exclusive	0/9	1	1	0	242	0	1	2	Mutually_Exclusive	0/3	1										1	0
BMPR2	MAP3K21	BMPR2 : MAP3K21	0.17537	1.5555	72	44	19	107	Co_Occurence	44/126	0.884607	1	0	777	0	31	13	Mutually_Exclusive	0/44	1	1	0	482	0	17	5	Mutually_Exclusive	0/22	1	1	0	226	0	12	7	Mutually_Exclusive	0/19	1	1	0	80	0	3	4	Mutually_Exclusive	0/7	1	1	0
KLF5	KMT2B	KLF5 : KMT2B	0.17596	2.21627	126	9	102	5	Co_Occurence	9/107	0.886606	1	0	782	0	15	24	Mutually_Exclusive	0/39	1	1	0	480	0	7	17	Mutually_Exclusive	0/24	1	1	0	235	0	6	4	Mutually_Exclusive	0/10	1	1	0	83	0	3	1	Mutually_Exclusive	0/4	1	1	0
KRAS	RPL22	KRAS : RPL22	0.176502	0.629665	79	21	120	22	Mutually_Exclusive	21/142	0.888356	0.231173	0	393	0	2	426	Mutually_Exclusive	0/428	1	0.503937	0	275	0	2	227	Mutually_Exclusive	0/229	1																			0.505534	0
PCBP1	CTNNB1	CTNNB1 : PCBP1	0.177239	3.33495	210	2	25	5	Co_Occurence	2/30	0.888615	0.34123	1.75541	759	2	36	24	Co_Occurence	2/60	1	0.241632	2.35757	462	2	23	17	Co_Occurence	2/40	1	1	0	227	0	13	5	Mutually_Exclusive	0/18	1	1	0	80	0	5	2	Mutually_Exclusive	0/7	1	0.0638296	6.33986
NOGP8	FOXP2	FOXP2 : NOGP8	0.177239	3.33495	210	2	25	5	Co_Occurence	2/30	0.888615	1	0	809	0	10	2	Mutually_Exclusive	0/12	1										1	0	243	0	1	1	Mutually_Exclusive	0/2	1	1	0	85	0	1	1	Mutually_Exclusive	0/2	1
CTNNB1	BAX	BAX : CTNNB1	0.177323	1.81299	156	11	59	16	Co_Occurence	11/75	0.888615	1	0	776	0	7	38	Mutually_Exclusive	0/45	1	1	0	475	0	4	25	Mutually_Exclusive	0/29	1	1	0	229	0	3	13	Mutually_Exclusive	0/16	1										1	0
SIN3A	CYP7B1	CYP7B1 : SIN3A	0.177333	1.89004	182	7	21	32	Co_Occurence	7/53	0.888615	0.346845	2.56077	785	1	17	18	Co_Occurence	1/35	1	0.217458	4.79861	483	1	10	10	Co_Occurence	1/20	1	1	0	235	0	5	5	Mutually_Exclusive	0/10	1	1	0	82	0	2	3	Mutually_Exclusive	0/5	1	1	0
RPL22	CYP2A6	CYP2A6 : RPL22	0.177769	2.02111	95	16	6	125	Co_Occurence	16/131	0.889821	1	0	812	0	7	2	Mutually_Exclusive	0/9	1	1	0	496	0	6	2	Mutually_Exclusive	0/8	1																			1	0
CYB561A3	RFX5	CYB561A3 : RFX5	0.178315	2.2287	179	5	50	8	Co_Occurence	5/58	0.890427	1	0	814	0	6	1	Mutually_Exclusive	0/7	1	1	0	498	0	5	1	Mutually_Exclusive	0/6	1
BAX	FBXW7	BAX : FBXW7	0.178627	0.629852	108	19	64	51	Mutually_Exclusive	19/115	0.890427	0.603142	0	706	0	108	7	Mutually_Exclusive	0/115	1	1	0	447	0	53	4	Mutually_Exclusive	0/57	1	1	0	202	0	40	3	Mutually_Exclusive	0/43	1										1	0
ZNF554	TAP2	TAP2 : ZNF554	0.178656	2.65145	191	3	43	5	Co_Occurence	3/48	0.890427
GS	BCL9	BCL9 : GS	0.179185	1.53453	118	29	53	42	Co_Occurence	29/95	0.890427	0.718411	0.428639	735	1	33	52	Mutually_Exclusive	1/85	1	1	0	464	0	21	19	Mutually_Exclusive	0/40	1	1	0.822044	207	1	9	28	Mutually_Exclusive	1/37	1	1	0	71	0	5	11	Mutually_Exclusive	0/16	1	1	0
MIDEAS	FBXW7	FBXW7 : MIDEAS	0.179299	0.648323	109	19	64	50	Mutually_Exclusive	19/114	0.890427	0.284174	2.22043	707	2	106	6	Co_Occurence	2/112	1	1	0	449	0	53	2	Mutually_Exclusive	0/55	1	0.188327	3.51813	202	2	38	3	Co_Occurence	2/41	1	1	0	70	0	16	1	Mutually_Exclusive	0/17	1	1	0
MAP2K4	ATM	ATM : MAP2K4	0.181244	1.77646	153	11	63	15	Co_Occurence	11/78	0.890427	0.285886	2.07252	747	2	60	12	Co_Occurence	2/72	1	0.415948	2.08066	467	1	28	8	Co_Occurence	1/36	1	1	0	217	0	24	4	Mutually_Exclusive	0/28	1										0.314227	3.30273
BCL9	SREK1IP1	BCL9 : SREK1IP1	0.181376	1.69314	140	16	20	66	Co_Occurence	16/86	0.890427	1	0	783	0	4	34	Mutually_Exclusive	0/38	1	1	0	480	0	3	21	Mutually_Exclusive	0/24	1	1	0	234	0	1	10	Mutually_Exclusive	0/11	1	1	0	81	0	1	5	Mutually_Exclusive	0/6	1	1	0
ARHGAP5	CBWD1	ARHGAP5 : CBWD1	0.181441	5.42313	175	2	1	64	Co_Occurence	2/65	0.890427
AMER1	PIK3R1	AMER1 : PIK3R1	0.181591	1.65796	151	15	29	47	Co_Occurence	15/76	0.890427	0.0193304	3.36142	730	6	20	65	Co_Occurence	6/85	1	0.11458	2.46444	441	4	17	42	Co_Occurence	4/59	1	0.251358	4.63282	225	1	3	16	Co_Occurence	1/19	1	0.155306	12.267	79	1	1	6	Co_Occurence	1/7	1	0.486805	1.69102
FOXP2	GS	FOXP2 : GS	0.182125	1.77138	155	11	60	16	Co_Occurence	11/76	0.890427	0.488878	1.62061	759	1	52	9	Co_Occurence	1/61	1	1	0	477	0	19	8	Mutually_Exclusive	0/27	1	0.118367	Inf	216	1	28	0	Co_Occurence	1/28	1	0.126437	Inf	76	1	10	0	Co_Occurence	1/10	1	1	0
MAP2K7	GS	GS : MAP2K7	0.182125	1.77138	155	11	60	16	Co_Occurence	11/76	0.890427	1	1.03568	754	1	52	14	Co_Occurence	1/66	1	1	0	478	0	19	7	Mutually_Exclusive	0/26	1	0.470304	1.88659	212	1	28	4	Co_Occurence	1/32	1	0.423614	2.40043	73	1	10	3	Co_Occurence	1/13	1	1	0
TGFBR2	ACVR1B	ACVR1B : TGFBR2	0.182436	1.60825	109	25	19	89	Co_Occurence	25/108	0.890427	1	0	800	0	10	11	Mutually_Exclusive	0/21	1										1	0	231	0	5	9	Mutually_Exclusive	0/14	1	1	0	79	0	3	5	Mutually_Exclusive	0/8	1
NONO	MAP3K21	MAP3K21 : NONO	0.18262	1.77662	160	11	52	19	Co_Occurence	11/71	0.890427	1	0	786	0	31	4	Mutually_Exclusive	0/35	1	1	0	486	0	17	1	Mutually_Exclusive	0/18	1	1	0	231	0	12	2	Mutually_Exclusive	0/14	1	1	0	83	0	3	1	Mutually_Exclusive	0/4	1	1	0
TP53	BAX	BAX : TP53	0.182667	0.643574	106	20	50	66	Mutually_Exclusive	20/116	0.890427	0.224033	0.360494	264	3	4	550	Mutually_Exclusive	3/554	1	0.193143	0.260369	103	2	2	397	Mutually_Exclusive	2/399	1	1	0.601201	132	1	2	110	Mutually_Exclusive	1/112	1										0.164074	0.171042
PIGR	ARID1A	ARID1A : PIGR	0.182971	0.523131	105	8	115	14	Mutually_Exclusive	8/129	0.890427	0.524608	1.44052	761	1	48	11	Co_Occurence	1/59	1	1	0	472	0	26	6	Mutually_Exclusive	0/32	1	0.353455	2.76972	223	1	16	5	Co_Occurence	1/21	1	0.252552	5.02049	78	1	5	3	Co_Occurence	1/8	1	1	0
HLA-B	TGFBR2	HLA-B : TGFBR2	0.183125	0.657003	91	24	90	37	Mutually_Exclusive	24/127	0.890427	1	0	786	0	11	24	Mutually_Exclusive	0/35	1										1	0	229	0	9	7	Mutually_Exclusive	0/16	1	1	0	80	0	5	2	Mutually_Exclusive	0/7	1
AKT1	SLC12A2	AKT1 : SLC12A2	0.183141	2.10064	194	5	20	23	Co_Occurence	5/43	0.890427	1	0	787	0	19	15	Mutually_Exclusive	0/34	1	1	0	489	0	12	3	Mutually_Exclusive	0/15	1	1	0	228	0	6	11	Mutually_Exclusive	0/17	1										1	0
RPL10	AREG	AREG : RPL10	0.183414	3.06371	216	2	10	14	Co_Occurence	2/24	0.890427
FUS	CDKN1B	CDKN1B : FUS	0.183414	3.06371	216	2	10	14	Co_Occurence	2/24	0.890427
SIN3A	TCF7L2	SIN3A : TCF7L2	0.184111	0.54914	138	8	65	31	Mutually_Exclusive	8/96	0.890427	0.246515	0	717	0	85	19	Mutually_Exclusive	0/104	1	0.61432	0	441	0	52	11	Mutually_Exclusive	0/63	1	1	0	212	0	28	5	Mutually_Exclusive	0/33	1	1	0	79	0	5	3	Mutually_Exclusive	0/8	1	1	0
CD58	CYP7B1	CD58 : CYP7B1	0.184129	0.335719	174	2	26	40	Mutually_Exclusive	2/66	0.890427	1	0	801	0	18	2	Mutually_Exclusive	0/20	1	1	0	492	0	11	1	Mutually_Exclusive	0/12	1	1	0	239	0	5	1	Mutually_Exclusive	0/6	1	1	0	84	0	2	1	Mutually_Exclusive	0/3	1	1	0
RBM10	ARID2	ARID2 : RBM10	0.184174	1.64132	152	15	42	33	Co_Occurence	15/75	0.890427	0.184693	2.80166	772	2	22	25	Co_Occurence	2/47	1	0.234918	4.35664	482	1	10	11	Co_Occurence	1/21	1	1	0	222	0	12	11	Mutually_Exclusive	0/23	1	1	0	80	0	3	4	Mutually_Exclusive	0/7	1	1	0
MAP2K4	FOXP2	FOXP2 : MAP2K4	0.184201	2.0916	194	5	22	21	Co_Occurence	5/43	0.890427	1	0	797	0	10	14	Mutually_Exclusive	0/24	1	1	0	487	0	8	9	Mutually_Exclusive	0/17	1	1	0	240	0	1	4	Mutually_Exclusive	0/5	1										1	0
RUNX1	MAP2K7	MAP2K7 : RUNX1	0.184201	2.0916	194	5	22	21	Co_Occurence	5/43	0.890427	1	0	801	0	15	5	Mutually_Exclusive	0/20	1	1	0	494	0	7	3	Mutually_Exclusive	0/10	1	1	0	238	0	5	2	Mutually_Exclusive	0/7	1	1	0	81	0	4	2	Mutually_Exclusive	0/6	1	1	0
RPS15	CTNND1	CTNND1 : RPS15	0.184261	3.57659	200	2	37	3	Co_Occurence	2/40	0.890427	1	0	785	0	20	16	Mutually_Exclusive	0/36	1	1	0	479	0	12	13	Mutually_Exclusive	0/25	1	1	0	235	0	8	2	Mutually_Exclusive	0/10	1	1	0	84	0	2	1	Mutually_Exclusive	0/3	1	1	0
ARID2	CYP2A6	ARID2 : CYP2A6	0.184441	1.98773	171	8	14	49	Co_Occurence	8/63	0.890427	1	0	790	0	7	24	Mutually_Exclusive	0/31	1	1	0	487	0	6	11	Mutually_Exclusive	0/17	1	1	0	232	0	1	12	Mutually_Exclusive	0/13	1	1	0	83	0	1	3	Mutually_Exclusive	0/4	1	1	0
NONO	TYRO3	NONO : TYRO3	0.185018	1.84102	182	7	30	23	Co_Occurence	7/53	0.890427	1	0	795	0	22	4	Mutually_Exclusive	0/26	1	1	0	493	0	10	1	Mutually_Exclusive	0/11	1	1	0	233	0	10	2	Mutually_Exclusive	0/12	1	1	0	82	0	4	1	Mutually_Exclusive	0/5	1	1	0
MAP2K4	KRAS	KRAS : MAP2K4	0.18511	0.356815	175	2	41	24	Mutually_Exclusive	2/65	0.890427	0.0577218	3.45857	392	11	415	3	Co_Occurence	11/418	1	0.085566	4.36324	275	7	220	2	Co_Occurence	7/222	1	1	1.72198	88	3	153	1	Co_Occurence	3/154	1										0.015749	Inf
SLC46A3	ARHGAP5	ARHGAP5 : SLC46A3	0.185325	1.75102	158	11	55	18	Co_Occurence	11/73	0.890427	1	0	808	0	8	5	Mutually_Exclusive	0/13	1	1	0	497	0	4	3	Mutually_Exclusive	0/7	1	1	0	239	0	4	2	Mutually_Exclusive	0/6	1	1	0	83	0	3	1	Mutually_Exclusive	0/4	1	1	0
HLA-A	BCL9	BCL9 : HLA-A	0.185568	1.58578	130	22	60	30	Co_Occurence	22/90	0.890427	0.610489	1.10519	766	1	33	21	Co_Occurence	1/54	1	0.403394	2.14088	472	1	20	11	Co_Occurence	1/31	1	1	0	229	0	10	6	Mutually_Exclusive	0/16	1	1	0	79	0	5	3	Mutually_Exclusive	0/8	1	1	0
BMPR2	CASP8	BMPR2 : CASP8	0.185745	1.55062	70	48	21	103	Co_Occurence	48/124	0.890427	0.0915919	13.2265	803	1	5	12	Co_Occurence	1/17	1	0.0197624	111.165	498	1	1	4	Co_Occurence	1/5	1	1	0	235	0	3	7	Mutually_Exclusive	0/10	1	1	0	82	0	1	4	Mutually_Exclusive	0/5	1	0.013722	202.812
CD58	ARHGAP5	ARHGAP5 : CD58	0.185947	1.61958	149	15	51	27	Co_Occurence	15/78	0.890427	1	0	811	0	8	2	Mutually_Exclusive	0/10	1	1	0	499	0	4	1	Mutually_Exclusive	0/5	1	1	0	240	0	4	1	Mutually_Exclusive	0/5	1	1	0	83	0	3	1	Mutually_Exclusive	0/4	1	1	0
ZNRF3	MIDEAS	MIDEAS : ZNRF3	0.185998	1.48376	114	30	39	59	Co_Occurence	30/98	0.890427	1	0	806	0	8	7	Mutually_Exclusive	0/15	1	1	0	500	0	2	2	Mutually_Exclusive	0/4	1	1	0	236	0	5	4	Mutually_Exclusive	0/9	1	1	0	83	0	1	3	Mutually_Exclusive	0/4	1	1	0
CBWD1	RPL10	CBWD1 : RPL10	0.186242	7.33049	224	1	15	2	Co_Occurence	1/17	0.890427
RPS16	RPL10	RPL10 : RPS16	0.186242	7.33049	224	1	15	2	Co_Occurence	1/17	0.890427	0.0158343	Inf	808	1	12	0	Co_Occurence	1/12	0.965012	0.0198413	Inf	494	1	9	0	Co_Occurence	1/9	1
CBWD1	PTEN	CBWD1 : PTEN	0.186392	5.31007	174	2	65	1	Co_Occurence	2/66	0.890427
RPS16	PTEN	PTEN : RPS16	0.186392	5.31007	174	2	65	1	Co_Occurence	2/66	0.890427	1	0	794	0	26	1	Mutually_Exclusive	0/27	1	1	0	493	0	10	1	Mutually_Exclusive	0/11	1
KMT2B	AMER1	AMER1 : KMT2B	0.186833	1.48557	102	33	29	78	Co_Occurence	33/107	0.890427	0.631939	0	735	0	71	15	Mutually_Exclusive	0/86	1	1	0	451	0	46	7	Mutually_Exclusive	0/53	1	1	0	222	0	17	6	Mutually_Exclusive	0/23	1	1	0	77	0	7	3	Mutually_Exclusive	0/10	1	1	0
CTNND1	RBM10	CTNND1 : RBM10	0.187011	1.75786	166	11	37	28	Co_Occurence	11/65	0.890427	0.491755	1.56775	775	1	26	19	Co_Occurence	1/45	1	1	0	480	0	12	12	Mutually_Exclusive	0/24	1	0.311324	3.21718	227	1	10	7	Co_Occurence	1/17	1	1	0	81	0	4	2	Mutually_Exclusive	0/6	1	1	0
RPL10	CEP170	CEP170 : RPL10	0.187422	2.10579	186	5	40	11	Co_Occurence	5/51	0.890427	0.0410331	7.50277	789	2	19	11	Co_Occurence	2/30	1	0.0284174	9.90792	482	2	12	8	Co_Occurence	2/20	1	1	0	236	0	7	2	Mutually_Exclusive	0/9	1	1	0	82	0	4	1	Mutually_Exclusive	0/5	1	0.115384	11.3558
BMPR2	ZFP36L2	BMPR2 : ZFP36L2	0.187599	1.50391	70	47	21	104	Co_Occurence	47/125	0.890427	1	0.952618	743	1	65	12	Mutually_Exclusive	1/77	1	1	0	457	0	42	5	Mutually_Exclusive	0/47	1	0.435833	2.02922	220	1	18	6	Co_Occurence	1/24	1	1	0	76	0	7	4	Mutually_Exclusive	0/11	1	1	0
RPS6	NRAS	NRAS : RPS6	0.187873	6.25019	229	1	6	6	Co_Occurence	1/12	0.890427	0.356104	2.54158	774	1	38	8	Co_Occurence	1/46	1	0.360534	2.58704	467	1	30	6	Co_Occurence	1/36	1	1	0	239	0	5	1	Mutually_Exclusive	0/6	1	1	0	85	0	1	1	Mutually_Exclusive	0/2	1	1	0
RPS6	PCBP1	PCBP1 : RPS6	0.187873	6.25019	229	1	6	6	Co_Occurence	1/12	0.890427	1	0	786	0	26	9	Mutually_Exclusive	0/35	1	1	0	478	0	19	7	Mutually_Exclusive	0/26	1	1	0	239	0	5	1	Mutually_Exclusive	0/6	1	1	0	84	0	2	1	Mutually_Exclusive	0/3	1	1	0
HLA-A	KLF5	HLA-A : KLF5	0.187935	2.13155	181	5	9	47	Co_Occurence	5/56	0.890427	0.132632	3.52203	777	2	22	20	Co_Occurence	2/42	1	0.340576	2.69616	476	1	16	11	Co_Occurence	1/27	1	0.0949811	15.1046	236	1	3	5	Co_Occurence	1/8	1	1	0	83	0	1	3	Mutually_Exclusive	0/4	1	0.118674	11.3223
BCL9L	RPL22	BCL9L : RPL22	0.188028	1.43552	64	64	77	37	Co_Occurence	64/114	0.890427	0.0928047	20.3004	781	1	1	38	Co_Occurence	1/39	1	0.100611	18.7211	477	1	1	25	Co_Occurence	1/26	1																			0.0940633	20.4955
AREG	BAX	AREG : BAX	0.188049	0.213034	161	1	69	11	Mutually_Exclusive	1/80	0.890427
PIK3CA	ARHGAP5	ARHGAP5 : PIK3CA	0.188131	1.49224	108	32	34	68	Co_Occurence	32/102	0.890427	1	0.636932	664	1	7	149	Mutually_Exclusive	1/156	1	0.471241	1.94666	427	1	3	73	Co_Occurence	1/76	1	0.574721	0	181	0	4	60	Mutually_Exclusive	0/64	1	0.54913	0	57	0	3	27	Mutually_Exclusive	0/30	1	1	0
RPS6	AKT1	AKT1 : RPS6	0.188143	3.19237	209	2	26	5	Co_Occurence	2/31	0.890427	1	0	797	0	15	9	Mutually_Exclusive	0/24	1	1	0	494	0	3	7	Mutually_Exclusive	0/10	1	1	0	233	0	11	1	Mutually_Exclusive	0/12	1	1	0	80	0	6	1	Mutually_Exclusive	0/7	1	1	0
NOGP8	CYP7B1	CYP7B1 : NOGP8	0.188143	3.19237	209	2	26	5	Co_Occurence	2/31	0.890427	1	0	801	0	18	2	Mutually_Exclusive	0/20	1										1	0	239	0	5	1	Mutually_Exclusive	0/6	1	1	0	84	0	2	1	Mutually_Exclusive	0/3	1
PCBP1	CYP7B1	CYP7B1 : PCBP1	0.188143	3.19237	209	2	26	5	Co_Occurence	2/31	0.890427	1	0	777	0	18	26	Mutually_Exclusive	0/44	1	1	0	474	0	11	19	Mutually_Exclusive	0/30	1	1	0	235	0	5	5	Mutually_Exclusive	0/10	1	1	0	83	0	2	2	Mutually_Exclusive	0/4	1	1	0
RPS6	CYP7B1	CYP7B1 : RPS6	0.188143	3.19237	209	2	26	5	Co_Occurence	2/31	0.890427	1	0	794	0	18	9	Mutually_Exclusive	0/27	1	1	0	486	0	11	7	Mutually_Exclusive	0/18	1	1	0	239	0	5	1	Mutually_Exclusive	0/6	1	1	0	84	0	2	1	Mutually_Exclusive	0/3	1	1	0
FLCN	CDH1	CDH1 : FLCN	0.188456	1.95454	175	8	17	42	Co_Occurence	8/59	0.890427	1	0	802	0	13	6	Mutually_Exclusive	0/19	1	1	0	491	0	8	5	Mutually_Exclusive	0/13	1	1	0	241	0	3	1	Mutually_Exclusive	0/4	1	1	0	82	0	4	1	Mutually_Exclusive	0/5	1	1	0
CYP7B1	ACVR1B	ACVR1B : CYP7B1	0.188557	1.97131	178	8	36	20	Co_Occurence	8/56	0.890427	1	0	793	0	10	18	Mutually_Exclusive	0/28	1	1	0	488	0	5	11	Mutually_Exclusive	0/16	1	1	0	235	0	5	5	Mutually_Exclusive	0/10	1	1	0	82	0	3	2	Mutually_Exclusive	0/5	1	1	0
AKT1	TCF12	AKT1 : TCF12	0.188557	1.97131	178	8	36	20	Co_Occurence	8/56	0.890427	1	0	793	0	13	15	Mutually_Exclusive	0/28	1	1	0	495	0	6	3	Mutually_Exclusive	0/9	1	1	0	229	0	5	11	Mutually_Exclusive	0/16	1	1	0	79	0	2	6	Mutually_Exclusive	0/8	1	1	0
PTEN	CD58	CD58 : PTEN	0.18914	0.563537	141	8	34	59	Mutually_Exclusive	8/93	0.890427	1	0	793	0	2	26	Mutually_Exclusive	0/28	1	1	0	493	0	1	10	Mutually_Exclusive	0/11	1	1	0	229	0	1	15	Mutually_Exclusive	0/16	1	1	0	79	0	1	7	Mutually_Exclusive	0/8	1	1	0
APC	BCL9L	APC : BCL9L	0.189619	1.44254	84	50	51	57	Co_Occurence	50/108	0.890427	0.283199	1.89028	139	35	4	643	Co_Occurence	35/647	1	0.719432	2.53125	44	25	1	434	Co_Occurence	25/435	1	1	0.96871	77	6	3	159	Mutually_Exclusive	6/162	1	0.187918	0	36	0	2	49	Mutually_Exclusive	0/51	1	0.374763	Inf
BCL9L	PTEN	BCL9L : PTEN	0.189661	0.651206	97	23	44	78	Mutually_Exclusive	23/122	0.890427	1	0.797033	757	1	25	38	Mutually_Exclusive	1/63	1	1	0	468	0	10	26	Mutually_Exclusive	0/36	1	0.439221	1.97486	222	1	14	8	Co_Occurence	1/22	1	1	0	78	0	7	2	Mutually_Exclusive	0/9	1	1	0
BAX	SLC46A3	BAX : SLC46A3	0.190065	0.475638	148	5	24	65	Mutually_Exclusive	5/89	0.890427	1	0	809	0	5	7	Mutually_Exclusive	0/12	1	1	0	497	0	3	4	Mutually_Exclusive	0/7	1	1	0	240	0	2	3	Mutually_Exclusive	0/5	1										1	0
CEP170	RNF43	CEP170 : RNF43	0.190311	1.78745	55	37	142	8	Co_Occurence	37/150	0.890427	0.521876	1.43073	773	1	27	20	Co_Occurence	1/47	1	1	0	482	0	8	14	Mutually_Exclusive	0/22	1	0.399444	2.30154	222	1	16	6	Co_Occurence	1/22	1	0.32499	3.53578	76	1	7	3	Co_Occurence	1/10	1	1	0
CDH1	BMPR2	BMPR2 : CDH1	0.190549	2.03363	85	19	132	6	Co_Occurence	19/138	0.890427	1	0	795	0	13	13	Mutually_Exclusive	0/26	1	1	0	491	0	5	8	Mutually_Exclusive	0/13	1	1	0	235	0	7	3	Mutually_Exclusive	0/10	1	1	0	79	0	4	4	Mutually_Exclusive	0/8	1	1	0
RNF43	ARHGAP5	ARHGAP5 : RNF43	0.190886	1.61478	50	53	13	126	Co_Occurence	53/139	0.890427	0.0276719	10.0095	787	2	6	26	Co_Occurence	2/32	1	1	0	492	0	4	8	Mutually_Exclusive	0/12	1	0.0251019	14.6339	226	2	2	15	Co_Occurence	2/17	1	0.0213972	23.6532	78	2	1	6	Co_Occurence	2/7	1	1	0
HLA-B	BCOR	BCOR : HLA-B	0.191046	0.621617	126	13	55	48	Mutually_Exclusive	13/103	0.890427	1	0	783	0	14	24	Mutually_Exclusive	0/38	1	1	0	484	0	4	16	Mutually_Exclusive	0/20	1	1	0	230	0	8	7	Mutually_Exclusive	0/15	1	1	0	83	0	2	2	Mutually_Exclusive	0/4	1	1	0
HLA-B	ZFP36L2	HLA-B : ZFP36L2	0.191046	0.621617	126	13	55	48	Mutually_Exclusive	13/103	0.890427	0.713437	0.489954	732	1	65	23	Mutually_Exclusive	1/88	1	1	0.727249	447	1	41	15	Mutually_Exclusive	1/56	1	1	0	219	0	19	7	Mutually_Exclusive	0/26	1	1	0	78	0	7	2	Mutually_Exclusive	0/9	1	0.528513	1.47495
RPL22	KMT2B	KMT2B : RPL22	0.191209	1.44059	60	70	41	71	Co_Occurence	70/112	0.890427	1	0	804	0	15	2	Mutually_Exclusive	0/17	1	1	0	495	0	7	2	Mutually_Exclusive	0/9	1																			1	0
ELF3	AMER1	AMER1 : ELF3	0.191282	2.15997	173	5	57	7	Co_Occurence	5/64	0.890427	1	0.549941	731	1	70	19	Mutually_Exclusive	1/89	1	0.580471	1.24939	450	1	45	8	Co_Occurence	1/53	1	1	0	220	0	17	8	Mutually_Exclusive	0/25	1	1	0	76	0	7	4	Mutually_Exclusive	0/11	1	0.441581	1.97874
CDKN1B	AXIN2	AXIN2 : CDKN1B	0.191282	2.15997	173	5	57	7	Co_Occurence	5/64	0.890427	1	0	796	0	22	3	Mutually_Exclusive	0/25	1	1	0	490	0	12	2	Mutually_Exclusive	0/14	1	1	0	238	0	6	1	Mutually_Exclusive	0/7	1	1	0	83	0	3	1	Mutually_Exclusive	0/4	1	1	0
ZFP36L2	CBWD1	CBWD1 : ZFP36L2	0.191389	5.20041	173	2	1	66	Co_Occurence	2/67	0.890427
AKT1	BAX	AKT1 : BAX	0.191433	0.499593	149	5	65	23	Mutually_Exclusive	5/88	0.890427	1	0	799	0	7	15	Mutually_Exclusive	0/22	1	1	0	497	0	4	3	Mutually_Exclusive	0/7	1	1	0	231	0	3	11	Mutually_Exclusive	0/14	1										1	0
SMAD2	MBD6	MBD6 : SMAD2	0.191585	1.75512	139	12	79	12	Co_Occurence	12/91	0.890427	0.250951	3.99221	785	1	7	28	Co_Occurence	1/35	1	1	0	493	0	4	7	Mutually_Exclusive	0/11	1	0.194794	6.94231	226	1	2	16	Co_Occurence	1/18	1	0.183908	Inf	71	1	0	15	Co_Occurence	1/15	1	1	0
PIGW	RPS15	PIGW : RPS15	0.191687	6.22432	228	1	4	9	Co_Occurence	1/13	0.890427	1	0	797	0	16	8	Mutually_Exclusive	0/24	1	1	0	487	0	13	4	Mutually_Exclusive	0/17	1	1	0	240	0	2	3	Mutually_Exclusive	0/5	1										1	0
ZNRF3	SETD5	SETD5 : ZNRF3	0.191754	1.55287	125	23	28	66	Co_Occurence	23/94	0.890427	1	0	807	0	7	7	Mutually_Exclusive	0/14	1	1	0	498	0	4	2	Mutually_Exclusive	0/6	1	1	0	239	0	2	4	Mutually_Exclusive	0/6	1										1	0
RPS15	ACVR2A	ACVR2A : RPS15	0.192216	0.288514	38	3	199	2	Mutually_Exclusive	3/201	0.891665	1	0	774	0	31	16	Mutually_Exclusive	0/47	1	1	0	478	0	13	13	Mutually_Exclusive	0/26	1	1	0	228	0	15	2	Mutually_Exclusive	0/17	1	1	0	76	0	10	1	Mutually_Exclusive	0/11	1	1	0
ATM	TGIF1	ATM : TGIF1	0.192476	1.90961	158	8	10	66	Co_Occurence	8/76	0.891962	1	0.52491	736	1	23	61	Mutually_Exclusive	1/84	1	0.615148	0	457	0	18	29	Mutually_Exclusive	0/47	1	1	0	216	0	5	24	Mutually_Exclusive	0/29	1	1	0	74	0	2	11	Mutually_Exclusive	0/13	1	0.53295	1.44784
TRPS1	ERBB2	ERBB2 : TRPS1	0.192923	1.61245	143	16	24	59	Co_Occurence	16/83	0.892162	0.624638	0	754	0	21	46	Mutually_Exclusive	0/67	1	1	0	460	0	15	29	Mutually_Exclusive	0/44	1	1	0	225	0	5	15	Mutually_Exclusive	0/20	1										1	0
AXIN2	CYB561A3	AXIN2 : CYB561A3	0.193113	0.230446	168	1	12	61	Mutually_Exclusive	1/73	0.892162	1	0	798	0	1	22	Mutually_Exclusive	0/23	1	1	0	491	0	1	12	Mutually_Exclusive	0/13	1
SLC12A2	SETD5	SETD5 : SLC12A2	0.193233	1.89851	174	8	43	17	Co_Occurence	8/60	0.892162	0.151691	7.32378	796	1	6	18	Co_Occurence	1/24	1	1	0	488	0	4	12	Mutually_Exclusive	0/16	1	0.0484778	43.544	238	1	1	5	Co_Occurence	1/6	1										1	0
ARHGAP5	KMT2B	ARHGAP5 : KMT2B	0.193492	1.48308	100	35	76	31	Co_Occurence	35/107	0.892162	1	0	798	0	15	8	Mutually_Exclusive	0/23	1	1	0	493	0	7	4	Mutually_Exclusive	0/11	1	1	0	235	0	6	4	Mutually_Exclusive	0/10	1	1	0	81	0	3	3	Mutually_Exclusive	0/6	1	1	0
ARHGAP5	NOGP8	ARHGAP5 : NOGP8	0.194428	0	169	0	7	66	Mutually_Exclusive	0/73	0.892162	1	0	811	0	2	8	Mutually_Exclusive	0/10	1										1	0	240	0	1	4	Mutually_Exclusive	0/5	1	1	0	83	0	1	3	Mutually_Exclusive	0/4	1
ZNF554	SLC12A2	SLC12A2 : ZNF554	0.194991	3.03703	211	2	23	6	Co_Occurence	2/29	0.892162
CDKN1B	ATM	ATM : CDKN1B	0.195068	2.37282	162	6	68	6	Co_Occurence	6/74	0.892162	1	0	756	0	62	3	Mutually_Exclusive	0/65	1	1	0	473	0	29	2	Mutually_Exclusive	0/31	1	1	0	220	0	24	1	Mutually_Exclusive	0/25	1	1	0	75	0	11	1	Mutually_Exclusive	0/12	1	1	0
CTNNB1	KLF5	CTNNB1 : KLF5	0.195201	2.30759	204	3	11	24	Co_Occurence	3/35	0.892162	1	0.893181	760	1	23	37	Mutually_Exclusive	1/60	1	0.584924	1.20524	463	1	16	24	Co_Occurence	1/40	1	1	0	228	0	4	13	Mutually_Exclusive	0/17	1	1	0	81	0	1	5	Mutually_Exclusive	0/6	1	0.362456	2.57381
NOGP8	RFX5	NOGP8 : RFX5	0.195355	2.62649	183	3	52	4	Co_Occurence	3/56	0.892162	1	0	813	0	6	2	Mutually_Exclusive	0/8	1										1	0	243	0	1	1	Mutually_Exclusive	0/2	1
NRAS	RFX5	NRAS : RFX5	0.195355	2.62649	183	3	52	4	Co_Occurence	3/56	0.892162	1	0	776	0	6	39	Mutually_Exclusive	0/45	1	1	0	468	0	5	31	Mutually_Exclusive	0/36	1	1	0	239	0	1	5	Mutually_Exclusive	0/6	1										1	0
RPS6	RFX5	RFX5 : RPS6	0.195355	2.62649	183	3	52	4	Co_Occurence	3/56	0.892162	1	0	806	0	6	9	Mutually_Exclusive	0/15	1	1	0	492	0	5	7	Mutually_Exclusive	0/12	1	1	0	243	0	1	1	Mutually_Exclusive	0/2	1										1	0
PIGW	SMAD3	PIGW : SMAD3	0.195612	2.95248	214	2	18	8	Co_Occurence	2/26	0.892162	1	0	787	0	26	8	Mutually_Exclusive	0/34	1	1	0	491	0	9	4	Mutually_Exclusive	0/13	1	1	0	229	0	13	3	Mutually_Exclusive	0/16	1										1	0
FUS	ARID1A	ARID1A : FUS	0.19566	2.23214	114	11	112	5	Co_Occurence	11/117	0.892162
SLC46A3	CDH1	CDH1 : SLC46A3	0.196214	2.00335	193	5	20	24	Co_Occurence	5/44	0.892162	1	0	803	0	13	5	Mutually_Exclusive	0/18	1	1	0	493	0	8	3	Mutually_Exclusive	0/11	1	1	0	240	0	3	2	Mutually_Exclusive	0/5	1	1	0	82	0	4	1	Mutually_Exclusive	0/5	1	1	0
TAP2	RPL10	RPL10 : TAP2	0.196285	2.04378	185	5	11	41	Co_Occurence	5/52	0.892162	0.0915919	13.2265	803	1	12	5	Co_Occurence	1/17	1	0.0772576	17.7488	491	1	9	3	Co_Occurence	1/12	1	1	0	241	0	2	2	Mutually_Exclusive	0/4	1	1	0	85	0	1	1	Mutually_Exclusive	0/2	1	0.0341273	63.8319
RBM10	TGFBR2	RBM10 : TGFBR2	0.196338	1.57824	107	27	87	21	Co_Occurence	27/108	0.892162	0.0477249	6.93636	785	2	9	25	Co_Occurence	2/34	1										0.0556128	7.07809	227	2	7	9	Co_Occurence	2/16	1	0.214222	6.29553	79	1	4	3	Co_Occurence	1/7	1
CASP8	CBWD1	CASP8 : CBWD1	0.196432	5.09399	172	2	1	67	Co_Occurence	2/68	0.892162
MIDEAS	NOGP8	MIDEAS : NOGP8	0.196464	0	166	0	7	69	Mutually_Exclusive	0/76	0.892162	1	0	811	0	2	8	Mutually_Exclusive	0/10	1										1	0	239	0	1	5	Mutually_Exclusive	0/6	1	1	0	85	0	1	1	Mutually_Exclusive	0/2	1
RBM10	ZNF554	RBM10 : ZNF554	0.196608	2.50798	189	3	5	45	Co_Occurence	3/50	0.892162
CBWD1	CDKN2A	CBWD1 : CDKN2A	0.197044	6.85041	223	1	16	2	Co_Occurence	1/18	0.892162
SLC46A3	TCF12	SLC46A3 : TCF12	0.197048	1.8675	177	8	36	21	Co_Occurence	8/57	0.892162	1	0	803	0	13	5	Mutually_Exclusive	0/18	1	1	0	495	0	6	3	Mutually_Exclusive	0/9	1	1	0	238	0	5	2	Mutually_Exclusive	0/7	1	1	0	84	0	2	1	Mutually_Exclusive	0/3	1	1	0
FOXP2	ARID1B	ARID1B : FOXP2	0.197106	1.72534	147	12	68	15	Co_Occurence	12/83	0.892162	0.312262	2.98948	782	1	29	9	Co_Occurence	1/38	1	0.278375	3.57019	477	1	19	7	Co_Occurence	1/26	1	1	0	236	0	8	1	Mutually_Exclusive	0/9	1	1	0	83	0	3	1	Mutually_Exclusive	0/4	1	0.130958	9.73628
SMAD2	TGFBR2	SMAD2 : TGFBR2	0.197109	0.529658	112	8	106	16	Mutually_Exclusive	8/122	0.892162	1	0	781	0	11	29	Mutually_Exclusive	0/40	1										1	0	219	0	9	17	Mutually_Exclusive	0/26	1	0.579263	0	66	0	5	16	Mutually_Exclusive	0/21	1
B2M	TBP	B2M : TBP	0.197757	0.411087	153	3	16	70	Mutually_Exclusive	3/86	0.892162	0.137701	8.09328	799	1	7	14	Co_Occurence	1/21	1	0.0583498	23.9019	494	1	4	5	Co_Occurence	1/9	1	1	0	234	0	3	8	Mutually_Exclusive	0/11	1	1	0	84	0	1	2	Mutually_Exclusive	0/3	1	0.0476123	43.7451
BCL9	ASXL1	ASXL1 : BCL9	0.197899	1.47911	110	33	50	49	Co_Occurence	33/99	0.892162	1	0	770	0	17	34	Mutually_Exclusive	0/51	1	1	0	476	0	7	21	Mutually_Exclusive	0/28	1	1	0	226	0	9	10	Mutually_Exclusive	0/19	1	1	0	78	0	4	5	Mutually_Exclusive	0/9	1	1	0
CDKN1B	TRPS1	CDKN1B : TRPS1	0.197916	2.32427	161	6	69	6	Co_Occurence	6/75	0.892162	1	0	772	0	46	3	Mutually_Exclusive	0/49	1	1	0	473	0	29	2	Mutually_Exclusive	0/31	1	1	0	229	0	15	1	Mutually_Exclusive	0/16	1	1	0	81	0	5	1	Mutually_Exclusive	0/6	1	1	0
CYP7B1	RUNX1	CYP7B1 : RUNX1	0.197977	1.99098	193	5	21	23	Co_Occurence	5/44	0.892162	1	0	798	0	5	18	Mutually_Exclusive	0/23	1	1	0	490	0	3	11	Mutually_Exclusive	0/14	1	1	0	238	0	2	5	Mutually_Exclusive	0/7	1	1	0	83	0	2	2	Mutually_Exclusive	0/4	1	1	0
ARID1B	ASXL1	ARID1B : ASXL1	0.198122	1.44864	111	32	51	48	Co_Occurence	32/99	0.892162	0.472284	1.66894	775	1	16	29	Co_Occurence	1/45	1	1	0	477	0	7	20	Mutually_Exclusive	0/27	1	0.262038	4.04605	229	1	8	7	Co_Occurence	1/15	1	1	0	80	0	4	3	Mutually_Exclusive	0/7	1	1	0
RPL22	PRAC2	PRAC2 : RPL22	0.198324	1.96	94	18	7	123	Co_Occurence	18/130	0.892162	1	0	815	0	4	2	Mutually_Exclusive	0/6	1	1	0	500	0	2	2	Mutually_Exclusive	0/4	1
ARHGAP5	ZFP36L2	ARHGAP5 : ZFP36L2	0.198492	1.55416	131	23	45	43	Co_Occurence	23/88	0.892162	1	0	747	0	66	8	Mutually_Exclusive	0/74	1	1	0	458	0	42	4	Mutually_Exclusive	0/46	1	1	0	222	0	19	4	Mutually_Exclusive	0/23	1	1	0	77	0	7	3	Mutually_Exclusive	0/10	1	1	0
MBD6	SREK1IP1	MBD6 : SREK1IP1	0.198737	1.59275	132	17	19	74	Co_Occurence	17/93	0.892162	1	0	809	0	4	8	Mutually_Exclusive	0/12	1	1	0	497	0	3	4	Mutually_Exclusive	0/7	1	1	0	241	0	1	3	Mutually_Exclusive	0/4	1	1	0	85	0	1	1	Mutually_Exclusive	0/2	1	1	0
SLC46A3	NOGP8	NOGP8 : SLC46A3	0.199186	3.06077	208	2	5	27	Co_Occurence	2/32	0.892162	1	0	814	0	2	5	Mutually_Exclusive	0/7	1										1	0	242	0	1	2	Mutually_Exclusive	0/3	1	1	0	85	0	1	1	Mutually_Exclusive	0/2	1
AXIN2	B2M	AXIN2 : B2M	0.199474	1.53055	130	23	50	39	Co_Occurence	23/89	0.892162	1	0	784	0	15	22	Mutually_Exclusive	0/37	1	1	0	486	0	6	12	Mutually_Exclusive	0/18	1	1	0	231	0	8	6	Mutually_Exclusive	0/14	1	1	0	82	0	2	3	Mutually_Exclusive	0/5	1	1	0
AMER1	TCF7L2	AMER1 : TCF7L2	0.199474	1.53055	130	23	50	39	Co_Occurence	23/89	0.892162	1	0.942362	672	7	78	64	Mutually_Exclusive	7/142	1	0.802494	1.0663	411	5	47	41	Co_Occurence	5/88	1	0.701581	0.466402	201	1	27	16	Mutually_Exclusive	1/43	1	0.349388	3.10384	76	1	4	6	Co_Occurence	1/10	1	0.144578	0
ATM	SLC46A3	ATM : SLC46A3	0.1997	1.71496	151	12	17	62	Co_Occurence	12/79	0.892162	1	0	754	0	5	62	Mutually_Exclusive	0/67	1	1	0	472	0	3	29	Mutually_Exclusive	0/32	1	1	0	219	0	2	24	Mutually_Exclusive	0/26	1	1	0	75	0	1	11	Mutually_Exclusive	0/12	1	1	0
SMAD2	RPL22	RPL22 : SMAD2	0.199714	0.574153	88	11	130	13	Mutually_Exclusive	11/143	0.892162	1	0	790	0	2	29	Mutually_Exclusive	0/31	1	1	0	495	0	2	7	Mutually_Exclusive	0/9	1																			1	0
FBXW7	CTNND1	CTNND1 : FBXW7	0.199866	1.60077	137	17	22	66	Co_Occurence	17/88	0.892162	0.320462	1.67422	697	4	16	104	Co_Occurence	4/120	1	0.122102	2.93736	442	3	9	50	Co_Occurence	3/59	1	1	0.726134	198	1	7	39	Mutually_Exclusive	1/46	1	1	0	69	0	2	16	Mutually_Exclusive	0/18	1	1	0.833839
SREK1IP1	ARID2	ARID2 : SREK1IP1	0.200237	0.478925	154	5	52	31	Mutually_Exclusive	5/83	0.892162	0.112098	11.3943	794	1	23	3	Co_Occurence	1/26	1	0.0641823	23.8208	491	1	10	2	Co_Occurence	1/12	1	1	0	232	0	12	1	Mutually_Exclusive	0/13	1	1	0	83	0	3	1	Mutually_Exclusive	0/4	1	1	0
RGMB	SMAD4	RGMB : SMAD4	0.200563	1.98278	191	5	30	16	Co_Occurence	5/46	0.892162	0.329913	1.90513	717	2	94	8	Co_Occurence	2/102	1	0.432945	2.00945	459	1	38	6	Co_Occurence	1/44	1	0.360656	4.03113	195	1	48	1	Co_Occurence	1/49	1	0.287356	Inf	62	1	24	0	Co_Occurence	1/24	1	1	0
KMT2B	CASP8	CASP8 : KMT2B	0.200669	0.682207	89	27	42	84	Mutually_Exclusive	27/126	0.892162	1	0	800	0	6	15	Mutually_Exclusive	0/21	1	1	0	495	0	2	7	Mutually_Exclusive	0/9	1	1	0	236	0	3	6	Mutually_Exclusive	0/9	1	1	0	83	0	1	3	Mutually_Exclusive	0/4	1	1	0
CEP170	CASP8	CASP8 : CEP170	0.200985	0.572055	137	9	60	36	Mutually_Exclusive	9/96	0.892162	1	0	794	0	6	21	Mutually_Exclusive	0/27	1	1	0	488	0	2	14	Mutually_Exclusive	0/16	1	1	0	235	0	3	7	Mutually_Exclusive	0/10	1	1	0	82	0	1	4	Mutually_Exclusive	0/5	1	1	0
RPL22	CDKN2A	CDKN2A : RPL22	0.201115	0.476867	91	7	10	134	Mutually_Exclusive	7/144	0.892162	1	0	813	0	6	2	Mutually_Exclusive	0/8	1	1	0	499	0	3	2	Mutually_Exclusive	0/5	1																			1	0
MAP2K7	BCL9	BCL9 : MAP2K7	0.201332	0.523834	139	6	76	21	Mutually_Exclusive	6/97	0.892162	0.472716	1.67183	773	1	33	14	Co_Occurence	1/47	1	1	0	476	0	21	7	Mutually_Exclusive	0/28	1	1	0	230	0	10	5	Mutually_Exclusive	0/15	1	1	0	78	0	5	4	Mutually_Exclusive	0/9	1	1	0
ARID2	ASXL1	ARID2 : ASXL1	0.201367	1.55029	126	24	59	33	Co_Occurence	24/92	0.892162	1	0	780	0	17	24	Mutually_Exclusive	0/41	1	1	0	486	0	7	11	Mutually_Exclusive	0/18	1	1	0	224	0	9	12	Mutually_Exclusive	0/21	1	1	0	80	0	4	3	Mutually_Exclusive	0/7	1	1	0
PTEN	SMAD3	PTEN : SMAD3	0.201494	1.83678	163	8	12	59	Co_Occurence	8/71	0.892162	0.572556	1.23166	770	1	25	25	Co_Occurence	1/50	1	1	0	485	0	9	10	Mutually_Exclusive	0/19	1	0.569517	1.29609	218	1	12	14	Co_Occurence	1/26	1	1	1.16447	70	1	10	6	Co_Occurence	1/16	1	1	0
BAX	RPS16	BAX : RPS16	0.201519	4.99066	171	2	1	68	Co_Occurence	2/69	0.892162	1	0	813	0	1	7	Mutually_Exclusive	0/8	1	1	0	499	0	1	4	Mutually_Exclusive	0/5	1
TAP2	ZFP36L2	TAP2 : ZFP36L2	0.201751	0.566049	137	9	59	37	Mutually_Exclusive	9/96	0.892321	0.396154	2.30431	750	1	65	5	Co_Occurence	1/70	1	0.294701	3.7153	459	1	41	3	Co_Occurence	1/44	1	1	0	224	0	19	2	Mutually_Exclusive	0/21	1	1	0	79	0	7	1	Mutually_Exclusive	0/8	1	1	0
CDKN2A	ELF3	CDKN2A : ELF3	0.202164	2.84834	215	2	10	15	Co_Occurence	2/25	0.893179	1	0	795	0	20	6	Mutually_Exclusive	0/26	1	1	0	492	0	9	3	Mutually_Exclusive	0/12	1	1	0	236	0	8	1	Mutually_Exclusive	0/9	1	1	0	81	0	4	2	Mutually_Exclusive	0/6	1	1	0
SMAD2	FUS	FUS : SMAD2	0.202404	2.24271	205	3	13	21	Co_Occurence	3/34	0.893179
CD58	RBM10	CD58 : RBM10	0.202532	0.494642	157	5	43	37	Mutually_Exclusive	5/80	0.893179	1	0	792	0	27	2	Mutually_Exclusive	0/29	1	1	0	491	0	12	1	Mutually_Exclusive	0/13	1	1	0	233	0	11	1	Mutually_Exclusive	0/12	1	1	0	82	0	4	1	Mutually_Exclusive	0/5	1	1	0
PCBP1	TCF7L2	PCBP1 : TCF7L2	0.202875	3.18987	166	4	69	3	Co_Occurence	4/72	0.893518	0.0433478	2.71428	716	6	79	20	Co_Occurence	6/99	1	0.121462	2.42177	437	4	48	15	Co_Occurence	4/63	1	0.101443	5.42187	214	2	26	3	Co_Occurence	2/29	1	1	0	80	0	5	2	Mutually_Exclusive	0/7	1	0.60306	1.17984
ASXL1	CYP7B1	ASXL1 : CYP7B1	0.203001	1.77841	144	13	15	70	Co_Occurence	13/85	0.893518	1	0	786	0	18	17	Mutually_Exclusive	0/35	1	1	0	486	0	11	7	Mutually_Exclusive	0/18	1	1	0	231	0	5	9	Mutually_Exclusive	0/14	1	1	0	81	0	2	4	Mutually_Exclusive	0/6	1	1	0
NRAS	ARID2	ARID2 : NRAS	0.203739	0	178	0	57	7	Mutually_Exclusive	0/64	0.895169	1	0.868557	759	1	23	38	Mutually_Exclusive	1/61	1	0.506161	1.54172	463	1	10	30	Co_Occurence	1/40	1	1	0	228	0	12	5	Mutually_Exclusive	0/17	1	1	0	83	0	3	1	Mutually_Exclusive	0/4	1	1	0
GS	ARID1A	ARID1A : GS	0.203769	1.48089	89	41	82	30	Co_Occurence	41/112	0.895169	1	0.941803	722	3	46	50	Mutually_Exclusive	3/96	1	0.614791	0	459	0	26	19	Mutually_Exclusive	0/45	1	1	0.992622	201	2	15	27	Mutually_Exclusive	2/42	1	0.567075	1.41361	71	1	5	10	Co_Occurence	1/15	1	1	0
ERBB2	HLA-A	ERBB2 : HLA-A	0.204412	1.73127	162	12	40	28	Co_Occurence	12/68	0.89713	1	0	778	0	22	21	Mutually_Exclusive	0/43	1	1	0	477	0	12	15	Mutually_Exclusive	0/27	1	1	0	234	0	6	5	Mutually_Exclusive	0/11	1										1	0
PIK3CA	TYRO3	PIK3CA : TYRO3	0.20572	1.61258	124	19	18	81	Co_Occurence	19/99	0.902002	0.781273	0.700598	652	3	19	147	Mutually_Exclusive	3/166	1	0.371071	0	420	0	10	74	Mutually_Exclusive	0/84	1	1	0.763731	177	2	8	58	Mutually_Exclusive	2/66	1	0.0867292	7.18724	59	3	1	24	Co_Occurence	3/25	1	1	0
TRPS1	BCL9L	BCL9L : TRPS1	0.205937	1.44623	102	36	65	39	Co_Occurence	36/104	0.902086	0.268595	2.01134	740	4	35	42	Co_Occurence	4/77	1	0.182371	2.26257	452	3	23	26	Co_Occurence	3/49	1	1	0	221	0	9	15	Mutually_Exclusive	0/24	1	1	0	80	0	2	5	Mutually_Exclusive	0/7	1	0.0703779	3.89406
GS	CBWD1	CBWD1 : GS	0.20665	4.89031	170	2	1	69	Co_Occurence	2/70	0.903811
CDKN2A	TGFBR2	CDKN2A : TGFBR2	0.206727	2.16467	122	11	103	6	Co_Occurence	11/109	0.903811	1	0	804	0	11	6	Mutually_Exclusive	0/17	1										1	0	235	0	9	1	Mutually_Exclusive	0/10	1	1	0	80	0	5	2	Mutually_Exclusive	0/7	1
CD58	FLCN	CD58 : FLCN	0.207008	1.70106	162	12	38	30	Co_Occurence	12/68	0.904173	1	0	813	0	6	2	Mutually_Exclusive	0/8	1	1	0	498	0	5	1	Mutually_Exclusive	0/6	1	1	0	243	0	1	1	Mutually_Exclusive	0/2	1	1	0	85	0	1	1	Mutually_Exclusive	0/2	1	1	0
TGIF1	CBWD1	CBWD1 : TGIF1	0.20775	6.42594	222	1	2	17	Co_Occurence	1/19	0.906494
GS	RGMB	GS : RGMB	0.207937	1.91774	159	9	12	62	Co_Occurence	9/74	0.906494	1	0	758	0	10	53	Mutually_Exclusive	0/63	1	1	0	478	0	7	19	Mutually_Exclusive	0/26	1	1	0	214	0	2	29	Mutually_Exclusive	0/31	1	1	0	75	0	1	11	Mutually_Exclusive	0/12	1	1	0
RPS15	CD58	CD58 : RPS15	0.20837	3.26135	197	2	40	3	Co_Occurence	2/43	0.907516	1	0	803	0	2	16	Mutually_Exclusive	0/18	1	1	0	490	0	1	13	Mutually_Exclusive	0/14	1	1	0	242	0	1	2	Mutually_Exclusive	0/3	1	1	0	85	0	1	1	Mutually_Exclusive	0/2	1	1	0
B2M	TGFBR2	B2M : TGFBR2	0.209186	1.43545	94	39	75	34	Co_Occurence	39/109	0.909123	1	0	795	0	11	15	Mutually_Exclusive	0/26	1										1	0	228	0	9	8	Mutually_Exclusive	0/17	1	1	0	80	0	5	2	Mutually_Exclusive	0/7	1
BMPR2	DUSP16	BMPR2 : DUSP16	0.209258	2.21607	87	14	4	137	Co_Occurence	14/141	0.909123	1	0	794	0	14	13	Mutually_Exclusive	0/27	1	1	0	493	0	6	5	Mutually_Exclusive	0/11	1	1	0	232	0	6	7	Mutually_Exclusive	0/13	1	1	0	81	0	2	4	Mutually_Exclusive	0/6	1	1	0
ATM	ACVR1B	ACVR1B : ATM	0.209338	1.55452	141	17	27	57	Co_Occurence	17/84	0.909123	1	0	749	0	10	62	Mutually_Exclusive	0/72	1	1	0	470	0	5	29	Mutually_Exclusive	0/34	1	1	0	216	0	5	24	Mutually_Exclusive	0/29	1	1	0	73	0	3	11	Mutually_Exclusive	0/14	1	1	0
CEP170	CDKN2A	CDKN2A : CEP170	0.210088	0.258064	181	1	16	44	Mutually_Exclusive	1/60	0.911139	1	0	794	0	6	21	Mutually_Exclusive	0/27	1	1	0	487	0	3	14	Mutually_Exclusive	0/17	1	1	0	237	0	1	7	Mutually_Exclusive	0/8	1	1	0	81	0	2	4	Mutually_Exclusive	0/6	1	1	0
ACVR2A	BMPR2	ACVR2A : BMPR2	0.210581	1.63008	19	130	21	72	Co_Occurence	130/93	0.911139	0.0107965	8.30198	780	3	10	28	Co_Occurence	3/38	0.836781	1	0	486	0	5	13	Mutually_Exclusive	0/18	1	0.00565149	13.7175	226	3	4	12	Co_Occurence	3/16	0.92091	0.392031	2.69672	74	1	3	9	Co_Occurence	1/12	1	1	0
BRAF	CYB561A3	BRAF : CYB561A3	0.210652	0.464044	65	7	6	164	Mutually_Exclusive	7/170	0.911139	1	0	746	0	1	74	Mutually_Exclusive	0/75	1	1	0	487	0	1	16	Mutually_Exclusive	0/17	1
TGIF1	CD58	CD58 : TGIF1	0.210735	1.9376	187	5	37	13	Co_Occurence	5/50	0.911139	1	0	795	0	2	24	Mutually_Exclusive	0/26	1	1	0	485	0	1	18	Mutually_Exclusive	0/19	1	1	0	239	0	1	5	Mutually_Exclusive	0/6	1	1	0	84	0	1	2	Mutually_Exclusive	0/3	1	1	0
ZNF554	MAP3K21	MAP3K21 : ZNF554	0.210869	2.9502	175	4	59	4	Co_Occurence	4/63	0.911139
AKT1	KLF5	AKT1 : KLF5	0.211001	2.20514	203	3	11	25	Co_Occurence	3/36	0.911139	0.0682077	5.4572	784	2	22	13	Co_Occurence	2/35	1	0.0980038	14.8754	485	1	16	2	Co_Occurence	1/18	1	0.168822	7.54701	231	1	3	10	Co_Occurence	1/13	1	1	0	80	0	1	6	Mutually_Exclusive	0/7	1	1	0
PIGR	BCOR	BCOR : PIGR	0.211721	1.88378	161	9	59	13	Co_Occurence	9/72	0.912274	1	0	795	0	14	12	Mutually_Exclusive	0/26	1	1	0	494	0	4	6	Mutually_Exclusive	0/10	1	1	0	231	0	8	6	Mutually_Exclusive	0/14	1	1	0	81	0	2	4	Mutually_Exclusive	0/6	1	1	0
TAP2	B2M	B2M : TAP2	0.211816	0.587628	133	10	63	36	Mutually_Exclusive	10/99	0.912274	1	0	800	0	15	6	Mutually_Exclusive	0/21	1	1	0	494	0	6	4	Mutually_Exclusive	0/10	1	1	0	235	0	8	2	Mutually_Exclusive	0/10	1	1	0	84	0	2	1	Mutually_Exclusive	0/3	1	1	0
KMT2B	TRPS1	KMT2B : TRPS1	0.211956	1.42724	95	39	36	72	Co_Occurence	39/108	0.912274	0.58213	1.20763	761	1	45	14	Co_Occurence	1/59	1	0.341241	2.78282	469	1	28	6	Co_Occurence	1/34	1	1	0	224	0	15	6	Mutually_Exclusive	0/21	1	1	0	79	0	5	3	Mutually_Exclusive	0/8	1	1	0
ZNF554	NOGP8	NOGP8 : ZNF554	0.212064	5.34852	228	1	6	7	Co_Occurence	1/13	0.912274
TP53	CYP7B1	CYP7B1 : TP53	0.213046	1.6703	141	13	15	73	Co_Occurence	13/88	0.91508	0.449707	1.71327	264	14	4	539	Co_Occurence	14/543	1	0.473029	2.66972	104	10	1	389	Co_Occurence	10/390	1	1	0.801939	131	2	3	109	Mutually_Exclusive	2/112	1	1	1.07227	44	1	1	41	Co_Occurence	1/42	1	0.684672	2.47224
MAP2K4	SLC46A3	MAP2K4 : SLC46A3	0.213258	1.89872	192	5	24	21	Co_Occurence	5/45	0.91508	1	0	802	0	5	14	Mutually_Exclusive	0/19	1	1	0	492	0	3	9	Mutually_Exclusive	0/12	1	1	0	239	0	2	4	Mutually_Exclusive	0/6	1										1	0
RBM10	ZFP36L2	RBM10 : ZFP36L2	0.213826	1.53475	143	17	51	31	Co_Occurence	17/82	0.91508	0.264983	2.05092	732	4	62	23	Co_Occurence	4/85	1	0.263606	2.25497	452	2	40	10	Co_Occurence	2/50	1	0.205942	2.81869	217	2	17	9	Co_Occurence	2/26	1	0.289463	4.15855	77	1	6	3	Co_Occurence	1/9	1	0.392559	2.3808
RGMB	TYRO3	RGMB : TYRO3	0.214597	0.257894	185	1	36	20	Mutually_Exclusive	1/56	0.91508	1	0	789	0	22	10	Mutually_Exclusive	0/32	1	1	0	487	0	10	7	Mutually_Exclusive	0/17	1	1	0	233	0	10	2	Mutually_Exclusive	0/12	1	1	0	82	0	4	1	Mutually_Exclusive	0/5	1	1	0
AREG	ERBB3	AREG : ERBB3	0.214733	2.21286	200	3	30	9	Co_Occurence	3/39	0.91508
CDH1	RFX5	CDH1 : RFX5	0.215201	0.43392	165	3	52	22	Mutually_Exclusive	3/74	0.91508	0.0915919	13.2265	803	1	5	12	Co_Occurence	1/17	1	0.0771824	17.1502	492	1	4	7	Co_Occurence	1/11	1	1	0	241	0	1	3	Mutually_Exclusive	0/4	1										0.0341273	63.8319
PIGR	MIDEAS	MIDEAS : PIGR	0.21525	1.84111	160	9	60	13	Co_Occurence	9/73	0.91508	1	0	801	0	8	12	Mutually_Exclusive	0/20	1	1	0	496	0	2	6	Mutually_Exclusive	0/8	1	1	0	234	0	5	6	Mutually_Exclusive	0/11	1	1	0	82	0	1	4	Mutually_Exclusive	0/5	1	1	0
TAP2	TRPS1	TAP2 : TRPS1	0.215454	1.56463	139	18	57	28	Co_Occurence	18/85	0.91508	1	0	769	0	46	6	Mutually_Exclusive	0/52	1	1	0	471	0	29	4	Mutually_Exclusive	0/33	1	1	0	228	0	15	2	Mutually_Exclusive	0/17	1	1	0	81	0	5	1	Mutually_Exclusive	0/6	1	1	0
ACVR1B	PIGW	ACVR1B : PIGW	0.21553	0	188	0	10	44	Mutually_Exclusive	0/54	0.91508	1	0	803	0	8	10	Mutually_Exclusive	0/18	1	1	0	495	0	4	5	Mutually_Exclusive	0/9	1	1	0	237	0	3	5	Mutually_Exclusive	0/8	1										1	0
KLF5	ARHGAP5	ARHGAP5 : KLF5	0.215906	2.09276	168	6	60	8	Co_Occurence	6/68	0.91508	1	0	789	0	8	24	Mutually_Exclusive	0/32	1	1	0	483	0	4	17	Mutually_Exclusive	0/21	1	1	0	237	0	4	4	Mutually_Exclusive	0/8	1	1	0	83	0	3	1	Mutually_Exclusive	0/4	1	1	0
FOXP2	BCL9L	BCL9L : FOXP2	0.216227	0.55364	122	8	93	19	Mutually_Exclusive	8/112	0.91508	1	0	772	0	39	10	Mutually_Exclusive	0/49	1	1	0	470	0	26	8	Mutually_Exclusive	0/34	1	1	0	235	0	9	1	Mutually_Exclusive	0/10	1	1	0	84	0	2	1	Mutually_Exclusive	0/3	1	1	0
KRAS	PIGW	KRAS : PIGW	0.216261	0	189	0	10	43	Mutually_Exclusive	0/53	0.91508	1	0.926645	391	4	4	422	Mutually_Exclusive	4/426	1	0.331497	3.68747	276	3	1	224	Co_Occurence	3/225	1	0.299229	0.282177	87	1	2	155	Mutually_Exclusive	1/157	1										0.505534	0
SLC46A3	TP53	SLC46A3 : TP53	0.216269	0.540975	134	7	79	22	Mutually_Exclusive	7/101	0.91508	0.17929	Inf	268	5	548	0	Co_Occurence	5/548	1	1	Inf	105	3	396	0	Co_Occurence	3/396	1	0.204249	Inf	134	2	109	0	Co_Occurence	2/109	1	0.482759	Inf	45	1	41	0	Co_Occurence	1/41	1	1	Inf
DUSP16	CYP2A6	CYP2A6 : DUSP16	0.216272	2.14904	205	3	19	15	Co_Occurence	3/34	0.91508	1	0	800	0	7	14	Mutually_Exclusive	0/21	1	1	0	492	0	6	6	Mutually_Exclusive	0/12	1	1	0	238	0	1	6	Mutually_Exclusive	0/7	1	1	0	84	0	1	2	Mutually_Exclusive	0/3	1	1	0
TGIF1	CYP2A6	CYP2A6 : TGIF1	0.216272	2.14904	205	3	19	15	Co_Occurence	3/34	0.91508	1	0	790	0	7	24	Mutually_Exclusive	0/31	1	1	0	480	0	6	18	Mutually_Exclusive	0/24	1	1	0	239	0	1	5	Mutually_Exclusive	0/6	1	1	0	84	0	1	2	Mutually_Exclusive	0/3	1	1	0
DUSP16	PIGR	DUSP16 : PIGR	0.216272	2.14904	205	3	19	15	Co_Occurence	3/34	0.91508	1	0	795	0	12	14	Mutually_Exclusive	0/26	1	1	0	492	0	6	6	Mutually_Exclusive	0/12	1	1	0	233	0	6	6	Mutually_Exclusive	0/12	1	1	0	81	0	4	2	Mutually_Exclusive	0/6	1	1	0
HLA-A	MAP2K4	HLA-A : MAP2K4	0.216305	1.73289	172	8	18	44	Co_Occurence	8/62	0.91508	1	0	785	0	14	22	Mutually_Exclusive	0/36	1	1	0	483	0	9	12	Mutually_Exclusive	0/21	1	1	0	235	0	4	6	Mutually_Exclusive	0/10	1										1	0
ERBB3	BRAF	BRAF : ERBB3	0.216328	0.592338	58	20	151	13	Mutually_Exclusive	20/164	0.91508	1	0.834703	711	3	71	36	Mutually_Exclusive	3/107	1	0.482068	1.64359	469	1	15	19	Co_Occurence	1/34	1	0.745835	0.55435	182	2	47	14	Mutually_Exclusive	2/61	1	0.659319	0.403547	54	1	27	5	Mutually_Exclusive	1/32	1	0.323992	2.99272
TGIF1	SOX9	SOX9 : TGIF1	0.217	2.09701	181	6	43	12	Co_Occurence	6/55	0.916391	0.553091	1.28928	690	4	107	20	Co_Occurence	4/127	1	0.722202	1.29466	421	3	65	15	Co_Occurence	3/80	1	0.540514	1.51176	206	1	34	4	Co_Occurence	1/38	1	0.372895	3.91578	68	1	17	1	Co_Occurence	1/18	1	1	0.896363
B2M	RPS16	B2M : RPS16	0.21704	4.698	168	2	1	71	Co_Occurence	2/72	0.916391	1	0	805	0	1	15	Mutually_Exclusive	0/16	1	1	0	497	0	1	6	Mutually_Exclusive	0/7	1
KMT2B	MAP2K4	KMT2B : MAP2K4	0.217375	1.70073	120	15	11	96	Co_Occurence	15/107	0.916955	1	0	792	0	14	15	Mutually_Exclusive	0/29	1	1	0	488	0	9	7	Mutually_Exclusive	0/16	1	1	0	235	0	4	6	Mutually_Exclusive	0/10	1										1	0
TBP	FBXW7	FBXW7 : TBP	0.218041	1.8075	149	9	74	10	Co_Occurence	9/84	0.917131	1	0.942649	706	1	107	7	Mutually_Exclusive	1/114	1	1	0	446	0	53	5	Mutually_Exclusive	0/58	1	0.41559	2.58916	203	1	39	2	Co_Occurence	1/41	1	1	0	70	0	16	1	Mutually_Exclusive	0/17	1	1	0
CBWD1	TBP	CBWD1 : TBP	0.218361	6.04727	221	1	18	2	Co_Occurence	1/20	0.917131
PIK3R1	ASXL1	ASXL1 : PIK3R1	0.218626	1.58811	134	19	64	25	Co_Occurence	19/89	0.917131	1	0	778	0	17	26	Mutually_Exclusive	0/43	1	1	0	476	0	7	21	Mutually_Exclusive	0/28	1	1	0	232	0	9	4	Mutually_Exclusive	0/13	1	1	0	81	0	4	2	Mutually_Exclusive	0/6	1	1	0
RUNX1	ARID2	ARID2 : RUNX1	0.218666	1.84773	168	9	48	17	Co_Occurence	9/65	0.917131	1	0	792	0	24	5	Mutually_Exclusive	0/29	1	1	0	490	0	11	3	Mutually_Exclusive	0/14	1	1	0	231	0	12	2	Mutually_Exclusive	0/14	1	1	0	82	0	3	2	Mutually_Exclusive	0/5	1	1	0
MIDEAS	FLCN	FLCN : MIDEAS	0.218741	1.55216	141	18	32	51	Co_Occurence	18/83	0.917131	1	0	807	0	6	8	Mutually_Exclusive	0/14	1	1	0	497	0	5	2	Mutually_Exclusive	0/7	1	1	0	239	0	1	5	Mutually_Exclusive	0/6	1	1	0	85	0	1	1	Mutually_Exclusive	0/2	1	1	0
NONO	CEP170	CEP170 : NONO	0.218771	1.71553	175	8	37	22	Co_Occurence	8/59	0.917131	1	0	796	0	21	4	Mutually_Exclusive	0/25	1	1	0	489	0	14	1	Mutually_Exclusive	0/15	1	1	0	236	0	7	2	Mutually_Exclusive	0/9	1	1	0	82	0	4	1	Mutually_Exclusive	0/5	1	1	0
RPL22	ASXL1	ASXL1 : RPL22	0.218824	1.42329	71	53	30	88	Co_Occurence	53/118	0.917131	1	0	802	0	17	2	Mutually_Exclusive	0/19	1	1	0	495	0	7	2	Mutually_Exclusive	0/9	1																			1	0
ZNRF3	CDKN1B	CDKN1B : ZNRF3	0.219167	0.329988	143	2	10	87	Mutually_Exclusive	2/97	0.917726	1	0	811	0	3	7	Mutually_Exclusive	0/10	1	1	0	500	0	2	2	Mutually_Exclusive	0/4	1	1	0	240	0	1	4	Mutually_Exclusive	0/5	1	1	0	83	0	1	3	Mutually_Exclusive	0/4	1	1	0
TBP	RGMB	RGMB : TBP	0.219769	2.12678	205	3	18	16	Co_Occurence	3/34	0.91802	1	0	803	0	10	8	Mutually_Exclusive	0/18	1	1	0	492	0	7	5	Mutually_Exclusive	0/12	1	1	0	240	0	2	3	Mutually_Exclusive	0/5	1	1	0	85	0	1	1	Mutually_Exclusive	0/2	1	1	0
CYB561A3	TCF7L2	CYB561A3 : TCF7L2	0.219909	2.06564	162	6	67	7	Co_Occurence	6/74	0.91802	0.103532	Inf	736	1	84	0	Co_Occurence	1/84	1	0.103175	Inf	452	1	51	0	Co_Occurence	1/51	1
PIK3CA	CYP7B1	CYP7B1 : PIK3CA	0.220221	1.74691	129	15	13	85	Co_Occurence	15/98	0.91802	0.117316	2.28532	659	6	12	144	Co_Occurence	6/156	1	0.0628837	3.44088	423	4	7	70	Co_Occurence	4/77	1	0.598543	2.08469	182	2	3	58	Co_Occurence	2/61	1	0.0938252	Inf	60	2	0	25	Co_Occurence	2/25	1	0.110335	3.42219
ZNF554	FOXP2	FOXP2 : ZNF554	0.220466	2.76996	209	2	25	6	Co_Occurence	2/31	0.91802
MAP2K7	RFX5	MAP2K7 : RFX5	0.220528	1.83186	169	9	46	18	Co_Occurence	9/64	0.91802	1	0	800	0	6	15	Mutually_Exclusive	0/21	1	1	0	492	0	5	7	Mutually_Exclusive	0/12	1	1	0	239	0	1	5	Mutually_Exclusive	0/6	1										1	0
BCOR	TRPS1	BCOR : TRPS1	0.220549	0.66775	116	17	58	51	Mutually_Exclusive	17/109	0.91802	1	0	761	0	46	14	Mutually_Exclusive	0/60	1	1	0	471	0	29	4	Mutually_Exclusive	0/33	1	1	0	222	0	15	8	Mutually_Exclusive	0/23	1	1	0	80	0	5	2	Mutually_Exclusive	0/7	1	1	0
RPL10	SLC12A2	RPL10 : SLC12A2	0.220647	2.13122	204	3	22	13	Co_Occurence	3/35	0.91802	1	0	789	0	19	13	Mutually_Exclusive	0/32	1	1	0	482	0	12	10	Mutually_Exclusive	0/22	1	1	0	237	0	6	2	Mutually_Exclusive	0/8	1										1	0
AREG	DUSP16	AREG : DUSP16	0.2212	2.6593	214	2	16	10	Co_Occurence	2/26	0.918175
CDKN1B	DUSP16	CDKN1B : DUSP16	0.2212	2.6593	214	2	16	10	Co_Occurence	2/26	0.918175	1	0	804	0	14	3	Mutually_Exclusive	0/17	1	1	0	496	0	6	2	Mutually_Exclusive	0/8	1	1	0	238	0	6	1	Mutually_Exclusive	0/7	1	1	0	84	0	2	1	Mutually_Exclusive	0/3	1	1	0
ARID1B	ACVR1B	ACVR1B : ARID1B	0.221288	1.51592	136	18	26	62	Co_Occurence	18/88	0.918175	0.312262	2.98948	782	1	9	29	Co_Occurence	1/38	1	0.183952	6.26327	480	1	4	19	Co_Occurence	1/23	1	1	0	232	0	5	8	Mutually_Exclusive	0/13	1	1	0	81	0	3	3	Mutually_Exclusive	0/6	1	0.0274914	Inf
TP53	CDKN1B	CDKN1B : TP53	0.221727	0.348878	146	2	10	84	Mutually_Exclusive	2/94	0.919161	0.554878	Inf	268	3	0	550	Co_Occurence	3/550	1	1	Inf	105	2	0	397	Co_Occurence	2/397	1	0.453061	Inf	134	1	0	110	Co_Occurence	1/110	1	0.482759	Inf	45	1	0	41	Co_Occurence	1/41	1	1	Inf
TGFBR2	ASXL1	ASXL1 : TGFBR2	0.22221	1.43225	89	44	39	70	Co_Occurence	44/109	0.919849	1	0	793	0	17	11	Mutually_Exclusive	0/28	1										1	0	227	0	9	9	Mutually_Exclusive	0/18	1	1	0	78	0	4	5	Mutually_Exclusive	0/9	1
CBWD1	ATM	ATM : CBWD1	0.222297	4.60582	167	2	72	1	Co_Occurence	2/73	0.919849
SREK1IP1	AREG	AREG : SREK1IP1	0.222523	0	194	0	12	36	Mutually_Exclusive	0/48	0.919948
SLC12A2	SMAD4	SLC12A2 : SMAD4	0.223415	2.03987	188	6	29	19	Co_Occurence	6/48	0.922419	0.151871	0	706	0	96	19	Mutually_Exclusive	0/115	1	0.612196	0	453	0	39	12	Mutually_Exclusive	0/51	1	0.602724	0	190	0	49	6	Mutually_Exclusive	0/55	1										1	0
CTNNB1	APC	APC : CTNNB1	0.223525	1.66756	123	15	92	12	Co_Occurence	15/104	0.922419	0.0760443	0.498195	132	27	651	11	Mutually_Exclusive	27/662	1	0.000737652	0.178981	37	17	442	8	Mutually_Exclusive	17/450	0.412664	0.555154	1.6528	77	10	155	3	Co_Occurence	10/158	1	1	1.17177	36	3	46	2	Co_Occurence	3/48	1	0.152854	0.381585
RPS15	PIK3R1	PIK3R1 : RPS15	0.224818	3.07613	195	2	42	3	Co_Occurence	2/45	0.926915	1	0	779	0	26	16	Mutually_Exclusive	0/42	1	1	0	470	0	21	13	Mutually_Exclusive	0/34	1	1	0	239	0	4	2	Mutually_Exclusive	0/6	1	1	0	84	0	2	1	Mutually_Exclusive	0/3	1	1	0
PIK3CA	KRAS	KRAS : PIK3CA	0.307001	1.44764	120	21	22	79	Co_Occurence	21/101	0.978968	4.25686e-08	2.8509	353	108	318	42	Co_Occurence	108/360	1.97991e-05	0.00152988	2.25637	249	46	181	28	Co_Occurence	46/209	0.665666	5.07903e-05	4.29456	80	51	105	9	Co_Occurence	51/114	0.0220994	0.0371786	2.86707	33	19	27	8	Co_Occurence	19/35	1	0.001029	3.00869
KLF5	BCOR	BCOR : KLF5	0.22599	2.00166	166	6	62	8	Co_Occurence	6/70	0.930068	1	0	783	0	14	24	Mutually_Exclusive	0/38	1	1	0	483	0	4	17	Mutually_Exclusive	0/21	1	1	0	233	0	8	4	Mutually_Exclusive	0/12	1	1	0	84	0	2	1	Mutually_Exclusive	0/3	1	1	0
CEP170	ASXL1	ASXL1 : CEP170	0.226738	1.51596	133	19	64	26	Co_Occurence	19/90	0.932305	1	0	783	0	17	21	Mutually_Exclusive	0/38	1	1	0	483	0	7	14	Mutually_Exclusive	0/21	1	1	0	229	0	9	7	Mutually_Exclusive	0/16	1	1	0	79	0	4	4	Mutually_Exclusive	0/8	1	1	0
TCF12	TP53	TCF12 : TP53	0.227189	0.629533	124	12	74	32	Mutually_Exclusive	12/106	0.933281	0.562995	1.62589	265	10	543	3	Co_Occurence	10/546	1	1	1.31912	104	5	394	1	Co_Occurence	5/395	1	0.179111	4.94334	133	4	107	1	Co_Occurence	4/108	1	1	1.07227	44	1	41	1	Co_Occurence	1/42	1	0.60622	0.515399
CYP2A6	PIGW	CYP2A6 : PIGW	0.227385	2.63485	212	2	8	20	Co_Occurence	2/28	0.933281	1	0	806	0	8	7	Mutually_Exclusive	0/15	1	1	0	494	0	4	6	Mutually_Exclusive	0/10	1	1	0	241	0	3	1	Mutually_Exclusive	0/4	1										1	0
TRPS1	CBWD1	CBWD1 : TRPS1	0.227594	4.51614	166	2	1	73	Co_Occurence	2/74	0.9333
ELF3	ASXL1	ASXL1 : ELF3	0.228204	0.369165	149	2	81	10	Mutually_Exclusive	2/91	0.933325	0.0616153	5.79359	786	2	15	18	Co_Occurence	2/33	1	1	0	488	0	7	9	Mutually_Exclusive	0/16	1	0.262038	4.04605	229	1	8	7	Co_Occurence	1/15	1	0.174435	8.37678	80	1	3	3	Co_Occurence	1/6	1	1	0
RFX5	KRAS	KRAS : RFX5	0.228501	1.61632	157	13	30	42	Co_Occurence	13/72	0.933325	0.435593	0.461503	391	2	424	4	Mutually_Exclusive	2/428	1	0.384847	0.302616	273	1	226	4	Mutually_Exclusive	1/230	1	1	Inf	89	1	155	0	Co_Occurence	1/155	1										1	1.27451
ASXL1	BCOR	ASXL1 : BCOR	0.228894	0.667546	110	19	49	64	Mutually_Exclusive	19/113	0.933325	1	0	790	0	14	17	Mutually_Exclusive	0/31	1	1	0	493	0	4	7	Mutually_Exclusive	0/11	1	1	0	228	0	8	9	Mutually_Exclusive	0/17	1	1	0	81	0	2	4	Mutually_Exclusive	0/6	1	1	0
AMER1	CSF3	AMER1 : CSF3	0.229057	1.73612	164	9	16	53	Co_Occurence	9/69	0.933325	1	0	747	0	3	71	Mutually_Exclusive	0/74	1										1	0	226	0	2	17	Mutually_Exclusive	0/19	1	1	0	79	0	1	7	Mutually_Exclusive	0/8	1	1	0
AXIN2	CSF3	AXIN2 : CSF3	0.229057	1.73612	164	9	16	53	Co_Occurence	9/69	0.933325	1	0	796	0	3	22	Mutually_Exclusive	0/25	1										1	0	237	0	2	6	Mutually_Exclusive	0/8	1	1	0	83	0	1	3	Mutually_Exclusive	0/4	1	1	0
CDKN1B	BCL9	BCL9 : CDKN1B	0.229186	2.02	154	6	76	6	Co_Occurence	6/82	0.933325	1	0	784	0	34	3	Mutually_Exclusive	0/37	1	1	0	481	0	21	2	Mutually_Exclusive	0/23	1	1	0	234	0	10	1	Mutually_Exclusive	0/11	1	1	0	81	0	5	1	Mutually_Exclusive	0/6	1	1	0
ELF3	BCL9	BCL9 : ELF3	0.229186	2.02	154	6	76	6	Co_Occurence	6/82	0.933325	1	0	767	0	34	20	Mutually_Exclusive	0/54	1	1	0	474	0	21	9	Mutually_Exclusive	0/30	1	1	0	227	0	10	8	Mutually_Exclusive	0/18	1	1	0	78	0	5	4	Mutually_Exclusive	0/9	1	1	0
CYB561A3	CDKN2A	CDKN2A : CYB561A3	0.229251	2.57936	214	2	15	11	Co_Occurence	2/26	0.933325	1	0	814	0	6	1	Mutually_Exclusive	0/7	1	1	0	500	0	3	1	Mutually_Exclusive	0/4	1
SMAD3	ZNRF3	SMAD3 : ZNRF3	0.229641	1.80553	143	10	79	10	Co_Occurence	10/89	0.933325	1	0	788	0	7	26	Mutually_Exclusive	0/33	1	1	0	493	0	2	9	Mutually_Exclusive	0/11	1	1	0	228	0	4	13	Mutually_Exclusive	0/17	1	1	0	73	0	3	11	Mutually_Exclusive	0/14	1	1	0
ARID2	FOXP2	ARID2 : FOXP2	0.229851	1.73512	167	9	18	48	Co_Occurence	9/66	0.933325	1	0	787	0	10	24	Mutually_Exclusive	0/34	1	1	0	485	0	8	11	Mutually_Exclusive	0/19	1	1	0	232	0	1	12	Mutually_Exclusive	0/13	1	1	0	83	0	1	3	Mutually_Exclusive	0/4	1	1	0
CTNNB1	CDKN2A	CDKN2A : CTNNB1	0.229867	0	198	0	17	27	Mutually_Exclusive	0/44	0.933325	1	0	777	0	6	38	Mutually_Exclusive	0/44	1	1	0	476	0	3	25	Mutually_Exclusive	0/28	1	1	0	231	0	1	13	Mutually_Exclusive	0/14	1	1	0	80	0	2	5	Mutually_Exclusive	0/7	1	1	0
CDKN2A	SMAD2	CDKN2A : SMAD2	0.230056	2.0736	204	3	21	14	Co_Occurence	3/35	0.933325	0.194621	5.59462	787	1	28	5	Co_Occurence	1/33	1	0.0411713	39.274	495	1	6	2	Co_Occurence	1/8	1	1	0	227	0	17	1	Mutually_Exclusive	0/18	1	1	0	69	0	16	2	Mutually_Exclusive	0/18	1	0.0341273	63.8319
MIDEAS	ASXL1	ASXL1 : MIDEAS	0.230348	1.46288	118	28	55	41	Co_Occurence	28/96	0.933676	1	0	796	0	17	8	Mutually_Exclusive	0/25	1	1	0	495	0	7	2	Mutually_Exclusive	0/9	1	1	0	231	0	9	5	Mutually_Exclusive	0/14	1	1	0	82	0	4	1	Mutually_Exclusive	0/5	1	1	0
CYB561A3	TRPS1	CYB561A3 : TRPS1	0.230925	1.98146	160	6	69	7	Co_Occurence	6/76	0.93503	1	0	774	0	46	1	Mutually_Exclusive	0/47	1	1	0	474	0	29	1	Mutually_Exclusive	0/30	1
PIGR	TBP	PIGR : TBP	0.231244	0	201	0	19	22	Mutually_Exclusive	0/41	0.93503	1	0	801	0	8	12	Mutually_Exclusive	0/20	1	1	0	493	0	5	6	Mutually_Exclusive	0/11	1	1	0	236	0	3	6	Mutually_Exclusive	0/9	1	1	0	82	0	1	4	Mutually_Exclusive	0/5	1	1	0
AKT1	RFX5	AKT1 : RFX5	0.231396	1.72558	168	9	46	19	Co_Occurence	9/65	0.93503	1	0	800	0	6	15	Mutually_Exclusive	0/21	1	1	0	496	0	5	3	Mutually_Exclusive	0/8	1	1	0	233	0	1	11	Mutually_Exclusive	0/12	1										1	0
AMER1	PIK3CA	AMER1 : PIK3CA	0.23163	1.47077	110	30	70	32	Co_Occurence	30/102	0.93503	0.00105916	2.52537	624	24	126	47	Co_Occurence	24/173	0.170525	0.0138497	2.55756	397	13	61	33	Co_Occurence	13/94	1	0.139097	2.30209	175	7	53	10	Co_Occurence	7/63	1	0.196515	3.25292	57	4	23	3	Co_Occurence	4/26	1	0.141573	2.06609
SETD5	TCF7L2	SETD5 : TCF7L2	0.231707	1.50372	137	19	54	32	Co_Occurence	19/86	0.93503	1	0	729	0	85	7	Mutually_Exclusive	0/92	1	1	0	448	0	52	4	Mutually_Exclusive	0/56	1	1	0	215	0	28	2	Mutually_Exclusive	0/30	1										1	0
SMAD4	MAP2K4	MAP2K4 : SMAD4	0.23259	1.92825	187	6	20	29	Co_Occurence	6/49	0.935515	1	0.576834	712	1	13	95	Mutually_Exclusive	1/108	1	0.51853	1.50184	457	1	8	38	Co_Occurence	1/46	1	0.5866	0	192	0	4	49	Mutually_Exclusive	0/53	1										1	0
SREK1IP1	GS	GS : SREK1IP1	0.232976	1.65968	149	14	57	22	Co_Occurence	14/79	0.935515	1	0	764	0	53	4	Mutually_Exclusive	0/57	1	1	0	482	0	19	3	Mutually_Exclusive	0/22	1	1	0	215	0	29	1	Mutually_Exclusive	0/30	1	1	0	75	0	11	1	Mutually_Exclusive	0/12	1	1	0
TBP	SLC12A2	SLC12A2 : TBP	0.233007	0	198	0	25	19	Mutually_Exclusive	0/44	0.935515	1	0	794	0	19	8	Mutually_Exclusive	0/27	1	1	0	487	0	12	5	Mutually_Exclusive	0/17	1	1	0	236	0	6	3	Mutually_Exclusive	0/9	1										1	0
CEP170	RPS15	CEP170 : RPS15	0.233139	2.98953	194	2	3	43	Co_Occurence	2/46	0.935515	1	0	784	0	16	21	Mutually_Exclusive	0/37	1	1	0	477	0	13	14	Mutually_Exclusive	0/27	1	1	0	236	0	2	7	Mutually_Exclusive	0/9	1	1	0	82	0	1	4	Mutually_Exclusive	0/5	1	1	0
ZNF554	AKT1	AKT1 : ZNF554	0.233396	2.65164	208	2	26	6	Co_Occurence	2/32	0.935515
ZNF554	CYP7B1	CYP7B1 : ZNF554	0.233396	2.65164	208	2	26	6	Co_Occurence	2/32	0.935515
WASHC2C	ATM	ATM : WASHC2C	0.2337	1.62982	147	14	60	21	Co_Occurence	14/81	0.935515	0.376638	2.46817	754	1	61	5	Co_Occurence	1/66	1	0.163182	8.36137	473	1	28	2	Co_Occurence	1/30	1	1	0	218	0	24	3	Mutually_Exclusive	0/27	1	1	0	75	0	11	1	Mutually_Exclusive	0/12	1
RPL10	SKA3	RPL10 : SKA3	0.23409	2.53366	214	2	12	14	Co_Occurence	2/26	0.935515	1	0	800	0	8	13	Mutually_Exclusive	0/21	1	1	0	488	0	6	10	Mutually_Exclusive	0/16	1	1	0	241	0	2	2	Mutually_Exclusive	0/4	1	1	0	85	0	1	1	Mutually_Exclusive	0/2	1	1	0
TYRO3	PTEN	PTEN : TYRO3	0.234284	0.565103	145	7	60	30	Mutually_Exclusive	7/90	0.935515	0.151283	3.22131	775	2	24	20	Co_Occurence	2/44	1	1	0	484	0	10	10	Mutually_Exclusive	0/20	1	0.474864	1.74893	221	1	14	9	Co_Occurence	1/23	1	0.0310864	14.4358	78	2	5	2	Co_Occurence	2/7	1	1	0
SIN3A	AMER1	AMER1 : SIN3A	0.234404	1.56828	154	13	49	26	Co_Occurence	13/75	0.935515	0.676075	1.24942	733	2	69	17	Co_Occurence	2/86	1	0.610214	0	447	0	46	11	Mutually_Exclusive	0/57	1	1	0	223	0	17	5	Mutually_Exclusive	0/22	1	1	0	77	0	7	3	Mutually_Exclusive	0/10	1	0.392559	2.3808
PIK3CA	RPL22	PIK3CA : RPL22	0.234668	1.39515	64	63	78	37	Co_Occurence	63/115	0.935515	1	0	669	0	2	150	Mutually_Exclusive	0/152	1	1	0	428	0	2	74	Mutually_Exclusive	0/76	1																			1	0
BCL9L	AMER1	AMER1 : BCL9L	0.234724	1.43702	109	30	32	71	Co_Occurence	30/103	0.935515	0.373349	1.59428	716	5	66	34	Co_Occurence	5/100	1	0.282593	1.88453	436	4	42	22	Co_Occurence	4/64	1	1	0	219	0	17	9	Mutually_Exclusive	0/26	1	1	0	78	0	7	2	Mutually_Exclusive	0/9	1	0.0883686	3.48074
CD58	RPL22	CD58 : RPL22	0.234842	1.53714	87	28	113	14	Co_Occurence	28/127	0.935515	1	0	817	0	2	2	Mutually_Exclusive	0/4	1	1	0	501	0	2	1	Mutually_Exclusive	0/3	1																			1	0
BCL9L	NONO	BCL9L : NONO	0.234863	0.560292	120	9	21	92	Mutually_Exclusive	9/113	0.935515	0.177197	6.79679	779	1	3	38	Co_Occurence	1/41	1	1	0	477	0	1	26	Mutually_Exclusive	0/27	1	0.072265	27.7539	235	1	1	8	Co_Occurence	1/9	1	1	0	84	0	1	2	Mutually_Exclusive	0/3	1	1	0
MAP3K21	CDH1	CDH1 : MAP3K21	0.235511	1.69381	163	9	16	54	Co_Occurence	9/70	0.935515	1	0	777	0	13	31	Mutually_Exclusive	0/44	1	1	0	479	0	8	17	Mutually_Exclusive	0/25	1	1	0	230	0	3	12	Mutually_Exclusive	0/15	1	1	0	80	0	4	3	Mutually_Exclusive	0/7	1	1	0
ASXL1	PCBP1	ASXL1 : PCBP1	0.23571	2.62151	156	4	3	79	Co_Occurence	4/82	0.935515	1	0	778	0	26	17	Mutually_Exclusive	0/43	1	1	0	478	0	19	7	Mutually_Exclusive	0/26	1	1	0	231	0	5	9	Mutually_Exclusive	0/14	1	1	0	81	0	2	4	Mutually_Exclusive	0/6	1	1	0
ASXL1	RPS6	ASXL1 : RPS6	0.23571	2.62151	156	4	3	79	Co_Occurence	4/82	0.935515	1	0	795	0	9	17	Mutually_Exclusive	0/26	1	1	0	490	0	7	7	Mutually_Exclusive	0/14	1	1	0	235	0	1	9	Mutually_Exclusive	0/10	1	1	0	82	0	1	4	Mutually_Exclusive	0/5	1	1	0
RFX5	ZFP36L2	RFX5 : ZFP36L2	0.2359	1.48386	138	19	49	36	Co_Occurence	19/85	0.935515	1	0	749	0	66	6	Mutually_Exclusive	0/72	1	1	0	457	0	42	5	Mutually_Exclusive	0/47	1	1	0	225	0	19	1	Mutually_Exclusive	0/20	1										1	0
CDKN1B	APC	APC : CDKN1B	0.236146	0.405242	126	3	104	9	Mutually_Exclusive	3/113	0.935515	0.437239	0.420687	142	2	676	1	Mutually_Exclusive	2/677	1	1	Inf	45	2	457	0	Co_Occurence	2/457	1	0.326531	0	79	0	165	1	Mutually_Exclusive	0/166	1	0.436782	0	37	0	49	1	Mutually_Exclusive	0/50	1	1	Inf
BCOR	SMAD2	BCOR : SMAD2	0.236395	0.482509	154	4	20	64	Mutually_Exclusive	4/84	0.935515	0.398043	2.13727	779	1	28	13	Co_Occurence	1/41	1	1	0	493	0	7	4	Mutually_Exclusive	0/11	1	0.442341	1.96606	221	1	16	7	Co_Occurence	1/23	1	0.335739	4.55066	70	1	15	1	Co_Occurence	1/16	1	1	0
WASHC2C	ACVR1B	ACVR1B : WASHC2C	0.236437	1.69689	172	9	35	26	Co_Occurence	9/61	0.935515	1	0	805	0	10	6	Mutually_Exclusive	0/16	1	1	0	496	0	5	3	Mutually_Exclusive	0/8	1	1	0	237	0	5	3	Mutually_Exclusive	0/8	1	1	0	83	0	3	1	Mutually_Exclusive	0/4	1
SKA3	TRPS1	SKA3 : TRPS1	0.236493	0.355105	155	2	73	12	Mutually_Exclusive	2/85	0.935515	1	0	767	0	46	8	Mutually_Exclusive	0/54	1	1	0	469	0	29	6	Mutually_Exclusive	0/35	1	1	0	228	0	15	2	Mutually_Exclusive	0/17	1	1	0	81	0	5	1	Mutually_Exclusive	0/6	1	1	0
ERBB2	RNF43	ERBB2 : RNF43	0.236782	1.80423	56	33	146	7	Co_Occurence	33/153	0.935515	0.521876	1.43073	773	1	27	20	Co_Occurence	1/47	1	1	0	481	0	8	15	Mutually_Exclusive	0/23	1	1	0	223	0	17	5	Mutually_Exclusive	0/22	1										1	0
HLA-B	APC	APC : HLA-B	0.237247	1.42548	105	31	76	30	Co_Occurence	31/106	0.935515	0.590846	0.795989	138	19	659	5	Mutually_Exclusive	19/664	1	0.645429	0.677018	43	14	445	2	Mutually_Exclusive	14/447	1	0.685812	0.638916	77	4	161	3	Mutually_Exclusive	4/164	1	1	0.773174	37	1	48	1	Mutually_Exclusive	1/49	1	0.606079	Inf
MBD6	ZFP36L2	MBD6 : ZFP36L2	0.237463	1.46006	113	30	38	61	Co_Occurence	30/99	0.935515	1	0	747	0	66	8	Mutually_Exclusive	0/74	1	1	0	458	0	42	4	Mutually_Exclusive	0/46	1	1	0	223	0	19	3	Mutually_Exclusive	0/22	1	1	0	79	0	7	1	Mutually_Exclusive	0/8	1	1	0
PIK3R1	RFX5	PIK3R1 : RFX5	0.23765	1.55453	156	13	42	31	Co_Occurence	13/73	0.935515	1	0	789	0	6	26	Mutually_Exclusive	0/32	1	1	0	478	0	5	21	Mutually_Exclusive	0/26	1	1	0	240	0	1	4	Mutually_Exclusive	0/5	1										1	0
TCF12	RFX5	RFX5 : TCF12	0.23765	1.55453	156	13	42	31	Co_Occurence	13/73	0.935515	1	0	802	0	6	13	Mutually_Exclusive	0/19	1	1	0	493	0	5	6	Mutually_Exclusive	0/11	1	1	0	239	0	1	5	Mutually_Exclusive	0/6	1										1	0
CD58	ARID1A	ARID1A : CD58	0.237776	1.52792	102	25	98	17	Co_Occurence	25/115	0.935515	1	0	770	0	49	2	Mutually_Exclusive	0/51	1	1	0	477	0	26	1	Mutually_Exclusive	0/27	1	1	0	227	0	17	1	Mutually_Exclusive	0/18	1	1	0	80	0	6	1	Mutually_Exclusive	0/7	1	1	0
TP53	RBM10	RBM10 : TP53	0.238085	1.54078	129	21	27	65	Co_Occurence	21/92	0.935515	0.83663	1.15615	260	19	8	534	Co_Occurence	19/542	1	0.720575	0.785019	102	9	3	390	Mutually_Exclusive	9/393	1	0.552041	1.47192	129	6	5	105	Co_Occurence	6/110	1	0.349309	3.34078	44	3	1	39	Co_Occurence	3/40	1	0.179829	0.339549
ANKRD40	ARHGAP5	ANKRD40 : ARHGAP5	0.2381	0.477448	155	4	62	21	Mutually_Exclusive	4/83	0.935515	1	0	810	0	8	3	Mutually_Exclusive	0/11	1	1	0	499	0	4	1	Mutually_Exclusive	0/5	1	1	0	240	0	4	1	Mutually_Exclusive	0/5	1										1	0
ARID1B	TRPS1	ARID1B : TRPS1	0.2384	1.43168	116	29	46	51	Co_Occurence	29/97	0.935515	0.404962	0	745	0	46	30	Mutually_Exclusive	0/76	1	0.620287	0	455	0	29	20	Mutually_Exclusive	0/49	1	1	0	222	0	15	8	Mutually_Exclusive	0/23	1	1	0	79	0	5	3	Mutually_Exclusive	0/8	1	1	0
ARID1A	AMER1	AMER1 : ARID1A	0.238585	1.47769	93	36	26	87	Co_Occurence	36/113	0.935515	0.182281	1.84214	708	7	64	42	Co_Occurence	7/106	1	1	0.822283	434	2	44	24	Mutually_Exclusive	2/68	1	0.0216838	5.02973	215	4	13	13	Co_Occurence	4/26	1	1	0	74	0	7	6	Mutually_Exclusive	0/13	1	1	0.716635
AREG	PIK3R1	AREG : PIK3R1	0.238851	2.36441	190	4	40	8	Co_Occurence	4/48	0.935515
CDKN1B	TCF12	CDKN1B : TCF12	0.238851	2.36441	190	4	40	8	Co_Occurence	4/48	0.935515	1	0	805	0	13	3	Mutually_Exclusive	0/16	1	1	0	496	0	6	2	Mutually_Exclusive	0/8	1	1	0	239	0	5	1	Mutually_Exclusive	0/6	1	1	0	84	0	2	1	Mutually_Exclusive	0/3	1	1	0
TGFBR2	PIK3CA	PIK3CA : TGFBR2	0.239352	1.39588	80	52	48	62	Co_Occurence	52/110	0.935515	0.123576	2.59486	664	4	146	7	Co_Occurence	4/153	1										0.692608	1.56699	179	3	57	6	Co_Occurence	3/63	1	0.643675	1.51224	57	2	25	3	Co_Occurence	2/28	1
HLA-B	ERBB2	ERBB2 : HLA-B	0.239602	1.54178	154	13	27	48	Co_Occurence	13/75	0.935515	1	0	776	0	21	24	Mutually_Exclusive	0/45	1	1	0	473	0	15	16	Mutually_Exclusive	0/31	1	1	0	233	0	5	7	Mutually_Exclusive	0/12	1										1	0
TYRO3	KLF5	KLF5 : TYRO3	0.23962	2.35286	195	4	10	33	Co_Occurence	4/43	0.935515	0.132632	3.52203	777	2	22	20	Co_Occurence	2/42	1	0.0411289	7.90045	479	2	15	8	Co_Occurence	2/23	1	1	0	231	0	4	10	Mutually_Exclusive	0/14	1	1	0	82	0	1	4	Mutually_Exclusive	0/5	1	1	0
HLA-B	AXIN2	AXIN2 : HLA-B	0.239838	0.642748	131	12	50	49	Mutually_Exclusive	12/99	0.935515	0.483836	1.60546	776	1	21	23	Co_Occurence	1/44	1	1	0	476	0	12	16	Mutually_Exclusive	0/28	1	1	0	232	0	6	7	Mutually_Exclusive	0/13	1	1	0	82	0	3	2	Mutually_Exclusive	0/5	1	1	0
CD58	TYRO3	CD58 : TYRO3	0.240237	1.67132	172	9	28	33	Co_Occurence	9/61	0.935515	1	0	797	0	22	2	Mutually_Exclusive	0/24	1	1	0	493	0	10	1	Mutually_Exclusive	0/11	1	1	0	234	0	10	1	Mutually_Exclusive	0/11	1	1	0	82	0	4	1	Mutually_Exclusive	0/5	1	1	0
RGMB	CEP170	CEP170 : RGMB	0.240494	1.86117	182	6	39	15	Co_Occurence	6/54	0.935515	1	0	790	0	21	10	Mutually_Exclusive	0/31	1	1	0	483	0	14	7	Mutually_Exclusive	0/21	1	1	0	236	0	7	2	Mutually_Exclusive	0/9	1	1	0	82	0	4	1	Mutually_Exclusive	0/5	1	1	0
CASP8	PRAC2	CASP8 : PRAC2	0.240547	1.78055	158	10	15	59	Co_Occurence	10/74	0.935515	1	0	811	0	4	6	Mutually_Exclusive	0/10	1	1	0	500	0	2	2	Mutually_Exclusive	0/4	1	1	0	240	0	2	3	Mutually_Exclusive	0/5	1
SMAD3	RPL22	RPL22 : SMAD3	0.24079	0.559249	90	9	132	11	Mutually_Exclusive	9/143	0.935515	1	0	793	0	2	26	Mutually_Exclusive	0/28	1	1	0	493	0	2	9	Mutually_Exclusive	0/11	1																			1	0
SMAD2	B2M	B2M : SMAD2	0.241021	1.75286	155	10	63	14	Co_Occurence	10/77	0.935515	0.419674	1.98243	778	1	14	28	Co_Occurence	1/42	1	1	0	491	0	6	7	Mutually_Exclusive	0/13	1	1	0	220	0	8	17	Mutually_Exclusive	0/25	1	1	0	69	0	2	16	Mutually_Exclusive	0/18	1	0.115384	11.3558
SREK1IP1	MAP2K4	MAP2K4 : SREK1IP1	0.241058	1.85448	186	6	20	30	Co_Occurence	6/50	0.935515	1	0	803	0	14	4	Mutually_Exclusive	0/18	1	1	0	492	0	9	3	Mutually_Exclusive	0/12	1	1	0	240	0	4	1	Mutually_Exclusive	0/5	1										1	0
PCBP1	NRAS	NRAS : PCBP1	1	0	228	0	7	7	Mutually_Exclusive	0/14	1	5.46549e-08	16.3408	766	10	29	16	Co_Occurence	10/45	2.28785e-05	2.29461e-07	18.628	463	9	22	10	Co_Occurence	9/32	0.000449286	1	0	235	0	5	5	Mutually_Exclusive	0/10	1	1	0	84	0	1	2	Mutually_Exclusive	0/3	1	0.00107914	14.9284
SETD5	ARID1B	ARID1B : SETD5	0.241518	0.634294	124	13	67	38	Mutually_Exclusive	13/105	0.935714	1	0	784	0	30	7	Mutually_Exclusive	0/37	1	1	0	480	0	20	4	Mutually_Exclusive	0/24	1	1	0	235	0	8	2	Mutually_Exclusive	0/10	1										1	0
RPS15	TAP2	RPS15 : TAP2	0.241521	2.90728	193	2	44	3	Co_Occurence	2/47	0.935714	1	0	799	0	6	16	Mutually_Exclusive	0/22	1	1	0	487	0	4	13	Mutually_Exclusive	0/17	1	1	0	241	0	2	2	Mutually_Exclusive	0/4	1	1	0	85	0	1	1	Mutually_Exclusive	0/2	1	1	0
BCL9	SOX9	BCL9 : SOX9	0.241825	0.650066	124	13	36	69	Mutually_Exclusive	13/105	0.935774	0.205247	1.70132	683	7	104	27	Co_Occurence	7/131	1	0.508297	1.53892	419	4	64	17	Co_Occurence	4/81	1	0.638819	1.52726	202	2	33	8	Co_Occurence	2/41	1	0.0577551	6.4959	67	3	15	2	Co_Occurence	3/17	1	0.616814	0
ELF3	PIK3CA	ELF3 : PIK3CA	0.241998	2.05608	137	7	93	5	Co_Occurence	7/98	0.935774	0.55608	0.490588	653	2	148	18	Mutually_Exclusive	2/166	1	0.368949	0	421	0	74	9	Mutually_Exclusive	0/83	1	1	1.02862	179	2	58	6	Co_Occurence	2/64	1	0.584913	2.29518	58	2	25	2	Co_Occurence	2/27	1	0.600455	0
RUNX1	ARHGAP5	ARHGAP5 : RUNX1	0.242152	1.78093	160	10	56	16	Co_Occurence	10/72	0.935774	1	0	808	0	8	5	Mutually_Exclusive	0/13	1	1	0	497	0	4	3	Mutually_Exclusive	0/7	1	1	0	239	0	4	2	Mutually_Exclusive	0/6	1	1	0	82	0	3	2	Mutually_Exclusive	0/5	1	1	0
SMAD4	ARID1B	ARID1B : SMAD4	0.243095	1.63498	142	15	65	20	Co_Occurence	15/85	0.938623	0.241394	0.252891	696	1	29	95	Mutually_Exclusive	1/124	1	1	0.618218	446	1	19	38	Mutually_Exclusive	1/57	1	0.363244	0	188	0	8	49	Mutually_Exclusive	0/57	1	0.553988	0	59	0	3	25	Mutually_Exclusive	0/28	1	0.545708	1.41017
TCF7L2	APC	APC : TCF7L2	0.0672425	1.69994	101	39	68	34	Co_Occurence	39/102	0.743853	1.20012e-06	20.0494	142	84	594	1	Co_Occurence	84/595	0.000456702	0.0704208	5.48947	44	51	408	1	Co_Occurence	51/409	1	8.10175e-06	Inf	80	28	137	0	Co_Occurence	28/137	0.00453235	0.0651918	Inf	38	5	44	0	Co_Occurence	5/44	1	0.0905245	Inf
NRAS	PIK3CA	NRAS : PIK3CA	0.244555	0.230056	136	1	99	6	Mutually_Exclusive	1/105	0.939706	1	0.977514	639	7	143	32	Mutually_Exclusive	7/175	1	0.600879	0.607158	402	3	71	28	Mutually_Exclusive	3/99	1	0.598543	2.08469	182	2	58	3	Co_Occurence	2/61	1	0.310345	Inf	60	1	26	0	Co_Occurence	1/26	1	0.747152	1.09965
KLF5	BCL9	BCL9 : KLF5	0.244623	2.03358	153	7	75	7	Co_Occurence	7/82	0.939706	0.618652	0	763	0	34	24	Mutually_Exclusive	0/58	1	1	0	466	0	21	17	Mutually_Exclusive	0/38	1	1	0	231	0	10	4	Mutually_Exclusive	0/14	1	1	0	81	0	5	1	Mutually_Exclusive	0/6	1	1	0
CTNNB1	SMAD4	CTNNB1 : SMAD4	0.244717	1.82724	186	6	29	21	Co_Occurence	6/50	0.939706	0.193843	1.75931	694	7	89	31	Co_Occurence	7/120	1	0.710781	0.484082	441	1	38	24	Mutually_Exclusive	1/62	1	0.0263638	3.74034	189	6	43	7	Co_Occurence	6/50	1	0.622566	1.69863	59	2	23	3	Co_Occurence	2/26	1	1	0.743284
BCL9	SETD5	BCL9 : SETD5	0.244805	1.4893	130	21	30	61	Co_Occurence	21/91	0.939706	1	0	780	0	7	34	Mutually_Exclusive	0/41	1	1	0	479	0	4	21	Mutually_Exclusive	0/25	1	1	0	233	0	2	10	Mutually_Exclusive	0/12	1										1	0
ZNRF3	BRAF	BRAF : ZNRF3	0.244898	1.43277	49	67	104	22	Co_Occurence	67/126	0.939706	1	0	740	0	74	7	Mutually_Exclusive	0/81	1	1	0	486	0	16	2	Mutually_Exclusive	0/18	1	0.5866	0	192	0	49	4	Mutually_Exclusive	0/53	1	0.548016	0	56	0	28	3	Mutually_Exclusive	0/31	1	1	0
SMAD2	ATM	ATM : SMAD2	0.244951	1.71454	154	10	64	14	Co_Occurence	10/78	0.939706	0.0603104	2.68164	735	5	57	24	Co_Occurence	5/81	1	0.0561059	6.9029	470	2	27	5	Co_Occurence	2/32	1	0.676211	1.24726	206	2	22	15	Co_Occurence	2/37	1	0.417085	1.803	63	3	8	13	Co_Occurence	3/21	1	0.0435268	9.2052
B2M	TP53	B2M : TP53	0.245024	1.40573	113	30	56	43	Co_Occurence	30/99	0.939706	0.582143	0.722704	262	9	544	6	Mutually_Exclusive	9/550	1	1	1.31912	104	5	394	1	Co_Occurence	5/395	1	1	1.21398	130	4	107	4	Co_Occurence	4/111	1	0.494787	0	43	0	42	2	Mutually_Exclusive	0/44	1	1	0.865393
HLA-B	CYP7B1	CYP7B1 : HLA-B	0.245476	0.460318	157	4	24	57	Mutually_Exclusive	4/81	0.939949	0.0942506	4.42107	781	2	16	22	Co_Occurence	2/38	1	0.0440045	7.5279	479	2	9	14	Co_Occurence	2/23	1	1	0	233	0	5	7	Mutually_Exclusive	0/12	1	1	0	83	0	2	2	Mutually_Exclusive	0/4	1	0.0216633	12.7903
ARID1A	RNF43	ARID1A : RNF43	0.245627	1.41164	35	95	84	28	Co_Occurence	95/112	0.939949	0.680933	1.22063	746	2	26	47	Co_Occurence	2/73	1	0.347391	2.68343	471	1	7	25	Co_Occurence	1/32	1	1	0.828744	212	1	16	16	Mutually_Exclusive	1/32	1	1	0	73	0	8	6	Mutually_Exclusive	0/14	1	0.261498	4.18072
RPL10	ERBB3	ERBB3 : RPL10	0.246142	2.25464	197	4	29	12	Co_Occurence	4/41	0.939949	0.471375	1.68723	770	1	38	12	Co_Occurence	1/50	1	0.335454	2.76885	475	1	19	9	Co_Occurence	1/28	1	1	0	227	0	16	2	Mutually_Exclusive	0/18	1	1	0	80	0	6	1	Mutually_Exclusive	0/7	1	1	0
ERBB3	RBM10	ERBB3 : RBM10	0.246995	1.63094	170	9	39	24	Co_Occurence	9/63	0.939949	1	0.765393	756	1	26	38	Mutually_Exclusive	1/64	1	0.388226	2.25793	473	1	11	19	Co_Occurence	1/30	1	1	0	218	0	11	16	Mutually_Exclusive	0/27	1	1	0	77	0	4	6	Mutually_Exclusive	0/10	1	0.190768	6.04749
CBWD1	ARID1A	ARID1A : CBWD1	0.247094	Inf	119	3	120	0	Co_Occurence	3/120	0.939949
RPS16	ARID1A	ARID1A : RPS16	0.247094	Inf	119	3	120	0	Co_Occurence	3/120	0.939949	1	0	771	0	49	1	Mutually_Exclusive	0/50	1	1	0	477	0	26	1	Mutually_Exclusive	0/27	1
RFX5	SLC46A3	RFX5 : SLC46A3	0.247172	1.63005	167	9	20	46	Co_Occurence	9/66	0.939949	1	0	810	0	5	6	Mutually_Exclusive	0/11	1	1	0	496	0	3	5	Mutually_Exclusive	0/8	1	1	0	242	0	2	1	Mutually_Exclusive	0/3	1										1	0
TGFBR2	CEP170	CEP170 : TGFBR2	0.24739	1.5142	108	25	20	89	Co_Occurence	25/109	0.939949	1	0	789	0	21	11	Mutually_Exclusive	0/32	1										1	0	229	0	7	9	Mutually_Exclusive	0/16	1	1	0	78	0	4	5	Mutually_Exclusive	0/9	1
RFX5	B2M	B2M : RFX5	0.247455	0.656253	127	13	60	42	Mutually_Exclusive	13/102	0.939949	1	0	800	0	15	6	Mutually_Exclusive	0/21	1	1	0	493	0	6	5	Mutually_Exclusive	0/11	1	1	0	236	0	8	1	Mutually_Exclusive	0/9	1										1	0
PTEN	RPL22	PTEN : RPL22	0.247649	0.713001	69	35	106	32	Mutually_Exclusive	35/138	0.939949	1	0	793	0	2	26	Mutually_Exclusive	0/28	1	1	0	492	0	2	10	Mutually_Exclusive	0/12	1																			1	0
CSF3	RGMB	CSF3 : RGMB	0.247855	2.23124	200	4	17	21	Co_Occurence	4/38	0.939949	0.0361411	43.456	809	1	9	2	Co_Occurence	1/11	1										0.0162931	171.202	242	1	1	1	Co_Occurence	1/2	1	1	0	85	0	1	1	Mutually_Exclusive	0/2	1	1	0
PRAC2	RGMB	PRAC2 : RGMB	0.247855	2.23124	200	4	17	21	Co_Occurence	4/38	0.939949	1	0	807	0	10	4	Mutually_Exclusive	0/14	1	1	0	495	0	7	2	Mutually_Exclusive	0/9	1	1	0	241	0	2	2	Mutually_Exclusive	0/4	1
ASXL1	SKA3	ASXL1 : SKA3	0.247882	1.99391	152	7	7	76	Co_Occurence	7/83	0.939949	1	0	796	0	8	17	Mutually_Exclusive	0/25	1	1	0	491	0	6	7	Mutually_Exclusive	0/13	1	1	0	234	0	2	9	Mutually_Exclusive	0/11	1	1	0	82	0	1	4	Mutually_Exclusive	0/5	1	1	0
ARID1A	ARHGAP5	ARHGAP5 : ARID1A	0.248092	1.45068	91	38	28	85	Co_Occurence	38/113	0.939949	1	0	764	0	8	49	Mutually_Exclusive	0/57	1	1	0	474	0	4	26	Mutually_Exclusive	0/30	1	1	0	224	0	4	17	Mutually_Exclusive	0/21	1	1	0	78	0	3	6	Mutually_Exclusive	0/9	1	1	0
PIK3R1	SREK1IP1	PIK3R1 : SREK1IP1	0.248179	1.62493	171	9	27	35	Co_Occurence	9/62	0.939949	1	0	791	0	4	26	Mutually_Exclusive	0/30	1	1	0	480	0	3	21	Mutually_Exclusive	0/24	1	1	0	240	0	1	4	Mutually_Exclusive	0/5	1	1	0	84	0	1	2	Mutually_Exclusive	0/3	1	1	0
ASXL1	CYP2A6	ASXL1 : CYP2A6	0.249338	1.67434	147	10	12	73	Co_Occurence	10/85	0.941038	1	0	797	0	7	17	Mutually_Exclusive	0/24	1	1	0	491	0	6	7	Mutually_Exclusive	0/13	1	1	0	235	0	1	9	Mutually_Exclusive	0/10	1	1	0	82	0	1	4	Mutually_Exclusive	0/5	1	1	0
FBXW7	CYP2A6	CYP2A6 : FBXW7	0.249338	1.67434	147	10	12	73	Co_Occurence	10/85	0.941038	0.603142	0	706	0	7	108	Mutually_Exclusive	0/115	1	1	0	445	0	6	53	Mutually_Exclusive	0/59	1	1	0	204	0	1	40	Mutually_Exclusive	0/41	1	1	0	70	0	1	16	Mutually_Exclusive	0/17	1	1	0
TAP2	AREG	AREG : TAP2	0.249389	2.229	188	4	8	42	Co_Occurence	4/50	0.941038
RPS16	CYP2A6	CYP2A6 : RPS16	0.249623	5.12647	218	1	21	2	Co_Occurence	1/23	0.941038	1	0	813	0	7	1	Mutually_Exclusive	0/8	1	1	0	497	0	6	1	Mutually_Exclusive	0/7	1
RPS16	PIGR	PIGR : RPS16	0.249623	5.12647	218	1	21	2	Co_Occurence	1/23	0.941038	1	0	808	0	12	1	Mutually_Exclusive	0/13	1	1	0	497	0	6	1	Mutually_Exclusive	0/7	1
CTNND1	BAX	BAX : CTNND1	0.249705	0.588081	141	8	62	31	Mutually_Exclusive	8/93	0.941038	1	0	794	0	7	20	Mutually_Exclusive	0/27	1	1	0	488	0	4	12	Mutually_Exclusive	0/16	1	1	0	234	0	3	8	Mutually_Exclusive	0/11	1										1	0
TBP	CYP7B1	CYP7B1 : TBP	0.250022	2.20186	199	4	24	15	Co_Occurence	4/39	0.941282	1	0	795	0	18	8	Mutually_Exclusive	0/26	1	1	0	488	0	11	5	Mutually_Exclusive	0/16	1	1	0	237	0	5	3	Mutually_Exclusive	0/8	1	1	0	84	0	2	1	Mutually_Exclusive	0/3	1	1	0
CYB561A3	TGIF1	CYB561A3 : TGIF1	0.250183	2.4082	213	2	16	11	Co_Occurence	2/27	0.941282	1	0	796	0	24	1	Mutually_Exclusive	0/25	1	1	0	485	0	18	1	Mutually_Exclusive	0/19	1
ACVR1B	CYP2A6	ACVR1B : CYP2A6	0.25081	1.79099	182	6	16	38	Co_Occurence	6/54	0.942107	1	0	804	0	7	10	Mutually_Exclusive	0/17	1	1	0	493	0	6	5	Mutually_Exclusive	0/11	1	1	0	239	0	1	5	Mutually_Exclusive	0/6	1	1	0	83	0	1	3	Mutually_Exclusive	0/4	1	1	0
RPL10	AXIN2	AXIN2 : RPL10	0.250876	1.8163	170	6	56	10	Co_Occurence	6/66	0.942107	1	0	786	0	22	13	Mutually_Exclusive	0/35	1	1	0	482	0	12	10	Mutually_Exclusive	0/22	1	1	0	237	0	6	2	Mutually_Exclusive	0/8	1	1	0	83	0	3	1	Mutually_Exclusive	0/4	1	1	0
SKA3	CTNND1	CTNND1 : SKA3	0.25105	2.19675	193	4	35	10	Co_Occurence	4/45	0.942107	1	0	793	0	20	8	Mutually_Exclusive	0/28	1	1	0	486	0	12	6	Mutually_Exclusive	0/18	1	1	0	235	0	8	2	Mutually_Exclusive	0/10	1	1	0	84	0	2	1	Mutually_Exclusive	0/3	1	1	0
ACVR2A	BCOR	ACVR2A : BCOR	0.251358	1.68677	32	60	8	142	Co_Occurence	60/150	0.942107	1	0	776	0	14	31	Mutually_Exclusive	0/45	1	1	0	487	0	4	13	Mutually_Exclusive	0/17	1	1	0	222	0	8	15	Mutually_Exclusive	0/23	1	1	0	75	0	2	10	Mutually_Exclusive	0/12	1	1	0
FUS	MAP3K21	FUS : MAP3K21	0.251743	0.387628	165	2	61	14	Mutually_Exclusive	2/75	0.942107
RNF43	FUS	FUS : RNF43	0.251743	2.5798	61	14	2	165	Co_Occurence	14/167	0.942107
KMT2B	NRAS	KMT2B : NRAS	0.252066	3.02906	129	5	2	106	Co_Occurence	5/108	0.942107	1	0	767	0	39	15	Mutually_Exclusive	0/54	1	1	0	466	0	31	7	Mutually_Exclusive	0/38	1	1	0	234	0	5	6	Mutually_Exclusive	0/11	1	1	0	83	0	1	3	Mutually_Exclusive	0/4	1	1	0
AKT1	RNF43	AKT1 : RNF43	0.252139	0.593961	53	18	161	10	Mutually_Exclusive	18/171	0.942107	1	0	778	0	28	15	Mutually_Exclusive	0/43	1	1	0	493	0	8	3	Mutually_Exclusive	0/11	1	1	0	217	0	17	11	Mutually_Exclusive	0/28	1	1	0	73	0	8	6	Mutually_Exclusive	0/14	1	1	0
BCL9L	GS	BCL9L : GS	0.252261	1.42422	104	34	37	67	Co_Occurence	34/104	0.942107	1	0.775022	731	2	51	37	Mutually_Exclusive	2/88	1	0.614791	0	459	0	19	26	Mutually_Exclusive	0/45	1	1	0.928833	208	1	28	8	Mutually_Exclusive	1/36	1	1	0	74	0	11	2	Mutually_Exclusive	0/13	1	1	0
TYRO3	ACVR1B	ACVR1B : TYRO3	0.252747	0.501217	165	4	40	33	Mutually_Exclusive	4/73	0.943146	1	0	789	0	10	22	Mutually_Exclusive	0/32	1	1	0	489	0	5	10	Mutually_Exclusive	0/15	1	1	0	230	0	5	10	Mutually_Exclusive	0/15	1	1	0	80	0	3	4	Mutually_Exclusive	0/7	1	1	0
RPL10	BRAF	BRAF : RPL10	0.253834	0.509495	64	9	162	7	Mutually_Exclusive	9/169	0.945657	1	0.83919	735	1	73	12	Mutually_Exclusive	1/85	1	1	0	478	0	16	10	Mutually_Exclusive	0/26	1	0.360656	4.03113	195	1	48	1	Co_Occurence	1/49	1	0.321839	Inf	59	1	27	0	Co_Occurence	1/27	1	1	0
FUS	GS	FUS : GS	0.253834	1.96273	162	7	64	9	Co_Occurence	7/73	0.945657
TCF12	RNF43	RNF43 : TCF12	0.254291	1.72718	55	36	143	8	Co_Occurence	36/151	0.946377	0.365227	2.40659	781	1	27	12	Co_Occurence	1/39	1	1	0	490	0	8	6	Mutually_Exclusive	0/14	1	0.304167	3.47038	224	1	16	4	Co_Occurence	1/20	1	1	0	77	0	8	2	Mutually_Exclusive	0/10	1	1	0
AXIN2	ZFP36L2	AXIN2 : ZFP36L2	0.254443	1.44712	133	21	47	41	Co_Occurence	21/88	0.946377	0.00574222	4.60355	739	6	60	16	Co_Occurence	6/76	0.567782	0.0697205	3.85408	453	3	39	9	Co_Occurence	3/48	1	0.0709571	6.42995	222	2	17	4	Co_Occurence	2/21	1	0.01618	28.244	79	2	5	1	Co_Occurence	2/6	1	0.0738259	6.2085
ARID1B	CBWD1	ARID1B : CBWD1	0.254655	4.10189	161	2	1	78	Co_Occurence	2/79	0.946396
RNF43	PTEN	PTEN : RNF43	0.255144	0.692813	42	46	21	133	Mutually_Exclusive	46/154	0.94703	0.600074	1.13759	768	1	25	27	Co_Occurence	1/52	1	1	0	486	0	10	8	Mutually_Exclusive	0/18	1	1	0.95553	214	1	14	16	Mutually_Exclusive	1/30	1	0.503923	1.72483	73	1	6	7	Co_Occurence	1/13	1	1	0
CYB561A3	KRAS	CYB561A3 : KRAS	0.255386	2.1568	190	4	39	9	Co_Occurence	4/48	0.94703	1	Inf	395	1	425	0	Co_Occurence	1/425	1	0.450397	Inf	277	1	226	0	Co_Occurence	1/226	1
AMER1	BAX	AMER1 : BAX	0.255716	0.64695	124	14	56	48	Mutually_Exclusive	14/104	0.94703	1	0	743	0	7	71	Mutually_Exclusive	0/78	1	1	0	454	0	4	46	Mutually_Exclusive	0/50	1	1	0	225	0	3	17	Mutually_Exclusive	0/20	1										1	0
PIK3CA	CYP2A6	CYP2A6 : PIK3CA	0.255839	1.79545	132	12	10	88	Co_Occurence	12/98	0.94703	1	0.744094	665	1	6	149	Mutually_Exclusive	1/155	1	1	1.16399	425	1	5	73	Co_Occurence	1/78	1	1	0	184	0	1	60	Mutually_Exclusive	0/61	1	1	0	59	0	1	27	Mutually_Exclusive	0/28	1	0.491236	1.83622
SIN3A	SLC12A2	SIN3A : SLC12A2	0.256137	1.75598	184	6	19	33	Co_Occurence	6/52	0.94703	1	0	783	0	19	19	Mutually_Exclusive	0/38	1	1	0	481	0	12	11	Mutually_Exclusive	0/23	1	1	0	234	0	6	5	Mutually_Exclusive	0/11	1										1	0
RUNX1	RGMB	RGMB : RUNX1	0.256903	2.11996	199	4	17	22	Co_Occurence	4/39	0.94703	1	0	806	0	10	5	Mutually_Exclusive	0/15	1	1	0	494	0	7	3	Mutually_Exclusive	0/10	1	1	0	241	0	2	2	Mutually_Exclusive	0/4	1	1	0	84	0	1	2	Mutually_Exclusive	0/3	1	1	0
HLA-B	TCF12	HLA-B : TCF12	0.257266	0.609118	145	8	36	53	Mutually_Exclusive	8/89	0.94703	1	0	784	0	13	24	Mutually_Exclusive	0/37	1	1	0	482	0	6	16	Mutually_Exclusive	0/22	1	1	0	233	0	5	7	Mutually_Exclusive	0/12	1	1	0	83	0	2	2	Mutually_Exclusive	0/4	1	1	0
KLF5	ERBB2	ERBB2 : KLF5	0.257883	2.12514	192	4	36	10	Co_Occurence	4/46	0.94703	0.467873	1.68776	777	1	20	23	Co_Occurence	1/43	1	1	0	472	0	15	17	Mutually_Exclusive	0/32	1	0.0796418	18.7802	237	1	4	3	Co_Occurence	1/7	1										1	0
SKA3	ERBB2	ERBB2 : SKA3	0.257883	2.12514	192	4	36	10	Co_Occurence	4/46	0.94703	1	0	792	0	21	8	Mutually_Exclusive	0/29	1	1	0	483	0	15	6	Mutually_Exclusive	0/21	1	1	0	238	0	5	2	Mutually_Exclusive	0/7	1										1	0
ZNF554	TRPS1	TRPS1 : ZNF554	0.257918	2.28705	163	4	71	4	Co_Occurence	4/75	0.94703
CTNND1	ATM	ATM : CTNND1	0.258414	1.52264	144	15	59	24	Co_Occurence	15/83	0.94703	1	0.638789	740	1	61	19	Mutually_Exclusive	1/80	1	1	0	463	0	29	12	Mutually_Exclusive	0/41	1	0.567187	1.32747	214	1	23	7	Co_Occurence	1/30	1	1	0	74	0	11	2	Mutually_Exclusive	0/13	1	1	0
SIN3A	ATM	ATM : SIN3A	0.258414	1.52264	144	15	59	24	Co_Occurence	15/83	0.94703	0.648525	1.45412	742	2	60	17	Co_Occurence	2/77	1	1	0	464	0	29	11	Mutually_Exclusive	0/40	1	0.405461	2.34729	217	1	23	4	Co_Occurence	1/27	1	0.336761	3.61725	74	1	10	2	Co_Occurence	1/12	1	0.364581	2.63682
NRAS	PIGW	NRAS : PIGW	0.258598	4.13931	226	1	9	6	Co_Occurence	1/15	0.94703	0.323659	2.90738	775	1	7	38	Co_Occurence	1/45	1	1	0	469	0	4	31	Mutually_Exclusive	0/35	1	1	0	237	0	3	5	Mutually_Exclusive	0/8	1										0.120085	15.5748
PCBP1	PIGW	PCBP1 : PIGW	0.258598	4.13931	226	1	9	6	Co_Occurence	1/15	0.94703	0.227845	4.48544	788	1	7	25	Co_Occurence	1/32	1	1	0	481	0	4	19	Mutually_Exclusive	0/23	1	1	0	237	0	3	5	Mutually_Exclusive	0/8	1										0.0610025	33.1523
DUSP16	AXIN2	AXIN2 : DUSP16	0.258656	1.94933	169	7	55	11	Co_Occurence	7/66	0.94703	1	0	785	0	22	14	Mutually_Exclusive	0/36	1	1	0	486	0	12	6	Mutually_Exclusive	0/18	1	1	0	233	0	6	6	Mutually_Exclusive	0/12	1	1	0	82	0	3	2	Mutually_Exclusive	0/5	1	1	0
B2M	CSF3	B2M : CSF3	0.258678	1.62611	154	10	15	63	Co_Occurence	10/78	0.94703	1	0	803	0	3	15	Mutually_Exclusive	0/18	1										1	0	235	0	2	8	Mutually_Exclusive	0/10	1	1	0	84	0	1	2	Mutually_Exclusive	0/3	1	1	0
B2M	PRAC2	B2M : PRAC2	0.258678	1.62611	154	10	15	63	Co_Occurence	10/78	0.94703	1	0	802	0	4	15	Mutually_Exclusive	0/19	1	1	0	496	0	2	6	Mutually_Exclusive	0/8	1	1	0	235	0	2	8	Mutually_Exclusive	0/10	1
TCF7L2	SLC12A2	SLC12A2 : TCF7L2	0.258678	1.62611	154	10	15	63	Co_Occurence	10/78	0.94703	0.246515	0	717	0	19	85	Mutually_Exclusive	0/104	1	0.622783	0	440	0	12	52	Mutually_Exclusive	0/64	1	1	0	211	0	6	28	Mutually_Exclusive	0/34	1										1	0
PTEN	CDKN2A	CDKN2A : PTEN	0.258777	1.91928	165	7	10	60	Co_Occurence	7/70	0.94703	0.176084	6.28573	790	1	5	25	Co_Occurence	1/30	1	0.0584644	26.4304	492	1	2	9	Co_Occurence	1/11	1	1	0	229	0	1	15	Mutually_Exclusive	0/16	1	1	0	78	0	2	7	Mutually_Exclusive	0/9	1	1	0
FBXW7	TYRO3	FBXW7 : TYRO3	0.258979	1.56629	138	16	21	67	Co_Occurence	16/88	0.94703	0.516817	1.48422	695	4	18	104	Co_Occurence	4/122	1	1	0.944545	442	1	9	52	Mutually_Exclusive	1/61	1	0.669127	1.29457	197	2	8	38	Co_Occurence	2/46	1	0.563486	1.50309	68	1	3	15	Co_Occurence	1/18	1	0.364311	2.84054
FOXP2	PTEN	FOXP2 : PTEN	0.259279	1.62699	158	10	57	17	Co_Occurence	10/74	0.947366	1	0	785	0	26	10	Mutually_Exclusive	0/36	1	1	0	486	0	10	8	Mutually_Exclusive	0/18	1	1	0	229	0	15	1	Mutually_Exclusive	0/16	1	1	0	79	0	7	1	Mutually_Exclusive	0/8	1	1	0
ERBB3	TGFBR2	ERBB3 : TGFBR2	0.260081	1.62525	114	19	95	14	Co_Occurence	19/109	0.948281	1	0	771	0	11	39	Mutually_Exclusive	0/50	1										1	0	220	0	9	16	Mutually_Exclusive	0/25	1	1	0	76	0	5	6	Mutually_Exclusive	0/11	1
NOGP8	BMPR2	BMPR2 : NOGP8	0.260154	3.70832	90	6	145	1	Co_Occurence	6/146	0.948281	1	0	806	0	13	2	Mutually_Exclusive	0/15	1										1	0	237	0	7	1	Mutually_Exclusive	0/8	1	1	0	82	0	4	1	Mutually_Exclusive	0/5	1
PCBP1	BMPR2	BMPR2 : PCBP1	0.260154	3.70832	90	6	145	1	Co_Occurence	6/146	0.948281	1	0	782	0	13	26	Mutually_Exclusive	0/39	1	1	0	480	0	5	19	Mutually_Exclusive	0/24	1	1	0	233	0	7	5	Mutually_Exclusive	0/12	1	1	0	81	0	4	2	Mutually_Exclusive	0/6	1	1	0
ATM	ANKRD40	ANKRD40 : ATM	0.260364	0.537472	148	5	20	69	Mutually_Exclusive	5/89	0.948289	1	0	756	0	3	62	Mutually_Exclusive	0/65	1	1	0	474	0	1	29	Mutually_Exclusive	0/30	1	1	0	220	0	1	24	Mutually_Exclusive	0/25	1										1	0
ACVR1B	ACVR2A	ACVR1B : ACVR2A	0.260943	0.608532	30	34	168	10	Mutually_Exclusive	34/178	0.949113	0.320956	2.88646	781	1	30	9	Co_Occurence	1/39	1	1	0	486	0	13	5	Mutually_Exclusive	0/18	1	0.272827	3.99518	226	1	14	4	Co_Occurence	1/18	1	0.309873	4.05971	75	1	9	2	Co_Occurence	1/11	1	1	0
TCF7L2	RPL10	RPL10 : TCF7L2	0.261006	1.8802	160	7	9	66	Co_Occurence	7/75	0.949113	0.63545	1.58709	725	2	11	83	Co_Occurence	2/94	1	0.609017	0	442	0	10	52	Mutually_Exclusive	0/62	1	0.215925	7.87376	216	1	1	27	Co_Occurence	1/28	1	1	0	81	0	1	5	Mutually_Exclusive	0/6	1	0.399231	2.388
PIGR	KMT2B	KMT2B : PIGR	0.26182	1.79378	122	13	98	9	Co_Occurence	13/107	0.951313	1	0	794	0	15	12	Mutually_Exclusive	0/27	1	1	0	491	0	7	6	Mutually_Exclusive	0/13	1	1	0	233	0	6	6	Mutually_Exclusive	0/12	1	1	0	80	0	3	4	Mutually_Exclusive	0/7	1	1	0
FLCN	PIK3CA	FLCN : PIK3CA	0.26228	0.677599	109	17	83	33	Mutually_Exclusive	17/116	0.951627	1	0.894078	666	1	149	5	Mutually_Exclusive	1/154	1	0.549498	1.45766	426	1	73	4	Co_Occurence	1/77	1	1	0	184	0	60	1	Mutually_Exclusive	0/61	1	0.310345	Inf	60	1	26	0	Co_Occurence	1/26	1	1	0
HLA-B	TRPS1	HLA-B : TRPS1	0.26279	0.658705	121	15	60	46	Mutually_Exclusive	15/106	0.951627	0.639491	1.55476	753	2	44	22	Co_Occurence	2/66	1	0.233215	2.43288	461	2	27	14	Co_Occurence	2/41	1	1	0	223	0	15	7	Mutually_Exclusive	0/22	1	1	0	80	0	5	2	Mutually_Exclusive	0/7	1	1	0
TRPS1	PIK3CA	PIK3CA : TRPS1	0.262972	1.37123	102	35	65	40	Co_Occurence	35/105	0.951627	0.169137	1.62805	637	12	138	34	Co_Occurence	12/172	1	0.413238	1.5598	407	6	68	23	Co_Occurence	6/91	1	0.765214	1.12928	174	4	56	11	Co_Occurence	4/67	1	1	0.541864	56	1	26	4	Mutually_Exclusive	1/30	1	0.00750413	3.84987
TYRO3	RBM10	RBM10 : TYRO3	0.262982	1.62407	167	10	38	27	Co_Occurence	10/65	0.951627	1	0	772	0	27	22	Mutually_Exclusive	0/49	1	1	0	482	0	12	10	Mutually_Exclusive	0/22	1	1	0	224	0	11	10	Mutually_Exclusive	0/21	1	1	0	79	0	4	4	Mutually_Exclusive	0/8	1	1	0
SMAD3	AKT1	AKT1 : SMAD3	0.263501	2.05481	198	4	24	16	Co_Occurence	4/40	0.951627	0.385501	2.22831	781	1	14	25	Co_Occurence	1/39	1	1	0	492	0	3	9	Mutually_Exclusive	0/12	1	0.458109	1.84412	222	1	10	12	Co_Occurence	1/22	1	0.567075	1.41361	71	1	5	10	Co_Occurence	1/15	1	1	0
SMAD3	CYP7B1	CYP7B1 : SMAD3	0.263501	2.05481	198	4	24	16	Co_Occurence	4/40	0.951627	0.108166	4.04418	779	2	16	24	Co_Occurence	2/40	1	0.181446	6.01098	485	1	10	8	Co_Occurence	1/18	1	0.240367	4.69154	228	1	4	12	Co_Occurence	1/16	1	0.238172	7.19763	75	1	1	10	Co_Occurence	1/11	1	0.202106	5.55903
WASHC2C	SETD5	SETD5 : WASHC2C	0.263727	1.61597	166	10	41	25	Co_Occurence	10/66	0.951627	1	0	808	0	7	6	Mutually_Exclusive	0/13	1	1	0	497	0	4	3	Mutually_Exclusive	0/7	1	1	0	240	0	2	3	Mutually_Exclusive	0/5	1
MAP2K4	BRAF	BRAF : MAP2K4	0.263784	1.84381	66	21	150	5	Co_Occurence	21/155	0.951627	0.628016	0	733	0	74	14	Mutually_Exclusive	0/88	1	1	0	479	0	16	9	Mutually_Exclusive	0/25	1	0.5866	0	192	0	49	4	Mutually_Exclusive	0/53	1										1	0
RUNX1	BRAF	BRAF : RUNX1	0.263784	1.84381	66	21	150	5	Co_Occurence	21/155	0.951627	0.377182	2.54034	743	1	73	4	Co_Occurence	1/77	1	1	0	485	0	16	3	Mutually_Exclusive	0/19	1	0.360656	4.03113	195	1	48	1	Co_Occurence	1/49	1	0.542636	2.12759	58	1	27	1	Co_Occurence	1/28	1	1	0
MAP2K7	MIDEAS	MAP2K7 : MIDEAS	0.26468	0.537453	151	5	64	22	Mutually_Exclusive	5/86	0.952441	0.137701	8.09328	799	1	7	14	Co_Occurence	1/21	1	1	0	495	0	2	7	Mutually_Exclusive	0/9	1	0.0987363	14.18	236	1	4	4	Co_Occurence	1/8	1	1	0	82	0	1	4	Mutually_Exclusive	0/5	1	1	0
TRPS1	APC	APC : TRPS1	0.265154	0.720324	89	29	78	46	Mutually_Exclusive	29/124	0.952441	0.231772	0.65357	132	35	643	11	Mutually_Exclusive	35/654	1	0.03541	0.343963	39	23	436	6	Mutually_Exclusive	23/442	1	1	0.967901	75	10	155	5	Mutually_Exclusive	10/160	1	1	1.17177	36	3	46	2	Co_Occurence	3/48	1	0.143283	0.435319
FBXW7	BMPR2	BMPR2 : FBXW7	0.265196	1.39535	64	56	95	27	Co_Occurence	56/122	0.952441	0.684476	1.20382	702	2	11	106	Co_Occurence	2/117	1	0.427585	2.1447	447	1	4	52	Co_Occurence	1/56	1	1	0.850962	199	1	6	39	Mutually_Exclusive	1/45	1	0.563486	1.50309	68	1	3	15	Co_Occurence	1/18	1	1	0
RPL10	ATM	ATM : RPL10	0.265513	1.84077	159	7	67	9	Co_Occurence	7/76	0.952441	1	1.02047	747	1	61	12	Co_Occurence	1/73	1	0.450165	1.84617	466	1	28	9	Co_Occurence	1/37	1	1	0	219	0	24	2	Mutually_Exclusive	0/26	1	1	0	75	0	11	1	Mutually_Exclusive	0/12	1	1	0
PCBP1	ZNRF3	PCBP1 : ZNRF3	0.26554	2.34416	150	4	85	3	Co_Occurence	4/88	0.952441	1	0	788	0	7	26	Mutually_Exclusive	0/33	1	1	0	483	0	2	19	Mutually_Exclusive	0/21	1	1	0	236	0	4	5	Mutually_Exclusive	0/9	1	1	0	82	0	3	2	Mutually_Exclusive	0/5	1	1	0
CBWD1	BCL9	BCL9 : CBWD1	0.265732	3.95061	159	2	80	1	Co_Occurence	2/81	0.952441
ATM	KMT2B	ATM : KMT2B	0.266143	1.37183	95	38	73	36	Co_Occurence	38/109	0.952441	1	0.872494	745	1	14	61	Mutually_Exclusive	1/75	1	0.341241	2.78282	469	1	6	28	Co_Occurence	1/34	1	1	0	215	0	6	24	Mutually_Exclusive	0/30	1	1	0	73	0	3	11	Mutually_Exclusive	0/14	1	1	0
MAP2K7	BCOR	BCOR : MAP2K7	0.266186	1.589	157	10	58	17	Co_Occurence	10/75	0.952441	1	0	792	0	14	15	Mutually_Exclusive	0/29	1	1	0	493	0	4	7	Mutually_Exclusive	0/11	1	1	0	232	0	8	5	Mutually_Exclusive	0/13	1	1	0	81	0	2	4	Mutually_Exclusive	0/6	1	1	0
KMT2B	CYB561A3	CYB561A3 : KMT2B	0.266686	1.95184	126	8	5	103	Co_Occurence	8/108	0.952441	1	0	805	0	1	15	Mutually_Exclusive	0/16	1	1	0	496	0	1	7	Mutually_Exclusive	0/8	1
CASP8	CDKN2A	CASP8 : CDKN2A	0.26671	1.83532	163	7	10	62	Co_Occurence	7/72	0.952441	1	0	809	0	6	6	Mutually_Exclusive	0/12	1	1	0	499	0	3	2	Mutually_Exclusive	0/5	1	1	0	241	0	1	3	Mutually_Exclusive	0/4	1	1	0	84	0	2	1	Mutually_Exclusive	0/3	1	1	0
ACVR1B	BCOR	ACVR1B : BCOR	0.266908	0.606978	139	9	59	35	Mutually_Exclusive	9/94	0.952441	1	0	797	0	14	10	Mutually_Exclusive	0/24	1	1	0	495	0	4	5	Mutually_Exclusive	0/9	1	1	0	232	0	8	5	Mutually_Exclusive	0/13	1	1	0	82	0	2	3	Mutually_Exclusive	0/5	1	1	0
CTNND1	TAP2	CTNND1 : TAP2	0.267239	1.5962	167	10	36	29	Co_Occurence	10/65	0.952441	1	0	795	0	6	20	Mutually_Exclusive	0/26	1	1	0	488	0	4	12	Mutually_Exclusive	0/16	1	1	0	235	0	2	8	Mutually_Exclusive	0/10	1	1	0	84	0	1	2	Mutually_Exclusive	0/3	1	1	0
FOXP2	RGMB	FOXP2 : RGMB	0.267508	2.01825	198	4	17	23	Co_Occurence	4/40	0.952441	1	0	801	0	10	10	Mutually_Exclusive	0/20	1	1	0	489	0	7	8	Mutually_Exclusive	0/15	1	1	0	242	0	2	1	Mutually_Exclusive	0/3	1	1	0	85	0	1	1	Mutually_Exclusive	0/2	1	1	0
PCBP1	WASHC2C	PCBP1 : WASHC2C	0.267639	2.43666	202	2	33	5	Co_Occurence	2/38	0.952441	1	0	789	0	6	26	Mutually_Exclusive	0/32	1	1	0	482	0	3	19	Mutually_Exclusive	0/22	1	1	0	237	0	3	5	Mutually_Exclusive	0/8	1	1	0	84	0	1	2	Mutually_Exclusive	0/3	1
PRAC2	ERBB2	ERBB2 : PRAC2	0.267774	1.69543	183	6	34	19	Co_Occurence	6/53	0.952441	1	0	796	0	21	4	Mutually_Exclusive	0/25	1	1	0	487	0	15	2	Mutually_Exclusive	0/17	1	1	0	238	0	5	2	Mutually_Exclusive	0/7	1
SLC12A2	ACVR2A	ACVR2A : SLC12A2	0.267774	0.589821	34	19	183	6	Mutually_Exclusive	19/189	0.952441	0.522702	1.42888	772	1	30	18	Co_Occurence	1/48	1	1	0	479	0	13	12	Mutually_Exclusive	0/25	1	0.318275	3.18952	225	1	14	5	Co_Occurence	1/19	1										1	0
ARID2	SMAD3	ARID2 : SMAD3	0.268374	1.84688	172	7	13	50	Co_Occurence	7/63	0.952441	0.543221	1.34205	772	1	25	23	Co_Occurence	1/48	1	1	0	484	0	9	11	Mutually_Exclusive	0/20	1	0.488214	1.66991	221	1	12	11	Co_Occurence	1/23	1	0.336761	3.61725	74	1	10	2	Co_Occurence	1/12	1	1	0
AKT1	ARHGAP5	AKT1 : ARHGAP5	0.268427	0.546478	153	5	61	23	Mutually_Exclusive	5/84	0.952441	1	0	798	0	8	15	Mutually_Exclusive	0/23	1	1	0	497	0	4	3	Mutually_Exclusive	0/7	1	1	0	230	0	4	11	Mutually_Exclusive	0/15	1	1	0	78	0	3	6	Mutually_Exclusive	0/9	1	1	0
PIK3R1	PTEN	PIK3R1 : PTEN	0.268486	0.62183	140	9	58	35	Mutually_Exclusive	9/93	0.952441	0.197293	2.6721	771	2	24	24	Co_Occurence	2/48	1	0.349184	2.62565	474	1	9	20	Co_Occurence	1/29	1	0.224563	5.33032	227	1	14	3	Co_Occurence	1/17	1	1	0	78	0	7	2	Mutually_Exclusive	0/9	1	1	0
ARID2	TP53	ARID2 : TP53	0.268806	1.44051	123	24	62	33	Co_Occurence	24/95	0.952441	0.378405	0.670461	258	14	539	10	Mutually_Exclusive	14/549	1	0.705649	0.696204	102	8	391	3	Mutually_Exclusive	8/394	1	1	0.856335	127	5	106	7	Mutually_Exclusive	5/113	1	1	0.52815	43	1	41	2	Mutually_Exclusive	1/43	1	0.575531	Inf
TGFBR2	SETD5	SETD5 : TGFBR2	0.26899	1.48388	105	28	23	86	Co_Occurence	28/109	0.952441	1	0	803	0	7	11	Mutually_Exclusive	0/18	1										1	0	234	0	2	9	Mutually_Exclusive	0/11	1
SETD5	CYP2A6	CYP2A6 : SETD5	0.269316	1.86126	176	7	15	44	Co_Occurence	7/59	0.952441	1	0	807	0	7	7	Mutually_Exclusive	0/14	1	1	0	494	0	6	4	Mutually_Exclusive	0/10	1	1	0	242	0	1	2	Mutually_Exclusive	0/3	1										1	0
SREK1IP1	RPL10	RPL10 : SREK1IP1	0.269349	2.01368	194	4	12	32	Co_Occurence	4/44	0.952441	1	0	804	0	13	4	Mutually_Exclusive	0/17	1	1	0	491	0	10	3	Mutually_Exclusive	0/13	1	1	0	242	0	2	1	Mutually_Exclusive	0/3	1	1	0	85	0	1	1	Mutually_Exclusive	0/2	1	1	0
ASXL1	ZNF554	ASXL1 : ZNF554	0.269709	0.265912	152	1	7	82	Mutually_Exclusive	1/89	0.952441
RPS16	SMAD2	RPS16 : SMAD2	0.269994	4.64406	216	1	23	2	Co_Occurence	1/25	0.952441	1	0	791	0	29	1	Mutually_Exclusive	0/30	1	1	0	496	0	7	1	Mutually_Exclusive	0/8	1
ACVR1B	BAX	ACVR1B : BAX	0.270225	1.52102	144	16	54	28	Co_Occurence	16/82	0.952441	1	0	804	0	7	10	Mutually_Exclusive	0/17	1	1	0	495	0	4	5	Mutually_Exclusive	0/9	1	1	0	237	0	3	5	Mutually_Exclusive	0/8	1										1	0
ERBB2	MAP2K7	ERBB2 : MAP2K7	0.270385	0.373766	177	2	25	38	Mutually_Exclusive	2/63	0.952441	0.324342	2.80138	786	1	14	20	Co_Occurence	1/34	1	0.191671	5.70369	483	1	6	14	Co_Occurence	1/20	1	1	0	235	0	5	5	Mutually_Exclusive	0/10	1										1	0
PRAC2	TCF12	PRAC2 : TCF12	0.270444	0.363448	175	2	42	23	Mutually_Exclusive	2/65	0.952441	1	0	804	0	13	4	Mutually_Exclusive	0/17	1	1	0	496	0	6	2	Mutually_Exclusive	0/8	1	1	0	238	0	5	2	Mutually_Exclusive	0/7	1
MAP2K4	CYP2A6	CYP2A6 : MAP2K4	0.270457	1.99293	198	4	18	22	Co_Occurence	4/40	0.952441	1	0	800	0	7	14	Mutually_Exclusive	0/21	1	1	0	489	0	6	9	Mutually_Exclusive	0/15	1	1	0	240	0	1	4	Mutually_Exclusive	0/5	1										1	0
RUNX1	PIGR	PIGR : RUNX1	0.270457	1.99293	198	4	18	22	Co_Occurence	4/40	0.952441	1	0	804	0	12	5	Mutually_Exclusive	0/17	1	1	0	495	0	6	3	Mutually_Exclusive	0/9	1	1	0	237	0	6	2	Mutually_Exclusive	0/8	1	1	0	81	0	4	2	Mutually_Exclusive	0/6	1	1	0
TYRO3	SOX9	SOX9 : TYRO3	0.270939	1.5732	166	10	39	27	Co_Occurence	10/66	0.952441	0.203766	1.92106	693	5	106	17	Co_Occurence	5/123	1	0.631439	1.61937	428	2	66	8	Co_Occurence	2/74	1	0.638819	1.52726	202	2	33	8	Co_Occurence	2/41	1	1	1.29002	66	1	17	3	Co_Occurence	1/20	1	0.374091	2.73895
SLC46A3	TYRO3	SLC46A3 : TYRO3	0.271	0.377856	178	2	35	27	Mutually_Exclusive	2/62	0.952441	1	0	794	0	22	5	Mutually_Exclusive	0/27	1	1	0	491	0	10	3	Mutually_Exclusive	0/13	1	1	0	233	0	10	2	Mutually_Exclusive	0/12	1	1	0	82	0	4	1	Mutually_Exclusive	0/5	1	1	0
CTNND1	RUNX1	CTNND1 : RUNX1	0.271193	0.404304	179	2	24	37	Mutually_Exclusive	2/61	0.952441	1	0	796	0	5	20	Mutually_Exclusive	0/25	1	1	0	489	0	3	12	Mutually_Exclusive	0/15	1	1	0	235	0	2	8	Mutually_Exclusive	0/10	1	1	0	83	0	2	2	Mutually_Exclusive	0/4	1	1	0
CYB561A3	TBP	CYB561A3 : TBP	0.271258	2.257	212	2	17	11	Co_Occurence	2/28	0.952441	1	0	812	0	8	1	Mutually_Exclusive	0/9	1	1	0	498	0	5	1	Mutually_Exclusive	0/6	1
RPS16	ASXL1	ASXL1 : RPS16	0.27132	3.87763	158	2	81	1	Co_Occurence	2/82	0.952441	1	0	803	0	17	1	Mutually_Exclusive	0/18	1	1	0	496	0	7	1	Mutually_Exclusive	0/8	1
BMPR2	TYRO3	BMPR2 : TYRO3	0.272498	0.665759	74	20	17	131	Mutually_Exclusive	20/148	0.955203	1	0	786	0	22	13	Mutually_Exclusive	0/35	1	1	0	489	0	10	5	Mutually_Exclusive	0/15	1	1	0	228	0	10	7	Mutually_Exclusive	0/17	1	1	0	79	0	4	4	Mutually_Exclusive	0/8	1	1	0
ARHGAP5	NONO	ARHGAP5 : NONO	0.272526	1.64889	157	11	19	55	Co_Occurence	11/74	0.955203	1	0	809	0	4	8	Mutually_Exclusive	0/12	1	1	0	499	0	1	4	Mutually_Exclusive	0/5	1	1	0	239	0	2	4	Mutually_Exclusive	0/6	1	1	0	83	0	1	3	Mutually_Exclusive	0/4	1	1	0
MIDEAS	CASP8	CASP8 : MIDEAS	0.2729	0.684557	120	16	53	53	Mutually_Exclusive	16/106	0.955469	1	0	807	0	6	8	Mutually_Exclusive	0/14	1	1	0	500	0	2	2	Mutually_Exclusive	0/4	1	1	0	237	0	3	5	Mutually_Exclusive	0/8	1	1	0	85	0	1	1	Mutually_Exclusive	0/2	1	1	0
HLA-A	CYP2A6	CYP2A6 : HLA-A	0.273299	1.80966	175	7	15	45	Co_Occurence	7/60	0.955469	1	0	792	0	7	22	Mutually_Exclusive	0/29	1	1	0	486	0	6	12	Mutually_Exclusive	0/18	1	1	0	238	0	1	6	Mutually_Exclusive	0/7	1	1	0	83	0	1	3	Mutually_Exclusive	0/4	1	1	0
CEP170	CDH1	CDH1 : CEP170	0.27385	1.8265	179	7	18	38	Co_Occurence	7/56	0.955469	0.28778	3.27492	788	1	12	20	Co_Occurence	1/32	1	1	0	482	0	8	14	Mutually_Exclusive	0/22	1	0.083621	18.7514	236	1	2	6	Co_Occurence	1/8	1	1	0	79	0	4	4	Mutually_Exclusive	0/8	1	0.115384	11.3558
CEP170	SLC12A2	CEP170 : SLC12A2	0.27385	1.8265	179	7	18	38	Co_Occurence	7/56	0.955469	1	0	781	0	19	21	Mutually_Exclusive	0/40	1	1	0	478	0	12	14	Mutually_Exclusive	0/26	1	1	0	232	0	6	7	Mutually_Exclusive	0/13	1										1	0
CASP8	GS	CASP8 : GS	0.274355	1.42765	126	24	47	45	Co_Occurence	24/92	0.955469	0.330796	2.92852	763	1	52	5	Co_Occurence	1/57	1	1	0	483	0	19	2	Mutually_Exclusive	0/21	1	0.315862	3.78882	214	1	28	2	Co_Occurence	1/30	1	1	0	75	0	11	1	Mutually_Exclusive	0/12	1	1	0
ARID1B	ARID1A	ARID1A : ARID1B	0.274679	1.38273	84	45	78	35	Co_Occurence	45/113	0.955469	1	0.534098	743	1	48	29	Mutually_Exclusive	1/77	1	0.615418	0	458	0	26	20	Mutually_Exclusive	0/46	1	1	0	220	0	17	8	Mutually_Exclusive	0/25	1	0.195056	7.50434	79	1	5	2	Co_Occurence	1/7	1	1	0
BMPR2	MBD6	BMPR2 : MBD6	0.274687	1.37633	61	61	30	90	Co_Occurence	61/120	0.955469	1	0	800	0	8	13	Mutually_Exclusive	0/21	1	1	0	495	0	4	5	Mutually_Exclusive	0/9	1	1	0	235	0	3	7	Mutually_Exclusive	0/10	1	1	0	82	0	1	4	Mutually_Exclusive	0/5	1	1	0
NOGP8	ARID1A	ARID1A : NOGP8	0.275002	0.378298	114	2	121	5	Mutually_Exclusive	2/126	0.955469	1	0	770	0	49	2	Mutually_Exclusive	0/51	1										1	0	227	0	17	1	Mutually_Exclusive	0/18	1	1	0	80	0	6	1	Mutually_Exclusive	0/7	1
BCL9	FUS	BCL9 : FUS	0.275008	0.430701	147	3	13	79	Mutually_Exclusive	3/92	0.955469
FUS	ASXL1	ASXL1 : FUS	0.275174	0.422452	146	3	80	13	Mutually_Exclusive	3/93	0.955469
FUS	FBXW7	FBXW7 : FUS	0.275174	0.422452	146	3	80	13	Mutually_Exclusive	3/93	0.955469
ERBB2	AKT1	AKT1 : ERBB2	0.275363	1.8229	181	7	21	33	Co_Occurence	7/54	0.955469	1	0	785	0	15	21	Mutually_Exclusive	0/36	1	1	0	486	0	3	15	Mutually_Exclusive	0/18	1	1	0	229	0	11	5	Mutually_Exclusive	0/16	1										1	0
RPS15	FLCN	FLCN : RPS15	0.275555	2.61176	189	2	48	3	Co_Occurence	2/51	0.955469	1	0	799	0	6	16	Mutually_Exclusive	0/22	1	1	0	486	0	5	13	Mutually_Exclusive	0/18	1	1	0	242	0	1	2	Mutually_Exclusive	0/3	1	1	0	85	0	1	1	Mutually_Exclusive	0/2	1	1	0
FLCN	AMER1	AMER1 : FLCN	0.276143	1.49099	146	16	46	34	Co_Occurence	16/80	0.955469	1	0	744	0	71	6	Mutually_Exclusive	0/77	1	1	0	453	0	46	5	Mutually_Exclusive	0/51	1	1	0	227	0	17	1	Mutually_Exclusive	0/18	1	1	0	79	0	7	1	Mutually_Exclusive	0/8	1	1	0
FLCN	AXIN2	AXIN2 : FLCN	0.276143	1.49099	146	16	46	34	Co_Occurence	16/80	0.955469	1	0	793	0	22	6	Mutually_Exclusive	0/28	1	1	0	487	0	12	5	Mutually_Exclusive	0/17	1	1	0	238	0	6	1	Mutually_Exclusive	0/7	1	1	0	83	0	3	1	Mutually_Exclusive	0/4	1	1	0
PIGW	HLA-B	HLA-B : PIGW	0.276643	2.0399	175	4	57	6	Co_Occurence	4/63	0.955469	1	0	789	0	24	8	Mutually_Exclusive	0/32	1	1	0	484	0	16	4	Mutually_Exclusive	0/20	1	1	0	235	0	7	3	Mutually_Exclusive	0/10	1										1	0
ARID2	MBD6	ARID2 : MBD6	0.277161	1.40653	119	25	66	32	Co_Occurence	25/98	0.955469	1	0	789	0	8	24	Mutually_Exclusive	0/32	1	1	0	489	0	4	11	Mutually_Exclusive	0/15	1	1	0	230	0	3	12	Mutually_Exclusive	0/15	1	1	0	83	0	1	3	Mutually_Exclusive	0/4	1	1	0
CTNND1	SOX9	CTNND1 : SOX9	0.277523	0.53263	159	5	44	34	Mutually_Exclusive	5/78	0.955469	1	0.705669	692	2	109	18	Mutually_Exclusive	2/127	1	0.669665	1.29019	426	2	66	10	Co_Occurence	2/76	1	0.605881	0	202	0	35	8	Mutually_Exclusive	0/43	1	1	0	67	0	18	2	Mutually_Exclusive	0/20	1	1	0.803785
TAP2	CYB561A3	CYB561A3 : TAP2	0.277882	1.97228	187	4	9	42	Co_Occurence	4/51	0.955469	1	0	814	0	1	6	Mutually_Exclusive	0/7	1	1	0	499	0	1	4	Mutually_Exclusive	0/5	1
ACVR2A	RBM10	ACVR2A : RBM10	0.278002	1.88874	35	43	5	159	Co_Occurence	43/164	0.955469	0.271358	2.10768	765	2	25	29	Co_Occurence	2/54	1	0.271747	3.619	480	1	11	12	Co_Occurence	1/23	1	0.508383	1.56795	220	1	10	14	Co_Occurence	1/24	1	0.0633992	8.9255	75	2	2	8	Co_Occurence	2/10	1	1	0
TCF7L2	AKT1	AKT1 : TCF7L2	0.278293	1.58311	152	11	17	62	Co_Occurence	11/79	0.955469	0.196488	2.20447	724	3	12	82	Co_Occurence	3/94	1	1	0	449	0	3	52	Mutually_Exclusive	0/55	1	0.364536	1.7727	208	2	9	26	Co_Occurence	2/35	1	0.0364229	12.1107	78	2	4	3	Co_Occurence	2/7	1	0.262591	4.78748
B2M	CYP7B1	B2M : CYP7B1	0.278293	1.58311	152	11	17	62	Co_Occurence	11/79	0.955469	0.284968	3.30651	789	1	17	14	Co_Occurence	1/31	1	0.124598	9.62821	488	1	10	5	Co_Occurence	1/15	1	1	0	232	0	5	8	Mutually_Exclusive	0/13	1	1	0	83	0	2	2	Mutually_Exclusive	0/4	1	0.178978	6.49409
RUNX1	PIK3R1	PIK3R1 : RUNX1	0.27835	1.77743	179	7	37	19	Co_Occurence	7/56	0.955469	1	0	790	0	26	5	Mutually_Exclusive	0/31	1	1	0	480	0	21	3	Mutually_Exclusive	0/24	1	1	0	239	0	4	2	Mutually_Exclusive	0/6	1	1	0	83	0	2	2	Mutually_Exclusive	0/4	1	1	0
SLC12A2	TAP2	SLC12A2 : TAP2	0.278686	1.77008	178	7	39	18	Co_Occurence	7/57	0.955469	1	0	796	0	6	19	Mutually_Exclusive	0/25	1	1	0	488	0	4	12	Mutually_Exclusive	0/16	1	1	0	237	0	2	6	Mutually_Exclusive	0/8	1										1	0
TYRO3	RPL10	RPL10 : TYRO3	0.278803	1.94306	193	4	12	33	Co_Occurence	4/45	0.955469	1	0	786	0	13	22	Mutually_Exclusive	0/35	1	1	0	484	0	10	10	Mutually_Exclusive	0/20	1	1	0	233	0	2	10	Mutually_Exclusive	0/12	1	1	0	82	0	1	4	Mutually_Exclusive	0/5	1	1	0
TAP2	CD58	CD58 : TAP2	0.27883	0.525279	159	5	37	41	Mutually_Exclusive	5/78	0.955469	1	0	813	0	2	6	Mutually_Exclusive	0/8	1	1	0	499	0	1	4	Mutually_Exclusive	0/5	1	1	0	242	0	1	2	Mutually_Exclusive	0/3	1	1	0	85	0	1	1	Mutually_Exclusive	0/2	1	1	0
ERBB2	TAP2	ERBB2 : TAP2	0.27889	1.53406	166	10	36	30	Co_Occurence	10/66	0.955469	1	0	794	0	6	21	Mutually_Exclusive	0/27	1	1	0	485	0	4	15	Mutually_Exclusive	0/19	1	1	0	238	0	2	5	Mutually_Exclusive	0/7	1										1	0
FLCN	TYRO3	FLCN : TYRO3	0.279093	0.556745	160	5	32	45	Mutually_Exclusive	5/77	0.955469	1	0	793	0	22	6	Mutually_Exclusive	0/28	1	1	0	489	0	10	5	Mutually_Exclusive	0/15	1	1	0	234	0	10	1	Mutually_Exclusive	0/11	1	1	0	82	0	4	1	Mutually_Exclusive	0/5	1	1	0
ELF3	RGMB	ELF3 : RGMB	0.279386	2.2112	211	2	19	10	Co_Occurence	2/29	0.955469	1	0	791	0	10	20	Mutually_Exclusive	0/30	1	1	0	488	0	7	9	Mutually_Exclusive	0/16	1	1	0	235	0	2	8	Mutually_Exclusive	0/10	1	1	0	82	0	1	4	Mutually_Exclusive	0/5	1	1	0
KLF5	TGIF1	KLF5 : TGIF1	0.279387	2.19866	212	2	16	12	Co_Occurence	2/28	0.955469	0.514398	1.46231	774	1	23	23	Co_Occurence	1/46	1	1	0	469	0	18	17	Mutually_Exclusive	0/35	1	0.0796418	18.7802	237	1	4	3	Co_Occurence	1/7	1	1	0	84	0	2	1	Mutually_Exclusive	0/3	1	1	0
SREK1IP1	RFX5	RFX5 : SREK1IP1	0.279917	1.61647	162	11	44	25	Co_Occurence	11/69	0.955469	1	0	811	0	6	4	Mutually_Exclusive	0/10	1	1	0	496	0	5	3	Mutually_Exclusive	0/8	1	1	0	243	0	1	1	Mutually_Exclusive	0/2	1										1	0
CBWD1	ANKRD40	ANKRD40 : CBWD1	0.28004	4.43268	215	1	24	2	Co_Occurence	1/26	0.955469
RPS16	CDH1	CDH1 : RPS16	0.28004	4.43268	215	1	24	2	Co_Occurence	1/26	0.955469	1	0	807	0	13	1	Mutually_Exclusive	0/14	1	1	0	495	0	8	1	Mutually_Exclusive	0/9	1
CBWD1	PRAC2	CBWD1 : PRAC2	0.28004	4.43268	215	1	24	2	Co_Occurence	1/26	0.955469
CBWD1	SLC12A2	CBWD1 : SLC12A2	0.28004	4.43268	215	1	24	2	Co_Occurence	1/26	0.955469
TCF7L2	BCOR	BCOR : TCF7L2	0.280145	1.38956	125	24	44	49	Co_Occurence	24/93	0.955469	1	0.662372	723	1	13	84	Mutually_Exclusive	1/97	1	1	0	448	0	4	52	Mutually_Exclusive	0/56	1	1	1.11058	210	1	7	27	Co_Occurence	1/34	1	1	0	80	0	2	5	Mutually_Exclusive	0/7	1	1	0
ZNF554	PIK3CA	PIK3CA : ZNF554	0.280472	2.42947	139	5	95	3	Co_Occurence	5/98	0.955546
MAP3K21	BCL9	BCL9 : MAP3K21	0.280587	1.40602	122	25	57	38	Co_Occurence	25/95	0.955546	0.634051	0	756	0	34	31	Mutually_Exclusive	0/65	1	1	0	466	0	21	17	Mutually_Exclusive	0/38	1	1	0	223	0	10	12	Mutually_Exclusive	0/22	1	1	0	79	0	5	3	Mutually_Exclusive	0/8	1	1	0
ARID1A	ZNF554	ARID1A : ZNF554	0.281359	2.98763	117	6	2	117	Co_Occurence	6/119	0.957461
ZNRF3	ERBB2	ERBB2 : ZNRF3	0.282074	1.50688	131	18	22	71	Co_Occurence	18/93	0.957634	1	0	793	0	21	7	Mutually_Exclusive	0/28	1	1	0	487	0	15	2	Mutually_Exclusive	0/17	1	1	0	236	0	5	4	Mutually_Exclusive	0/9	1										1	0
ASXL1	CTNNB1	ASXL1 : CTNNB1	0.283072	1.61917	144	12	15	71	Co_Occurence	12/86	0.957634	0.556824	1.29515	767	1	37	16	Co_Occurence	1/53	1	1	0	472	0	25	7	Mutually_Exclusive	0/32	1	0.392937	2.32196	224	1	12	8	Co_Occurence	1/20	1	0.214222	6.29553	79	1	4	3	Co_Occurence	1/7	1	1	0
CYP2A6	CTNNB1	CTNNB1 : CYP2A6	0.283434	1.89728	197	4	23	18	Co_Occurence	4/41	0.957634	1	0	776	0	38	7	Mutually_Exclusive	0/45	1	1	0	473	0	25	6	Mutually_Exclusive	0/31	1	1	0	231	0	13	1	Mutually_Exclusive	0/14	1	1	0	81	0	5	1	Mutually_Exclusive	0/6	1	1	0
PIGR	CTNNB1	CTNNB1 : PIGR	0.283434	1.89728	197	4	23	18	Co_Occurence	4/41	0.957634	0.435957	1.89488	772	1	37	11	Co_Occurence	1/48	1	0.264216	3.93052	474	1	24	5	Co_Occurence	1/29	1	1	0	226	0	13	6	Mutually_Exclusive	0/19	1	1	0	78	0	5	4	Mutually_Exclusive	0/9	1	1	0
CYP2A6	FOXP2	CYP2A6 : FOXP2	0.283434	1.89728	197	4	23	18	Co_Occurence	4/41	0.957634	1	0	804	0	10	7	Mutually_Exclusive	0/17	1	1	0	490	0	8	6	Mutually_Exclusive	0/14	1	1	0	243	0	1	1	Mutually_Exclusive	0/2	1	1	0	85	0	1	1	Mutually_Exclusive	0/2	1	1	0
RPL22	ARID2	ARID2 : RPL22	0.283473	1.43872	81	37	20	104	Co_Occurence	37/124	0.957634	1	0	795	0	24	2	Mutually_Exclusive	0/26	1	1	0	491	0	11	2	Mutually_Exclusive	0/13	1																			1	0
ZNF554	RPL22	RPL22 : ZNF554	0.283605	0.418923	96	3	138	5	Mutually_Exclusive	3/143	0.957634
ARID1B	CDKN2A	ARID1B : CDKN2A	0.283642	1.88362	153	8	9	72	Co_Occurence	8/81	0.957634	1	0	785	0	6	30	Mutually_Exclusive	0/36	1	1	0	481	0	3	20	Mutually_Exclusive	0/23	1	1	0	236	0	1	8	Mutually_Exclusive	0/9	1	1	0	82	0	2	3	Mutually_Exclusive	0/5	1	1	0
RNF43	SETD5	RNF43 : SETD5	0.283651	1.57187	53	41	10	138	Co_Occurence	41/148	0.957634	1	0	786	0	7	28	Mutually_Exclusive	0/35	1	1	0	492	0	4	8	Mutually_Exclusive	0/12	1	1	0	226	0	2	17	Mutually_Exclusive	0/19	1										1	0
SLC46A3	GS	GS : SLC46A3	0.283664	1.55529	153	11	60	18	Co_Occurence	11/78	0.957634	1	0	763	0	53	5	Mutually_Exclusive	0/58	1	1	0	482	0	19	3	Mutually_Exclusive	0/22	1	1	0	214	0	29	2	Mutually_Exclusive	0/31	1	1	0	75	0	11	1	Mutually_Exclusive	0/12	1	1	0
RBM10	MIDEAS	MIDEAS : RBM10	0.283921	1.4949	142	17	52	31	Co_Occurence	17/83	0.957634	1	0	786	0	8	27	Mutually_Exclusive	0/35	1	1	0	490	0	2	12	Mutually_Exclusive	0/14	1	1	0	229	0	5	11	Mutually_Exclusive	0/16	1	1	0	82	0	1	4	Mutually_Exclusive	0/5	1	1	0
ACVR2A	SLC46A3	ACVR2A : SLC46A3	0.283934	0.577702	33	22	7	180	Mutually_Exclusive	22/187	0.957634	1	0	785	0	5	31	Mutually_Exclusive	0/36	1	1	0	488	0	3	13	Mutually_Exclusive	0/16	1	1	0	228	0	2	15	Mutually_Exclusive	0/17	1	1	0	76	0	1	10	Mutually_Exclusive	0/11	1	1	0
ATM	BAX	ATM : BAX	0.284162	1.39264	123	25	45	49	Co_Occurence	25/94	0.957634	0.424059	2.05494	753	1	6	61	Co_Occurence	1/67	1	1	0	471	0	4	29	Mutually_Exclusive	0/33	1	0.267012	4.70834	219	1	2	23	Co_Occurence	1/25	1										1	0
RNF43	ASXL1	ASXL1 : RNF43	0.28435	1.4234	45	65	18	114	Co_Occurence	65/132	0.957634	1	0	776	0	17	28	Mutually_Exclusive	0/45	1	1	0	489	0	7	8	Mutually_Exclusive	0/15	1	1	0	219	0	9	17	Mutually_Exclusive	0/26	1	1	0	75	0	4	8	Mutually_Exclusive	0/12	1	1	0
FLCN	ERBB2	ERBB2 : FLCN	0.284633	1.58203	163	11	29	39	Co_Occurence	11/68	0.957694	1	0	794	0	21	6	Mutually_Exclusive	0/27	1	1	0	484	0	15	5	Mutually_Exclusive	0/20	1	1	0	239	0	5	1	Mutually_Exclusive	0/6	1										1	0
CDKN1B	SETD5	CDKN1B : SETD5	0.284788	1.94064	183	4	47	8	Co_Occurence	4/55	0.957694	1	0	811	0	7	3	Mutually_Exclusive	0/10	1	1	0	498	0	4	2	Mutually_Exclusive	0/6	1	1	0	242	0	2	1	Mutually_Exclusive	0/3	1										1	0
SETD5	AMER1	AMER1 : SETD5	0.28527	1.43871	145	16	46	35	Co_Occurence	16/81	0.958607	1	0	743	0	71	7	Mutually_Exclusive	0/78	1	1	0	454	0	46	4	Mutually_Exclusive	0/50	1	1	0	226	0	17	2	Mutually_Exclusive	0/19	1										1	0
RPL10	FUS	FUS : RPL10	0.285885	2.15401	212	2	14	14	Co_Occurence	2/28	0.958837
AKT1	ARID1B	AKT1 : ARID1B	0.286125	1.60698	146	12	68	16	Co_Occurence	12/84	0.958837	1	0	776	0	30	15	Mutually_Exclusive	0/45	1	1	0	481	0	20	3	Mutually_Exclusive	0/23	1	1	0	226	0	8	11	Mutually_Exclusive	0/19	1	1	0	78	0	3	6	Mutually_Exclusive	0/9	1	1	0
CYP7B1	ARID1B	ARID1B : CYP7B1	0.286125	1.60698	146	12	68	16	Co_Occurence	12/84	0.958837	1	0	773	0	30	18	Mutually_Exclusive	0/48	1	1	0	473	0	20	11	Mutually_Exclusive	0/31	1	1	0	232	0	8	5	Mutually_Exclusive	0/13	1	1	0	82	0	3	2	Mutually_Exclusive	0/5	1	1	0
SOX9	ZFP36L2	SOX9 : ZFP36L2	0.286241	1.47666	142	17	51	32	Co_Occurence	17/83	0.958837	0.259311	1.47172	656	12	54	99	Co_Occurence	12/153	1	0.246823	1.57484	402	8	34	60	Co_Occurence	8/94	1	1	0.688997	193	2	17	33	Mutually_Exclusive	2/50	1	1	0.620693	63	1	6	17	Mutually_Exclusive	1/23	1	0.153365	2.46924
ARID2	APC	APC : ARID2	0.286389	1.41867	107	29	78	28	Co_Occurence	29/106	0.958837	0.285901	0.623142	137	18	660	6	Mutually_Exclusive	18/666	1	0.256615	0.431007	43	9	450	2	Mutually_Exclusive	9/452	1	1	0.968311	76	8	157	4	Mutually_Exclusive	8/161	1	1	1.5666	37	2	47	1	Co_Occurence	2/48	1	1	Inf
ANKRD40	PIK3CA	ANKRD40 : PIK3CA	0.286913	1.61542	130	13	87	12	Co_Occurence	13/99	0.959885	1	0	668	0	150	3	Mutually_Exclusive	0/153	1	1	0	429	0	74	1	Mutually_Exclusive	0/75	1	1	0	184	0	60	1	Mutually_Exclusive	0/61	1										1	0
SMAD2	CDH1	CDH1 : SMAD2	0.287431	1.87034	197	4	21	20	Co_Occurence	4/41	0.960906	0.375633	2.31783	780	1	12	28	Co_Occurence	1/40	1	1	0	489	0	8	7	Mutually_Exclusive	0/15	1	0.194794	6.94231	226	1	2	16	Co_Occurence	1/18	1	0.563486	1.50309	68	1	3	15	Co_Occurence	1/18	1	1	0
KMT2B	MBD6	KMT2B : MBD6	0.28764	1.35076	86	46	45	65	Co_Occurence	46/110	0.960906	1	0	798	0	8	15	Mutually_Exclusive	0/23	1	1	0	493	0	4	7	Mutually_Exclusive	0/11	1	1	0	236	0	3	6	Mutually_Exclusive	0/9	1	1	0	83	0	1	3	Mutually_Exclusive	0/4	1	1	0
RFX5	TYRO3	RFX5 : TYRO3	0.28889	1.54505	161	11	26	44	Co_Occurence	11/70	0.964375	1	0	793	0	22	6	Mutually_Exclusive	0/28	1	1	0	489	0	10	5	Mutually_Exclusive	0/15	1	1	0	234	0	10	1	Mutually_Exclusive	0/11	1										1	0
PTEN	FBXW7	FBXW7 : PTEN	0.28946	0.687567	111	19	64	48	Mutually_Exclusive	19/112	0.965234	1	0.857303	690	3	105	23	Mutually_Exclusive	3/128	1	1	0.944545	442	1	52	9	Mutually_Exclusive	1/61	1	1	0.778071	192	2	38	13	Mutually_Exclusive	2/51	1	1	0.724703	65	1	15	6	Mutually_Exclusive	1/21	1	1	0
MAP2K4	CBWD1	CBWD1 : MAP2K4	0.289993	4.23801	214	1	2	25	Co_Occurence	1/27	0.965234
RUNX1	CBWD1	CBWD1 : RUNX1	0.289993	4.23801	214	1	2	25	Co_Occurence	1/27	0.965234
MAP2K4	RPS16	MAP2K4 : RPS16	0.289993	4.23801	214	1	2	25	Co_Occurence	1/27	0.965234	1	0	806	0	1	14	Mutually_Exclusive	0/15	1	1	0	494	0	1	9	Mutually_Exclusive	0/10	1
TYRO3	NOGP8	NOGP8 : TYRO3	0.291003	2.27571	200	2	5	35	Co_Occurence	2/40	0.966479	1	0	797	0	2	22	Mutually_Exclusive	0/24	1										1	0	234	0	1	10	Mutually_Exclusive	0/11	1	1	0	82	0	1	4	Mutually_Exclusive	0/5	1
TYRO3	NRAS	NRAS : TYRO3	0.291003	2.27571	200	2	5	35	Co_Occurence	2/40	0.966479	0.081634	3.33821	763	3	36	19	Co_Occurence	3/55	1	0.12107	3.9893	465	2	29	8	Co_Occurence	2/37	1	0.189515	6.30794	231	1	4	9	Co_Occurence	1/13	1	1	0	82	0	1	4	Mutually_Exclusive	0/5	1	0.226459	5.23388
TYRO3	PCBP1	PCBP1 : TYRO3	0.291003	2.27571	200	2	5	35	Co_Occurence	2/40	0.966479	0.511956	1.47344	774	1	25	21	Co_Occurence	1/46	1	0.321464	2.92802	476	1	18	9	Co_Occurence	1/27	1	1	0	230	0	5	10	Mutually_Exclusive	0/15	1	1	0	81	0	2	4	Mutually_Exclusive	0/6	1	1	0
ACVR1B	KLF5	ACVR1B : KLF5	0.291716	1.87412	188	4	10	40	Co_Occurence	4/50	0.966734	1	0	787	0	24	10	Mutually_Exclusive	0/34	1	1	0	482	0	17	5	Mutually_Exclusive	0/22	1	1	0	236	0	4	5	Mutually_Exclusive	0/9	1	1	0	83	0	1	3	Mutually_Exclusive	0/4	1	1	0
PIK3R1	KLF5	KLF5 : PIK3R1	0.291716	1.87412	188	4	10	40	Co_Occurence	4/50	0.966734	0.174012	2.92181	773	2	22	24	Co_Occurence	2/46	1	0.154369	3.2713	468	2	15	19	Co_Occurence	2/34	1	1	0	237	0	4	4	Mutually_Exclusive	0/8	1	1	0	84	0	1	2	Mutually_Exclusive	0/3	1	1	0
TCF12	SKA3	SKA3 : TCF12	0.291716	1.87412	188	4	10	40	Co_Occurence	4/50	0.966734	1	0	800	0	8	13	Mutually_Exclusive	0/21	1	1	0	492	0	6	6	Mutually_Exclusive	0/12	1	1	0	238	0	2	5	Mutually_Exclusive	0/7	1	1	0	84	0	1	2	Mutually_Exclusive	0/3	1	1	0
MAP3K21	MBD6	MAP3K21 : MBD6	0.292397	0.708496	108	20	71	43	Mutually_Exclusive	20/114	0.967826	1	0	782	0	8	31	Mutually_Exclusive	0/39	1	1	0	483	0	4	17	Mutually_Exclusive	0/21	1	1	0	230	0	3	12	Mutually_Exclusive	0/15	1	1	0	83	0	1	3	Mutually_Exclusive	0/4	1	1	0
MAP2K4	PIGW	MAP2K4 : PIGW	0.292492	2.15763	208	2	8	24	Co_Occurence	2/32	0.967826	1	0	799	0	8	14	Mutually_Exclusive	0/22	1	1	0	491	0	4	9	Mutually_Exclusive	0/13	1	1	0	238	0	3	4	Mutually_Exclusive	0/7	1										1	0
TRPS1	NONO	NONO : TRPS1	0.292682	1.57359	149	12	18	63	Co_Occurence	12/81	0.967826	1	0	771	0	4	46	Mutually_Exclusive	0/50	1	1	0	474	0	1	29	Mutually_Exclusive	0/30	1	1	0	228	0	2	15	Mutually_Exclusive	0/17	1	1	0	81	0	1	5	Mutually_Exclusive	0/6	1	1	0
RPL22	ACVR2A	ACVR2A : RPL22	0.293033	1.49126	20	121	81	20	Co_Occurence	121/101	0.968076	1	0	788	0	31	2	Mutually_Exclusive	0/33	1	1	0	489	0	13	2	Mutually_Exclusive	0/15	1																			1	0
BMPR2	CBWD1	BMPR2 : CBWD1	0.293183	Inf	91	3	0	148	Co_Occurence	3/148	0.968076
ARID1A	CSF3	ARID1A : CSF3	0.294391	0.614809	104	10	15	113	Mutually_Exclusive	10/128	0.971362	1	0	769	0	3	49	Mutually_Exclusive	0/52	1										1	0	226	0	2	17	Mutually_Exclusive	0/19	1	1	0	80	0	1	6	Mutually_Exclusive	0/7	1	1	0
FLCN	BCOR	BCOR : FLCN	0.295385	1.42209	141	17	51	33	Co_Occurence	17/84	0.973874	1	0	801	0	14	6	Mutually_Exclusive	0/20	1	1	0	495	0	4	5	Mutually_Exclusive	0/9	1	1	0	236	0	8	1	Mutually_Exclusive	0/9	1	1	0	84	0	2	1	Mutually_Exclusive	0/3	1	1	0
MAP2K7	TP53	MAP2K7 : TP53	0.295579	0.603715	136	7	79	20	Mutually_Exclusive	7/99	0.973874	0.408134	1.95793	265	12	541	3	Co_Occurence	12/544	1	1	1.5865	104	6	393	1	Co_Occurence	6/394	1	0.0181533	Inf	134	5	106	0	Co_Occurence	5/106	1	0.0502854	Inf	45	4	38	0	Co_Occurence	4/38	1	0.449698	0.345694
CYP7B1	KRAS	CYP7B1 : KRAS	0.296154	1.64432	178	7	36	21	Co_Occurence	7/57	0.975064	0.481569	1.46851	388	11	415	7	Co_Occurence	11/422	1	0.554252	1.47575	272	6	221	5	Co_Occurence	6/226	1	1	0.853512	87	3	153	2	Mutually_Exclusive	3/155	1	0.495857	Inf	41	2	44	0	Co_Occurence	2/44	1	0.306232	2.16227
SIN3A	KMT2B	KMT2B : SIN3A	0.29651	1.46246	113	21	90	18	Co_Occurence	21/108	0.975422	1	0	787	0	15	19	Mutually_Exclusive	0/34	1	1	0	486	0	7	11	Mutually_Exclusive	0/18	1	1	0	234	0	6	5	Mutually_Exclusive	0/11	1	1	0	81	0	3	3	Mutually_Exclusive	0/6	1	1	0
TBP	TCF7L2	TBP : TCF7L2	0.297142	1.76324	158	8	65	11	Co_Occurence	8/76	0.975422	1	0	728	0	85	8	Mutually_Exclusive	0/93	1	1	0	447	0	52	5	Mutually_Exclusive	0/57	1	1	0	214	0	28	3	Mutually_Exclusive	0/31	1	1	0	81	0	5	1	Mutually_Exclusive	0/6	1	1	0
RPL22	HLA-B	HLA-B : RPL22	0.29735	0.729865	72	32	29	109	Mutually_Exclusive	32/138	0.975422	1	0	795	0	24	2	Mutually_Exclusive	0/26	1	1	0	486	0	16	2	Mutually_Exclusive	0/18	1																			1	0
ARID2	AMER1	AMER1 : ARID2	0.297436	1.47651	141	18	44	39	Co_Occurence	18/83	0.975422	1	0.959203	728	2	69	22	Mutually_Exclusive	2/91	1	0.265107	2.26264	449	2	44	9	Co_Occurence	2/53	1	1	0	216	0	17	12	Mutually_Exclusive	0/29	1	1	0	77	0	7	3	Mutually_Exclusive	0/10	1	0.032581	12.4052
PIK3CA	RNF43	PIK3CA : RNF43	0.297717	0.707472	33	70	109	30	Mutually_Exclusive	70/139	0.975422	0.140947	0.33555	645	2	26	148	Mutually_Exclusive	2/174	1	1	0.82808	423	1	7	73	Mutually_Exclusive	1/80	1	0.0797765	0.17982	169	1	16	59	Mutually_Exclusive	1/75	1	0.0537031	0	52	0	8	27	Mutually_Exclusive	0/35	1	0.571008	1.37333
MAP3K21	PIK3CA	MAP3K21 : PIK3CA	0.297717	1.41348	109	30	70	33	Co_Occurence	30/103	0.975422	1	0.855594	645	5	145	26	Mutually_Exclusive	5/171	1	0.488555	0.354963	414	1	73	16	Mutually_Exclusive	1/89	1	1	1.02912	176	3	57	9	Co_Occurence	3/66	1	1	1.11395	58	1	26	2	Co_Occurence	1/28	1	0.703511	0.408277
PIGR	AKT1	AKT1 : PIGR	0.29776	1.80939	196	4	24	18	Co_Occurence	4/42	0.975422	0.199711	5.1389	795	1	14	11	Co_Occurence	1/25	1	1	0	495	0	3	6	Mutually_Exclusive	0/9	1	0.243116	4.52479	229	1	10	5	Co_Occurence	1/15	1	1	0	77	0	6	4	Mutually_Exclusive	0/10	1	1	0
RBM10	TRPS1	RBM10 : TRPS1	0.297993	1.43987	137	18	57	30	Co_Occurence	18/87	0.975484	0.659396	1.36304	750	2	44	25	Co_Occurence	2/69	1	0.512887	1.50502	464	1	28	11	Co_Occurence	1/39	1	0.508383	1.56795	220	1	14	10	Co_Occurence	1/24	1	0.214222	6.29553	79	1	4	3	Co_Occurence	1/7	1	1	0
KMT2B	ACVR2A	ACVR2A : KMT2B	0.298243	1.50689	25	96	106	15	Co_Occurence	96/121	0.9756	0.106771	4.10854	777	2	29	13	Co_Occurence	2/42	1	1	0	484	0	13	7	Mutually_Exclusive	0/20	1	0.0455852	8.51641	226	2	13	4	Co_Occurence	2/17	1	0.309873	4.05971	75	1	9	2	Co_Occurence	1/11	1	1	0
TAP2	BCL9	BCL9 : TAP2	0.29884	1.48313	133	19	63	27	Co_Occurence	19/90	0.975928	0.224744	4.72098	782	1	33	5	Co_Occurence	1/38	1	0.156975	7.91734	480	1	20	3	Co_Occurence	1/23	1	1	0	233	0	10	2	Mutually_Exclusive	0/12	1	1	0	81	0	5	1	Mutually_Exclusive	0/6	1	1	0
CDKN1B	PIGR	CDKN1B : PIGR	0.29895	2.09161	210	2	20	10	Co_Occurence	2/30	0.975928	1	0	806	0	12	3	Mutually_Exclusive	0/15	1	1	0	496	0	6	2	Mutually_Exclusive	0/8	1	1	0	238	0	6	1	Mutually_Exclusive	0/7	1	1	0	82	0	4	1	Mutually_Exclusive	0/5	1	1	0
FOXP2	CEP170	CEP170 : FOXP2	0.299261	1.62657	177	7	38	20	Co_Occurence	7/58	0.975928	1	0	790	0	21	10	Mutually_Exclusive	0/31	1	1	0	482	0	14	8	Mutually_Exclusive	0/22	1	1	0	237	0	7	1	Mutually_Exclusive	0/8	1	1	0	82	0	4	1	Mutually_Exclusive	0/5	1	1	0
AKT1	ZNRF3	AKT1 : ZNRF3	0.299289	1.57069	138	13	76	15	Co_Occurence	13/91	0.975928	1	0	799	0	7	15	Mutually_Exclusive	0/22	1	1	0	499	0	2	3	Mutually_Exclusive	0/5	1	1	0	230	0	4	11	Mutually_Exclusive	0/15	1	1	0	78	0	3	6	Mutually_Exclusive	0/9	1	1	0
ZNRF3	RPS16	RPS16 : ZNRF3	0.299561	0	150	0	3	89	Mutually_Exclusive	0/92	0.975928	1	0	813	0	1	7	Mutually_Exclusive	0/8	1	1	0	501	0	1	2	Mutually_Exclusive	0/3	1
CBWD1	CTNNB1	CBWD1 : CTNNB1	0.299855	4.05814	213	1	26	2	Co_Occurence	1/28	0.975928
RPS16	FOXP2	FOXP2 : RPS16	0.299855	4.05814	213	1	26	2	Co_Occurence	1/28	0.975928	1	0	810	0	10	1	Mutually_Exclusive	0/11	1	1	0	495	0	8	1	Mutually_Exclusive	0/9	1
SETD5	CD58	CD58 : SETD5	0.300055	0.575253	155	6	36	45	Mutually_Exclusive	6/81	0.975928	1	0	812	0	2	7	Mutually_Exclusive	0/9	1	1	0	499	0	1	4	Mutually_Exclusive	0/5	1	1	0	242	0	1	2	Mutually_Exclusive	0/3	1										1	0
FLCN	KRAS	FLCN : KRAS	0.300302	0.572435	155	6	37	44	Mutually_Exclusive	6/81	0.976035	0.435593	0.461503	391	2	424	4	Mutually_Exclusive	2/428	1	0.384847	0.302616	273	1	226	4	Mutually_Exclusive	1/230	1	1	Inf	89	1	155	0	Co_Occurence	1/155	1	1	Inf	41	1	45	0	Co_Occurence	1/45	1	0.505534	0
ARID1A	MAP2K4	ARID1A : MAP2K4	0.301208	1.62664	109	16	10	107	Co_Occurence	16/117	0.97705	0.580485	1.21603	759	1	13	48	Co_Occurence	1/61	1	0.3816	2.34434	470	1	8	25	Co_Occurence	1/33	1	1	0	224	0	4	17	Mutually_Exclusive	0/21	1										1	0
SLC46A3	CD58	CD58 : SLC46A3	0.301549	1.61457	178	7	35	22	Co_Occurence	7/57	0.97705	1	0	814	0	2	5	Mutually_Exclusive	0/7	1	1	0	500	0	1	3	Mutually_Exclusive	0/4	1	1	0	242	0	1	2	Mutually_Exclusive	0/3	1	1	0	85	0	1	1	Mutually_Exclusive	0/2	1	1	0
KRAS	SETD5	KRAS : SETD5	0.30163	0.556158	154	6	45	37	Mutually_Exclusive	6/82	0.97705	1	1.23822	392	4	3	422	Co_Occurence	4/425	1	0.331497	3.68747	276	3	1	224	Co_Occurence	3/225	1	1	0.569155	88	1	1	155	Mutually_Exclusive	1/156	1										0.439863	Inf
TCF12	MBD6	MBD6 : TCF12	0.301811	1.48802	127	20	71	24	Co_Occurence	20/95	0.97705	1	0	800	0	8	13	Mutually_Exclusive	0/21	1	1	0	494	0	4	6	Mutually_Exclusive	0/10	1	1	0	237	0	3	5	Mutually_Exclusive	0/8	1	1	0	84	0	1	2	Mutually_Exclusive	0/3	1	1	0
TBP	KLF5	KLF5 : TBP	0.30215	2.06054	211	2	12	17	Co_Occurence	2/29	0.97705	1	0	789	0	24	8	Mutually_Exclusive	0/32	1	1	0	482	0	17	5	Mutually_Exclusive	0/22	1	1	0	238	0	4	3	Mutually_Exclusive	0/7	1	1	0	85	0	1	1	Mutually_Exclusive	0/2	1	1	0
CTNNB1	BCL9L	BCL9L : CTNNB1	0.302565	1.58131	128	14	87	13	Co_Occurence	14/100	0.97705	0.700524	1.11995	746	2	37	36	Co_Occurence	2/73	1	1	0.757016	454	1	25	24	Mutually_Exclusive	1/49	1	0.392937	2.32196	224	1	8	12	Co_Occurence	1/20	1	1	0	80	0	2	5	Mutually_Exclusive	0/7	1	0.506684	1.55924
CASP8	TP53	CASP8 : TP53	0.302616	1.35231	115	28	58	41	Co_Occurence	28/99	0.97705	0.398175	0.482273	265	3	550	3	Mutually_Exclusive	3/553	1	1	Inf	105	2	397	0	Co_Occurence	2/397	1	1	0.601201	132	1	110	2	Mutually_Exclusive	1/112	1	0.482759	Inf	45	1	41	0	Co_Occurence	1/41	1	0.449698	0.345694
AMER1	TGFBR2	AMER1 : TGFBR2	0.302628	1.38888	99	33	81	29	Co_Occurence	33/110	0.97705	1	1.05709	740	1	10	70	Co_Occurence	1/80	1										1	0	219	0	9	17	Mutually_Exclusive	0/26	1	1	0	75	0	5	7	Mutually_Exclusive	0/12	1
ERBB3	MIDEAS	ERBB3 : MIDEAS	0.302667	1.52099	152	12	57	21	Co_Occurence	12/78	0.97705	1	0	774	0	8	39	Mutually_Exclusive	0/47	1	1	0	482	0	2	20	Mutually_Exclusive	0/22	1	1	0	224	0	5	16	Mutually_Exclusive	0/21	1	1	0	80	0	1	6	Mutually_Exclusive	0/7	1	1	0
NOGP8	CDKN1B	CDKN1B : NOGP8	0.302757	3.36523	224	1	11	6	Co_Occurence	1/17	0.97705	1	0	816	0	3	2	Mutually_Exclusive	0/5	1										1	0	243	0	1	1	Mutually_Exclusive	0/2	1	1	0	85	0	1	1	Mutually_Exclusive	0/2	1
SMAD2	MAP2K4	MAP2K4 : SMAD2	0.303534	1.7767	196	4	22	20	Co_Occurence	4/42	0.978444	1	0	778	0	14	29	Mutually_Exclusive	0/43	1	1	0	488	0	9	7	Mutually_Exclusive	0/16	1	1	0	224	0	4	17	Mutually_Exclusive	0/21	1										1	0
CYP2A6	AMER1	AMER1 : CYP2A6	0.303665	1.75203	166	8	54	14	Co_Occurence	8/68	0.978444	1	0	743	0	71	7	Mutually_Exclusive	0/78	1	1	0	452	0	46	6	Mutually_Exclusive	0/52	1	1	0	227	0	17	1	Mutually_Exclusive	0/18	1	1	0	79	0	7	1	Mutually_Exclusive	0/8	1	1	0
TYRO3	ERBB3	ERBB3 : TYRO3	0.303833	1.60288	179	7	26	30	Co_Occurence	7/56	0.978444	0.619025	0	760	0	39	22	Mutually_Exclusive	0/61	1	1	0	474	0	20	10	Mutually_Exclusive	0/30	1	1	0	219	0	16	10	Mutually_Exclusive	0/26	1	1	0	77	0	6	4	Mutually_Exclusive	0/10	1	1	0
SLC12A2	CDH1	CDH1 : SLC12A2	0.304265	1.77269	196	4	21	21	Co_Occurence	4/42	0.978454	1	0	789	0	13	19	Mutually_Exclusive	0/32	1	1	0	484	0	8	12	Mutually_Exclusive	0/20	1	1	0	236	0	3	6	Mutually_Exclusive	0/9	1										1	0
SLC12A2	PRAC2	PRAC2 : SLC12A2	0.304265	1.77269	196	4	21	21	Co_Occurence	4/42	0.978454	1	0	798	0	4	19	Mutually_Exclusive	0/23	1	1	0	490	0	2	12	Mutually_Exclusive	0/14	1	1	0	237	0	2	6	Mutually_Exclusive	0/8	1
ARID1B	DUSP16	ARID1B : DUSP16	0.304636	1.68504	152	8	10	72	Co_Occurence	8/82	0.978958	0.408683	2.06105	778	1	13	29	Co_Occurence	1/42	1	1	0	478	0	6	20	Mutually_Exclusive	0/26	1	0.182322	6.50965	232	1	5	7	Co_Occurence	1/12	1	1	0	82	0	2	3	Mutually_Exclusive	0/5	1	1	0
ASXL1	NONO	ASXL1 : NONO	0.305629	1.54836	142	13	17	70	Co_Occurence	13/87	0.978968	1	0	800	0	4	17	Mutually_Exclusive	0/21	1	1	0	496	0	1	7	Mutually_Exclusive	0/8	1	1	0	234	0	2	9	Mutually_Exclusive	0/11	1	1	0	82	0	1	4	Mutually_Exclusive	0/5	1	1	0
FBXW7	NONO	FBXW7 : NONO	0.305629	1.54836	142	13	17	70	Co_Occurence	13/87	0.978968	0.431797	2.20903	710	1	3	107	Co_Occurence	1/110	1	1	0	450	0	1	53	Mutually_Exclusive	0/54	1	1	0	203	0	2	40	Mutually_Exclusive	0/42	1	0.183908	Inf	71	1	0	15	Co_Occurence	1/15	1	1	0
DUSP16	SMAD4	DUSP16 : SMAD4	0.305863	1.77379	193	4	31	14	Co_Occurence	4/45	0.978968	0.0698962	3.10231	715	4	92	10	Co_Occurence	4/102	1	0.384763	2.41497	460	1	38	5	Co_Occurence	1/43	1	0.34463	2.03548	192	2	47	4	Co_Occurence	2/51	1	1	0	60	0	25	2	Mutually_Exclusive	0/27	1	0.0235164	20.529
AKT1	ACVR1B	ACVR1B : AKT1	0.30621	1.59117	177	7	37	21	Co_Occurence	7/58	0.978968	1	0	796	0	10	15	Mutually_Exclusive	0/25	1	1	0	496	0	5	3	Mutually_Exclusive	0/8	1	1	0	229	0	5	11	Mutually_Exclusive	0/16	1	1	0	78	0	3	6	Mutually_Exclusive	0/9	1	1	0
CYP7B1	TCF12	CYP7B1 : TCF12	0.30621	1.59117	177	7	37	21	Co_Occurence	7/58	0.978968	1	0	790	0	13	18	Mutually_Exclusive	0/31	1	1	0	487	0	6	11	Mutually_Exclusive	0/17	1	1	0	235	0	5	5	Mutually_Exclusive	0/10	1	1	0	83	0	2	2	Mutually_Exclusive	0/4	1	1	0
CDKN2A	TP53	CDKN2A : TP53	0.306213	1.67153	147	8	78	9	Co_Occurence	8/87	0.978968	0.669775	2.43396	267	5	548	1	Co_Occurence	5/549	1	1	Inf	105	3	396	0	Co_Occurence	3/396	1	0.453061	Inf	134	1	110	0	Co_Occurence	1/110	1	1	1.07227	44	1	41	1	Co_Occurence	1/42	1	1	Inf
MAP3K21	TGFBR2	MAP3K21 : TGFBR2	0.306616	0.727621	91	26	88	37	Mutually_Exclusive	26/125	0.978968	1	0	779	0	11	31	Mutually_Exclusive	0/42	1										1	0	224	0	9	12	Mutually_Exclusive	0/21	1	1	0	79	0	5	3	Mutually_Exclusive	0/8	1
MAP3K21	CYP2A6	CYP2A6 : MAP3K21	0.306827	1.71005	165	8	14	55	Co_Occurence	8/69	0.978968	1	0	783	0	7	31	Mutually_Exclusive	0/38	1	1	0	481	0	6	17	Mutually_Exclusive	0/23	1	1	0	232	0	1	12	Mutually_Exclusive	0/13	1	1	0	83	0	1	3	Mutually_Exclusive	0/4	1	1	0
RFX5	AREG	AREG : RFX5	0.306923	0.297345	176	1	11	54	Mutually_Exclusive	1/65	0.978968
RFX5	ELF3	ELF3 : RFX5	0.306923	0.297345	176	1	11	54	Mutually_Exclusive	1/65	0.978968	1	0	795	0	20	6	Mutually_Exclusive	0/26	1	1	0	490	0	9	5	Mutually_Exclusive	0/14	1	1	0	236	0	8	1	Mutually_Exclusive	0/9	1										1	0
PCBP1	TP53	PCBP1 : TP53	1	0.719979	151	2	84	5	Mutually_Exclusive	2/89	1	3.25706e-06	0.136373	248	6	547	20	Mutually_Exclusive	6/567	0.00113617	2.64563e-09	0.0425118	89	3	396	16	Mutually_Exclusive	3/412	1.03603e-05	0.66096	1.82878	132	3	108	2	Co_Occurence	3/110	1	1	1.07227	44	1	41	1	Co_Occurence	1/42	1	3.45111e-06	0
DUSP16	TP53	DUSP16 : TP53	0.307516	0.496068	142	4	82	14	Mutually_Exclusive	4/96	0.979925	0.247825	0.47848	261	7	546	7	Mutually_Exclusive	7/553	1	0.609457	0.52234	103	4	395	2	Mutually_Exclusive	4/397	1	0.225472	0.235697	129	1	110	5	Mutually_Exclusive	1/115	1	0.494787	0	43	0	42	2	Mutually_Exclusive	0/44	1	1	0.692539
BMPR2	CYP7B1	BMPR2 : CYP7B1	0.308269	0.662962	78	15	13	136	Mutually_Exclusive	15/149	0.981639	0.0307096	8.93068	792	2	16	11	Co_Occurence	2/27	1	0.104865	12.0179	489	1	10	4	Co_Occurence	1/14	1	0.135975	9.4926	234	1	4	6	Co_Occurence	1/10	1	0.0903502	23.8158	82	1	1	3	Co_Occurence	1/4	1	1	0
ERBB3	ATM	ATM : ERBB3	0.30884	1.57391	148	13	61	20	Co_Occurence	13/81	0.982291	0.109174	2.35375	726	6	56	33	Co_Occurence	6/89	1	0.0225649	4.56473	459	4	25	16	Co_Occurence	4/41	1	1	0.59815	206	1	23	15	Mutually_Exclusive	1/38	1	0.567075	1.41361	71	1	10	5	Co_Occurence	1/15	1	0.157163	3.42377
PIGW	CTNNB1	CTNNB1 : PIGW	0.308905	2.06203	207	2	25	8	Co_Occurence	2/33	0.982291	1	0	775	0	38	8	Mutually_Exclusive	0/46	1	1	0	475	0	25	4	Mutually_Exclusive	0/29	1	1	0	229	0	13	3	Mutually_Exclusive	0/16	1										1	0
APC	ARHGAP5	APC : ARHGAP5	0.3096	1.37651	102	33	33	74	Co_Occurence	33/107	0.982523	0.148307	0.347324	140	5	3	673	Mutually_Exclusive	5/676	1	0.312901	0.290625	44	3	1	456	Mutually_Exclusive	3/457	1	0.598498	0.480088	78	2	2	163	Mutually_Exclusive	2/165	1	0.578395	0.379219	36	1	2	48	Mutually_Exclusive	1/50	1	0.271002	0.21735
CYP7B1	CBWD1	CBWD1 : CYP7B1	0.309624	3.8905	212	1	2	27	Co_Occurence	1/29	0.982523
CYP7B1	RPS16	CYP7B1 : RPS16	0.309624	3.8905	212	1	2	27	Co_Occurence	1/29	0.982523	1	0	802	0	1	18	Mutually_Exclusive	0/19	1	1	0	492	0	1	11	Mutually_Exclusive	0/12	1
ARHGAP5	RPL22	ARHGAP5 : RPL22	0.31033	1.35939	77	42	99	24	Co_Occurence	42/123	0.9835	1	0	811	0	2	8	Mutually_Exclusive	0/10	1	1	0	498	0	2	4	Mutually_Exclusive	0/6	1																			1	0
ARID2	ERBB2	ARID2 : ERBB2	0.310607	1.49258	157	12	28	45	Co_Occurence	12/73	0.9835	1	0	776	0	21	24	Mutually_Exclusive	0/45	1	1	0	478	0	15	11	Mutually_Exclusive	0/26	1	1	0	228	0	5	12	Mutually_Exclusive	0/17	1										1	0
CTNNB1	KMT2B	CTNNB1 : KMT2B	0.31093	1.54663	119	15	96	12	Co_Occurence	15/108	0.9835	0.511853	1.48369	769	1	14	37	Co_Occurence	1/51	1	1	0	472	0	7	25	Mutually_Exclusive	0/32	1	0.281514	3.74699	227	1	5	12	Co_Occurence	1/17	1	1	0	79	0	3	5	Mutually_Exclusive	0/8	1	1	0
FLCN	CTNNB1	CTNNB1 : FLCN	0.311135	0.448028	168	3	24	47	Mutually_Exclusive	3/71	0.9835	1	0	777	0	38	6	Mutually_Exclusive	0/44	1	1	0	474	0	25	5	Mutually_Exclusive	0/30	1	1	0	231	0	13	1	Mutually_Exclusive	0/14	1	1	0	81	0	5	1	Mutually_Exclusive	0/6	1	1	0
SOX9	ARID1B	ARID1B : SOX9	0.311224	0.680149	126	13	67	36	Mutually_Exclusive	13/103	0.9835	0.0503598	2.42547	688	8	22	103	Co_Occurence	8/125	1	0.329877	1.63873	420	4	16	64	Co_Occurence	4/80	1	0.320144	2.05301	204	2	6	33	Co_Occurence	2/39	1	0.00769848	Inf	69	3	0	15	Co_Occurence	3/15	1	1	1.16065
RFX5	CSF3	CSF3 : RFX5	0.311351	1.69796	170	8	17	47	Co_Occurence	8/64	0.9835	1	0	812	0	3	6	Mutually_Exclusive	0/9	1										1	0	242	0	2	1	Mutually_Exclusive	0/3	1										1	0
WASHC2C	MIDEAS	MIDEAS : WASHC2C	0.311442	0.585865	145	7	62	28	Mutually_Exclusive	7/90	0.9835	1	0	807	0	8	6	Mutually_Exclusive	0/14	1	1	0	499	0	2	3	Mutually_Exclusive	0/5	1	1	0	237	0	5	3	Mutually_Exclusive	0/8	1	1	0	85	0	1	1	Mutually_Exclusive	0/2	1
SKA3	TAP2	SKA3 : TAP2	0.311977	1.76659	186	4	42	10	Co_Occurence	4/52	0.98451	1	0	807	0	6	8	Mutually_Exclusive	0/14	1	1	0	494	0	4	6	Mutually_Exclusive	0/10	1	1	0	241	0	2	2	Mutually_Exclusive	0/4	1	1	0	85	0	1	1	Mutually_Exclusive	0/2	1	1	0
ZFP36L2	BCL9L	BCL9L : ZFP36L2	0.31263	1.35092	105	32	69	36	Co_Occurence	32/105	0.985887	0.545512	1.32668	720	4	35	62	Co_Occurence	4/97	1	0.259912	2.10119	440	4	22	38	Co_Occurence	4/60	1	1	0	217	0	9	19	Mutually_Exclusive	0/28	1	1	0	78	0	2	7	Mutually_Exclusive	0/9	1	0.305015	2.02531
WASHC2C	TYRO3	TYRO3 : WASHC2C	0.31321	0.478207	173	3	34	32	Mutually_Exclusive	3/66	0.986311	0.150815	7.51335	794	1	21	5	Co_Occurence	1/26	1	0.0584644	26.4304	492	1	9	2	Co_Occurence	1/11	1	1	0	232	0	10	3	Mutually_Exclusive	0/13	1	1	0	82	0	4	1	Mutually_Exclusive	0/5	1
CYP7B1	BCL9L	BCL9L : CYP7B1	0.313254	0.629313	122	9	92	19	Mutually_Exclusive	9/111	0.986311	0.587477	1.18395	765	1	38	17	Co_Occurence	1/55	1	0.44492	1.86902	468	1	25	10	Co_Occurence	1/35	1	1	0	231	0	9	5	Mutually_Exclusive	0/14	1	1	0	83	0	2	2	Mutually_Exclusive	0/4	1	1	0
ZFP36L2	APC	APC : ZFP36L2	0.313562	1.38166	101	34	73	34	Co_Occurence	34/107	0.986311	0.735682	1.19718	133	56	622	10	Co_Occurence	56/632	1	0.250565	0.554009	39	36	423	6	Mutually_Exclusive	36/429	1	0.129089	2.7467	77	16	149	3	Co_Occurence	16/152	1	0.461379	2.0297	36	5	44	2	Co_Occurence	5/46	1	0.264725	0.490202
KRAS	TGFBR2	KRAS : TGFBR2	0.313959	0.688611	102	17	97	26	Mutually_Exclusive	17/123	0.986311	1	1.11413	390	6	5	420	Co_Occurence	6/425	1										0.291939	0.443669	84	4	5	152	Mutually_Exclusive	4/157	1	1	1.35572	39	3	2	43	Co_Occurence	3/45	1
ATM	BMPR2	ATM : BMPR2	0.314216	1.38019	67	50	101	24	Co_Occurence	50/125	0.986311	1	1.02047	747	1	12	61	Co_Occurence	1/73	1	1	0	470	0	5	29	Mutually_Exclusive	0/34	1	0.518647	1.55463	215	1	6	23	Co_Occurence	1/29	1	0.423614	2.40043	73	1	3	10	Co_Occurence	1/13	1	1	0
SETD5	CTNNB1	CTNNB1 : SETD5	0.314463	1.68016	172	8	19	43	Co_Occurence	8/62	0.986311	1	0	776	0	38	7	Mutually_Exclusive	0/45	1	1	0	475	0	25	4	Mutually_Exclusive	0/29	1	1	0	230	0	13	2	Mutually_Exclusive	0/15	1										1	0
SETD5	MAP2K7	MAP2K7 : SETD5	0.314463	1.68016	172	8	19	43	Co_Occurence	8/62	0.986311	1	0	799	0	15	7	Mutually_Exclusive	0/22	1	1	0	493	0	7	4	Mutually_Exclusive	0/11	1	1	0	238	0	5	2	Mutually_Exclusive	0/7	1										1	0
CTNND1	NOGP8	CTNND1 : NOGP8	0.314495	2.13215	198	2	5	37	Co_Occurence	2/42	0.986311	1	0	799	0	2	20	Mutually_Exclusive	0/22	1										1	0	236	0	1	8	Mutually_Exclusive	0/9	1	1	0	84	0	1	2	Mutually_Exclusive	0/3	1
SOX9	AKT1	AKT1 : SOX9	0.314836	1.68372	173	8	20	41	Co_Occurence	8/61	0.986581	0.706914	0.452276	696	1	14	110	Mutually_Exclusive	1/124	1	1	0	433	0	3	68	Mutually_Exclusive	0/71	1	1	0.589306	200	1	10	34	Mutually_Exclusive	1/44	1	1	0.755231	64	1	5	17	Mutually_Exclusive	1/22	1	1	0
BAX	BCL9L	BAX : BCL9L	0.315013	1.36227	104	33	68	37	Co_Occurence	33/105	0.986581	1	0	775	0	39	7	Mutually_Exclusive	0/46	1	1	0	474	0	26	4	Mutually_Exclusive	0/30	1	1	0	233	0	9	3	Mutually_Exclusive	0/12	1										1	0
TGFBR2	AKT1	AKT1 : TGFBR2	0.315396	1.57522	116	16	12	98	Co_Occurence	16/110	0.987102	0.0155925	13.4624	797	2	13	9	Co_Occurence	2/22	0.965012										0.343288	2.80646	226	1	10	8	Co_Occurence	1/18	1	0.306585	3.75362	77	1	5	4	Co_Occurence	1/9	1
TRPS1	MBD6	MBD6 : TRPS1	0.315755	1.36043	108	32	59	43	Co_Occurence	32/102	0.987546	1	0	767	0	8	46	Mutually_Exclusive	0/54	1	1	0	471	0	4	29	Mutually_Exclusive	0/33	1	1	0	227	0	3	15	Mutually_Exclusive	0/18	1	1	0	81	0	1	5	Mutually_Exclusive	0/6	1	1	0
SMAD4	BRAF	BRAF : SMAD4	0.316109	0.659956	58	22	149	13	Mutually_Exclusive	22/162	0.987592	0.571677	1.20063	661	10	64	86	Co_Occurence	10/150	1	0.355403	1.73893	451	2	14	37	Co_Occurence	2/51	1	0.321271	0.612231	154	7	42	42	Mutually_Exclusive	7/84	1	1	0.988369	42	8	20	17	Mutually_Exclusive	8/37	1	1	0.977
CASP8	PIK3CA	CASP8 : PIK3CA	0.316286	1.33381	105	32	68	37	Co_Occurence	32/105	0.987592	0.302071	2.2506	667	2	148	4	Co_Occurence	2/152	1	1	0	428	0	74	2	Mutually_Exclusive	0/76	1	0.149383	6.2847	184	2	58	1	Co_Occurence	2/59	1	0.310345	Inf	60	1	26	0	Co_Occurence	1/26	1	1	0
CEP170	BCL9L	BCL9L : CEP170	0.316419	1.42655	118	22	79	23	Co_Occurence	22/102	0.987592	0.262986	2.1678	763	2	37	19	Co_Occurence	2/56	1	0.159148	3.22373	466	2	24	12	Co_Occurence	2/36	1	1	0	229	0	9	7	Mutually_Exclusive	0/16	1	1	0	81	0	2	4	Mutually_Exclusive	0/6	1	1	0
FUS	ACVR1B	ACVR1B : FUS	0.317369	0.284729	183	1	43	15	Mutually_Exclusive	1/58	0.989469
CD58	RFX5	CD58 : RFX5	0.317455	1.45803	157	12	43	30	Co_Occurence	12/73	0.989469	1	0	813	0	6	2	Mutually_Exclusive	0/8	1	1	0	498	0	5	1	Mutually_Exclusive	0/6	1	1	0	243	0	1	1	Mutually_Exclusive	0/2	1										1	0
FBXW7	PIGW	FBXW7 : PIGW	0.317734	1.96847	154	5	5	78	Co_Occurence	5/83	0.989663	1	0.942649	706	1	7	107	Mutually_Exclusive	1/114	1	1	0	447	0	4	53	Mutually_Exclusive	0/57	1	0.41559	2.58916	203	1	2	39	Co_Occurence	1/41	1										0.202038	8.50759
SIN3A	MAP3K21	MAP3K21 : SIN3A	0.318552	1.52713	153	13	50	26	Co_Occurence	13/76	0.991534	0.522702	1.42888	772	1	30	18	Co_Occurence	1/48	1	1	0	476	0	17	11	Mutually_Exclusive	0/28	1	0.223709	5.13298	229	1	11	4	Co_Occurence	1/15	1	0.101052	18.1788	82	1	2	2	Co_Occurence	1/4	1	1	0
CASP8	ARID1A	ARID1A : CASP8	0.318967	1.37554	89	39	84	30	Co_Occurence	39/114	0.992148	0.309539	3.18834	767	1	48	5	Co_Occurence	1/53	1	1	0	476	0	26	2	Mutually_Exclusive	0/28	1	0.194794	6.94231	226	1	16	2	Co_Occurence	1/18	1	0.0689655	Inf	81	1	5	0	Co_Occurence	1/5	1	1	0
ACVR2A	CDKN2A	ACVR2A : CDKN2A	0.320176	3.34335	39	16	1	186	Co_Occurence	16/187	0.992481	1	0	784	0	6	31	Mutually_Exclusive	0/37	1	1	0	488	0	3	13	Mutually_Exclusive	0/16	1	1	0	229	0	1	15	Mutually_Exclusive	0/16	1	1	0	75	0	2	10	Mutually_Exclusive	0/12	1	1	0
CDKN2A	PIK3CA	CDKN2A : PIK3CA	0.320697	1.65301	134	9	91	8	Co_Occurence	9/99	0.992481	0.0118901	9.12596	669	4	146	2	Co_Occurence	4/148	0.836781	0.0578135	11.8173	429	2	72	1	Co_Occurence	2/73	1	1	0	184	0	60	1	Mutually_Exclusive	0/61	1	0.526864	2.24564	59	1	26	1	Co_Occurence	1/27	1	0.285816	5.51727
TP53	BCL9	BCL9 : TP53	0.320851	1.35785	107	33	49	53	Co_Occurence	33/102	0.992481	0.0909604	0.530328	252	18	16	535	Mutually_Exclusive	18/551	1	0.0561946	0.409248	97	13	8	386	Mutually_Exclusive	13/394	1	0.518831	0.505301	127	3	7	108	Mutually_Exclusive	3/115	1	0.361762	0.253562	41	1	4	41	Mutually_Exclusive	1/45	1	0.482371	0.595678
ARID2	PRAC2	ARID2 : PRAC2	0.321054	1.60994	168	8	17	49	Co_Occurence	8/66	0.992481	0.112098	11.3943	794	1	3	23	Co_Occurence	1/26	1	1	0	491	0	2	11	Mutually_Exclusive	0/13	1	0.0957511	20.2365	232	1	1	11	Co_Occurence	1/12	1
PTEN	AREG	AREG : PTEN	0.321184	1.92967	168	5	7	62	Co_Occurence	5/69	0.992481
SREK1IP1	BAX	BAX : SREK1IP1	0.322357	1.47498	149	13	57	23	Co_Occurence	13/80	0.992481	1	0	810	0	7	4	Mutually_Exclusive	0/11	1	1	0	497	0	4	3	Mutually_Exclusive	0/7	1	1	0	241	0	3	1	Mutually_Exclusive	0/4	1										1	0
SOX9	FLCN	FLCN : SOX9	0.322444	1.51968	156	13	37	36	Co_Occurence	13/73	0.992481	1	0	704	0	6	111	Mutually_Exclusive	0/117	1	1	0	431	0	5	68	Mutually_Exclusive	0/73	1	1	0	209	0	1	35	Mutually_Exclusive	0/36	1	1	0	68	0	1	18	Mutually_Exclusive	0/19	1	1	0
CSF3	RUNX1	CSF3 : RUNX1	0.32254	1.68403	195	4	22	21	Co_Occurence	4/43	0.992481	1	0	813	0	5	3	Mutually_Exclusive	0/8	1										1	0	241	0	2	2	Mutually_Exclusive	0/4	1	1	0	84	0	2	1	Mutually_Exclusive	0/3	1	1	0
TGIF1	TYRO3	TGIF1 : TYRO3	0.323195	0.308222	188	1	36	17	Mutually_Exclusive	1/53	0.992481	0.483836	1.60546	776	1	21	23	Co_Occurence	1/44	1	1	0	476	0	10	18	Mutually_Exclusive	0/28	1	0.189515	6.30794	231	1	9	4	Co_Occurence	1/13	1	0.0903502	23.8158	82	1	3	1	Co_Occurence	1/4	1	1	0
RGMB	B2M	B2M : RGMB	0.323307	0.519575	152	4	69	17	Mutually_Exclusive	4/86	0.992481	1	0	796	0	15	10	Mutually_Exclusive	0/25	1	1	0	491	0	6	7	Mutually_Exclusive	0/13	1	1	0	235	0	8	2	Mutually_Exclusive	0/10	1	1	0	84	0	2	1	Mutually_Exclusive	0/3	1	1	0
CYB561A3	NOGP8	CYB561A3 : NOGP8	0.323977	3.07402	223	1	6	12	Co_Occurence	1/18	0.992481	1	0	818	0	2	1	Mutually_Exclusive	0/3	1
CYB561A3	NRAS	CYB561A3 : NRAS	0.323977	3.07402	223	1	6	12	Co_Occurence	1/18	0.992481	1	0	781	0	39	1	Mutually_Exclusive	0/40	1	1	0	472	0	31	1	Mutually_Exclusive	0/32	1
B2M	BCL9L	B2M : BCL9L	0.324033	1.32562	102	34	67	39	Co_Occurence	34/106	0.992481	1	0	767	0	39	15	Mutually_Exclusive	0/54	1	1	0	472	0	26	6	Mutually_Exclusive	0/32	1	1	0	228	0	9	8	Mutually_Exclusive	0/17	1	1	0	83	0	2	2	Mutually_Exclusive	0/4	1	1	0
TBP	WASHC2C	TBP : WASHC2C	0.324583	0.309856	189	1	34	18	Mutually_Exclusive	1/52	0.992481	0.0572297	22.6284	808	1	5	7	Co_Occurence	1/12	1	0.0295257	57.7855	497	1	2	4	Co_Occurence	1/6	1	1	0	239	0	3	3	Mutually_Exclusive	0/6	1	1	0	85	0	1	1	Mutually_Exclusive	0/2	1
RPS15	BAX	BAX : RPS15	0.325221	0	167	0	70	5	Mutually_Exclusive	0/75	0.992481	1	0	798	0	7	16	Mutually_Exclusive	0/23	1	1	0	487	0	4	13	Mutually_Exclusive	0/17	1	1	0	240	0	3	2	Mutually_Exclusive	0/5	1										1	0
CASP8	RPS15	CASP8 : RPS15	0.325328	0	168	0	5	69	Mutually_Exclusive	0/74	0.992481	1	0	799	0	16	6	Mutually_Exclusive	0/22	1	1	0	489	0	13	2	Mutually_Exclusive	0/15	1	1	0	240	0	2	3	Mutually_Exclusive	0/5	1	1	0	85	0	1	1	Mutually_Exclusive	0/2	1	1	0
MIDEAS	RPS15	MIDEAS : RPS15	0.325328	0	168	0	5	69	Mutually_Exclusive	0/74	0.992481	1	0	797	0	16	8	Mutually_Exclusive	0/24	1	1	0	489	0	13	2	Mutually_Exclusive	0/15	1	1	0	238	0	2	5	Mutually_Exclusive	0/7	1	1	0	85	0	1	1	Mutually_Exclusive	0/2	1	1	0
FBXW7	ERBB3	ERBB3 : FBXW7	0.325727	1.4925	140	14	19	69	Co_Occurence	14/88	0.992481	0.335651	1.47414	681	7	32	101	Co_Occurence	7/133	1	0.148135	2.21463	435	4	16	49	Co_Occurence	4/65	1	0.481788	0.325833	190	1	15	39	Mutually_Exclusive	1/54	1	0.587473	0	65	0	6	16	Mutually_Exclusive	0/22	1	0.078469	3.84369
WASHC2C	ZNF554	WASHC2C : ZNF554	0.325845	2.02294	201	2	6	33	Co_Occurence	2/39	0.992481
PIGW	PIK3CA	PIGW : PIK3CA	0.325898	2.19481	138	6	94	4	Co_Occurence	6/98	0.992481	1	0.636932	664	1	149	7	Mutually_Exclusive	1/156	1	1	0	426	0	74	4	Mutually_Exclusive	0/78	1	1	0	182	0	60	3	Mutually_Exclusive	0/63	1										0.285816	5.51727
GS	TGFBR2	GS : TGFBR2	0.325921	1.32691	94	37	77	34	Co_Occurence	37/111	0.992481	0.0289877	5.67631	760	3	8	50	Co_Occurence	3/58	1										0.0768714	4.00311	210	3	6	26	Co_Occurence	3/32	1	0.500002	1.78536	72	1	4	10	Co_Occurence	1/14	1
CDH1	AKT1	AKT1 : CDH1	0.326145	0.294214	190	1	27	24	Mutually_Exclusive	1/51	0.992481	1	0	793	0	15	13	Mutually_Exclusive	0/28	1	1	0	493	0	3	8	Mutually_Exclusive	0/11	1	1	0	231	0	11	3	Mutually_Exclusive	0/14	1	1	0	77	0	6	4	Mutually_Exclusive	0/10	1	1	0
RPS15	TCF7L2	RPS15 : TCF7L2	0.326173	0	164	0	73	5	Mutually_Exclusive	0/78	0.992481	0.224768	2.03244	723	3	82	13	Co_Occurence	3/95	1	0.141133	2.6985	442	3	49	10	Co_Occurence	3/59	1	1	0	215	0	28	2	Mutually_Exclusive	0/30	1	1	0	81	0	5	1	Mutually_Exclusive	0/6	1	0.248348	2.44147
ERBB2	NOGP8	ERBB2 : NOGP8	0.326264	2.066	197	2	5	38	Co_Occurence	2/43	0.992481	1	0	798	0	2	21	Mutually_Exclusive	0/23	1										1	0	239	0	1	5	Mutually_Exclusive	0/6	1
GS	PIGR	GS : PIGR	0.326491	0.508713	153	4	18	67	Mutually_Exclusive	4/85	0.992481	0.553539	1.32292	757	1	11	52	Co_Occurence	1/63	1	0.206847	5.29434	480	1	5	18	Co_Occurence	1/23	1	1	0	210	0	6	29	Mutually_Exclusive	0/35	1	1	0	72	0	4	11	Mutually_Exclusive	0/15	1	0.190768	6.04749
TGIF1	TGFBR2	TGFBR2 : TGIF1	0.326587	0.538375	116	6	108	12	Mutually_Exclusive	6/120	0.992481	1	0	786	0	11	24	Mutually_Exclusive	0/35	1										1	0	231	0	9	5	Mutually_Exclusive	0/14	1	1	0	80	0	5	2	Mutually_Exclusive	0/7	1
TP53	HLA-A	HLA-A : TP53	0.326672	0.680535	119	15	37	71	Mutually_Exclusive	15/108	0.992481	0.247987	0.572678	258	12	10	541	Mutually_Exclusive	12/551	1	0.284558	0.517393	101	8	4	391	Mutually_Exclusive	8/395	1	0.692038	0.59754	130	2	4	109	Mutually_Exclusive	2/113	1	1	0.52815	43	1	2	41	Mutually_Exclusive	1/43	1	1	1.04214
TCF7L2	SREK1IP1	SREK1IP1 : TCF7L2	0.326765	0.620922	141	8	28	65	Mutually_Exclusive	8/93	0.992481	1	0	732	0	4	85	Mutually_Exclusive	0/89	1	1	0	449	0	3	52	Mutually_Exclusive	0/55	1	1	0	216	0	1	28	Mutually_Exclusive	0/29	1	1	0	81	0	1	5	Mutually_Exclusive	0/6	1	1	0
CTNNB1	CDH1	CDH1 : CTNNB1	0.326824	0.307112	191	1	24	26	Mutually_Exclusive	1/50	0.992481	1	0	770	0	13	38	Mutually_Exclusive	0/51	1	1	0	471	0	8	25	Mutually_Exclusive	0/33	1	1	0	229	0	3	13	Mutually_Exclusive	0/16	1	1	0	78	0	4	5	Mutually_Exclusive	0/9	1	1	0
MAP2K7	CDH1	CDH1 : MAP2K7	0.326824	0.307112	191	1	24	26	Mutually_Exclusive	1/50	0.992481	1	0	793	0	13	15	Mutually_Exclusive	0/28	1	1	0	489	0	8	7	Mutually_Exclusive	0/15	1	1	0	237	0	3	5	Mutually_Exclusive	0/8	1	1	0	79	0	4	4	Mutually_Exclusive	0/8	1	1	0
CTNNB1	SLC12A2	CTNNB1 : SLC12A2	0.326824	0.307112	191	1	24	26	Mutually_Exclusive	1/50	0.992481	1	0	764	0	19	38	Mutually_Exclusive	0/57	1	1	0	467	0	12	25	Mutually_Exclusive	0/37	1	1	0	226	0	6	13	Mutually_Exclusive	0/19	1										1	0
ERBB3	KRAS	ERBB3 : KRAS	0.326969	1.58747	174	8	35	25	Co_Occurence	8/60	0.992481	0.0705027	1.90854	382	26	400	13	Co_Occurence	26/413	1	0.178172	1.87436	269	12	215	8	Co_Occurence	12/223	1	0.180244	2.59734	86	13	143	3	Co_Occurence	13/146	1	0.679555	1.84442	39	4	42	2	Co_Occurence	4/44	1	0.753289	1.28343
RGMB	WASHC2C	RGMB : WASHC2C	0.326974	0.27598	187	1	34	20	Mutually_Exclusive	1/54	0.992481	1	0	805	0	6	10	Mutually_Exclusive	0/16	1	1	0	494	0	3	7	Mutually_Exclusive	0/10	1	1	0	240	0	3	2	Mutually_Exclusive	0/5	1	1	0	85	0	1	1	Mutually_Exclusive	0/2	1
FLCN	MBD6	FLCN : MBD6	0.327018	1.39858	123	22	69	28	Co_Occurence	22/97	0.992481	1	0	807	0	8	6	Mutually_Exclusive	0/14	1	1	0	495	0	4	5	Mutually_Exclusive	0/9	1	1	0	241	0	3	1	Mutually_Exclusive	0/4	1	1	0	85	0	1	1	Mutually_Exclusive	0/2	1	1	0
BRAF	RGMB	BRAF : RGMB	0.327196	1.84486	67	17	4	154	Co_Occurence	17/158	0.992481	0.612232	0	737	0	10	74	Mutually_Exclusive	0/84	1	1	0	481	0	7	16	Mutually_Exclusive	0/23	1	1	0	194	0	2	49	Mutually_Exclusive	0/51	1	1	0	58	0	1	28	Mutually_Exclusive	0/29	1	1	0
HLA-B	BAX	BAX : HLA-B	0.327267	1.41222	132	21	49	40	Co_Occurence	21/89	0.992481	1	0	790	0	7	24	Mutually_Exclusive	0/31	1	1	0	484	0	4	16	Mutually_Exclusive	0/20	1	1	0	235	0	3	7	Mutually_Exclusive	0/10	1										1	0
SOX9	SETD5	SETD5 : SOX9	0.327603	1.47044	155	13	38	36	Co_Occurence	13/74	0.992481	0.602344	0	703	0	7	111	Mutually_Exclusive	0/118	1	1	0	432	0	4	68	Mutually_Exclusive	0/72	1	1	0	208	0	2	35	Mutually_Exclusive	0/37	1										1	0
AXIN2	PTEN	AXIN2 : PTEN	0.327655	0.699895	127	14	53	48	Mutually_Exclusive	14/101	0.992481	0.511956	1.47344	774	1	25	21	Co_Occurence	1/46	1	1	0	482	0	10	12	Mutually_Exclusive	0/22	1	1	0	224	0	15	6	Mutually_Exclusive	0/21	1	0.224869	6.2318	78	1	6	2	Co_Occurence	1/8	1	1	0
ANKRD40	SLC46A3	ANKRD40 : SLC46A3	0.327714	0.282235	189	1	28	24	Mutually_Exclusive	1/52	0.992481	1	0	813	0	5	3	Mutually_Exclusive	0/8	1	1	0	500	0	3	1	Mutually_Exclusive	0/4	1	1	0	242	0	2	1	Mutually_Exclusive	0/3	1										1	0
CASP8	PIGR	CASP8 : PIGR	0.327906	0.531143	155	4	18	65	Mutually_Exclusive	4/83	0.992481	1	0	803	0	12	6	Mutually_Exclusive	0/18	1	1	0	496	0	6	2	Mutually_Exclusive	0/8	1	1	0	236	0	6	3	Mutually_Exclusive	0/9	1	1	0	82	0	4	1	Mutually_Exclusive	0/5	1	1	0
ARID2	SKA3	ARID2 : SKA3	0.32807	1.87465	176	5	9	52	Co_Occurence	5/61	0.992481	1	0	789	0	8	24	Mutually_Exclusive	0/32	1	1	0	487	0	6	11	Mutually_Exclusive	0/17	1	1	0	231	0	2	12	Mutually_Exclusive	0/14	1	1	0	83	0	1	3	Mutually_Exclusive	0/4	1	1	0
MAP2K7	CTNNB1	CTNNB1 : MAP2K7	0.328363	0.280568	189	1	26	26	Mutually_Exclusive	1/52	0.992481	0.511853	1.48369	769	1	37	14	Co_Occurence	1/51	1	0.301153	3.2716	473	1	24	6	Co_Occurence	1/30	1	1	0	227	0	13	5	Mutually_Exclusive	0/18	1	1	0	78	0	5	4	Mutually_Exclusive	0/9	1	1	0
TYRO3	GS	GS : TYRO3	0.328433	0.62292	142	8	63	29	Mutually_Exclusive	8/92	0.992481	1	0.684308	747	1	52	21	Mutually_Exclusive	1/73	1	1	0	475	0	19	10	Mutually_Exclusive	0/29	1	1	0.822044	207	1	28	9	Mutually_Exclusive	1/37	1	1	0	72	0	11	4	Mutually_Exclusive	0/15	1	1	0
CBWD1	NONO	CBWD1 : NONO	0.32889	3.59173	210	1	29	2	Co_Occurence	1/31	0.992736
PIGR	PTEN	PIGR : PTEN	0.329009	1.55624	161	8	59	14	Co_Occurence	8/73	0.992736	0.322148	2.84495	784	1	25	11	Co_Occurence	1/36	1	1	0	488	0	10	6	Mutually_Exclusive	0/16	1	0.318275	3.18952	225	1	14	5	Co_Occurence	1/19	1	0.289463	4.15855	77	1	6	3	Co_Occurence	1/9	1	1	0
TBP	ERBB2	ERBB2 : TBP	0.32917	0.263072	184	1	39	18	Mutually_Exclusive	1/57	0.992736	1	0	792	0	21	8	Mutually_Exclusive	0/29	1	1	0	484	0	15	5	Mutually_Exclusive	0/20	1	1	0	237	0	5	3	Mutually_Exclusive	0/8	1										1	0
SOX9	FUS	FUS : SOX9	0.329675	1.87437	182	5	11	44	Co_Occurence	5/55	0.993602
TYRO3	BAX	BAX : TYRO3	0.330098	0.637371	143	8	62	29	Mutually_Exclusive	8/91	0.994219	1	0	792	0	7	22	Mutually_Exclusive	0/29	1	1	0	490	0	4	10	Mutually_Exclusive	0/14	1	1	0	232	0	3	10	Mutually_Exclusive	0/13	1										1	0
CDKN1B	MIDEAS	CDKN1B : MIDEAS	0.330684	1.84736	166	5	64	7	Co_Occurence	5/71	0.995101	1	0	810	0	8	3	Mutually_Exclusive	0/11	1	1	0	500	0	2	2	Mutually_Exclusive	0/4	1	1	0	239	0	5	1	Mutually_Exclusive	0/6	1	1	0	85	0	1	1	Mutually_Exclusive	0/2	1	1	0
ANKRD40	NONO	ANKRD40 : NONO	0.331404	0.271082	188	1	29	24	Mutually_Exclusive	1/53	0.995101	1	0	814	0	4	3	Mutually_Exclusive	0/7	1	1	0	502	0	1	1	Mutually_Exclusive	0/2	1	1	0	242	0	2	1	Mutually_Exclusive	0/3	1										1	0
TRPS1	TGFBR2	TGFBR2 : TRPS1	0.33171	1.3273	92	39	75	36	Co_Occurence	39/111	0.995101	1	0	764	0	11	46	Mutually_Exclusive	0/57	1										1	0	221	0	9	15	Mutually_Exclusive	0/24	1	1	0	77	0	5	5	Mutually_Exclusive	0/10	1
RPS15	AXIN2	AXIN2 : RPS15	0.332333	0	175	0	62	5	Mutually_Exclusive	0/67	0.995101	1	0	783	0	22	16	Mutually_Exclusive	0/38	1	1	0	479	0	12	13	Mutually_Exclusive	0/25	1	1	0	237	0	6	2	Mutually_Exclusive	0/8	1	1	0	83	0	3	1	Mutually_Exclusive	0/4	1	1	0
RBM10	APC	APC : RBM10	0.33249	0.708867	105	18	89	30	Mutually_Exclusive	18/119	0.995101	0.0160198	0.342631	133	17	661	10	Mutually_Exclusive	17/671	0.965012	0.0161777	0.182929	41	8	451	4	Mutually_Exclusive	8/455	1	0.184075	0.387076	74	5	160	6	Mutually_Exclusive	5/166	1	1	0.768341	36	2	47	2	Mutually_Exclusive	2/49	1	0.0145754	0.102033
CTNND1	CASP8	CASP8 : CTNND1	0.332497	1.50421	148	14	55	25	Co_Occurence	14/80	0.995101	1	0	795	0	6	20	Mutually_Exclusive	0/26	1	1	0	490	0	2	12	Mutually_Exclusive	0/14	1	1	0	234	0	3	8	Mutually_Exclusive	0/11	1	1	0	84	0	1	2	Mutually_Exclusive	0/3	1	1	0
PTEN	ACVR2A	ACVR2A : PTEN	0.333088	1.6472	32	59	143	8	Co_Occurence	59/151	0.995101	1	1.01998	765	1	30	25	Co_Occurence	1/55	1	1	0	481	0	13	10	Mutually_Exclusive	0/23	1	1	1.10156	216	1	14	14	Co_Occurence	1/28	1	0.588454	1.3103	71	1	9	6	Co_Occurence	1/15	1	1	0
TCF7L2	HLA-B	HLA-B : TCF7L2	0.333774	0.692547	123	15	46	58	Mutually_Exclusive	15/104	0.995101	0.729952	1.24528	715	3	21	82	Co_Occurence	3/103	1	0.222406	2.06364	439	3	13	49	Co_Occurence	3/62	1	1	0	210	0	7	28	Mutually_Exclusive	0/35	1	1	0	80	0	2	5	Mutually_Exclusive	0/7	1	0.60306	1.17984
CTNND1	TYRO3	CTNND1 : TYRO3	0.333922	1.5453	174	8	29	31	Co_Occurence	8/60	0.995101	0.422888	1.95272	780	1	21	19	Co_Occurence	1/40	1	0.215871	4.84675	483	1	9	11	Co_Occurence	1/20	1	1	0	227	0	10	8	Mutually_Exclusive	0/18	1	1	0	81	0	4	2	Mutually_Exclusive	0/6	1	0.143543	9.04359
RPS15	HLA-B	HLA-B : RPS15	0.334265	0	176	0	61	5	Mutually_Exclusive	0/66	0.995101	1	0	781	0	24	16	Mutually_Exclusive	0/40	1	1	0	475	0	16	13	Mutually_Exclusive	0/29	1	1	0	236	0	7	2	Mutually_Exclusive	0/9	1	1	0	84	0	2	1	Mutually_Exclusive	0/3	1	1	0
APC	SOX9	APC : SOX9	0.33443	1.40801	111	25	24	82	Co_Occurence	25/106	0.995101	0.0585924	1.86541	131	99	12	579	Co_Occurence	99/591	1	0.492117	1.65931	41	64	4	395	Co_Occurence	64/399	1	0.242782	1.75711	72	27	8	138	Co_Occurence	27/146	1	0.18269	2.36054	33	13	5	36	Co_Occurence	13/41	1	1	1.07844
FBXW7	RFX5	FBXW7 : RFX5	0.334576	1.37513	126	22	33	61	Co_Occurence	22/94	0.995101	0.572171	1.32286	708	1	5	107	Co_Occurence	1/112	1	0.427585	2.1447	447	1	4	52	Co_Occurence	1/56	1	1	0	204	0	1	40	Mutually_Exclusive	0/41	1										0.202038	8.50759
ARID1B	BCL9L	ARID1B : BCL9L	0.33464	1.31605	98	37	64	43	Co_Occurence	37/107	0.995101	0.648817	1.4548	754	2	37	28	Co_Occurence	2/65	1	0.27595	2.12517	460	2	24	18	Co_Occurence	2/42	1	1	0	228	0	9	8	Mutually_Exclusive	0/17	1	1	0	82	0	2	3	Mutually_Exclusive	0/5	1	1	0
CYP2A6	CYB561A3	CYB561A3 : CYP2A6	0.334676	1.89373	209	2	11	20	Co_Occurence	2/31	0.995101	1	0	813	0	1	7	Mutually_Exclusive	0/8	1	1	0	497	0	1	6	Mutually_Exclusive	0/7	1
ZNRF3	HLA-A	HLA-A : ZNRF3	0.334792	0.713304	117	16	36	73	Mutually_Exclusive	16/109	0.995101	1	0	792	0	22	7	Mutually_Exclusive	0/29	1	1	0	490	0	12	2	Mutually_Exclusive	0/14	1	1	0	235	0	6	4	Mutually_Exclusive	0/10	1	1	0	81	0	3	3	Mutually_Exclusive	0/6	1	1	0
AXIN2	ANKRD40	ANKRD40 : AXIN2	0.334883	0.52339	159	4	21	58	Mutually_Exclusive	4/79	0.995101	1	0	796	0	3	22	Mutually_Exclusive	0/25	1	1	0	491	0	1	12	Mutually_Exclusive	0/13	1	1	0	238	0	1	6	Mutually_Exclusive	0/7	1										1	0
AXIN2	CDH1	AXIN2 : CDH1	0.334883	0.52339	159	4	21	58	Mutually_Exclusive	4/79	0.995101	1	0	786	0	13	22	Mutually_Exclusive	0/35	1	1	0	484	0	8	12	Mutually_Exclusive	0/20	1	1	0	236	0	3	6	Mutually_Exclusive	0/9	1	1	0	80	0	4	3	Mutually_Exclusive	0/7	1	1	0
HLA-B	KRAS	HLA-B : KRAS	0.335005	0.630764	146	8	35	53	Mutually_Exclusive	8/88	0.995101	0.839265	1.09869	384	13	413	11	Co_Occurence	13/424	1	0.616081	0.725341	267	6	221	10	Mutually_Exclusive	6/231	1	0.427319	3.50585	88	6	150	1	Co_Occurence	6/151	1	1	0.890096	40	1	45	1	Mutually_Exclusive	1/46	1	0.513169	1.61313
SMAD3	CTNND1	CTNND1 : SMAD3	0.335252	1.83757	188	5	34	15	Co_Occurence	5/49	0.995101	0.478639	1.63245	776	1	19	25	Co_Occurence	1/44	1	1	0	483	0	12	9	Mutually_Exclusive	0/21	1	0.357705	2.66217	225	1	7	12	Co_Occurence	1/19	1	1	0	74	0	2	11	Mutually_Exclusive	0/13	1	1	0
RNF43	ANKRD40	ANKRD40 : RNF43	0.335329	1.95572	59	21	4	158	Co_Occurence	21/162	0.995101	1	0	790	0	3	28	Mutually_Exclusive	0/31	1	1	0	495	0	1	8	Mutually_Exclusive	0/9	1	1	0	227	0	1	17	Mutually_Exclusive	0/18	1										1	0
RNF43	CSF3	CSF3 : RNF43	0.335329	1.95572	59	21	4	158	Co_Occurence	21/162	0.995101	0.098981	14.4845	791	1	2	27	Co_Occurence	1/29	1										0.134225	13.7942	227	1	1	16	Co_Occurence	1/17	1	0.091954	Inf	79	1	0	7	Co_Occurence	1/7	1	1	0
ERBB3	PIK3R1	ERBB3 : PIK3R1	0.335581	1.53477	173	8	36	25	Co_Occurence	8/61	0.995101	0.353132	1.70581	758	2	24	37	Co_Occurence	2/61	1	0.580221	1.22052	464	1	20	19	Co_Occurence	1/39	1	0.238049	4.95872	226	1	3	15	Co_Occurence	1/18	1	1	0	79	0	2	6	Mutually_Exclusive	0/8	1	1	0
HLA-A	SOX9	HLA-A : SOX9	0.33564	1.42371	154	13	36	39	Co_Occurence	13/75	0.995101	1	1.01022	691	3	108	19	Co_Occurence	3/127	1	1	0.577182	425	1	67	11	Mutually_Exclusive	1/78	1	0.59795	0	204	0	35	6	Mutually_Exclusive	0/41	1	0.505694	1.9526	67	1	17	2	Co_Occurence	1/19	1	0.374091	2.73895
CSF3	HLA-B	CSF3 : HLA-B	0.335649	0.53588	160	4	57	21	Mutually_Exclusive	4/78	0.995101	1	0	794	0	24	3	Mutually_Exclusive	0/27	1										1	0	236	0	7	2	Mutually_Exclusive	0/9	1	1	0	84	0	2	1	Mutually_Exclusive	0/3	1	1	0
CD58	HLA-B	CD58 : HLA-B	0.336016	1.41737	152	13	48	29	Co_Occurence	13/77	0.995101	1	0	795	0	24	2	Mutually_Exclusive	0/26	1	1	0	487	0	16	1	Mutually_Exclusive	0/17	1	1	0	237	0	7	1	Mutually_Exclusive	0/8	1	1	0	84	0	2	1	Mutually_Exclusive	0/3	1	1	0
DUSP16	ACVR1B	ACVR1B : DUSP16	0.336065	1.81912	185	5	39	13	Co_Occurence	5/52	0.995101	1	0	797	0	10	14	Mutually_Exclusive	0/24	1	1	0	493	0	5	6	Mutually_Exclusive	0/11	1	1	0	234	0	5	6	Mutually_Exclusive	0/11	1	1	0	82	0	3	2	Mutually_Exclusive	0/5	1	1	0
RPS15	ARID2	ARID2 : RPS15	0.336441	2.19758	182	2	55	3	Co_Occurence	2/58	0.995569	1	0	781	0	24	16	Mutually_Exclusive	0/40	1	1	0	480	0	11	13	Mutually_Exclusive	0/24	1	1	0	231	0	12	2	Mutually_Exclusive	0/14	1	1	0	83	0	3	1	Mutually_Exclusive	0/4	1	1	0
BCL9L	FLCN	BCL9L : FLCN	0.336878	1.37674	115	24	26	77	Co_Occurence	24/103	0.996216	1	0	776	0	6	39	Mutually_Exclusive	0/45	1	1	0	473	0	5	26	Mutually_Exclusive	0/31	1	1	0	235	0	1	9	Mutually_Exclusive	0/10	1	1	0	84	0	1	2	Mutually_Exclusive	0/3	1	1	0
PIK3CA	FBXW7	FBXW7 : PIK3CA	0.33722	1.31959	97	38	45	62	Co_Occurence	38/107	0.996399	0.0323891	1.69425	591	28	80	122	Co_Occurence	28/202	1	0.216129	1.61126	388	11	42	63	Co_Occurence	11/105	1	0.421934	1.39974	157	12	28	48	Co_Occurence	12/76	1	0.2431	1.96655	51	7	9	20	Co_Occurence	7/29	1	1	1.05749
FUS	DUSP16	DUSP16 : FUS	0.337756	1.86895	210	2	16	14	Co_Occurence	2/30	0.996399
CDKN1B	SMAD2	CDKN1B : SMAD2	0.338034	1.88477	208	2	22	10	Co_Occurence	2/32	0.996399	1	0	789	0	29	3	Mutually_Exclusive	0/32	1	1	0	495	0	7	2	Mutually_Exclusive	0/9	1	1	0	227	0	17	1	Mutually_Exclusive	0/18	1	1	0	70	0	16	1	Mutually_Exclusive	0/17	1	1	0
SMAD2	ZFP36L2	SMAD2 : ZFP36L2	0.338265	1.61348	159	9	59	15	Co_Occurence	9/74	0.996399	1	0.842737	728	2	64	27	Mutually_Exclusive	2/91	1	1	0	455	0	42	7	Mutually_Exclusive	0/49	1	0.628692	1.65082	211	2	17	15	Co_Occurence	2/32	1	0.607845	1.86957	66	2	5	14	Co_Occurence	2/19	1	1	0
AREG	ZNF554	AREG : ZNF554	0.338361	2.87623	223	1	7	11	Co_Occurence	1/18	0.996399
CDKN1B	ZNF554	CDKN1B : ZNF554	0.338361	2.87623	223	1	7	11	Co_Occurence	1/18	0.996399
TRPS1	TYRO3	TRPS1 : TYRO3	0.338878	1.4347	144	14	23	61	Co_Occurence	14/84	0.996399	1	0.798072	754	1	21	45	Mutually_Exclusive	1/66	1	1	0	465	0	10	29	Mutually_Exclusive	0/39	1	0.474864	1.74893	221	1	9	14	Co_Occurence	1/23	1	1	0	78	0	4	5	Mutually_Exclusive	0/9	1	1	0
MAP2K7	ARID2	ARID2 : MAP2K7	0.338918	0.53279	162	4	53	23	Mutually_Exclusive	4/76	0.996399	0.361686	2.42765	783	1	23	14	Co_Occurence	1/37	1	1	0	486	0	11	7	Mutually_Exclusive	0/18	1	0.223709	5.13298	229	1	11	4	Co_Occurence	1/15	1	1	0	80	0	3	4	Mutually_Exclusive	0/7	1	1	0
SLC46A3	FOXP2	FOXP2 : SLC46A3	0.339649	1.80339	191	5	22	24	Co_Occurence	5/46	0.996399	1	0	806	0	10	5	Mutually_Exclusive	0/15	1	1	0	493	0	8	3	Mutually_Exclusive	0/11	1	1	0	242	0	1	2	Mutually_Exclusive	0/3	1	1	0	85	0	1	1	Mutually_Exclusive	0/2	1	1	0
SLC46A3	MAP2K7	MAP2K7 : SLC46A3	0.339649	1.80339	191	5	22	24	Co_Occurence	5/46	0.996399	1	0	801	0	15	5	Mutually_Exclusive	0/20	1	1	0	494	0	7	3	Mutually_Exclusive	0/10	1	1	0	238	0	5	2	Mutually_Exclusive	0/7	1	1	0	82	0	4	1	Mutually_Exclusive	0/5	1	1	0
AXIN2	TCF12	AXIN2 : TCF12	0.340221	1.45593	150	14	30	48	Co_Occurence	14/78	0.996399	1	0	786	0	13	22	Mutually_Exclusive	0/35	1	1	0	486	0	6	12	Mutually_Exclusive	0/18	1	1	0	234	0	5	6	Mutually_Exclusive	0/11	1	1	0	82	0	2	3	Mutually_Exclusive	0/5	1	1	0
RGMB	TP53	RGMB : TP53	0.340507	0.541384	140	5	81	16	Mutually_Exclusive	5/97	0.996399	0.308827	0.480383	263	5	548	5	Mutually_Exclusive	5/553	1	0.639519	0.654172	103	5	394	2	Mutually_Exclusive	5/396	1	0.502375	0	132	0	111	2	Mutually_Exclusive	0/113	1	1	0	44	0	42	1	Mutually_Exclusive	0/43	1	0.449698	0.345694
CTNND1	GS	CTNND1 : GS	0.340814	1.43216	146	14	57	25	Co_Occurence	14/82	0.996399	0.374444	1.63278	750	2	51	18	Co_Occurence	2/69	1	0.0709693	5.54739	475	2	17	10	Co_Occurence	2/27	1	0.601131	0	208	0	29	8	Mutually_Exclusive	0/37	1	1	0	74	0	11	2	Mutually_Exclusive	0/13	1	0.323992	2.99272
ATM	AXIN2	ATM : AXIN2	0.34131	1.35216	128	22	40	52	Co_Occurence	22/92	0.996399	1	0.576429	738	1	21	61	Mutually_Exclusive	1/82	1	0.512887	1.50502	464	1	11	28	Co_Occurence	1/39	1	1	0	215	0	6	24	Mutually_Exclusive	0/30	1	1	0	73	0	3	11	Mutually_Exclusive	0/14	1	1	0
FOXP2	RFX5	FOXP2 : RFX5	0.341499	1.50228	168	8	47	19	Co_Occurence	8/66	0.996399	1	0	805	0	6	10	Mutually_Exclusive	0/16	1	1	0	491	0	5	8	Mutually_Exclusive	0/13	1	1	0	243	0	1	1	Mutually_Exclusive	0/2	1										1	0
SETD5	SLC46A3	SETD5 : SLC46A3	0.341504	1.50331	170	8	21	43	Co_Occurence	8/64	0.996399	1	0	809	0	5	7	Mutually_Exclusive	0/12	1	1	0	497	0	3	4	Mutually_Exclusive	0/7	1	1	0	241	0	2	2	Mutually_Exclusive	0/4	1										1	0
PIGW	SLC46A3	PIGW : SLC46A3	0.341696	1.89202	205	2	27	8	Co_Occurence	2/35	0.996399	1	0	808	0	5	8	Mutually_Exclusive	0/13	1	1	0	497	0	3	4	Mutually_Exclusive	0/7	1	1	0	240	0	2	3	Mutually_Exclusive	0/5	1										1	0
ELF3	GS	ELF3 : GS	0.341907	1.77022	164	5	66	7	Co_Occurence	5/73	0.996399	1	0.758307	749	1	52	19	Mutually_Exclusive	1/71	1	1	0	476	0	19	9	Mutually_Exclusive	0/28	1	1	1.06606	209	1	28	7	Co_Occurence	1/35	1	1	0	72	0	11	4	Mutually_Exclusive	0/15	1	1	0
AREG	BRAF	AREG : BRAF	0.341907	0.564902	66	7	164	5	Mutually_Exclusive	7/169	0.996399
DUSP16	CEP170	CEP170 : DUSP16	0.342111	1.76441	184	5	40	13	Co_Occurence	5/53	0.996399	1	0	786	0	21	14	Mutually_Exclusive	0/35	1	1	0	484	0	14	6	Mutually_Exclusive	0/20	1	1	0	232	0	7	6	Mutually_Exclusive	0/13	1	1	0	81	0	4	2	Mutually_Exclusive	0/6	1	1	0
RPS15	FBXW7	FBXW7 : RPS15	0.34214	2.92954	157	3	80	2	Co_Occurence	3/82	0.996399	0.0474918	3.09185	702	5	103	11	Co_Occurence	5/114	1	0.0380444	3.99174	442	4	49	9	Co_Occurence	4/58	1	0.300435	5.17774	204	1	39	1	Co_Occurence	1/40	1	1	0	70	0	16	1	Mutually_Exclusive	0/17	1	0.078469	3.84369
ATM	RNF43	ATM : RNF43	0.342273	1.40613	47	58	121	16	Co_Occurence	58/137	0.996399	0.71553	0.444764	732	1	27	61	Mutually_Exclusive	1/88	1	0.379679	2.38191	468	1	7	28	Co_Occurence	1/35	1	0.387002	0	204	0	17	24	Mutually_Exclusive	0/41	1	0.588454	0	68	0	8	11	Mutually_Exclusive	0/19	1	1	0
CASP8	SMAD2	CASP8 : SMAD2	0.342309	1.57679	158	9	15	60	Co_Occurence	9/75	0.996399	1	0	786	0	29	6	Mutually_Exclusive	0/35	1	1	0	495	0	7	2	Mutually_Exclusive	0/9	1	1	0	225	0	17	3	Mutually_Exclusive	0/20	1	1	0	70	0	16	1	Mutually_Exclusive	0/17	1	1	0
MIDEAS	SMAD2	MIDEAS : SMAD2	0.342309	1.57679	158	9	15	60	Co_Occurence	9/75	0.996399	0.250951	3.99221	785	1	28	7	Co_Occurence	1/35	1	1	0	495	0	7	2	Mutually_Exclusive	0/9	1	0.304167	3.47038	224	1	16	4	Co_Occurence	1/20	1	1	0	70	0	16	1	Mutually_Exclusive	0/17	1	1	0
PTEN	BAX	BAX : PTEN	0.342575	0.70397	121	16	54	51	Mutually_Exclusive	16/105	0.996399	1	0	788	0	7	26	Mutually_Exclusive	0/33	1	1	0	490	0	4	10	Mutually_Exclusive	0/14	1	1	0	227	0	3	15	Mutually_Exclusive	0/18	1										1	0
ZFP36L2	CASP8	CASP8 : ZFP36L2	0.342621	0.703461	121	16	53	52	Mutually_Exclusive	16/105	0.996399	1	0	749	0	6	66	Mutually_Exclusive	0/72	1	1	0	460	0	2	42	Mutually_Exclusive	0/44	1	1	0	223	0	3	19	Mutually_Exclusive	0/22	1	1	0	79	0	1	7	Mutually_Exclusive	0/8	1	1	0
HLA-A	NONO	HLA-A : NONO	0.342903	0.526847	164	4	26	48	Mutually_Exclusive	4/74	0.996555	0.103135	12.4973	796	1	3	21	Co_Occurence	1/24	1	1	0	491	0	1	12	Mutually_Exclusive	0/13	1	1	0	237	0	2	6	Mutually_Exclusive	0/8	1	0.0344828	Inf	84	1	0	2	Co_Occurence	1/2	1	1	0
SLC46A3	HLA-A	HLA-A : SLC46A3	0.343355	0.551184	165	4	48	25	Mutually_Exclusive	4/73	0.996555	0.127286	9.38685	795	1	21	4	Co_Occurence	1/25	1	1	0	489	0	12	3	Mutually_Exclusive	0/15	1	0.0484778	43.544	238	1	5	1	Co_Occurence	1/6	1	1	0	83	0	3	1	Mutually_Exclusive	0/4	1	1	0
MAP2K4	MAP3K21	MAP2K4 : MAP3K21	0.343799	1.58495	162	9	54	17	Co_Occurence	9/71	0.996555	0.419149	1.99002	777	1	30	13	Co_Occurence	1/43	1	0.267529	3.72455	479	1	16	8	Co_Occurence	1/24	1	1	0	229	0	12	4	Mutually_Exclusive	0/16	1										0.219862	5.1892
PTEN	GS	GS : PTEN	0.34396	1.38119	127	23	48	44	Co_Occurence	23/92	0.996555	1	0.571867	743	1	52	25	Mutually_Exclusive	1/77	1	1	0	475	0	19	10	Mutually_Exclusive	0/29	1	1	0.516421	202	1	28	14	Mutually_Exclusive	1/42	1	0.588454	0	69	0	11	7	Mutually_Exclusive	0/18	1	1	0
CTNND1	TRPS1	CTNND1 : TRPS1	0.344287	1.48703	143	15	60	24	Co_Occurence	15/84	0.996555	0.621233	0	755	0	46	20	Mutually_Exclusive	0/66	1	1	0	463	0	29	12	Mutually_Exclusive	0/41	1	1	0	222	0	15	8	Mutually_Exclusive	0/23	1	1	0	80	0	5	2	Mutually_Exclusive	0/7	1	1	0
RGMB	ZNRF3	RGMB : ZNRF3	0.344477	1.63068	142	10	79	11	Co_Occurence	10/90	0.996555	1	0	804	0	7	10	Mutually_Exclusive	0/17	1	1	0	495	0	2	7	Mutually_Exclusive	0/9	1	1	0	239	0	4	2	Mutually_Exclusive	0/6	1	1	0	83	0	3	1	Mutually_Exclusive	0/4	1	1	0
NOGP8	KLF5	KLF5 : NOGP8	0.344642	2.82721	222	1	13	6	Co_Occurence	1/19	0.996555	1	0	795	0	24	2	Mutually_Exclusive	0/26	1										1	0	240	0	4	1	Mutually_Exclusive	0/5	1	1	0	85	0	1	1	Mutually_Exclusive	0/2	1
PCBP1	KLF5	KLF5 : PCBP1	0.344642	2.82721	222	1	13	6	Co_Occurence	1/19	0.996555	1	0	771	0	24	26	Mutually_Exclusive	0/50	1	1	0	468	0	17	19	Mutually_Exclusive	0/36	1	1	0	236	0	4	5	Mutually_Exclusive	0/9	1	1	0	84	0	1	2	Mutually_Exclusive	0/3	1	1	0
RPS6	KLF5	KLF5 : RPS6	0.344642	2.82721	222	1	13	6	Co_Occurence	1/19	0.996555	1	0	788	0	24	9	Mutually_Exclusive	0/33	1	1	0	480	0	17	7	Mutually_Exclusive	0/24	1	1	0	240	0	4	1	Mutually_Exclusive	0/5	1	1	0	85	0	1	1	Mutually_Exclusive	0/2	1	1	0
ERBB3	RPL22	ERBB3 : RPL22	0.344864	1.51009	90	22	119	11	Co_Occurence	22/130	0.996566	1	0	780	0	2	39	Mutually_Exclusive	0/41	1	1	0	482	0	2	20	Mutually_Exclusive	0/22	1																			1	0
ERBB2	TCF7L2	ERBB2 : TCF7L2	0.345561	0.627143	138	9	64	31	Mutually_Exclusive	9/95	0.997353	0.0566569	2.80739	720	5	80	16	Co_Occurence	5/96	1	0.194191	2.24008	440	3	49	12	Co_Occurence	3/61	1	0.101443	5.42187	214	2	26	3	Co_Occurence	2/29	1										1	0
PIGR	FBXW7	FBXW7 : PIGR	0.345899	0.536704	142	5	78	17	Mutually_Exclusive	5/95	0.997353	1	0.596744	702	1	107	11	Mutually_Exclusive	1/118	1	1	0	445	0	53	6	Mutually_Exclusive	0/59	1	1	1.02554	200	1	39	5	Co_Occurence	1/44	1	0.563486	1.50309	68	1	15	3	Co_Occurence	1/18	1	1	0
CEP170	ERBB3	CEP170 : ERBB3	0.345999	1.4849	172	8	25	37	Co_Occurence	8/62	0.997353	1	1.00263	762	1	38	20	Co_Occurence	1/58	1	1	0	470	0	20	14	Mutually_Exclusive	0/34	1	0.380507	2.46446	223	1	15	6	Co_Occurence	1/21	1	0.252552	5.02049	78	1	5	3	Co_Occurence	1/8	1	1	0
ERBB2	BRAF	BRAF : ERBB2	0.346188	1.5229	62	31	140	9	Co_Occurence	31/149	0.997353	1	1.06427	728	2	72	19	Co_Occurence	2/91	1	0.0779945	5.18384	475	2	14	13	Co_Occurence	2/27	1	0.586171	0	191	0	49	5	Mutually_Exclusive	0/54	1										1	0
ARID1B	CDKN1B	ARID1B : CDKN1B	0.34623	0.391008	152	2	10	78	Mutually_Exclusive	2/88	0.997353	1	0	788	0	3	30	Mutually_Exclusive	0/33	1	1	0	482	0	2	20	Mutually_Exclusive	0/22	1	1	0	236	0	1	8	Mutually_Exclusive	0/9	1	1	0	83	0	1	3	Mutually_Exclusive	0/4	1	1	0
HLA-A	RPL10	HLA-A : RPL10	0.346826	1.72669	179	5	11	47	Co_Occurence	5/58	0.998195	1	0	786	0	13	22	Mutually_Exclusive	0/35	1	1	0	482	0	10	12	Mutually_Exclusive	0/22	1	1	0	237	0	2	6	Mutually_Exclusive	0/8	1	1	0	83	0	1	3	Mutually_Exclusive	0/4	1	1	0
CYP2A6	ARID1B	ARID1B : CYP2A6	0.347066	0.569841	145	5	75	17	Mutually_Exclusive	5/92	0.998195	0.230144	4.49476	785	1	29	6	Co_Occurence	1/35	1	0.216659	5.00845	479	1	19	5	Co_Occurence	1/24	1	1	0	236	0	8	1	Mutually_Exclusive	0/9	1	1	0	83	0	3	1	Mutually_Exclusive	0/4	1	1	0
ERBB2	BAX	BAX : ERBB2	0.347271	1.40181	146	14	56	26	Co_Occurence	14/82	0.998195	1	0	793	0	7	21	Mutually_Exclusive	0/28	1	1	0	485	0	4	15	Mutually_Exclusive	0/19	1	1	0	237	0	3	5	Mutually_Exclusive	0/8	1										1	0
SKA3	RGMB	RGMB : SKA3	0.347521	1.82755	209	2	19	12	Co_Occurence	2/31	0.998195	1	0	803	0	10	8	Mutually_Exclusive	0/18	1	1	0	491	0	7	6	Mutually_Exclusive	0/13	1	1	0	241	0	2	2	Mutually_Exclusive	0/4	1	1	0	85	0	1	1	Mutually_Exclusive	0/2	1	1	0
ARID1A	HLA-A	ARID1A : HLA-A	0.347829	0.714798	90	23	29	100	Mutually_Exclusive	23/129	0.998195	0.382401	1.59887	752	2	20	47	Co_Occurence	2/67	1	0.474194	1.69594	467	1	11	25	Co_Occurence	1/36	1	1	0	222	0	6	17	Mutually_Exclusive	0/23	1	0.195056	7.50434	79	1	2	5	Co_Occurence	1/7	1	1	0
SREK1IP1	TP53	SREK1IP1 : TP53	0.347942	0.658983	130	10	76	26	Mutually_Exclusive	10/102	0.998195	0.600224	0.483213	266	2	551	2	Mutually_Exclusive	2/553	1	0.504613	0.524746	104	2	397	1	Mutually_Exclusive	2/398	1	1	0	133	0	111	1	Mutually_Exclusive	0/112	1	1	0	44	0	42	1	Mutually_Exclusive	0/43	1	1	Inf
NONO	CTNNB1	CTNNB1 : NONO	0.348508	1.72273	190	5	22	25	Co_Occurence	5/47	0.998195	1	0	779	0	38	4	Mutually_Exclusive	0/42	1	1	0	478	0	25	1	Mutually_Exclusive	0/26	1	1	0	230	0	13	2	Mutually_Exclusive	0/15	1	1	0	81	0	5	1	Mutually_Exclusive	0/6	1	1	0
KRAS	TYRO3	KRAS : TYRO3	0.348669	0.517135	166	4	33	39	Mutually_Exclusive	4/72	0.998195	0.028432	0.338813	379	6	16	420	Mutually_Exclusive	6/436	1	0.197046	0.299517	269	2	8	225	Mutually_Exclusive	2/233	1	0.00537445	0.132591	81	2	8	154	Mutually_Exclusive	2/162	0.915058	1	0.887597	39	2	2	44	Mutually_Exclusive	2/46	1	0.633321	0.421087
CSF3	PTEN	CSF3 : PTEN	0.348673	1.53906	159	9	58	16	Co_Occurence	9/74	0.998195	1	0	792	0	26	3	Mutually_Exclusive	0/29	1										1	0	228	0	15	2	Mutually_Exclusive	0/17	1	1	0	79	0	7	1	Mutually_Exclusive	0/8	1	1	0
CD58	NOGP8	CD58 : NOGP8	0.349801	1.9436	195	2	5	40	Co_Occurence	2/45	0.998195	1	0	817	0	2	2	Mutually_Exclusive	0/4	1										1	0	243	0	1	1	Mutually_Exclusive	0/2	1	1	0	85	0	1	1	Mutually_Exclusive	0/2	1
CD58	NRAS	CD58 : NRAS	0.349801	1.9436	195	2	5	40	Co_Occurence	2/45	0.998195	1	0	780	0	39	2	Mutually_Exclusive	0/41	1	1	0	472	0	31	1	Mutually_Exclusive	0/32	1	1	0	239	0	5	1	Mutually_Exclusive	0/6	1	1	0	85	0	1	1	Mutually_Exclusive	0/2	1	1	0
CD58	RPS6	CD58 : RPS6	0.349801	1.9436	195	2	5	40	Co_Occurence	2/45	0.998195	1	0	810	0	9	2	Mutually_Exclusive	0/11	1	1	0	496	0	7	1	Mutually_Exclusive	0/8	1	1	0	243	0	1	1	Mutually_Exclusive	0/2	1	1	0	85	0	1	1	Mutually_Exclusive	0/2	1	1	0
WASHC2C	TAP2	TAP2 : WASHC2C	0.349864	1.58707	170	9	37	26	Co_Occurence	9/63	0.998195	1	0	809	0	6	6	Mutually_Exclusive	0/12	1	1	0	497	0	4	3	Mutually_Exclusive	0/7	1	1	0	240	0	2	3	Mutually_Exclusive	0/5	1	1	0	85	0	1	1	Mutually_Exclusive	0/2	1
RPS6	SOX9	RPS6 : SOX9	0.350079	0	186	0	49	7	Mutually_Exclusive	0/56	0.998195	1	0.79793	702	1	110	8	Mutually_Exclusive	1/118	1	1	1.06952	430	1	67	6	Co_Occurence	1/73	1	1	0	209	0	35	1	Mutually_Exclusive	0/36	1	1	0	68	0	18	1	Mutually_Exclusive	0/19	1	0.374091	2.73895
NRAS	FLCN	FLCN : NRAS	0.350105	0	185	0	50	7	Mutually_Exclusive	0/57	0.998195	0.253922	4.07636	777	1	5	38	Co_Occurence	1/43	1	0.272916	3.88993	469	1	4	30	Co_Occurence	1/34	1	1	0	239	0	1	5	Mutually_Exclusive	0/6	1	1	0	85	0	1	1	Mutually_Exclusive	0/2	1	0.120085	15.5748
TAP2	RNF43	RNF43 : TAP2	0.350788	1.56069	54	37	142	9	Co_Occurence	37/151	0.998195	1	0	787	0	28	6	Mutually_Exclusive	0/34	1	1	0	492	0	8	4	Mutually_Exclusive	0/12	1	1	0	226	0	17	2	Mutually_Exclusive	0/19	1	1	0	78	0	8	1	Mutually_Exclusive	0/9	1	1	0
TP53	TYRO3	TP53 : TYRO3	0.350915	1.46703	135	16	21	70	Co_Occurence	16/91	0.998195	0.818079	0.844347	260	14	8	539	Mutually_Exclusive	14/547	1	0.695725	2.39687	104	9	1	390	Co_Occurence	9/391	1	0.758855	1.216	129	5	5	106	Co_Occurence	5/111	1	0.617057	0.345333	42	1	3	41	Mutually_Exclusive	1/44	1	0.575531	Inf
PIK3CA	RFX5	PIK3CA : RFX5	0.350932	1.36723	113	26	29	74	Co_Occurence	26/103	0.998195	0.302071	2.2506	667	2	4	148	Co_Occurence	2/152	1	0.549498	1.45766	426	1	4	73	Co_Occurence	1/77	1	0.244898	Inf	185	1	0	59	Co_Occurence	1/59	1										1	0
PTEN	ACVR1B	ACVR1B : PTEN	0.351579	1.4499	146	15	29	52	Co_Occurence	15/81	0.998195	1	0	785	0	10	26	Mutually_Exclusive	0/36	1	1	0	489	0	5	10	Mutually_Exclusive	0/15	1	1	0	225	0	5	15	Mutually_Exclusive	0/20	1	1	0	77	0	3	7	Mutually_Exclusive	0/10	1	1	0
NRAS	TAP2	NRAS : TAP2	0.352342	0	189	0	46	7	Mutually_Exclusive	0/53	0.998195	1	0	776	0	6	39	Mutually_Exclusive	0/45	1	1	0	469	0	4	31	Mutually_Exclusive	0/35	1	1	0	238	0	2	5	Mutually_Exclusive	0/7	1	1	0	85	0	1	1	Mutually_Exclusive	0/2	1	1	0
RPS6	TAP2	RPS6 : TAP2	0.352342	0	189	0	46	7	Mutually_Exclusive	0/53	0.998195	1	0	806	0	6	9	Mutually_Exclusive	0/15	1	1	0	493	0	4	7	Mutually_Exclusive	0/11	1	1	0	242	0	2	1	Mutually_Exclusive	0/3	1	1	0	85	0	1	1	Mutually_Exclusive	0/2	1	1	0
APC	ERBB3	APC : ERBB3	0.352382	0.686766	114	12	21	95	Mutually_Exclusive	12/116	0.998195	0.664175	0.808762	135	31	8	647	Mutually_Exclusive	31/655	1	0.409135	0.539324	42	17	3	442	Mutually_Exclusive	17/445	1	1	1.07114	75	11	5	154	Co_Occurence	11/159	1	1	0.763298	35	3	3	46	Mutually_Exclusive	3/49	1	1	0.996061
HLA-B	ASXL1	ASXL1 : HLA-B	0.352551	1.33957	122	24	59	37	Co_Occurence	24/96	0.998195	0.399156	2.1195	781	1	16	23	Co_Occurence	1/39	1	1	0	481	0	7	16	Mutually_Exclusive	0/23	1	0.233035	4.73063	230	1	8	6	Co_Occurence	1/14	1	1	0	81	0	4	2	Mutually_Exclusive	0/6	1	1	0
ARID2	FLCN	ARID2 : FLCN	0.352871	0.6596	144	9	41	48	Mutually_Exclusive	9/89	0.998195	1	0	791	0	6	24	Mutually_Exclusive	0/30	1	1	0	488	0	5	11	Mutually_Exclusive	0/16	1	1	0	232	0	1	12	Mutually_Exclusive	0/13	1	1	0	83	0	1	3	Mutually_Exclusive	0/4	1	1	0
ZFP36L2	ATM	ATM : ZFP36L2	0.352941	1.35094	124	24	50	44	Co_Occurence	24/94	0.998195	0.0825867	2.08894	702	9	53	57	Co_Occurence	9/110	1	0.0829971	2.46013	438	5	24	37	Co_Occurence	5/61	1	0.100273	2.73103	206	4	20	15	Co_Occurence	4/35	1	0.214322	3.09788	71	2	9	5	Co_Occurence	2/14	1	0.676196	1.24709
TAP2	HLA-B	HLA-B : TAP2	0.353048	1.385	149	14	47	32	Co_Occurence	14/79	0.998195	1	0	791	0	24	6	Mutually_Exclusive	0/30	1	1	0	484	0	16	4	Mutually_Exclusive	0/20	1	1	0	236	0	7	2	Mutually_Exclusive	0/9	1	1	0	84	0	2	1	Mutually_Exclusive	0/3	1	1	0
CSF3	ERBB3	CSF3 : ERBB3	0.353815	1.68328	189	5	28	20	Co_Occurence	5/48	0.998195	0.136005	10.1837	780	1	38	2	Co_Occurence	1/40	1										1	0	227	0	16	2	Mutually_Exclusive	0/18	1	1	0	80	0	6	1	Mutually_Exclusive	0/7	1	0.0343643	Inf
CYB561A3	B2M	B2M : CYB561A3	0.354185	0.405858	158	2	71	11	Mutually_Exclusive	2/82	0.998195	1	0	805	0	15	1	Mutually_Exclusive	0/16	1	1	0	497	0	6	1	Mutually_Exclusive	0/7	1
FLCN	ERBB3	ERBB3 : FLCN	0.354594	1.53361	168	9	24	41	Co_Occurence	9/65	0.998195	1	0	776	0	39	6	Mutually_Exclusive	0/45	1	1	0	479	0	20	5	Mutually_Exclusive	0/25	1	1	0	228	0	16	1	Mutually_Exclusive	0/17	1	1	0	80	0	6	1	Mutually_Exclusive	0/7	1	1	0
MAP3K21	ASXL1	ASXL1 : MAP3K21	0.354602	1.37062	121	25	58	38	Co_Occurence	25/96	0.998195	1	0	773	0	17	31	Mutually_Exclusive	0/48	1	1	0	480	0	7	17	Mutually_Exclusive	0/24	1	1	0	224	0	9	12	Mutually_Exclusive	0/21	1	1	0	80	0	4	3	Mutually_Exclusive	0/7	1	1	0
TCF7L2	ELF3	ELF3 : TCF7L2	0.354721	1.69763	162	5	7	68	Co_Occurence	5/75	0.998195	0.252874	0	716	0	20	85	Mutually_Exclusive	0/105	1	0.607697	0	443	0	9	52	Mutually_Exclusive	0/61	1	0.602048	0	209	0	8	28	Mutually_Exclusive	0/36	1	1	0	78	0	4	5	Mutually_Exclusive	0/9	1	1	0
ZFP36L2	CDH1	CDH1 : ZFP36L2	0.354724	1.50363	158	9	16	59	Co_Occurence	9/75	0.998195	1	0.952618	743	1	12	65	Mutually_Exclusive	1/77	1	0.504008	1.58361	455	1	7	41	Co_Occurence	1/48	1	1	0	223	0	3	19	Mutually_Exclusive	0/22	1	1	0	76	0	4	7	Mutually_Exclusive	0/11	1	0.339437	2.98253
ZFP36L2	CSF3	CSF3 : ZFP36L2	0.354724	1.50363	158	9	16	59	Co_Occurence	9/75	0.998195	1	0	752	0	3	66	Mutually_Exclusive	0/69	1										1	0	224	0	2	19	Mutually_Exclusive	0/21	1	1	0	79	0	1	7	Mutually_Exclusive	0/8	1	1	0
CTNND1	CD58	CD58 : CTNND1	0.354764	1.54241	170	9	33	30	Co_Occurence	9/63	0.998195	1	0	799	0	2	20	Mutually_Exclusive	0/22	1	1	0	491	0	1	12	Mutually_Exclusive	0/13	1	1	0	236	0	1	8	Mutually_Exclusive	0/9	1	1	0	84	0	1	2	Mutually_Exclusive	0/3	1	1	0
SIN3A	CD58	CD58 : SIN3A	0.354764	1.54241	170	9	33	30	Co_Occurence	9/63	0.998195	1	0	800	0	2	19	Mutually_Exclusive	0/21	1	1	0	492	0	1	11	Mutually_Exclusive	0/12	1	1	0	239	0	1	5	Mutually_Exclusive	0/6	1	1	0	83	0	1	3	Mutually_Exclusive	0/4	1	1	0
RFX5	BCL9L	BCL9L : RFX5	0.354892	1.33719	112	26	75	29	Co_Occurence	26/104	0.998195	1	0	776	0	39	6	Mutually_Exclusive	0/45	1	1	0	473	0	26	5	Mutually_Exclusive	0/31	1	1	0	235	0	9	1	Mutually_Exclusive	0/10	1										1	0
BCL9	AMER1	AMER1 : BCL9	0.355338	1.32686	122	24	38	58	Co_Occurence	24/96	0.998195	0.760492	0.650652	718	2	69	32	Mutually_Exclusive	2/101	1	0.709815	0.487198	438	1	45	20	Mutually_Exclusive	1/65	1	1	0	218	0	17	10	Mutually_Exclusive	0/27	1	1	0	75	0	7	5	Mutually_Exclusive	0/12	1	0.602412	1.17204
ACVR1B	NRAS	ACVR1B : NRAS	0.355903	0	191	0	7	44	Mutually_Exclusive	0/51	0.998195	1	0	772	0	39	10	Mutually_Exclusive	0/49	1	1	0	468	0	31	5	Mutually_Exclusive	0/36	1	1	0	235	0	5	5	Mutually_Exclusive	0/10	1	1	0	83	0	1	3	Mutually_Exclusive	0/4	1	1	0
PIK3R1	NRAS	NRAS : PIK3R1	0.355903	0	191	0	7	44	Mutually_Exclusive	0/51	0.998195	1	0.797033	757	1	38	25	Mutually_Exclusive	1/63	1	1	0.755349	453	1	30	20	Mutually_Exclusive	1/50	1	1	0	236	0	5	4	Mutually_Exclusive	0/9	1	1	0	84	0	1	2	Mutually_Exclusive	0/3	1	0.403855	2.22663
PTEN	CYB561A3	CYB561A3 : PTEN	0.356373	1.6795	167	5	8	62	Co_Occurence	5/70	0.998195	1	0	794	0	1	26	Mutually_Exclusive	0/27	1	1	0	493	0	1	10	Mutually_Exclusive	0/11	1
SMAD3	CD58	CD58 : SMAD3	0.356794	1.66265	185	5	37	15	Co_Occurence	5/52	0.998195	1	0	793	0	2	26	Mutually_Exclusive	0/28	1	1	0	494	0	1	9	Mutually_Exclusive	0/10	1	1	0	231	0	1	13	Mutually_Exclusive	0/14	1	1	0	75	0	1	11	Mutually_Exclusive	0/12	1	1	0
ACVR1B	ZNF554	ACVR1B : ZNF554	0.35696	0	190	0	8	44	Mutually_Exclusive	0/52	0.998195
TCF7L2	ANKRD40	ANKRD40 : TCF7L2	0.357051	0.54902	149	5	20	68	Mutually_Exclusive	5/88	0.998195	1	0	733	0	3	85	Mutually_Exclusive	0/88	1	1	0	451	0	1	52	Mutually_Exclusive	0/53	1	1	0	216	0	1	28	Mutually_Exclusive	0/29	1										1	0
ERBB3	RPS16	ERBB3 : RPS16	0.357111	3.21171	207	1	2	32	Co_Occurence	1/34	0.998195	0.047503	Inf	782	1	0	38	Co_Occurence	1/38	1	0.0396825	Inf	484	1	0	19	Co_Occurence	1/19	1
AREG	CDH1	AREG : CDH1	0.357468	1.79462	207	2	23	10	Co_Occurence	2/33	0.998195
CDKN1B	CDH1	CDH1 : CDKN1B	0.357468	1.79462	207	2	23	10	Co_Occurence	2/33	0.998195	1	0	805	0	13	3	Mutually_Exclusive	0/16	1	1	0	494	0	8	2	Mutually_Exclusive	0/10	1	1	0	241	0	3	1	Mutually_Exclusive	0/4	1	1	0	82	0	4	1	Mutually_Exclusive	0/5	1	1	0
ELF3	CDH1	CDH1 : ELF3	0.357468	1.79462	207	2	23	10	Co_Occurence	2/33	0.998195	1	0	788	0	13	20	Mutually_Exclusive	0/33	1	1	0	487	0	8	9	Mutually_Exclusive	0/17	1	1	0	234	0	3	8	Mutually_Exclusive	0/11	1	1	0	79	0	4	4	Mutually_Exclusive	0/8	1	1	0
ELF3	CSF3	CSF3 : ELF3	0.357468	1.79462	207	2	23	10	Co_Occurence	2/33	0.998195	1	0	798	0	3	20	Mutually_Exclusive	0/23	1										1	0	235	0	2	8	Mutually_Exclusive	0/10	1	1	0	82	0	1	4	Mutually_Exclusive	0/5	1	1	0
ELF3	PRAC2	ELF3 : PRAC2	0.357468	1.79462	207	2	23	10	Co_Occurence	2/33	0.998195	1	0	797	0	4	20	Mutually_Exclusive	0/24	1	1	0	493	0	2	9	Mutually_Exclusive	0/11	1	1	0	235	0	2	8	Mutually_Exclusive	0/10	1
ELF3	SLC12A2	ELF3 : SLC12A2	0.357468	1.79462	207	2	23	10	Co_Occurence	2/33	0.998195	1	0	782	0	19	20	Mutually_Exclusive	0/39	1	1	0	483	0	12	9	Mutually_Exclusive	0/21	1	1	0	231	0	6	8	Mutually_Exclusive	0/14	1										1	0
KRAS	PCBP1	KRAS : PCBP1	0.358328	0	192	0	7	43	Mutually_Exclusive	0/50	0.998792	0.845286	0.925043	382	13	13	413	Mutually_Exclusive	13/426	1	0.819499	0.883581	266	8	11	219	Mutually_Exclusive	8/230	1	0.655765	2.30897	88	4	1	152	Co_Occurence	4/153	1	0.495857	Inf	41	2	0	44	Co_Occurence	2/44	1	0.513169	1.61313
KRAS	RPS6	KRAS : RPS6	0.358328	0	192	0	7	43	Mutually_Exclusive	0/50	0.998792	1	1.16072	391	5	4	421	Co_Occurence	5/425	1	0.706223	1.63663	274	4	3	223	Co_Occurence	4/226	1	0.363265	0	88	0	1	156	Mutually_Exclusive	0/157	1	1	Inf	41	1	0	45	Co_Occurence	1/45	1	0.323424	3.87091
ATM	BRAF	ATM : BRAF	0.358443	0.739993	46	49	122	25	Mutually_Exclusive	49/147	0.998792	0.644374	0.679098	689	4	70	58	Mutually_Exclusive	4/128	1	0.614948	0	459	0	16	29	Mutually_Exclusive	0/45	1	0.428586	0.544615	175	3	46	21	Mutually_Exclusive	3/67	1	1	0.767284	51	3	25	8	Mutually_Exclusive	3/33	1	1	0
HLA-B	SOX9	HLA-B : SOX9	0.358557	1.40774	147	15	34	46	Co_Occurence	15/80	0.998792	0.75998	0.574133	688	2	109	22	Mutually_Exclusive	2/131	1	0.708544	0.419437	421	1	67	15	Mutually_Exclusive	1/82	1	1	1	204	1	34	6	Mutually_Exclusive	1/40	1	1	0	67	0	18	2	Mutually_Exclusive	0/20	1	0.604086	0
RNF43	MAP2K7	MAP2K7 : RNF43	0.358914	0.671996	54	18	9	161	Mutually_Exclusive	18/170	0.998836	0.408485	2.05827	779	1	14	27	Co_Occurence	1/41	1	1	0	489	0	7	8	Mutually_Exclusive	0/15	1	0.304167	3.47038	224	1	4	16	Co_Occurence	1/20	1	0.32499	3.53578	76	1	3	7	Co_Occurence	1/10	1	1	0
ZNF554	ACVR2A	ACVR2A : ZNF554	0.359149	Inf	40	8	194	0	Co_Occurence	8/194	0.998836
CYB561A3	CASP8	CASP8 : CYB561A3	0.359511	0.440863	162	2	67	11	Mutually_Exclusive	2/78	0.998836	1	0	814	0	6	1	Mutually_Exclusive	0/7	1	1	0	501	0	2	1	Mutually_Exclusive	0/3	1
ASXL1	CTNND1	ASXL1 : CTNND1	0.359939	1.41004	136	16	23	67	Co_Occurence	16/90	0.998836	1	0	784	0	20	17	Mutually_Exclusive	0/37	1	1	0	485	0	12	7	Mutually_Exclusive	0/19	1	1	0	228	0	8	9	Mutually_Exclusive	0/17	1	1	0	81	0	2	4	Mutually_Exclusive	0/6	1	1	0
RPS6	ARID2	ARID2 : RPS6	0.360171	2.50237	181	3	54	4	Co_Occurence	3/58	0.998836	1	0	788	0	24	9	Mutually_Exclusive	0/33	1	1	0	486	0	11	7	Mutually_Exclusive	0/18	1	1	0	232	0	12	1	Mutually_Exclusive	0/13	1	1	0	83	0	3	1	Mutually_Exclusive	0/4	1	1	0
CYP2A6	MBD6	CYP2A6 : MBD6	0.360463	0.596788	135	6	85	16	Mutually_Exclusive	6/101	0.998836	1	0	806	0	8	7	Mutually_Exclusive	0/15	1	1	0	494	0	4	6	Mutually_Exclusive	0/10	1	1	0	241	0	3	1	Mutually_Exclusive	0/4	1	1	0	85	0	1	1	Mutually_Exclusive	0/2	1	1	0
NONO	AKT1	AKT1 : NONO	0.360679	1.6396	189	5	23	25	Co_Occurence	5/48	0.998836	1	0	802	0	15	4	Mutually_Exclusive	0/19	1	1	0	500	0	3	1	Mutually_Exclusive	0/4	1	1	0	232	0	11	2	Mutually_Exclusive	0/13	1	1	0	80	0	6	1	Mutually_Exclusive	0/7	1	1	0
ACVR1B	GS	ACVR1B : GS	0.360999	0.661629	137	10	61	34	Mutually_Exclusive	10/95	0.998836	1	0	758	0	53	10	Mutually_Exclusive	0/63	1	1	0	480	0	19	5	Mutually_Exclusive	0/24	1	1	0	211	0	29	5	Mutually_Exclusive	0/34	1	1	0	73	0	11	3	Mutually_Exclusive	0/14	1	1	0
ARHGAP5	MAP2K4	ARHGAP5 : MAP2K4	0.3612	1.47424	159	9	17	57	Co_Occurence	9/74	0.998836	1	0	799	0	14	8	Mutually_Exclusive	0/22	1	1	0	491	0	9	4	Mutually_Exclusive	0/13	1	1	0	237	0	4	4	Mutually_Exclusive	0/8	1										1	0
SLC12A2	TRPS1	SLC12A2 : TRPS1	0.361402	1.55595	152	10	65	15	Co_Occurence	10/80	0.998836	0.0849094	3.30159	759	3	43	16	Co_Occurence	3/59	1	0.0265606	5.93063	466	3	26	9	Co_Occurence	3/35	1	1	0	224	0	15	6	Mutually_Exclusive	0/21	1										0.0094527	10.8674
ARHGAP5	FBXW7	ARHGAP5 : FBXW7	0.361831	1.35522	119	26	57	40	Co_Occurence	26/97	0.998836	0.606068	0	705	0	108	8	Mutually_Exclusive	0/116	1	1	0	447	0	53	4	Mutually_Exclusive	0/57	1	1	0	201	0	40	4	Mutually_Exclusive	0/44	1	1	0	68	0	16	3	Mutually_Exclusive	0/19	1	1	0
PIK3R1	CASP8	CASP8 : PIK3R1	0.362208	1.37742	144	15	54	29	Co_Occurence	15/83	0.998836	0.176084	6.28573	790	1	5	25	Co_Occurence	1/30	1	0.0816766	23.5442	482	1	1	20	Co_Occurence	1/21	1	1	0	238	0	3	4	Mutually_Exclusive	0/7	1	1	0	84	0	1	2	Mutually_Exclusive	0/3	1	0.0543192	37.7394
TCF12	MIDEAS	MIDEAS : TCF12	0.362208	1.37742	144	15	54	29	Co_Occurence	15/83	0.998836	1	0	800	0	8	13	Mutually_Exclusive	0/21	1	1	0	496	0	2	6	Mutually_Exclusive	0/8	1	1	0	235	0	5	5	Mutually_Exclusive	0/10	1	1	0	84	0	1	2	Mutually_Exclusive	0/3	1	1	0
CEP170	MIDEAS	CEP170 : MIDEAS	0.36227	0.669333	138	10	59	35	Mutually_Exclusive	10/94	0.998836	1	0	792	0	8	21	Mutually_Exclusive	0/29	1	1	0	488	0	2	14	Mutually_Exclusive	0/16	1	1	0	233	0	5	7	Mutually_Exclusive	0/12	1	1	0	82	0	1	4	Mutually_Exclusive	0/5	1	1	0
HLA-B	AKT1	AKT1 : HLA-B	0.362368	1.47316	162	9	19	52	Co_Occurence	9/71	0.998836	1	0	782	0	15	24	Mutually_Exclusive	0/39	1	1	0	485	0	3	16	Mutually_Exclusive	0/19	1	1	0	227	0	11	7	Mutually_Exclusive	0/18	1	1	0	79	0	6	2	Mutually_Exclusive	0/8	1	1	0
RPL22	ARID1A	ARID1A : RPL22	0.363308	0.779892	46	68	55	73	Mutually_Exclusive	68/128	0.998836	1	0	770	0	49	2	Mutually_Exclusive	0/51	1	1	0	476	0	26	2	Mutually_Exclusive	0/28	1																			1	0
RPL10	TBP	RPL10 : TBP	0.363454	1.7513	209	2	17	14	Co_Occurence	2/31	0.998836	1	0	800	0	8	13	Mutually_Exclusive	0/21	1	1	0	489	0	5	10	Mutually_Exclusive	0/15	1	1	0	240	0	3	2	Mutually_Exclusive	0/5	1	1	0	85	0	1	1	Mutually_Exclusive	0/2	1	1	0
PIK3R1	TCF7L2	PIK3R1 : TCF7L2	0.36477	1.41146	141	16	57	28	Co_Occurence	16/85	0.998836	0.0990151	0	710	0	85	26	Mutually_Exclusive	0/111	1	0.1511	0	431	0	52	21	Mutually_Exclusive	0/73	1	1	0	213	0	28	4	Mutually_Exclusive	0/32	1	1	0	80	0	5	2	Mutually_Exclusive	0/7	1	1	0
TCF12	TCF7L2	TCF12 : TCF7L2	0.36477	1.41146	141	16	57	28	Co_Occurence	16/85	0.998836	0.14317	2.65158	726	3	82	10	Co_Occurence	3/92	1	0.4815	1.75052	447	1	51	5	Co_Occurence	1/56	1	0.457811	1.96531	213	1	27	4	Co_Occurence	1/31	1	1	0	80	0	5	2	Mutually_Exclusive	0/7	1	0.0744911	6.58379
WASHC2C	PIGW	PIGW : WASHC2C	0.365273	0	197	0	10	35	Mutually_Exclusive	0/45	0.998836	1	0	807	0	8	6	Mutually_Exclusive	0/14	1	1	0	497	0	4	3	Mutually_Exclusive	0/7	1	1	0	239	0	3	3	Mutually_Exclusive	0/6	1
FOXP2	CASP8	CASP8 : FOXP2	0.365289	1.5523	156	10	59	17	Co_Occurence	10/76	0.998836	1	0	805	0	6	10	Mutually_Exclusive	0/16	1	1	0	494	0	2	8	Mutually_Exclusive	0/10	1	1	0	241	0	3	1	Mutually_Exclusive	0/4	1	1	0	85	0	1	1	Mutually_Exclusive	0/2	1	1	0
CYB561A3	ARID1B	ARID1B : CYB561A3	0.36541	1.7908	155	6	74	7	Co_Occurence	6/81	0.998836	1	0	790	0	30	1	Mutually_Exclusive	0/31	1	1	0	483	0	20	1	Mutually_Exclusive	0/21	1
NONO	ARID2	ARID2 : NONO	0.365487	1.46181	164	9	48	21	Co_Occurence	9/69	0.998836	0.112098	11.3943	794	1	23	3	Co_Occurence	1/26	1	1	0	492	0	11	1	Mutually_Exclusive	0/12	1	0.0957511	20.2365	232	1	11	1	Co_Occurence	1/12	1	1	0	83	0	3	1	Mutually_Exclusive	0/4	1	1	0
AXIN2	SOX9	AXIN2 : SOX9	0.365654	1.36861	146	15	34	47	Co_Occurence	15/81	0.998836	1	1.01022	691	3	108	19	Co_Occurence	3/127	1	0.211868	2.18535	427	3	65	9	Co_Occurence	3/74	1	0.59795	0	204	0	35	6	Mutually_Exclusive	0/41	1	1	0	66	0	18	3	Mutually_Exclusive	0/21	1	0.506102	1.63537
KLF5	MAP3K21	KLF5 : MAP3K21	0.365973	1.62475	170	5	58	9	Co_Occurence	5/67	0.998836	1	0	766	0	31	24	Mutually_Exclusive	0/55	1	1	0	470	0	17	17	Mutually_Exclusive	0/34	1	1	0	229	0	12	4	Mutually_Exclusive	0/16	1	1	0	83	0	3	1	Mutually_Exclusive	0/4	1	1	0
SMAD3	KRAS	KRAS : SMAD3	0.366023	1.61042	184	5	38	15	Co_Occurence	5/53	0.998836	1	1.08441	383	14	412	12	Co_Occurence	14/424	1	0.523337	0.605491	271	3	224	6	Mutually_Exclusive	3/230	1	0.385414	1.95861	86	10	146	3	Co_Occurence	10/149	1	0.52927	1.65078	37	7	39	4	Co_Occurence	7/43	1	1	0.759107
SLC46A3	HLA-B	HLA-B : SLC46A3	0.366317	0.585242	157	5	56	24	Mutually_Exclusive	5/80	0.998836	1	0	792	0	24	5	Mutually_Exclusive	0/29	1	1	0	485	0	16	3	Mutually_Exclusive	0/19	1	1	0	236	0	7	2	Mutually_Exclusive	0/9	1	1	0	84	0	2	1	Mutually_Exclusive	0/3	1	1	0
AXIN2	AKT1	AKT1 : AXIN2	0.367037	0.599925	157	5	23	57	Mutually_Exclusive	5/80	0.998836	1	0	784	0	15	22	Mutually_Exclusive	0/37	1	1	0	489	0	3	12	Mutually_Exclusive	0/15	1	1	0	228	0	11	6	Mutually_Exclusive	0/17	1	1	0	78	0	6	3	Mutually_Exclusive	0/9	1	1	0
ASXL1	ZFP36L2	ASXL1 : ZFP36L2	0.367235	0.735048	111	20	48	63	Mutually_Exclusive	20/111	0.998836	0.387123	0	738	0	66	17	Mutually_Exclusive	0/83	1	1	0	455	0	42	7	Mutually_Exclusive	0/49	1	1	0	217	0	19	9	Mutually_Exclusive	0/28	1	1	0	76	0	7	4	Mutually_Exclusive	0/11	1	1	0
ZNF554	FLCN	FLCN : ZNF554	0.367386	2.37671	187	3	47	5	Co_Occurence	3/52	0.998836
ERBB2	BCL9	BCL9 : ERBB2	0.367716	1.37182	136	16	66	24	Co_Occurence	16/90	0.998836	0.5932	1.16189	767	1	33	20	Co_Occurence	1/53	1	0.476717	1.67285	469	1	20	14	Co_Occurence	1/34	1	1	0	230	0	10	5	Mutually_Exclusive	0/15	1										1	0
AKT1	PTEN	AKT1 : PTEN	0.369016	1.52734	157	10	57	18	Co_Occurence	10/75	0.998836	0.385501	2.22831	781	1	25	14	Co_Occurence	1/39	1	1	0	491	0	10	3	Mutually_Exclusive	0/13	1	0.508383	1.56795	220	1	14	10	Co_Occurence	1/24	1	1	0	74	0	7	6	Mutually_Exclusive	0/13	1	1	0
BCL9	BAX	BAX : BCL9	0.369491	1.33406	117	27	43	55	Co_Occurence	27/98	0.998836	1	0	780	0	7	34	Mutually_Exclusive	0/41	1	1	0	479	0	4	21	Mutually_Exclusive	0/25	1	1	0	232	0	3	10	Mutually_Exclusive	0/13	1										1	0
CYP2A6	APC	APC : CYP2A6	0.369941	1.5759	125	12	95	10	Co_Occurence	12/105	0.998836	0.611927	Inf	143	7	671	0	Co_Occurence	7/671	1	1	Inf	45	6	453	0	Co_Occurence	6/453	1	1	Inf	80	1	164	0	Co_Occurence	1/164	1	1	Inf	38	1	48	0	Co_Occurence	1/48	1	1	Inf
PIGR	KLF5	KLF5 : PIGR	0.369999	1.72854	208	2	12	20	Co_Occurence	2/32	0.998836	1	0	785	0	24	12	Mutually_Exclusive	0/36	1	1	0	481	0	17	6	Mutually_Exclusive	0/23	1	1	0	235	0	4	6	Mutually_Exclusive	0/10	1	1	0	82	0	1	4	Mutually_Exclusive	0/5	1	1	0
RFX5	RPL10	RFX5 : RPL10	0.370093	1.59656	176	5	11	50	Co_Occurence	5/61	0.998836	0.0915919	13.2265	803	1	12	5	Co_Occurence	1/17	1	0.0957124	13.3502	490	1	9	4	Co_Occurence	1/13	1	1	0	242	0	2	1	Mutually_Exclusive	0/3	1										1	0
[truncated: 2,887 more rows]
[truncated: 70 more columns]
