# Supplementary material for: Prognostic genome and transcriptome signatures in colorectal cancers
Source: Nature. 2024 Aug 7;633(8028):137–46. doi: 10.1038/s41586-024-07769-3 (PMC11374687; doi:10.1038/s41586-024-07769-3)
Supplement: Supplementary file 3 — Supplementary Tables 1–4, 7–16 and 18–30. [file 41586_2024_7769_MOESM3_ESM.zip › Supplementary_Table_09.xlsx]

## Sheet: Sheet1
Supplementary Table 9. Evolutionary timing analyses by subgroups of non-hypermutated tumours.
Group	Subgroup	Tumours		TP53	APC	KRAS	ZFP36L2	loss_17p	BRAF	loss_18p	NRAS	loss_18q	SOX9	loss_15q	loss_22q	gain_8q	gain_12p	gain_17q	gain_19p	WGD	gain_12q	gain_1q	gain_19q	HLA-A	GNAS	gain_6p	gain_16p	gain_16q	TRPS1	CYP2A6	FBXW7	TCF7L2	ARID1A	gain_9p	gain_6q	loss_10q	ERBB3	CEP170	MAP3K21	loss_20p	loss_17q	ATM	loss_1p	gain_20p	gain_5p	loss_3p	loss_8p	loss_19p	gain_20q
Patient Age	≤65 years	255		Early	Early	Early	Early	Early	Early	Early		Early					Late	Late		Late	Late					Late	Late		Early		Early	Early	Early	Late	Late	Late	Late	Late
	66-79 years	361		Early	Early	Early	Early	Early	Early	Early	Early	Early	Early	Early	Early	Late	Late	Late	Late	Late	Late	Late	Late	Late	Late	Late	Late	Late	Late	Late
	≥80 years	185		Early	Early	Early		Early	Early			Early		Early		Late	Late	Late	Late		Late				Late	Late						Early		Late				Late	Early	Early	Early	Early	Late	Late	Late
Tumour Site	Right Colon	291		Early	Early	Early	Early	Early	Early	Early		Early			Early	Late	Late	Late	Late	Late	Late		Late		Late	Late	Late	Late										Late						Late
	Left Colon	243		Early	Early	Early	Early	Early		Early	Early	Early						Late		Late		Late				Late	Late	Late			Early	Early	Early	Late											Late
	Rectum	267		Early	Early	Early	Early	Early	Early	Early		Early	Early	Early			Late				Late				Late	Late	Late		Late		Early			Late		Late				Early
Stage	Stage I	103		Early	Early	Early	Early	Early	Early	Early	Early	Early	Early	Early			Late		Late		Late		Late		Late		Late		Late		Early					Late	Early			Early			Late		Late
	Stage II	254		Early	Early	Early		Early	Early	Early	Early	Early		Early		Late		Late	Late		Late	Late	Late	Late	Late	Late						Early
	Stage III	347		Early	Early	Early	Early	Early	Early	Early		Early	Early				Late	Late		Late	Late	Late			Late	Late	Late	Late	Late			Early		Late				Late				Early
	Stage IV	97		Early	Early	Early	Early	Early		Early		Early			Early	Late	Late	Late	Late	Late	Late	Late	Late						Late			Late		Late								Late			Late		Early
CMS	CMS1	17		Early	Early			Early	Early	Early		Early			Early	Late	Late	Late							Late	Late								Late										Late		Early	Early	Late	Late
	CMS2	282		Early	Early	Early	Early	Early		Early	Early	Early	Early				Late	Late		Late		Late			Late	Late	Late	Late	Late		Early	Early		Late		Late		Late		Early
	CMS3	116		Early	Early	Early	Late		Early					Early		Late	Late		Late		Late	Late	Late			Late			Late				Early	Late		Early								Late		Late			Late
	CMS4	239		Early	Early	Early	Early	Early	Early	Early		Early			Early			Late		Late		Late	Late		Late	Late					Early				Late			Late			Early
CRPS	CRPS1	85		Early	Early	Early		Early	Early	Early					Early	Late	Late	Late			Late		Late		Late	Late			Late				Late	Late				Late			Early			Late		Late			Late
	CRPS2	288		Early	Early	Early	Early	Early		Early	Early	Early	Early	Early		Late		Late	Late	Late		Late				Late	Late	Late			Early	Early			Late			Late	Early			Early			Late
	CRPS3	213		Early	Early	Early	Early	Early		Early	Early	Early	Early			Late	Late	Late		Late				Late	Late	Late	Late	Late	Late		Early		Early	Late		Late		Late	Early	Early
	CRPS4	116		Early	Early	Early		Early	Early			Early	Early		Early			Late		Late	Late	Late			Late	Late					Early				Late			Late			Early				Late
	CRPS5	99		Early	Early	Early	Late	Early	Early					Early			Late		Late		Late	Late	Late		Late	Late			Late		Late	Early				Early	Early				Early			Late					Late
iCMS	iCMS2	502		Early	Early	Early	Early	Early		Early	Early	Early	Early				Late	Late	Late	Late		Late			Late	Late	Late	Late			Early	Early			Late	Late		Late
	iCMS3	231		Early	Early	Early		Early	Early						Early	Late	Late	Late	Late		Late	Late	Late		Late	Late			Late					Late		Early					Early			Late		Late			Late
[truncated: 54 more columns]
