# Supplementary material for: Prognostic genome and transcriptome signatures in colorectal cancers
Source: Nature. 2024 Aug 7;633(8028):137–46. doi: 10.1038/s41586-024-07769-3 (PMC11374687; doi:10.1038/s41586-024-07769-3)
Supplement: Supplementary file 3 — Supplementary Tables 1–4, 7–16 and 18–30. [file 41586_2024_7769_MOESM3_ESM.zip › Supplementary_Table_13.xlsx]

## Sheet: Sheet1
Supplementary Table 13. Activities of de novo and Cosmic decomposed mutational signatures by patient tumour.
DNA Tumor Sample Barcode	Single-Base Substitution (SBS) Mutational Signatures
	De novo Samples Refit								De novo signatures activity																											Decomposed Cosmic signatures activity
	Total Mutations	Cosine Similarity	L1 Norm	L1 Norm %	L2 Norm	L2 Norm %	KL Divergence	Correlation	SBS96A	SBS96B	SBS96C	SBS96D	SBS96E	SBS96F	SBS96G	SBS96H	SBS96I	SBS96J	SBS96K	SBS96L	SBS96M	SBS96N	SBS96O	SBS96P	SBS96Q	SBS96R	SBS96S	SBS96T	SBS96U	SBS96V	SBS96W	SBS96X	SBS96Y	SBS96Z	SBS96AA	SBS1	SBS2	SBS3	SBS5	SBS7b	SBS7c	SBS8	SBS10a	SBS10b	SBS13	SBS14	SBS15	SBS17a	SBS17b
CRC-SW-U0001-T	14094	0.987	2560.53	0.18168	350.22	0.1665	0.03045	0.976	0	0	2797	0	0	0	1599	0	1422	0	2569	1690	0	0	0	1603	746	1664	0	0	0	0	0	0	0	0	0	2821	0	0	6217	0	0	0	0	0	0	0	0	0	0
CRC-SW-U0002-T	26243	0.988	4003.46	0.15255	566.447	0.17135	0.02434	0.978	3955	0	1532	0	0	0	0	0	1796	0	0	2476	0	1428	0	3405	0	2086	0	0	0	1867	2096	1837	0	3759	0	2815	0	0	9283	0	0	0	0	0	0	0	0	0	0
CRC-SW-U0004-T	13544	0.991	2153.3	0.15899	287.787	0.13718	0.02934	0.985	0	565	3050	0	0	0	0	0	1206	0	2190	0	1844	0	1551	1448	0	829	0	0	0	0	0	0	857	0	0	3124	0	0	7668	0	0	0	0	0	0	0	0	0	0
CRC-SW-U0005-TB	24454	0.991	6139.31	0.25106	1018.03	0.19332	0.06948	0.991	0	0	2415	0	0	0	0	0	1965	2793	0	0	0	10176	0	0	4058	3045	0	0	0	0	0	0	0	0	0	2798	0	0	10769	0	0	0	0	0	0	0	0	2139	8748
CRC-SW-U0006-TB	25312	0.983	5370.8	0.21218	721.119	0.20892	0.03895	0.973	4833	1297	1399	0	0	0	0	0	5046	0	0	0	0	2074	0	3857	0	0	0	0	1591	2707	0	2504	0	0	0	2387	0	0	7429	0	0	0	0	0	0	0	0	819	1342
CRC-SW-U0007-TB	21504	0.988	3377.01	0.15704	462.117	0.16235	0.02469	0.973	0	0	2660	0	1116	1531	0	0	1704	0	0	2008	5546	0	3251	0	0	1290	0	0	1142	0	1250	0	0	0	0	2619	0	0	18885	0	0	0	0	0	0	0	0	0	0
CRC-SW-U0008-TB	13093	0.985	2766.69	0.21131	389.395	0.1841	0.06002	0.978	0	0	3120	0	0	0	0	0	2639	0	2742	0	1940	0	0	1655	0	0	0	0	0	0	0	994	0	0	0	3133	0	0	6227	0	0	0	0	0	0	0	0	0	0
CRC-SW-U0012-TB	11307	0.991	2096.89	0.18545	307.163	0.1529	0.04611	0.988	0	0	3336	0	0	0	0	0	2063	0	2153	985	0	0	0	0	670	799	0	0	0	0	1298	0	0	0	0	3221	0	0	3772	0	0	0	0	0	0	0	0	0	0
CRC-SW-U0020-TB	29516	0.993	5640.61	0.1911	851.079	0.148	0.04004	0.993	0	1353	1522	0	0	0	0	0	0	2708	0	0	0	8775	0	5553	4593	0	0	0	5008	0	0	0	0	0	0	2257	0	0	7351	0	0	6119	0	0	0	0	0	4069	6814
CRC-SW-U0023-TB	10126	0.992	1853.36	0.18303	248.54	0.13824	0.04545	0.99	0	529	2692	0	0	0	0	569	1989	0	1785	1463	0	0	0	1096	0	0	0	0	0	0	0	0	0	0	0	2644	0	0	4104	0	0	0	0	0	0	0	0	0	0
CRC-SW-U0030-T	31316	0.986	5779.45	0.18455	763.78	0.18036	0.03352	0.975	4356	1799	2104	0	0	0	0	0	4716	0	5217	4019	0	0	0	3968	0	5133	0	0	0	0	0	0	0	0	0	3735	0	0	18232	0	0	0	0	0	0	0	0	0	0
CRC-SW-U0038-TB	10855	0.994	1974.12	0.18186	268.249	0.13736	0.04015	0.992	0	585	2913	422	0	0	1091	0	2601	0	0	1666	0	0	0	0	0	835	738	0	0	0	0	0	0	0	0	2929	0	0	4275	0	0	0	0	0	0	0	0	0	0
CRC-SW-U0046-TB	20323	0.985	3651.99	0.1797	484.562	0.17966	0.03322	0.965	0	0	2961	0	1343	0	0	0	0	0	0	0	2876	517	0	3137	0	0	1220	3955	0	2328	0	1982	0	0	0	2948	0	0	7454	0	0	4536	0	0	0	0	0	0	0
CRC-SW-U0054-TB	46418	0.989	7239.15	0.15596	1117.66	0.16259	0.02533	0.982	6197	0	0	0	0	0	0	0	2491	0	0	0	0	0	0	0	0	4658	0	0	0	14923	2304	4950	0	0	10890	1158	0	0	7317	0	0	0	0	0	0	0	0	0	0
CRC-SW-U0057-TB	16240	0.991	2573.38	0.15846	353.787	0.14483	0.02388	0.985	0	836	2821	676	0	0	0	861	2028	0	0	1466	2337	1012	1233	0	0	1371	1594	0	0	0	0	0	0	0	0	3089	0	0	7852	0	0	0	0	0	0	0	0	0	733
CRC-SW-U0062-TB	24142	0.987	3955.99	0.16386	547.664	0.1676	0.0349	0.971	0	0	3246	0	0	0	0	0	3280	0	4202	0	0	920	1796	0	897	0	0	6115	0	0	0	1706	1975	0	0	3601	0	8008	6989	0	0	0	0	0	0	0	0	0	0
CRC-SW-U0066-T	12698	0.989	2247.32	0.17698	335.33	0.15852	0.04481	0.983	0	0	3282	0	0	0	1182	0	2043	0	1808	1769	0	0	0	1301	0	1310	0	0	0	0	0	0	0	0	0	3342	0	0	6317	0	0	0	0	0	0	0	0	0	0
CRC-SW-U0067-T	92940	0.992	14891.5	0.16023	2209.18	0.14574	0.02779	0.989	41060	0	8400	4049	0	0	7643	6352	9281	0	12775	0	0	3374	0	0	0	0	0	0	0	0	0	0	0	0	0	17790	0	0	39558	0	0	0	0	0	0	0	0	0	0
CRC-SW-U0069-T	131034	0.989	25687	0.19603	3808.49	0.18706	0.04657	0.988	63747	0	5860	6564	0	0	28325	10821	9930	0	0	0	0	5784	0	0	0	0	0	0	0	0	0	0	0	0	0	19546	0	0	44697	0	0	0	0	0	0	0	0	0	0
CRC-SW-U0070-T	16896	0.992	2746.42	0.16255	375.621	0.14221	0.02776	0.988	0	951	3492	0	1192	0	1859	0	3410	0	0	1935	0	804	0	0	0	1229	1178	0	0	0	841	0	0	0	0	3415	0	0	8304	0	0	0	0	0	0	0	0	0	0
CRC-SW-U0072-T	151851	0.994	22031.2	0.14508	3499.19	0.12747	0.03038	0.993	55508	0	0	31047	0	14757	0	10052	9579	24098	0	0	0	6806	0	0	0	0	0	0	0	0	0	0	0	0	0	6283	0	0	63225	0	0	0	0	0	0	0	51272	0	0
CRC-SW-U0073-T	45925	0.992	7727.29	0.16826	1270.54	0.15281	0.04002	0.99	7101	0	2504	0	0	0	0	0	0	0	0	3354	0	5245	0	0	0	3919	0	0	0	0	23798	0	0	0	0	3224	0	0	16679	0	0	0	0	0	0	0	0	0	3578
CRC-SW-U0074-T	14639	0.989	2787.58	0.19042	379.576	0.16617	0.0453	0.983	0	0	3476	0	791	0	1641	0	1856	0	0	1277	0	722	0	1927	884	0	988	0	0	0	0	1073	0	0	0	3268	0	0	5278	0	0	0	0	0	0	0	0	0	0
CRC-SW-U0075-T	125941	0.996	16768.7	0.13315	2540.45	0.11921	0.0226	0.995	52371	0	5546	9026	11256	0	22243	18556	6939	0	0	0	0	0	0	0	0	0	0	0	0	0	0	0	0	0	0	17571	0	0	43267	0	0	0	0	0	0	0	0	0	0
CRC-SW-U0077-T	38380	0.995	5160.06	0.13445	719.114	0.11492	0.01879	0.994	4369	2061	6414	0	0	0	0	2098	10232	0	4064	2946	0	1330	0	0	0	2420	2441	0	0	0	0	0	0	0	0	7712	0	0	15161	0	0	0	0	0	0	0	0	0	0
CRC-SW-U0078-T	11181	0.992	1665.74	0.14898	246.795	0.13821	0.02614	0.988	0	0	2745	0	0	0	1082	0	1284	0	1819	1158	0	0	1250	0	439	1400	0	0	0	0	0	0	0	0	0	2725	0	0	6785	0	0	0	0	0	0	0	0	0	0
CRC-SW-U0079-T	57161	0.989	9515.69	0.16647	1235.08	0.1482	0.02497	0.979	7412	0	0	0	0	0	0	0	0	0	0	0	0	10316	0	5640	3864	0	2682	12383	0	0	0	4828	0	0	10032	3484	0	0	18872	0	0	12095	0	0	0	0	0	2146	9060
CRC-SW-U0080-T	29477	0.996	4688.05	0.15904	666.748	0.1026	0.02937	0.996	0	0	3030	0	0	0	2172	0	2139	0	0	2264	0	11723	0	0	2527	2141	0	0	3476	0	0	0	0	0	0	3510	0	0	11569	0	0	0	0	0	0	0	0	4075	10323
CRC-SW-U0081-T	33303	0.987	6223.06	0.18686	890.547	0.18249	0.05181	0.979	0	0	6644	0	2561	0	0	0	4817	0	0	5637	9358	0	0	0	0	0	0	0	1713	0	2569	0	0	0	0	5916	0	0	22228	0	0	0	0	0	0	0	0	0	0
CRC-SW-U0082-T	179971	0.995	28142.1	0.15637	4321.38	0.14023	0.03198	0.995	69424	5944	14891	16390	20008	20082	0	21373	0	0	0	0	0	11854	0	0	0	0	0	0	0	0	0	0	0	0	0	23134	0	0	55257	0	0	0	0	0	0	0	21133	0	9297
CRC-SW-U0083-T	55384	0.977	14634.2	0.26423	2207.89	0.21926	0.07825	0.966	0	9693	0	0	0	0	0	16045	10945	0	18699	0	0	0	0	0	0	0	0	0	0	0	0	0	0	0	0	4346	0	0	13665	0	0	0	7639	0	0	0	0	0	0
CRC-SW-U0085-T	19815	0.988	3393.98	0.17128	500.336	0.16548	0.03316	0.979	0	0	3963	0	0	0	2241	0	3788	0	3088	2032	0	0	0	2046	1148	1503	0	0	0	0	0	0	0	0	0	4209	0	0	10283	0	0	0	0	0	0	0	0	0	0
CRC-SW-U0086-T	23143	0.995	2589.2	0.11188	372.476	0.10914	0.01385	0.99	0	0	4113	0	0	0	1583	946	3088	0	2894	1806	0	0	0	1954	847	2079	0	0	0	0	1089	0	0	2738	0	4821	0	0	12909	0	0	0	0	0	0	0	0	0	0
CRC-SW-U0087-T	112071	0.996	14691.2	0.13109	2172.15	0.11389	0.02148	0.995	42363	0	4735	12194	7687	0	17852	10160	0	0	13489	0	0	3587	0	0	0	0	0	0	0	0	0	0	0	0	0	10626	0	0	44189	0	0	0	0	0	0	0	16143	0	0
CRC-SW-U0088-T	19032	0.981	4035.58	0.21204	529.19	0.20004	0.04758	0.96	0	0	3149	619	0	0	0	1025	0	0	0	0	4067	0	0	3075	0	0	0	5727	0	0	0	0	1367	0	0	3614	0	0	9033	0	0	6385	0	0	0	0	0	0	0
CRC-SW-U0089-T	131752	0.992	20604.8	0.15639	3293.61	0.15547	0.04082	0.99	57402	0	5584	5165	0	10051	22765	23460	7322	0	0	0	0	0	0	0	0	0	0	0	0	0	0	0	0	0	0	18082	0	0	37090	0	0	0	0	0	0	0	0	0	0
CRC-SW-U0091-T	97220	0.996	11688.7	0.12023	2009.69	0.09918	0.0173	0.996	44226	0	12382	17346	0	0	0	0	0	9614	10621	0	0	3027	0	0	0	0	0	0	0	0	0	0	0	0	0	16554	0	0	20798	0	0	0	0	0	0	0	29125	0	0
CRC-SW-U0092-T	100886	0.997	9137.88	0.09058	1349.92	0.08412	0.01407	0.995	22785	0	4067	9870	6571	7662	8571	7735	5790	6594	10925	0	0	7121	0	0	3190	0	0	0	0	0	0	0	0	0	0	7509	0	0	39877	0	0	0	0	0	0	0	16548	3294	6509
CRC-SW-U0094-T	22214	0.988	5104.18	0.22977	708.89	0.19771	0.05983	0.985	3900	1556	3815	1047	0	0	0	0	4373	0	0	3584	0	0	0	0	0	2255	1679	0	0	0	0	0	0	0	0	4839	0	0	10624	0	0	0	0	0	0	0	0	0	0
CRC-SW-U0095-T	18205	0.98	4211.36	0.23133	629.545	0.22487	0.06408	0.97	0	0	3962	0	0	0	0	0	2723	0	4011	2649	0	0	0	0	0	2358	0	0	0	0	2500	0	0	0	0	3732	0	0	11144	0	0	0	0	0	0	0	0	0	0
CRC-SW-U0096-T	21657	0.987	4074.5	0.18814	546.407	0.1678	0.03708	0.978	2576	0	3798	0	0	0	0	0	2700	0	2294	0	0	0	0	2027	0	0	0	0	0	1363	0	2087	4808	0	0	3796	0	0	6083	0	0	0	0	0	0	0	0	0	0
CRC-SW-U0097-T	14526	0.985	2636.07	0.18147	362.19	0.19269	0.03463	0.97	1944	0	1170	0	0	0	0	0	2093	0	0	0	5269	0	2253	0	0	0	0	0	870	0	0	923	0	0	0	1515	0	0	11017	0	0	0	0	0	0	0	0	0	0
CRC-SW-U0098-T	146615	0.99	27882	0.19017	4119.35	0.1555	0.04611	0.986	85414	0	10371	16130	0	14740	0	0	0	0	0	0	0	0	0	0	0	0	0	19958	0	0	0	0	0	0	0	23256	0	0	56143	0	0	0	0	0	0	0	20878	0	0
CRC-SW-U0099-T	154683	0.988	27221.4	0.17598	4154.07	0.17011	0.03971	0.983	29794	0	16191	12873	17230	0	28527	8623	0	0	0	23224	0	0	0	0	0	0	8647	0	0	0	0	9570	0	0	0	24554	0	0	82012	0	0	0	0	0	0	0	0	0	0
CRC-SW-U0100-T	25312	0.99	3883.42	0.15342	555.931	0.14942	0.02585	0.982	0	1008	4322	0	1496	0	2323	0	4369	0	0	2550	0	0	0	3446	0	2397	0	0	1101	2296	0	0	0	0	0	4272	0	0	7839	0	0	0	0	0	0	0	0	0	0
CRC-SW-U0101-T	99180	0.995	15038.8	0.15163	2210.22	0.13161	0.03828	0.995	50008	0	10011	4025	0	7006	14731	8194	5201	0	0	0	0	0	0	0	0	0	0	0	0	0	0	0	0	0	0	19276	0	0	21205	0	0	0	0	0	0	0	0	0	0
CRC-SW-U0102-T	11127	0.987	2207.91	0.19843	300.132	0.17209	0.04821	0.98	0	0	2467	0	0	0	0	0	1813	0	2215	1047	0	0	892	0	547	0	0	2143	0	0	0	0	0	0	0	2515	0	0	5731	0	0	0	0	0	0	0	0	0	0
CRC-SW-U0103-T	20847	0.991	2948.04	0.14141	403.067	0.14399	0.0201	0.98	0	0	2360	0	1070	0	0	0	1353	0	0	2361	0	559	1445	1705	1389	1273	1186	0	0	3066	1018	0	0	0	2054	2183	0	0	6617	0	0	0	0	0	0	0	0	0	0
CRC-SW-U0104-T	110702	0.992	17606.5	0.15904	3222.06	0.15317	0.03764	0.991	72007	0	0	18532	0	0	0	12267	7893	0	0	0	0	0	0	0	0	0	0	0	0	0	0	0	0	0	0	13244	0	0	23052	0	0	0	0	0	0	0	23775	0	0
CRC-SW-U0105-T	153140	0.998	16347.4	0.10675	2397.24	0.09006	0.02073	0.997	79926	0	12605	6242	8669	10287	14640	12676	8091	0	0	0	0	0	0	0	0	0	0	0	0	0	0	0	0	0	0	27431	0	0	54730	0	0	0	0	0	0	0	0	0	0
CRC-SW-U0106-T	323306	0.993	47509.2	0.14695	7697.61	0.14141	0.04262	0.99	92845	0	0	0	0	142362	43029	0	0	0	45068	0	0	0	0	0	0	0	0	0	0	0	0	0	0	0	0	18110	0	0	140717	0	0	0	0	0	0	0	0	0	0
CRC-SW-U0107-T	13449	0.989	2568.19	0.19096	333.687	0.16327	0.03918	0.983	2019	773	2067	0	0	0	0	0	2066	0	1972	2167	0	0	0	1288	0	1093	0	0	0	0	0	0	0	0	0	2556	0	0	7259	0	0	0	0	0	0	0	0	0	0
CRC-SW-U0108-T	21598	0.981	4585.82	0.21233	677.034	0.20625	0.06178	0.97	0	1050	3896	0	0	0	0	0	5033	0	4972	0	3020	0	1992	0	0	1631	0	0	0	0	0	0	0	0	0	3954	0	0	10410	0	0	0	0	0	0	0	0	0	0
CRC-SW-U0109-T	650	0.95	236.392	0.36368	32.787	0.32003	0.15718	0.917	121	0	0	0	0	0	0	0	0	0	0	0	0	0	363	0	0	0	0	164	0	0	0	0	0	0	0	10	0	0	365	0	0	0	0	0	0	0	0	0	0
CRC-SW-U0110-T	13184	0.993	2423.86	0.18385	338.744	0.14803	0.04995	0.991	0	566	3874	0	904	0	1512	0	2059	0	0	1734	0	0	0	1410	0	0	1120	0	0	0	0	0	0	0	0	3624	0	0	6135	0	0	0	0	0	0	0	0	0	0
CRC-SW-U0111-T	142239	0.991	24194.7	0.1701	3670.5	0.15252	0.04819	0.989	64528	0	0	19664	0	0	21456	11586	9913	15089	0	0	0	0	0	0	0	0	0	0	0	0	0	0	0	0	0	15194	0	0	39334	0	0	0	0	0	0	0	27397	0	0
CRC-SW-U0112-T	359864	0.991	73949.6	0.20549	10691.4	0.16503	0.04904	0.989	0	0	0	90133	44493	0	50352	0	0	75854	51621	0	0	25118	0	0	22290	0	0	0	0	0	0	0	0	0	0	0	0	0	121343	0	0	0	0	0	0	0	134706	0	21440
CRC-SW-U0113-T	19261	0.984	4508.23	0.23406	579.369	0.19825	0.07074	0.975	3345	0	3546	0	0	1837	0	0	2446	0	0	3284	0	0	0	0	0	0	0	4800	0	0	0	0	0	0	0	4019	0	0	11556	0	0	0	0	0	0	0	0	0	0
CRC-SW-U0114-T	17062	0.993	2468.75	0.14469	326.594	0.12469	0.02118	0.988	2217	0	3397	0	0	0	1305	0	1634	0	0	1118	0	436	0	1657	0	0	0	2762	0	1319	0	1212	0	0	0	3749	0	0	7014	0	0	0	0	0	0	0	0	0	0
CRC-SW-U0115-T	184867	0.993	26921.1	0.14562	4119.96	0.14032	0.03228	0.99	32261	0	9452	0	12603	48098	58166	15311	8972	0	0	0	0	0	0	0	0	0	0	0	0	0	0	0	0	0	0	13753	0	0	45891	0	0	0	0	0	0	0	0	0	0
CRC-SW-U0116-T	28973	0.988	4452.33	0.15367	608.274	0.15539	0.02524	0.974	0	0	2656	0	0	0	2070	0	2599	0	4655	0	0	0	0	3182	1019	4214	0	0	0	0	0	3455	0	0	5119	3197	939	0	10878	0	0	0	0	0	2319	0	0	0	0
CRC-SW-U0117-T	141449	0.993	21698.3	0.1534	3431.59	0.14477	0.0317	0.992	73467	0	10320	6163	0	0	31783	11844	7870	0	0	0	0	0	0	0	0	0	0	0	0	0	0	0	0	0	0	23095	0	0	62868	0	0	0	0	0	0	0	0	0	0
CRC-SW-U0118-T	5452	0.981	1246.28	0.22859	178.795	0.21086	0.06984	0.971	0	0	1164	0	0	0	0	0	774	0	968	956	0	0	875	712	0	0	0	0	0	0	0	0	0	0	0	1123	0	0	3209	0	0	0	0	0	0	0	0	0	0
CRC-SW-U0119-T	14133	0.988	3108.88	0.21997	445.891	0.17776	0.06509	0.984	0	0	4184	573	0	0	0	0	2174	0	0	1569	0	0	1490	0	0	0	0	2766	0	0	1374	0	0	0	0	4026	0	0	7120	0	0	0	0	0	0	0	0	0	0
CRC-SW-U0120-T	43485	0.991	5603.51	0.12886	753.961	0.13886	0.02177	0.978	0	0	3398	0	0	3246	0	0	2571	0	4813	0	19059	1433	2932	0	1676	0	0	0	2421	0	0	1931	0	0	0	3869	0	0	29762	0	0	0	0	0	0	0	0	0	0
CRC-SW-U0121-T	13526	0.988	2925.17	0.21626	377.964	0.16052	0.05729	0.983	0	813	3865	0	0	0	0	0	1411	0	2609	0	2520	0	0	2304	0	0	0	0	0	0	0	0	0	0	0	3790	0	0	6568	0	0	0	0	0	0	0	0	0	0
CRC-SW-U0122-T	98107	0.994	16115.6	0.16427	2398.64	0.14773	0.03882	0.993	54249	0	5849	4545	0	0	14011	10092	9358	0	0	0	0	0	0	0	0	0	0	0	0	0	0	0	0	0	0	16827	0	0	41274	0	0	0	0	0	0	0	0	0	0
CRC-SW-U0123-T	17176	0.993	2199.83	0.12808	276.988	0.12277	0.0176	0.983	0	0	1887	0	0	0	0	688	1275	0	2370	0	1992	449	974	2608	545	1177	0	0	0	2077	0	1129	0	0	0	2021	0	0	6031	0	0	0	0	0	0	0	0	0	0
CRC-SW-U0124-T	14193	0.991	2881.59	0.20303	453.099	0.1704	0.08029	0.989	0	0	4656	0	1042	0	1510	0	4125	0	0	1977	0	0	0	0	0	0	880	0	0	0	0	0	0	0	0	4138	0	0	5398	0	0	0	0	0	0	0	0	0	0
CRC-SW-U0125-T	18860	0.989	3555.41	0.18852	541.671	0.16352	0.03822	0.985	3468	0	2898	0	0	0	0	0	2537	0	0	0	0	0	0	0	0	0	6446	0	0	1846	1661	0	0	0	0	3186	0	0	4649	0	3334	0	0	0	0	0	0	0	0
CRC-SW-U0126-T	99034	0.997	13469.4	0.13601	2089.12	0.10729	0.02429	0.996	33504	0	0	22844	12217	0	7918	13174	9375	0	0	0	0	0	0	0	0	0	0	0	0	0	0	0	0	0	0	3951	0	0	26973	0	0	0	0	0	0	9556	34934	0	0
CRC-SW-U0127-T	13261	0.989	2229.29	0.16811	292.659	0.15467	0.02696	0.978	0	0	2154	0	0	0	1418	0	1467	0	2120	1238	0	975	0	1509	797	1580	0	0	0	0	0	0	0	0	0	2237	0	0	5370	0	0	0	0	0	0	0	0	0	692
CRC-SW-U0128-T	12892	0.987	3011.04	0.23356	435.704	0.19344	0.07738	0.983	0	0	3452	822	0	0	0	0	2529	0	0	2387	0	0	0	0	0	0	990	0	0	0	1403	0	0	0	1305	3414	0	0	6595	0	0	0	0	0	0	0	0	0	0
CRC-SW-U0129-T	28852	0.984	5292.29	0.18343	727.551	0.18999	0.03922	0.968	0	1239	3489	0	0	0	2645	0	3270	0	5093	2559	0	0	0	4752	0	3259	0	0	0	2541	0	0	0	0	0	3702	0	0	10269	0	0	0	0	0	0	0	0	0	0
CRC-SW-U0131-T	21509	0.99	3628.51	0.1687	503.611	0.15715	0.03097	0.984	2748	882	3534	0	0	0	0	0	2803	0	3069	2469	0	1115	0	3092	0	1793	0	0	0	0	0	0	0	0	0	4413	0	0	11581	0	0	0	0	0	0	0	0	0	0
CRC-SW-U0132-T	8794	0.989	1760.95	0.20024	267.916	0.17608	0.05597	0.986	1408	549	2227	0	0	0	714	0	1597	0	0	962	0	0	0	1334	0	0	0	0	0	0	0	0	0	0	0	2339	0	0	3915	0	0	0	0	0	0	0	0	0	0
CRC-SW-U0133-T	111979	0.996	14861.6	0.13272	2288.54	0.11258	0.02644	0.995	43887	0	7734	15046	9763	0	11119	7334	6394	10699	0	0	0	0	0	0	0	0	0	0	0	0	0	0	0	0	0	13614	0	0	38190	0	0	0	0	0	0	0	23208	0	0
CRC-SW-U0134-T	26021	0.993	3783.82	0.14541	491.805	0.12966	0.02453	0.99	3106	1191	3213	843	0	0	1760	0	4412	0	0	4445	0	1242	0	0	0	3016	1488	0	0	1299	0	0	0	0	0	4443	0	0	14575	0	0	0	0	0	0	0	0	0	0
CRC-SW-U0135-T	29918	0.988	5235.65	0.175	719.465	0.16567	0.03218	0.978	0	1325	5049	0	1925	0	3717	0	4889	0	0	3595	0	0	0	3489	0	2998	0	0	0	2926	0	0	0	0	0	4834	0	0	10581	0	0	0	0	0	0	0	0	0	0
CRC-SW-U0136-T	11891	0.995	1624.07	0.13658	220.125	0.10794	0.02044	0.994	0	480	3050	390	720	0	1270	0	1652	0	0	1774	0	0	0	1055	0	852	642	0	0	0	0	0	0	0	0	3162	0	0	5724	0	0	0	0	0	0	0	0	0	0
CRC-SW-U0137-T	8790	0.987	1991.84	0.2266	290.546	0.18833	0.07569	0.984	0	0	2697	0	0	0	0	0	1023	0	2054	1212	0	0	0	1186	0	0	0	0	0	0	0	615	0	0	0	2525	0	0	4615	0	0	0	0	0	0	0	0	0	0
CRC-SW-U0138-T	17905	0.992	2910.4	0.16255	398.905	0.13734	0.03941	0.989	0	800	4233	548	0	0	0	973	1677	0	0	0	3833	0	0	1850	0	0	1945	0	0	0	1089	951	0	0	0	4201	0	0	7970	0	1415	0	0	0	0	0	0	0	0
CRC-SW-U0139-T	17411	0.992	2669.26	0.15331	358.71	0.13153	0.02963	0.986	0	0	3381	0	0	0	0	0	1394	0	2512	1680	0	1545	1151	1469	1007	0	0	0	965	0	0	2302	0	0	0	3575	1176	0	7242	0	0	0	0	0	678	0	0	859	1424
CRC-SW-U0140-T	22813	0.992	2969.55	0.13017	403.718	0.13153	0.01867	0.982	0	0	2943	0	0	0	1708	0	1480	0	3007	2760	0	1332	0	3017	790	3853	0	0	0	1917	0	0	0	0	0	3226	0	0	7914	0	0	4248	0	0	0	0	0	0	0
CRC-SW-U0141-T	17789	0.995	1930.1	0.1085	268.358	0.10501	0.01294	0.99	1453	0	2329	0	0	0	1206	0	2344	0	1943	1554	0	1620	0	1661	823	1921	0	0	0	0	0	928	0	0	0	2990	0	0	9651	0	0	0	0	0	0	0	0	0	1483
CRC-SW-U0142-T	115347	0.995	16282.4	0.14116	2536.68	0.12587	0.02681	0.994	51755	0	8942	12486	0	13681	11930	7870	8680	0	0	0	0	0	0	0	0	0	0	0	0	0	0	0	0	0	0	16331	0	0	48446	0	0	0	0	0	0	0	16559	0	0
CRC-SW-U0143-T	17900	0.988	3202.41	0.17891	452.649	0.15979	0.03595	0.981	0	1032	3797	0	0	0	1452	0	2659	0	3711	1442	0	0	0	1949	0	1853	0	0	0	0	0	0	0	0	0	4043	0	0	8672	0	0	0	0	0	0	0	0	0	0
CRC-SW-U0144-T	22697	0.988	3635.88	0.16019	491.773	0.15994	0.02664	0.976	2198	971	2517	0	0	0	0	0	2080	0	2222	0	2502	572	0	3664	0	4000	0	0	0	1966	0	0	0	0	0	3157	0	0	6889	0	0	0	0	0	0	0	0	0	0
CRC-SW-U0145-T	13553	0.988	2509.86	0.18519	341.889	0.16108	0.04033	0.981	0	803	2965	0	0	0	1183	0	1357	0	2465	1301	0	0	0	1751	0	1724	0	0	0	0	0	0	0	0	0	3137	0	0	7158	0	0	0	0	0	0	0	0	0	0
CRC-SW-U0146-T	141292	0.993	24820.1	0.17567	3802.93	0.15659	0.0453	0.993	53083	0	10277	16484	12757	0	24887	14420	9380	0	0	0	0	0	0	0	0	0	0	0	0	0	0	0	0	0	0	17018	0	0	38035	0	0	0	0	0	0	0	23242	0	0
CRC-SW-U0147-T	17703	0.985	3353.91	0.18945	454.294	0.18265	0.03966	0.971	0	0	2976	0	0	0	0	848	1812	0	2496	0	3215	1161	0	3768	0	0	0	0	0	0	0	1424	0	0	0	3223	0	0	7927	0	0	5691	0	0	0	0	0	0	862
CRC-SW-U0148-T	42488	0.992	4899.9	0.11532	696.555	0.12767	0.02229	0.98	0	0	3838	0	0	1929	0	0	2745	0	5211	2967	14170	0	6098	0	1213	2284	0	0	2030	0	0	0	0	0	0	4353	0	0	38135	0	0	0	0	0	0	0	0	0	0
CRC-SW-U0149-T	22482	0.985	4306.52	0.19155	615.831	0.18379	0.04251	0.975	3997	0	2256	0	0	0	0	0	5142	0	0	2415	0	2799	0	0	1344	0	0	4526	0	0	0	0	0	0	0	3258	0	0	8977	0	0	0	0	0	0	0	0	883	2251
CRC-SW-U0151-T	466279	0.992	65671.3	0.14084	11304.1	0.14231	0.02405	0.988	105250	0	0	0	32054	232099	0	0	0	0	96873	0	0	0	0	0	0	0	0	0	0	0	0	0	0	0	0	20953	0	0	180585	0	0	0	0	0	0	0	0	0	0
CRC-SW-U0152-T	22256	0.995	2938.76	0.13204	442.135	0.11805	0.02499	0.993	0	1567	4418	943	0	0	1794	1281	5017	0	0	3677	0	0	0	0	0	1537	2017	0	0	0	0	0	0	0	0	4832	0	0	9424	0	0	0	0	0	0	0	0	0	0
CRC-SW-U0153-T	11625	0.987	2443.11	0.21016	342.205	0.18203	0.06173	0.982	0	530	2995	0	852	0	0	0	1576	0	0	1068	2502	0	0	0	0	0	1070	0	0	0	0	1027	0	0	0	2773	0	0	6302	0	0	0	0	0	0	0	0	0	0
CRC-SW-U0154-T	124216	0.993	20279.7	0.16326	2970.93	0.15194	0.03765	0.992	32727	0	7184	9333	12939	11136	26817	14111	6354	0	0	0	0	3612	0	0	0	0	0	0	0	0	0	0	0	0	0	16269	0	0	30991	0	0	0	0	0	0	0	0	0	0
CRC-SW-U0155-T	14395	0.989	3093.86	0.21493	406.784	0.16237	0.06447	0.985	0	771	4105	0	0	0	1480	0	1924	0	3018	1204	0	0	0	1889	0	0	0	0	0	0	0	0	0	0	0	3959	0	0	6946	0	0	0	0	0	0	0	0	0	0
CRC-SW-U0156-T	170128	0.994	25884	0.15214	3939.69	0.14187	0.03629	0.994	62507	0	12419	6408	19090	26851	26763	16086	0	0	0	0	0	0	0	0	0	0	0	0	0	0	0	0	0	0	0	21484	0	0	60706	0	0	0	0	0	0	0	0	0	0
CRC-SW-U0157-T	34645	0.99	5356.85	0.15462	737.814	0.15264	0.03243	0.981	0	1390	4642	0	0	0	0	1677	7090	0	0	0	9980	0	5020	0	0	0	1616	0	1506	0	0	1718	0	0	0	4739	0	0	20294	0	0	0	0	0	0	0	0	0	0
CRC-SW-U0158-T	30542	0.994	3854.09	0.12619	492.914	0.11437	0.0182	0.99	0	0	3503	754	1308	0	0	0	3104	0	0	3726	3316	3571	0	0	1818	2831	2119	0	1620	2865	0	0	0	0	0	3838	0	0	9697	0	0	0	0	0	0	0	0	1037	2624
CRC-SW-U0159-T	16730	0.989	2485.54	0.14857	339.867	0.14711	0.02062	0.977	0	0	2151	0	0	0	1418	0	2055	0	3065	1753	0	0	0	1750	612	2000	0	0	0	1922	0	0	0	0	0	2224	0	0	5856	0	0	0	0	0	0	0	0	0	0
CRC-SW-U0161-T	21596	0.992	3280.32	0.1519	441.503	0.13472	0.02547	0.986	0	0	3780	0	1341	1207	0	0	3963	0	0	2425	0	1915	0	0	1786	0	1037	3046	0	0	0	1093	0	0	0	3891	0	0	9395	0	0	0	0	0	0	0	0	557	1699
CRC-SW-U0162-T	139822	0.995	18382.7	0.13147	2755.11	0.12054	0.02367	0.993	65800	0	8131	4714	0	26409	17697	8619	8449	0	0	0	0	0	0	0	0	0	0	0	0	0	0	0	0	0	0	19985	0	0	54683	0	0	0	0	0	0	0	0	0	0
CRC-SW-U0163-T	14581	0.989	2590.01	0.17763	357.192	0.16401	0.03669	0.984	0	0	3043	0	1013	0	1557	0	2064	0	0	1954	0	1472	0	0	0	1372	982	0	0	1121	0	0	0	0	0	2994	0	0	7571	0	0	0	0	0	0	0	0	0	1186
CRC-SW-U0165-T	166548	0.994	22516.9	0.1352	3343.85	0.1234	0.02863	0.991	52301	0	0	22939	0	13818	26734	8785	9353	17604	0	0	0	9003	0	0	6006	0	0	0	0	0	0	0	0	0	0	12458	0	0	37062	0	0	0	0	0	0	0	36948	0	8978
CRC-SW-U0166-T	72340	0.993	11827.4	0.1635	1874.01	0.14539	0.04446	0.991	27052	0	3510	12069	0	0	7763	5886	4645	11411	0	0	0	0	0	0	0	0	0	0	0	0	0	0	0	0	0	7841	0	0	29176	0	0	0	0	0	0	0	18566	0	0
CRC-SW-U0167-T	13341	0.986	2809.03	0.21056	410.029	0.18997	0.04503	0.981	2820	0	2646	0	0	0	0	0	2717	0	0	0	0	1093	0	0	0	0	1247	0	0	957	760	1097	0	0	0	2964	0	0	5093	0	1479	0	0	0	0	0	0	0	796
CRC-SW-U0168-T	29090	0.989	5210.85	0.17913	733.91	0.16128	0.03176	0.983	0	1487	3439	0	1489	0	2595	0	3085	0	0	0	0	1710	0	0	0	3696	2158	0	0	0	0	9426	0	0	0	3754	2270	0	9920	0	0	0	0	0	4832	0	0	0	1377
CRC-SW-U0169-T	35554	0.986	5460.37	0.15358	778.904	0.17251	0.03004	0.962	0	0	3448	0	0	0	0	1661	4642	0	0	0	6363	875	2564	0	0	0	1890	9635	0	0	0	2303	2168	0	0	4039	0	13143	10683	0	0	0	0	0	0	0	0	0	0
CRC-SW-U0170-T	42678	0.991	7800.61	0.18278	1115.33	0.15627	0.03148	0.988	5974	0	1886	0	0	0	0	0	6419	0	0	4177	0	10731	0	0	3454	5135	0	0	4897	0	0	0	0	0	0	3775	0	0	17416	0	0	0	0	0	0	0	0	4236	9163
CRC-SW-U0172-T	20148	0.984	4276.74	0.21227	572.221	0.19148	0.05094	0.974	0	0	4207	0	0	0	0	0	2082	0	2942	0	2767	0	0	2683	0	0	0	0	0	1589	0	1496	0	2377	0	4268	0	0	8067	0	0	0	0	0	0	0	0	0	0
CRC-SW-U0173-T	45087	0.983	8028.09	0.17806	1112.05	0.19526	0.03959	0.961	0	2279	2124	0	0	0	0	2775	0	0	0	0	7885	1769	0	13175	0	0	2852	0	0	5970	0	6253	0	0	0	2674	0	0	13197	0	0	12668	0	0	0	0	0	0	0
CRC-SW-U0174-T	15008	0.989	2461.77	0.16403	327.562	0.15389	0.02629	0.979	0	0	2466	0	0	0	1393	0	1842	0	2193	1520	0	451	0	1789	0	1245	0	0	0	2106	0	0	0	0	0	2380	0	0	5055	0	0	0	0	0	0	0	0	0	0
CRC-SW-U0175-T	24608	0.987	4831.83	0.19635	654.907	0.17834	0.03751	0.98	4361	1184	4257	0	0	1850	0	0	2441	0	0	3392	0	872	0	3582	0	2665	0	0	0	0	0	0	0	0	0	4908	0	0	10394	0	0	0	0	0	0	0	0	0	0
CRC-SW-U0176-T	9744	0.989	1750.1	0.17961	245.466	0.167	0.03525	0.984	0	0	2105	0	0	0	0	0	1034	0	1817	1061	0	0	1389	0	443	883	0	0	0	0	1008	0	0	0	0	1997	0	0	6526	0	0	0	0	0	0	0	0	0	0
CRC-SW-U0177-T	31621	0.988	4780.02	0.15117	646.705	0.15675	0.02415	0.971	0	0	2490	0	0	0	2435	0	3808	0	4992	2317	0	2066	0	4393	1508	5035	0	0	0	2572	0	0	0	0	0	2934	0	0	9201	0	0	0	0	0	0	0	0	0	0
CRC-SW-U0178-T	17426	0.987	3277.07	0.18806	437.299	0.17695	0.04091	0.978	0	733	2949	0	0	0	0	0	1204	0	3497	2094	0	0	1876	3084	0	1985	0	0	0	0	0	0	0	0	0	3197	0	0	9492	0	0	4737	0	0	0	0	0	0	0
CRC-SW-U0179-T	19195	0.985	3789.9	0.19744	492.887	0.18329	0.03383	0.972	2947	0	2783	0	0	0	0	0	1864	0	0	0	0	0	1472	0	0	0	1008	4213	0	1621	0	1607	0	0	1675	3232	0	0	7857	0	0	0	0	0	0	0	0	0	0
CRC-SW-U0180-T	16856	0.983	3453.41	0.20488	470.163	0.19301	0.05439	0.967	0	0	2000	0	1104	0	0	0	0	0	0	0	3073	0	0	0	664	2641	0	3176	0	0	0	4195	0	0	0	2334	1167	6961	4210	0	0	0	0	0	2184	0	0	0	0
CRC-SW-U0181-T	10251	0.991	1810.75	0.17664	264.756	0.15213	0.03988	0.987	1318	0	2468	0	0	0	0	0	1770	0	1493	1197	0	0	0	1302	0	699	0	0	0	0	0	0	0	0	0	2753	0	0	4854	0	0	0	0	0	0	0	0	0	0
CRC-SW-U0182-T	98217	0.99	16337.7	0.16634	2472.1	0.15249	0.0324	0.986	44350	0	0	11674	0	0	7748	9359	11316	9879	0	0	0	3888	0	0	0	0	0	0	0	0	0	0	0	0	0	11022	0	0	22075	0	0	0	0	0	0	0	15405	0	0
CRC-SW-U0183-T	110814	0.997	11965.3	0.10798	1664.53	0.09023	0.02137	0.997	47643	0	7557	5534	6896	9012	12799	10170	4624	0	0	6576	0	0	0	0	0	0	0	0	0	0	0	0	0	0	0	17334	0	0	44713	0	0	0	0	0	0	0	0	0	0
CRC-SW-U0184-T	77504	0.991	15309.3	0.19753	2346.17	0.16935	0.05214	0.99	47955	0	7674	5782	0	0	8181	0	7909	0	0	0	0	0	0	0	0	0	0	0	0	0	0	0	0	0	0	17101	0	0	20863	0	0	0	0	0	0	0	0	0	0
CRC-SW-U0185-T	14557	0.987	3595.16	0.24697	506.073	0.20265	0.07155	0.985	2854	0	3228	627	0	0	0	0	3513	0	0	2180	0	0	0	0	0	1229	922	0	0	0	0	0	0	0	0	3787	0	0	6713	0	0	0	0	0	0	0	0	0	0
CRC-SW-U0186-T	103408	0.991	17921.1	0.17331	2649.49	0.16212	0.03839	0.99	48957	0	5686	4919	0	0	16249	11174	10116	0	0	0	0	6304	0	0	0	0	0	0	0	0	0	0	0	0	0	15815	0	0	19280	0	0	0	0	0	0	0	0	0	5041
CRC-SW-U0187-T	11695	0.994	1794.64	0.15345	246.799	0.12724	0.02795	0.992	0	713	2759	393	0	0	938	635	1695	0	0	1246	1533	0	0	0	0	0	898	0	0	0	0	881	0	0	0	2829	0	0	5912	0	0	0	0	0	0	0	0	0	0
CRC-SW-U0188-T	12199	0.993	1724.79	0.14139	236.108	0.12843	0.02176	0.987	0	0	2482	0	692	0	1026	0	1171	0	0	1312	0	514	0	1199	605	1152	783	0	0	0	1256	0	0	0	0	2410	0	0	4014	0	0	0	0	0	0	0	0	0	0
CRC-SW-U0189-T	160040	0.993	24379.1	0.15233	3787.8	0.14826	0.03005	0.991	66323	0	0	13413	12657	12332	22682	18193	9383	0	0	0	0	5052	0	0	0	0	0	0	0	0	0	0	0	0	0	18362	0	0	65690	0	0	0	0	0	0	0	0	0	0
CRC-SW-U0190-T	8227	0.983	1802.98	0.21915	265.739	0.20924	0.05947	0.976	0	0	1849	392	0	0	0	0	981	0	0	1109	0	0	1014	0	0	815	0	0	598	622	842	0	0	0	0	1882	0	0	5167	0	0	0	0	0	0	0	0	0	0
CRC-SW-U0191-T	25954	0.99	4644.73	0.17896	587.252	0.15936	0.02971	0.983	0	0	4221	0	1831	1659	0	0	4638	0	0	3822	0	1628	0	0	1465	3193	2147	0	1345	0	0	0	0	0	0	4433	0	0	12896	0	0	0	0	0	0	0	0	719	1474
CRC-SW-U0192-T	11825	0.989	2129.83	0.18011	280.13	0.1563	0.03159	0.983	0	0	2570	0	0	0	1467	0	1276	0	2019	1850	0	0	0	1118	430	1091	0	0	0	0	0	0	0	0	0	2628	0	0	7208	0	0	0	0	0	0	0	0	0	0
CRC-SW-U0193-T	19580	0.988	3696.36	0.18878	492.47	0.16977	0.03666	0.982	2465	857	3262	0	0	0	0	0	1940	0	2477	0	0	1326	0	3100	0	0	0	0	0	1988	0	2161	0	0	0	3540	0	0	5988	0	0	0	0	0	0	0	0	0	0
CRC-SW-U0195-T	137556	0.993	21556.1	0.15671	3174.33	0.14692	0.04013	0.992	36342	0	5992	9484	14209	17423	33121	12207	0	0	0	8773	0	0	0	0	0	0	0	0	0	0	0	0	0	0	0	14899	0	0	35295	0	0	0	0	0	0	0	0	0	0
CRC-SW-U0196-T	29462	0.991	4809.91	0.16326	670.732	0.15206	0.02811	0.986	4120	0	3982	0	0	0	0	0	7296	0	3646	2834	0	897	0	0	0	2497	0	0	0	0	0	0	0	4185	0	5563	0	0	13951	0	0	0	0	0	0	0	0	0	0
CRC-SW-U0198-T	157521	0.991	27620.2	0.17534	4497.34	0.1558	0.03134	0.988	44204	0	0	32394	15242	0	0	0	0	27804	28956	0	0	8918	0	0	0	0	0	0	0	0	0	0	0	0	0	883	0	0	62582	0	0	0	0	0	0	0	60361	0	0
CRC-SW-U0199-T	36765	0.991	5316.55	0.14461	718.31	0.13337	0.02839	0.984	0	0	5448	1019	0	0	0	0	4404	0	0	0	6807	4787	0	0	1890	0	2165	5652	0	0	0	2430	2159	0	0	6139	0	8124	10777	0	0	0	0	0	0	0	0	950	3944
CRC-SW-U0200-T	29729	0.993	4313.17	0.14508	599.757	0.12865	0.03238	0.99	0	1567	5181	1209	0	0	0	1822	6262	0	0	3101	5160	0	3032	0	0	0	2390	0	0	0	0	0	0	0	0	5647	0	0	14802	0	0	0	0	0	0	0	0	0	0
CRC-SW-U0201-T	26642	0.995	3911.02	0.1468	596.664	0.1227	0.0258	0.995	3213	1716	4339	0	0	0	0	1730	11330	0	0	1768	0	0	0	0	0	0	0	0	0	0	0	0	0	2541	0	5236	0	0	6477	0	0	0	0	0	0	0	0	0	0
CRC-SW-U0202-T	22516	0.992	3052.21	0.13556	423.555	0.13425	0.01979	0.984	2237	0	2455	0	0	0	0	0	3813	0	3279	1690	0	1167	0	2279	1156	4435	0	0	0	0	0	0	0	0	0	3337	0	0	7103	0	0	0	0	0	1098	0	0	0	737
CRC-SW-U0203-T	17151	0.991	2328.93	0.13579	312.043	0.13693	0.01611	0.98	1722	0	1343	0	0	0	1113	0	1168	0	0	1301	0	1354	0	1874	832	3234	0	0	0	1078	0	0	0	0	2127	1915	0	0	4726	0	0	2982	0	0	977	0	0	0	894
CRC-SW-U0204-T	154650	0.995	19541.9	0.12636	3114.85	0.12217	0.02558	0.993	78815	0	0	9348	9319	10786	19826	17183	9371	0	0	0	0	0	0	0	0	0	0	0	0	0	0	0	0	0	0	19091	0	0	60194	0	0	0	0	0	0	0	0	0	0
CRC-SW-U0205-T	11461	0.988	2407.3	0.21004	331.52	0.17626	0.06142	0.982	0	601	2521	0	0	0	0	0	2432	0	2012	1118	0	0	0	1377	0	0	0	0	0	0	1397	0	0	0	0	2429	0	0	3910	0	0	0	0	0	0	0	0	0	0
CRC-SW-U0206-T	134452	0.996	15840.2	0.11781	2378.01	0.10303	0.01729	0.995	48882	0	7765	13678	10097	0	9016	15028	8074	0	15087	0	0	6819	0	0	0	0	0	0	0	0	0	0	0	0	0	15701	0	0	47403	0	0	0	0	0	0	0	20662	0	0
CRC-SW-U0207-T	151272	0.995	21502.5	0.14214	3238.4	0.12331	0.02903	0.995	59508	0	6926	17750	13830	12216	15178	17113	8748	0	0	0	0	0	0	0	0	0	0	0	0	0	0	0	0	0	0	15240	0	0	54436	0	0	0	0	0	0	0	23722	0	0
CRC-SW-U0208-T	26375	0.99	4232.19	0.16046	574.201	0.14934	0.03376	0.981	0	0	2650	0	0	0	2216	0	3495	0	3870	1936	0	3827	0	2673	1282	0	0	0	1258	3163	0	0	0	0	0	2678	0	0	6822	0	0	0	0	0	0	0	0	1425	2748
CRC-SW-U0209-T	18257	0.99	3084.02	0.16892	445.623	0.15801	0.02995	0.984	1985	1040	2939	0	0	0	0	0	3443	0	3155	1651	0	0	0	0	0	2016	0	0	0	0	2024	0	0	0	0	3236	0	0	8940	0	0	0	0	0	0	0	0	0	0
CRC-SW-U0210-T	14276	0.988	2566.6	0.17978	347.75	0.16309	0.03124	0.978	0	794	2814	0	810	0	1587	0	0	0	0	1624	0	0	0	2010	0	3701	0	0	0	931	0	0	0	0	0	2982	0	0	7167	0	0	2879	0	0	1248	0	0	0	0
CRC-SW-U0211-T	34157	0.989	4517.09	0.13224	631.713	0.146	0.02193	0.97	0	0	3339	0	0	0	0	0	2542	0	4677	0	3937	0	2143	2942	1193	2358	0	6979	0	0	0	1675	2367	0	0	4141	0	14950	9746	0	0	0	0	0	0	0	0	0	0
CRC-SW-U0212-T	34643	0.987	5395.07	0.15573	729.389	0.16576	0.0312	0.969	0	0	1723	0	0	0	0	2233	4730	0	0	0	5015	939	0	3607	1708	0	1835	0	0	0	0	2257	0	0	10592	2033	0	0	8462	0	0	0	0	0	0	0	0	0	0
CRC-SW-U0213-T	17588	0.992	3150.85	0.17915	405.461	0.13805	0.0394	0.988	0	1107	3744	883	0	0	0	0	3602	0	0	0	3350	0	0	0	0	0	1846	0	0	0	0	1914	1137	0	0	4033	0	0	7673	0	0	0	0	0	0	0	0	0	0
CRC-SW-U0214-T	13847	0.982	3170.83	0.22899	445.126	0.20291	0.06138	0.972	0	0	3183	539	0	0	0	845	1740	0	0	0	2975	0	0	1962	0	0	0	0	0	1681	0	918	0	0	0	3144	0	0	4475	0	0	0	0	0	0	0	0	0	0
CRC-SW-U0215-T	195346	0.997	20490.5	0.10489	3012.94	0.0879	0.01171	0.996	41207	0	0	31554	17398	0	0	16422	9220	24230	19410	0	0	26759	0	0	9140	0	0	0	0	0	0	0	0	0	0	5371	0	0	38139	0	0	0	0	0	0	0	50316	6527	22768
CRC-SW-U0216-T	17118	0.988	3327.17	0.19437	444.633	0.17206	0.03965	0.981	0	1326	2940	1103	0	0	1627	848	0	0	0	0	4079	0	0	0	0	0	2159	0	0	0	0	3032	0	0	0	3522	0	0	13596	0	0	0	0	0	0	0	0	0	0
CRC-SW-U0217-T	146572	0.993	19272.7	0.13149	3063.97	0.128	0.02451	0.99	42531	0	0	19763	0	0	34902	14311	7557	23463	0	0	0	4041	0	0	0	0	0	0	0	0	0	0	0	0	0	8189	0	0	26158	0	0	0	0	0	0	0	27414	0	0
CRC-SW-U0218-T	11818	0.985	2424.32	0.20514	318.154	0.17661	0.05166	0.975	0	0	2560	0	0	0	0	0	1012	0	2318	0	2131	573	0	1344	656	0	0	0	0	0	0	1220	0	0	0	2493	0	0	4743	0	0	0	0	0	0	0	0	0	0
CRC-SW-U0220-T	18618	0.988	3577.42	0.19215	557.009	0.18269	0.04899	0.984	3047	864	3264	0	0	0	0	0	1573	0	0	1519	0	0	0	0	0	1501	1235	0	0	0	5612	0	0	0	0	3489	0	0	6834	0	0	0	0	0	0	0	0	0	0
CRC-SW-U0221-T	142341	0.993	22179.9	0.15582	3533.83	0.13727	0.03682	0.991	72788	0	0	23718	0	0	0	13686	11524	16362	0	0	0	4260	0	0	0	0	0	0	0	0	0	0	0	0	0	14769	0	0	35461	0	0	0	0	0	0	0	35994	0	0
CRC-SW-U0222-T	28661	0.982	5379.1	0.18768	724.614	0.19489	0.03801	0.956	0	0	2848	0	0	0	0	1303	3860	0	0	0	4974	1859	2360	0	1723	4596	1790	0	0	0	0	0	0	0	3342	3137	0	0	13057	0	0	0	0	0	0	0	0	0	1598
CRC-SW-U0224-T	184673	0.994	29753.8	0.16112	4879.12	0.15169	0.03581	0.993	77633	0	15248	16460	17504	0	38337	19487	0	0	0	0	0	0	0	0	0	0	0	0	0	0	0	0	0	0	0	32017	0	0	41413	0	0	0	0	0	0	0	0	0	0
CRC-SW-U0225-T	12817	0.995	1954.45	0.15249	279.242	0.11494	0.03613	0.994	0	785	3912	524	893	0	1123	0	2136	0	0	1522	0	0	0	1245	0	0	673	0	0	0	0	0	0	0	0	3912	0	0	5147	0	0	0	0	0	0	0	0	0	0
CRC-SW-U0227-T	29805	0.99	4548.18	0.1526	666.473	0.15937	0.02107	0.983	4866	0	1528	0	0	0	0	0	1951	0	0	0	0	3871	0	0	0	7011	0	0	0	3503	1951	2681	0	0	2438	2660	0	0	10979	0	0	0	0	0	2565	0	0	0	2524
CRC-SW-U0228-T	11110	0.988	2298.35	0.20687	333.616	0.17099	0.06666	0.984	0	0	3303	0	0	0	0	0	1377	0	2908	1288	0	0	0	1211	0	1021	0	0	0	0	0	0	0	0	0	3278	0	0	5554	0	0	0	0	0	0	0	0	0	0
CRC-SW-U0229-T	15180	0.991	2564.38	0.16893	348.176	0.14627	0.03224	0.987	2644	871	2648	0	0	0	1961	0	2756	0	0	1866	0	0	0	1406	0	1025	0	0	0	0	0	0	0	0	0	3093	0	0	7972	0	0	0	0	0	0	0	0	0	0
CRC-SW-U0230-T	36693	0.994	4204.37	0.11458	558.416	0.11758	0.01303	0.986	0	0	2166	864	0	0	2464	1633	2587	0	0	2751	0	1587	0	4684	1424	3307	2080	0	0	3781	0	3536	0	0	3821	2972	1137	0	8564	0	0	0	0	0	1866	0	0	0	0
CRC-SW-U0231-T	96998	0.993	14890.6	0.15351	2298.22	0.14238	0.03021	0.991	51028	0	4965	5594	0	0	13773	11858	7060	0	0	0	0	2715	0	0	0	0	0	0	0	0	0	0	0	0	0	15840	0	0	28391	0	0	0	0	0	0	0	0	0	0
CRC-SW-U0232-T	8946	0.986	2023.89	0.22623	282.093	0.18118	0.05633	0.98	1798	0	2415	0	0	0	0	0	0	0	0	984	0	0	0	0	0	0	0	2495	0	604	0	647	0	0	0	2734	0	0	6212	0	0	0	0	0	0	0	0	0	0
CRC-SW-U0233-T	98921	0.992	16043	0.16218	2617.67	0.15383	0.03957	0.99	61862	0	9355	0	0	12961	0	8953	5788	0	0	0	0	0	0	0	0	0	0	0	0	0	0	0	0	0	0	18764	0	0	26878	0	0	0	0	0	0	0	0	0	0
CRC-SW-U0234-T	11183	0.99	1943.14	0.17376	273.966	0.15	0.03416	0.986	0	0	2882	0	0	714	0	0	1541	0	1795	1311	0	379	0	1255	465	836	0	0	0	0	0	0	0	0	0	2931	0	0	5915	0	0	0	0	0	0	0	0	0	0
CRC-SW-U0235-T	174363	0.991	30023	0.17219	4898.32	0.16757	0.04288	0.989	80971	0	9521	15476	0	22843	0	15801	0	0	29748	0	0	0	0	0	0	0	0	0	0	0	0	0	0	0	0	28716	0	0	68477	0	0	0	0	0	0	0	0	0	0
CRC-SW-U0236-T	11592	0.991	1910.34	0.1648	255.553	0.14244	0.03098	0.985	0	0	2475	0	0	0	1082	0	1304	0	2295	1423	0	0	0	1710	448	0	0	0	0	0	0	851	0	0	0	2547	0	0	6941	0	0	0	0	0	0	0	0	0	0
CRC-SW-U0237-T	13716	0.986	2523.01	0.18395	382.771	0.18165	0.04492	0.977	2738	0	1743	0	0	0	0	0	1081	0	0	1417	0	0	0	1546	0	0	2774	0	0	1399	1014	0	0	0	0	2334	0	0	7704	0	2615	0	0	0	0	0	0	0	0
CRC-SW-U0238-T	21914	0.984	4110.83	0.18759	564.737	0.18827	0.03753	0.969	2505	1505	2534	0	0	0	0	0	0	0	3313	1571	0	807	0	3275	0	3338	0	0	0	3062	0	0	0	0	0	3198	0	0	8990	0	0	0	975	0	0	0	0	0	0
CRC-SW-U0239-T	158874	0.997	16548.3	0.10416	2575.59	0.08857	0.01635	0.997	75298	0	11560	14752	15003	16115	0	8629	0	0	17515	0	0	0	0	0	0	0	0	0	0	0	0	0	0	0	0	21179	0	0	50101	0	0	0	0	0	0	0	21466	0	0
CRC-SW-U0240-T	303906	0.986	70369.5	0.23155	9914.17	0.1947	0.07014	0.981	71261	0	0	55708	32454	0	35596	20867	19099	47745	0	0	0	0	0	0	0	0	0	0	0	21172	0	0	0	0	0	5558	0	0	165180	0	0	0	0	0	0	29407	103761	0	0
CRC-SW-U0241-T	18066	0.983	3537.78	0.19583	468.296	0.18611	0.04037	0.964	0	0	2592	592	0	0	0	1123	1525	0	0	0	4071	0	0	2105	750	0	0	3642	0	0	0	1661	0	0	0	3258	0	0	9289	0	0	5519	0	0	0	0	0	0	0
CRC-SW-U0242-T	11133	0.991	1680.97	0.15099	231.274	0.13533	0.02415	0.985	0	435	2187	0	0	0	804	0	1063	0	1647	1756	0	0	0	1060	0	965	0	0	0	0	1212	0	0	0	0	2172	0	0	6972	0	0	0	0	0	0	0	0	0	0
CRC-SW-U0243-T	14185	0.984	3758.84	0.26499	569.296	0.21195	0.12112	0.98	0	0	5082	0	0	0	0	0	3261	0	0	0	3034	0	0	0	0	0	1308	0	0	0	0	1498	0	0	0	4570	0	0	5762	0	0	0	0	0	0	0	0	0	0
CRC-SW-U0244-T	31052	0.988	5426.14	0.17474	721.128	0.17111	0.03051	0.978	4235	0	2195	0	0	0	0	0	5315	0	3826	0	0	0	0	3274	0	5253	0	0	0	3980	0	2969	0	0	0	3357	657	0	8217	0	0	0	0	0	2047	0	0	0	0
CRC-SW-U0245-T	20676	0.982	4641.22	0.22447	680.619	0.21328	0.05012	0.974	4619	0	3508	0	0	0	0	0	4837	0	0	2235	0	1340	0	0	0	2020	0	0	0	2114	0	0	0	0	0	4010	0	0	6348	0	0	0	0	0	0	0	0	0	0
CRC-SW-U0246-T	39728	0.992	6020.91	0.15155	836.521	0.14224	0.02305	0.988	5081	1637	2674	0	0	0	0	0	11459	0	0	0	4494	4978	0	0	0	0	2430	0	1790	3165	0	2015	0	0	0	3787	0	0	8905	0	0	0	0	0	0	0	0	1444	3326
CRC-SW-U0247-T	18128	0.994	2374.4	0.13098	301.441	0.1198	0.01867	0.988	1884	577	2338	0	0	0	1821	0	1643	0	2437	1690	0	0	0	2277	0	1259	0	0	0	1215	0	982	0	0	0	2754	0	0	8814	0	0	0	0	0	0	0	0	0	0
CRC-SW-U0248-T	15607	0.993	2240.6	0.14356	308.058	0.12647	0.0232	0.989	1864	775	2742	0	0	0	0	0	2402	0	2499	1329	0	0	1142	1625	0	1226	0	0	0	0	0	0	0	0	0	3256	0	0	8085	0	0	0	0	0	0	0	0	0	0
CRC-SW-U0249-T	333703	0.99	50861.5	0.15242	7774.06	0.13996	0.03025	0.985	66695	0	0	0	0	149857	0	21564	0	0	52665	0	42919	0	0	0	0	0	0	0	0	0	0	0	0	0	0	11007	0	0	88430	0	0	0	0	0	0	0	0	0	0
CRC-SW-U0250-T	209799	0.981	40746.5	0.19422	6681.39	0.2212	0.04013	0.971	75482	0	0	12386	0	34168	0	16861	0	0	31843	0	39056	0	0	0	0	0	0	0	0	0	0	0	0	0	0	22840	0	0	100702	0	0	0	0	0	0	0	0	0	0
CRC-SW-U0251-T	24207	0.99	3771.2	0.15579	508.56	0.14773	0.02814	0.983	0	0	3086	0	0	0	0	0	2901	0	3894	1606	0	3018	1518	2285	1396	1534	0	0	1188	1774	0	0	0	0	0	3212	0	0	7604	0	0	0	0	0	0	0	0	1092	2279
CRC-SW-U0252-T	89381	0.995	15934.6	0.17828	2397.89	0.14616	0.05834	0.995	39876	0	12019	11049	0	6445	0	6319	5659	0	0	8011	0	0	0	0	0	0	0	0	0	0	0	0	0	0	0	16833	0	0	36292	0	0	0	0	0	0	0	15250	0	0
CRC-SW-U0253-T	129714	0.993	19955.2	0.15384	3057.42	0.14968	0.03781	0.991	44900	0	5968	4362	12771	0	30672	18155	0	0	0	12883	0	0	0	0	0	0	0	0	0	0	0	0	0	0	0	13800	0	0	58861	0	0	0	0	0	0	0	0	0	0
CRC-SW-U0254-T	16373	0.992	2665.81	0.16282	386.127	0.13563	0.02903	0.99	0	0	4384	590	0	0	1856	0	2680	0	0	2396	0	1368	0	0	1042	1138	915	0	0	0	0	0	0	0	0	4400	0	0	7110	0	0	0	0	0	0	0	0	425	1134
CRC-SW-U0255-T	13183	0.989	2684.46	0.20363	361.284	0.15183	0.05933	0.984	0	0	3743	563	0	0	0	0	1980	0	0	0	2172	0	1351	0	0	0	857	2513	0	0	0	0	0	0	0	3899	0	0	6144	0	0	0	0	0	0	0	0	0	0
CRC-SW-U0256-T	97619	0.996	12013.2	0.12306	1746.2	0.10525	0.01811	0.994	40763	0	7388	8733	0	0	11884	7990	5645	7694	0	0	0	3403	0	0	0	0	0	0	4114	0	0	0	0	0	0	19626	0	0	28247	0	0	0	0	0	0	0	0	0	0
CRC-SW-U0257-T	25162	0.989	4121.97	0.16382	580.812	0.16565	0.02716	0.982	4125	1033	2732	0	0	0	0	0	3353	0	0	2010	0	720	0	3063	0	4131	0	0	0	3990	0	0	0	0	0	3480	0	0	6362	0	0	0	0	0	0	0	0	0	0
CRC-SW-U0258-T	18017	0.99	3397.39	0.18857	499.78	0.16862	0.03613	0.987	3340	1358	3285	0	0	0	0	0	4278	0	0	0	0	0	0	2644	0	0	0	0	0	0	1938	1171	0	0	0	3726	0	0	7945	0	0	0	0	0	0	0	0	0	0
CRC-SW-U0259-T	45455	0.996	6067.25	0.13348	961.644	0.11593	0.02683	0.995	23341	0	6214	2215	0	0	0	4356	3765	0	5562	0	0	0	0	0	0	0	0	0	0	0	0	0	0	0	0	11121	0	0	15489	0	0	0	0	0	0	0	0	0	0
CRC-SW-U0260-T	14539	0.983	3225.15	0.22183	420.399	0.19592	0.05964	0.972	0	629	2816	0	0	0	0	922	1615	0	2282	0	2905	0	0	3366	0	0	0	0	0	0	0	0	0	0	0	2881	0	0	6136	0	0	3384	0	0	0	0	0	0	0
CRC-SW-U0262-T	19853	0.993	3043.18	0.15329	428.401	0.13648	0.02261	0.99	2991	856	2407	0	0	0	0	0	1339	0	0	0	0	3735	0	2820	0	0	0	0	1856	1474	1233	1137	0	0	0	2977	0	0	7870	0	1640	0	0	0	0	0	0	1361	3108
CRC-SW-U0263-T	28423	0.983	5020.11	0.17662	749.349	0.19735	0.03003	0.967	5159	0	1816	0	0	0	0	0	2550	0	0	0	0	784	0	2770	0	5697	0	0	0	2365	0	2351	0	0	4926	3075	0	0	7199	0	0	0	0	0	2374	0	0	0	0
CRC-SW-U0264-T	17310	0.988	3507.94	0.20265	457.751	0.17321	0.03852	0.982	0	0	3319	641	0	0	0	972	3262	0	0	1774	0	1044	0	0	0	0	998	0	880	0	1472	1494	0	0	1449	3650	0	0	9291	0	0	0	0	0	0	0	0	0	0
CRC-SW-U0266-T	22615	0.985	4049.03	0.17904	535.852	0.17885	0.03625	0.968	0	0	2859	0	0	1243	0	1385	3640	0	0	0	5933	1207	0	2728	863	0	0	0	1338	0	0	1414	0	0	0	2934	0	0	9323	0	0	0	0	0	0	0	0	864	747
CRC-SW-U0267-T	29312	0.987	5061.54	0.17268	672.313	0.17342	0.02979	0.972	0	1115	2735	893	0	0	0	1799	4016	0	0	0	6294	1322	2363	3523	0	0	1969	0	0	0	0	3276	0	0	0	3600	0	0	18046	0	0	0	0	0	0	0	0	0	0
CRC-SW-U0268-T	116096	0.997	11753.4	0.10124	1827.8	0.08695	0.01432	0.996	40579	0	6700	14561	12579	0	12562	10388	9999	8725	0	0	0	0	0	0	0	0	0	0	0	0	0	0	0	0	0	13123	0	0	36983	0	0	0	0	0	0	0	21579	0	0
CRC-SW-U0269-T	119234	0.994	17526.9	0.147	2619.55	0.12982	0.02712	0.993	44446	0	7259	14451	0	10660	0	6513	0	0	22134	0	0	8971	0	0	4796	0	0	0	0	0	0	0	0	0	0	12633	0	0	45358	0	0	0	0	0	0	0	22464	3521	7593
CRC-SW-U0270-T	75486	0.984	18410.7	0.2439	2891.85	0.23071	0.07362	0.982	35652	0	4344	8955	0	0	10828	7242	8462	0	0	0	0	0	0	0	0	0	0	0	0	0	0	0	0	0	0	9423	0	0	33823	0	0	0	0	0	0	0	11758	0	0
CRC-SW-U0271-T	11686	0.989	1974.94	0.169	283.701	0.1498	0.04059	0.983	0	0	2699	0	0	0	0	0	1569	0	2168	0	1712	0	0	0	590	2202	0	0	0	0	0	743	0	0	0	2911	0	0	5618	0	0	0	0	0	894	0	0	0	0
CRC-SW-U0273-T	40129	0.995	7081.76	0.17647	1071.61	0.13775	0.04165	0.995	5981	0	3037	0	0	0	0	0	5261	0	0	4733	0	14437	0	0	3084	3593	0	0	0	0	0	0	0	0	0	4532	0	0	15448	0	0	0	0	0	0	0	0	1869	11680
CRC-SW-U0274-T	87978	0.995	13100.1	0.1489	1898.36	0.12651	0.03491	0.995	48866	0	6774	4683	0	5657	7335	7252	7409	0	0	0	0	0	0	0	0	0	0	0	0	0	0	0	0	0	0	16829	0	0	34926	0	0	0	0	0	0	0	0	0	0
CRC-SW-U0275-T	35633	0.987	4862.88	0.13647	680.254	0.16016	0.02122	0.955	0	0	2147	0	0	0	0	0	2576	0	4647	0	4860	0	3361	3145	1287	2267	0	8277	0	0	0	0	3061	0	0	3067	0	16838	10260	0	0	0	0	0	0	0	0	0	0
CRC-SW-U0276-T	16550	0.983	3560.39	0.21513	511.322	0.20186	0.05877	0.974	0	0	3225	0	0	0	0	0	3793	0	3501	1927	0	687	0	2081	0	0	0	0	0	1332	0	0	0	0	0	3084	0	0	5187	0	0	0	0	0	0	0	0	0	0
CRC-SW-U0277-T	24288	0.994	3060	0.12599	425.591	0.11767	0.02141	0.99	0	0	4761	0	1339	0	2206	0	2891	0	0	2485	0	1115	0	0	853	2953	1508	0	0	1961	0	2210	0	0	0	4562	623	0	7456	0	0	0	0	0	1321	0	0	0	0
CRC-SW-U0278-T	11556	0.985	2562.84	0.22178	362.284	0.19306	0.05213	0.979	0	0	3014	0	0	0	0	0	1549	0	2188	0	0	0	2450	0	0	963	0	0	0	0	1390	0	0	0	0	2705	0	0	7282	0	0	0	0	0	0	0	0	0	0
CRC-SW-U0279-T	17601	0.989	3224.15	0.18318	420.818	0.16149	0.03585	0.982	2055	0	2978	0	0	0	0	0	1653	0	2824	0	0	0	0	2440	0	1405	0	0	0	2250	0	1992	0	0	0	3283	0	0	6094	0	0	0	0	0	0	0	0	0	0
CRC-SW-U0280-T	16969	0.995	2042.57	0.12037	273.625	0.10706	0.0181	0.992	0	0	2709	0	842	0	1203	0	2387	0	0	1801	0	2274	0	0	794	1592	932	0	1029	1401	0	0	0	0	0	2638	0	0	4470	0	0	0	0	0	0	0	0	839	1678
CRC-SW-U0281-T	21329	0.987	3738.05	0.17526	527.104	0.1725	0.0396	0.975	0	0	4004	0	0	0	0	0	2759	0	3245	0	4843	0	1593	2111	0	0	0	0	0	1563	0	1208	0	0	0	3821	0	0	9745	0	0	0	0	0	0	0	0	0	0
CRC-SW-U0282-T	12182	0.992	1727.14	0.14178	253.951	0.13443	0.03379	0.987	0	616	2297	378	0	0	0	572	1674	0	0	887	0	0	868	1752	0	875	713	0	0	0	660	0	0	0	885	2599	0	0	5061	0	1145	0	0	0	0	0	0	0	0
CRC-SW-U0285-T	10198	0.994	1669.58	0.16372	228.755	0.12796	0.03281	0.993	0	482	2815	480	593	0	1151	0	1115	0	0	1629	0	0	0	0	0	861	1068	0	0	0	0	0	0	0	0	2874	0	0	5263	0	0	0	0	0	0	0	0	0	0
CRC-SW-U0287-T	17438	0.988	3189.34	0.1829	413.413	0.16513	0.03719	0.98	1820	782	2622	0	0	0	0	0	1985	0	2759	0	0	0	1934	2717	0	1680	0	0	0	1133	0	0	0	0	0	3001	0	0	7036	0	0	0	0	0	0	0	0	0	0
CRC-SW-U0288-T	12434	0.991	2248.42	0.18083	298.011	0.14889	0.03621	0.988	0	0	2482	0	0	0	0	0	1779	0	1699	0	0	0	1699	1205	0	0	0	0	0	0	3568	0	0	0	0	2262	0	0	4820	0	0	0	0	0	0	0	0	0	0
CRC-SW-U0289-T	227977	0.984	42814.8	0.1878	7064.55	0.20468	0.04673	0.978	87923	0	0	8983	0	61893	0	0	0	0	61649	0	0	7526	0	0	0	0	0	0	0	0	0	0	0	0	0	13111	0	0	103235	0	0	0	0	0	0	0	20860	0	0
CRC-SW-U0290-T	14515	0.993	2108.06	0.14523	287.768	0.12678	0.02044	0.988	0	671	3208	0	784	0	1362	0	1912	0	0	1558	0	455	0	1362	0	1737	672	0	0	788	0	0	0	0	0	3113	0	0	4754	0	0	0	0	0	0	0	0	0	0
CRC-SW-U0291-T	19278	0.985	3209.72	0.1665	435.366	0.17707	0.02924	0.964	2650	0	1170	0	0	0	1437	0	0	0	0	0	0	0	0	1880	0	0	0	3528	0	1491	0	1913	0	5203	0	2402	0	0	6671	0	0	0	0	0	0	0	0	0	0
CRC-SW-U0292-T	20269	0.986	3683.84	0.18175	504.199	0.17913	0.02911	0.973	0	0	3181	0	1081	0	1800	0	2113	0	0	2578	0	1649	0	0	0	3047	0	0	1073	2570	1172	0	0	0	0	2912	0	0	7531	0	0	0	0	0	0	0	0	597	980
CRC-SW-U0293-T	13520	0.983	3232.62	0.2391	485.607	0.20712	0.08623	0.977	0	0	3847	0	0	0	0	0	2699	0	4009	1456	0	632	0	0	874	0	0	0	0	0	0	0	0	0	0	3696	0	0	6405	0	0	0	0	0	0	0	0	0	0
CRC-SW-U0294-T	11352	0.986	2936.04	0.25864	403.538	0.19071	0.08566	0.983	0	876	3675	639	0	0	0	0	0	0	0	2242	1908	0	0	2009	0	0	0	0	0	0	0	0	0	0	0	3563	0	0	5862	0	0	0	0	0	0	0	0	0	0
CRC-SW-U0295-T	22565	0.97	5177.32	0.22944	827.431	0.24615	0.04462	0.944	4611	0	0	1462	0	2686	3276	0	0	0	5130	0	5397	0	0	0	0	0	0	0	0	0	0	0	0	0	0	973	0	0	6688	0	0	0	0	0	0	0	3407	0	0
CRC-SW-U0296-T	21600	0.978	4634.23	0.21455	594.25	0.21529	0.04125	0.944	3384	0	1375	0	0	0	0	0	0	0	0	0	0	0	0	2087	1189	3677	0	5385	0	0	0	0	0	0	4500	2398	0	0	8312	0	0	4596	0	0	1310	0	0	0	0
CRC-SW-U0297-T	8667	0.992	1707.34	0.19699	271.722	0.1577	0.08292	0.991	0	0	3346	0	688	0	972	0	1747	0	0	1329	0	0	0	0	0	0	581	0	0	0	0	0	0	0	0	2954	0	0	3648	0	0	0	0	0	0	0	0	0	0
CRC-SW-U0298-T	12624	0.989	2475.32	0.19608	369.211	0.17837	0.04956	0.986	2125	633	2847	0	0	0	0	0	1954	0	0	957	0	450	0	1983	0	0	791	0	0	878	0	0	0	0	0	2994	0	0	3664	0	0	0	0	0	0	0	0	0	0
CRC-SW-U0299-T	11608	0.986	3123.63	0.26909	481.102	0.2353	0.10119	0.987	2121	0	3433	0	0	0	0	0	2376	0	0	1617	0	0	0	0	0	0	0	0	0	0	2058	0	0	0	0	3206	0	0	4587	0	0	0	0	0	0	0	0	0	0
CRC-SW-U0300-T	19446	0.996	2315.73	0.11909	323.398	0.09687	0.02015	0.994	0	1038	4088	662	0	0	0	843	4232	0	2383	1992	0	0	1413	1716	0	1073	0	0	0	0	0	0	0	0	0	4531	0	0	7989	0	0	0	0	0	0	0	0	0	0
CRC-SW-U0302-T	13491	0.989	3056.09	0.22653	407.272	0.16703	0.07025	0.985	0	968	3820	509	0	0	0	0	2535	0	0	0	2920	0	0	1891	0	0	846	0	0	0	0	0	0	0	0	3862	0	0	5299	0	0	0	0	0	0	0	0	0	0
CRC-SW-U0303-T	32388	0.991	6319.93	0.19513	906.726	0.16319	0.05254	0.99	11325	0	3228	3560	0	0	7011	0	0	0	7261	0	0	0	0	0	0	0	0	0	0	0	0	0	0	0	0	4079	0	0	7094	0	0	0	0	0	0	0	6398	0	0
CRC-SW-U0304-T	7308	0.984	1760.66	0.24092	269.379	0.20814	0.08466	0.98	0	0	2332	0	0	0	0	0	1024	0	1787	942	0	0	0	0	0	676	0	0	0	0	544	0	0	0	0	2147	0	0	3843	0	0	0	0	0	0	0	0	0	0
CRC-SW-U0305-T	12137	0.991	1948.7	0.16056	275.339	0.1464	0.0285	0.986	0	673	2262	414	0	0	1172	0	1746	0	0	996	0	0	0	1183	0	1158	957	0	0	721	0	852	0	0	0	2448	0	0	5206	0	0	0	0	0	643	0	0	0	0
CRC-SW-U0306-T	18801	0.989	3100.74	0.16492	411.043	0.15395	0.03346	0.98	0	881	2630	0	0	0	0	913	3426	0	0	0	2962	727	1365	2172	0	0	913	0	0	997	0	1810	0	0	0	2625	0	0	6748	0	0	0	0	0	0	0	0	0	0
CRC-SW-U0307-T	51501	0.994	8627.65	0.16752	1230.56	0.1315	0.04137	0.993	24338	0	7414	3213	0	0	5572	3942	2755	4264	0	0	0	0	0	0	0	0	0	0	0	0	0	0	0	0	0	12782	0	0	19896	0	0	0	0	0	0	0	0	0	0
CRC-SW-U0308-T	22814	0.995	3227.62	0.14148	464.481	0.11054	0.02351	0.994	0	0	3648	706	0	0	1695	0	2004	0	0	2388	0	6259	0	0	1738	1575	1333	0	1463	0	0	0	0	0	0	4387	0	0	10862	0	0	0	0	0	0	0	0	1899	5666
CRC-SW-U0309-T	28428	0.982	5521.52	0.19423	771.123	0.19981	0.03991	0.965	0	0	3509	0	0	0	0	0	2470	0	6769	3362	0	2470	0	4922	1969	2952	0	0	0	0	0	0	0	0	0	4119	0	0	13394	0	0	8083	0	0	0	0	0	723	2109
CRC-SW-U0311-T	45945	0.982	8709.04	0.18955	1226.61	0.2028	0.03453	0.962	9839	2990	0	0	0	0	0	0	0	0	0	0	0	4709	0	15238	0	3858	0	0	2965	3071	0	3272	0	0	0	4194	888	0	14734	0	3765	14096	0	0	2371	0	0	1682	4215
CRC-SW-U0312-T	27032	0.993	3778.45	0.13978	541.732	0.12681	0.0216	0.99	2784	0	5016	0	0	0	0	0	4984	0	4229	2568	0	2471	0	0	1151	1876	0	0	1950	0	0	0	0	0	0	5744	0	0	11158	0	0	0	0	0	0	0	0	1483	2124
CRC-SW-U0313-T	12710	0.989	2722.34	0.21419	379.24	0.17298	0.05867	0.987	0	0	3116	568	0	0	0	750	3236	0	0	1538	0	0	1295	0	0	1046	1158	0	0	0	0	0	0	0	0	3244	0	0	5372	0	0	0	0	0	0	0	0	0	0
CRC-SW-U0314-T	13104	0.984	2492.52	0.19021	349.775	0.18459	0.04147	0.969	0	650	2374	0	0	0	0	0	989	0	2282	0	1752	1124	1340	1577	0	0	0	0	0	0	0	0	1012	0	0	2399	0	0	7232	0	0	0	0	0	0	0	0	0	917
CRC-SW-U0315-T	17128	0.993	2282.55	0.13326	328.21	0.12541	0.02501	0.988	0	0	3453	0	1029	0	1108	0	2548	0	0	1214	0	0	0	0	0	0	892	2718	0	974	2025	1161	0	0	0	3443	0	0	7430	0	0	0	0	0	0	0	0	0	0
CRC-SW-U0316-T	15834	0.993	1799.09	0.11362	273.509	0.11796	0.02054	0.987	0	636	1950	0	0	0	0	0	1760	0	2309	2052	0	1938	876	1523	763	1222	0	0	799	0	0	0	0	0	0	2251	0	0	7370	0	0	0	0	0	0	0	0	767	1747
CRC-SW-U0317-T	130526	0.996	13421.3	0.10283	1977.08	0.09418	0.01406	0.995	37109	0	0	10336	6398	0	12831	8461	10432	11705	0	0	0	20668	0	0	5820	0	0	0	6761	0	0	0	0	0	0	7507	0	0	33483	0	0	0	0	0	0	0	16879	8513	18407
CRC-SW-U0318-T	94056	0.993	14917.8	0.15861	2361.72	0.15047	0.03561	0.992	50688	0	7445	3854	0	0	18526	6106	7433	0	0	0	0	0	0	0	0	0	0	0	0	0	0	0	0	0	0	17105	0	0	21508	0	0	0	0	0	0	0	0	0	0
CRC-SW-U0319-T	12037	0.987	2515.44	0.20898	376.134	0.17841	0.05391	0.983	1814	0	2983	0	0	0	0	0	2796	0	2205	1255	0	0	0	0	0	982	0	0	0	0	0	0	0	0	0	3210	0	0	5484	0	0	0	0	0	0	0	0	0	0
CRC-SW-U0320-T	23721	0.993	3927.9	0.16559	546.53	0.12813	0.03041	0.991	0	0	2578	0	0	0	1992	0	1574	0	0	1741	0	6765	0	3571	2018	1866	0	0	1611	0	0	0	0	0	0	2943	0	0	7778	0	0	5344	0	0	0	0	0	1888	5768
CRC-SW-U0321-T	120280	0.994	17349.1	0.14424	2685.41	0.12926	0.0256	0.992	51684	0	11308	6146	13401	0	24699	0	0	0	13038	0	0	0	0	0	0	0	0	0	0	0	0	0	0	0	0	19369	0	0	46696	0	0	0	0	0	0	0	0	0	0
CRC-SW-U0322-T	16877	0.987	3089.89	0.18308	415.052	0.1702	0.03852	0.975	0	0	2653	0	0	0	0	1001	3306	0	2115	0	2827	0	1204	2311	0	0	0	0	0	0	0	1457	0	0	0	2905	0	0	8890	0	0	0	0	0	0	0	0	0	0
CRC-SW-U0323-T	124278	0.982	24700.1	0.19875	3766.78	0.19247	0.03474	0.969	0	0	0	18379	0	0	28716	0	0	0	37274	0	20861	0	0	0	5447	0	13597	0	0	0	0	0	0	0	0	0	0	0	32762	0	0	0	0	0	0	0	31843	0	0
CRC-SW-U0324-T	12725	0.991	2062.66	0.1621	287.909	0.14433	0.0385	0.986	0	513	2596	0	0	0	0	0	1609	0	2109	2553	0	0	0	1574	0	858	0	0	0	0	910	0	0	0	0	2602	0	0	7161	0	0	0	0	0	0	0	0	0	0
CRC-SW-U0325-T	12019	0.997	1407.29	0.11709	182.818	0.08924	0.01693	0.995	1170	496	2716	0	0	0	781	0	2229	0	1061	1119	0	0	0	1159	0	0	0	0	0	0	0	1283	0	0	0	2931	0	0	5548	0	0	0	0	0	0	0	0	0	0
CRC-SW-U0326-T	15526	0.988	3274.86	0.21093	462.3	0.185	0.06524	0.984	0	959	3177	587	0	0	0	961	3501	0	0	1777	3155	0	0	0	0	0	1406	0	0	0	0	0	0	0	0	3282	0	0	7041	0	0	0	0	0	0	0	0	0	0
CRC-SW-U0327-T	114699	0.997	13178.7	0.1149	2031.03	0.10166	0.01925	0.996	49962	0	6864	8853	9347	0	19385	15165	5118	0	0	0	0	0	0	0	0	0	0	0	0	0	0	0	0	0	0	18176	0	0	37640	0	0	0	0	0	0	0	0	0	0
CRC-SW-U0328-T	24551	0.987	4554.37	0.18551	629.554	0.17579	0.03539	0.979	3901	0	3323	0	0	0	0	0	4266	0	0	2765	0	884	0	0	1041	5799	0	0	0	2567	0	0	0	0	0	4041	412	0	6083	0	0	0	0	0	1396	0	0	0	0
CRC-SW-U0329-T	20479	0.984	4321.03	0.211	592.52	0.20162	0.05692	0.975	0	973	2916	0	0	0	0	0	3821	0	4501	2877	0	0	2440	2948	0	0	0	0	0	0	0	0	0	0	0	3032	0	0	11286	0	0	0	0	0	0	0	0	0	0
CRC-SW-U0330-T	14815	0.993	2091.08	0.14115	272.791	0.1292	0.02319	0.987	1949	640	1771	0	0	0	0	0	2089	0	1910	1233	0	428	0	2787	0	1209	0	0	0	795	0	0	0	0	0	2334	0	0	4995	0	0	0	0	0	0	0	0	0	0
CRC-SW-U0331-T	9931	0.993	1703.36	0.17152	239.169	0.13537	0.03739	0.99	1429	445	2645	0	0	0	0	0	1296	0	1468	832	0	0	0	1079	0	732	0	0	0	0	0	0	0	0	0	2884	0	0	4672	0	0	0	0	0	0	0	0	0	0
CRC-SW-U0332-T	15624	0.986	3047.29	0.19504	404.475	0.17824	0.0441	0.974	0	0	3071	0	872	0	0	0	1434	0	0	1636	0	770	1151	0	0	1330	939	2605	0	1812	0	0	0	0	0	2909	0	0	5777	0	0	0	0	0	0	0	0	0	0
CRC-SW-U0333-T	19175	0.988	3720	0.194	558.993	0.17074	0.04807	0.983	0	0	5330	0	0	0	0	0	3537	0	4638	0	0	1119	1728	0	1100	1719	0	0	0	0	0	0	0	0	0	5246	0	0	8409	0	0	0	0	0	0	0	0	0	956
CRC-SW-U0334-T	24943	0.993	3676.51	0.1474	470.769	0.12337	0.0268	0.989	0	964	4600	733	0	0	0	1277	3808	0	0	0	4013	656	0	2633	0	0	1548	0	0	2129	0	2575	0	0	0	4779	0	0	6931	0	0	0	0	0	0	0	0	0	0
CRC-SW-U0335-T	16958	0.987	3201.1	0.18877	429.489	0.17498	0.04096	0.978	2180	758	2546	0	0	949	0	0	1892	0	2363	1864	0	0	0	2306	0	2094	0	0	0	0	0	0	0	0	0	3230	0	0	9807	0	0	0	0	0	0	0	0	0	0
CRC-SW-U0336-T	12284	0.987	2544.55	0.20714	360.628	0.17797	0.05689	0.982	0	695	2921	523	0	0	0	0	2202	0	0	0	3072	0	1522	0	0	0	1346	0	0	0	0	0	0	0	0	2902	0	0	6303	0	0	0	0	0	0	0	0	0	0
CRC-SW-U0338-T	33363	0.995	3386.16	0.10149	463.577	0.10026	0.0119	0.989	0	0	2297	809	1448	0	2345	0	2844	0	0	2284	0	4137	0	0	1203	4669	1628	4086	0	3181	0	2427	0	0	0	3020	631	0	9511	0	0	0	0	0	2002	0	0	821	3007
CRC-SW-U0339-T	10349	0.978	2427.76	0.23459	310.65	0.21468	0.05805	0.956	0	715	1742	0	0	0	0	0	0	0	2387	0	2229	0	0	2113	463	0	0	0	0	0	0	0	696	0	0	1681	0	0	4222	0	0	2558	0	0	0	0	0	0	0
CRC-SW-U0340-T	23961	0.982	5355.26	0.2235	808.612	0.22634	0.06009	0.975	5462	0	3403	0	0	0	0	0	4655	0	0	2743	0	0	0	0	0	2244	0	0	0	0	0	0	0	5451	0	4683	0	0	6870	0	0	0	0	0	0	0	0	0	0
CRC-SW-U0341-T	27018	0.978	5585.99	0.20675	771.374	0.21375	0.04302	0.95	0	1213	2868	0	0	0	0	0	2515	0	3843	3046	0	0	0	4318	0	3659	0	0	0	0	0	0	2807	0	2744	3263	0	0	9208	0	0	6576	0	0	0	0	0	0	0
CRC-SW-U0342-T	43863	0.99	8067.3	0.18392	1110.79	0.15305	0.03665	0.986	7208	0	3512	0	0	0	0	0	7389	0	0	3508	0	10496	0	0	3643	0	0	8103	0	0	0	0	0	0	0	5388	0	0	16304	0	0	0	0	0	0	0	0	2690	8607
CRC-SW-U0343-T	11037	0.987	2140.52	0.19394	292.677	0.18359	0.04517	0.979	1788	0	1622	0	0	0	1114	0	1536	0	0	852	0	0	0	1650	0	0	0	0	0	0	1304	1167	0	0	0	1865	0	0	6447	0	914	0	0	0	0	0	0	0	0
CRC-SW-U0344-T	20317	0.991	4291.78	0.21124	614.573	0.17665	0.05916	0.99	3497	1091	4768	0	0	0	1845	0	5297	0	0	1979	0	0	0	0	0	0	0	0	0	0	0	1836	0	0	0	4932	0	0	8790	0	0	0	0	0	0	0	0	0	0
CRC-SW-U0345-T	17141	0.99	2716.27	0.15847	353.322	0.14898	0.02298	0.98	0	0	2533	0	1263	0	1643	0	2222	0	0	2444	0	0	0	1950	0	2083	864	0	0	1214	920	0	0	0	0	2517	0	0	7703	0	0	0	0	0	0	0	0	0	0
CRC-SW-U0347-T	19818	0.982	4602.75	0.23225	685.567	0.21619	0.07298	0.976	0	0	4840	0	0	0	0	0	4046	0	4530	2397	0	0	0	0	0	2362	0	0	0	1640	0	0	0	0	0	4439	0	0	6599	0	0	0	0	0	0	0	0	0	0
CRC-SW-U0348-T	20124	0.988	4386.64	0.21798	643.991	0.19976	0.05763	0.985	3388	1223	3148	0	0	0	0	1669	5649	0	0	1842	0	0	0	3201	0	0	0	0	0	0	0	0	0	0	0	3852	0	0	7733	0	0	0	0	0	0	0	0	0	0
CRC-SW-U0349-T	14560	0.982	3265.58	0.22428	444.551	0.21294	0.05454	0.969	0	0	2631	0	0	0	0	826	1596	0	2866	1773	0	822	0	2997	0	1045	0	0	0	0	0	0	0	0	0	2843	0	0	6983	0	0	4734	0	0	0	0	0	0	0
CRC-SW-U0350-T	134861	0.993	19547.9	0.14495	3005.78	0.13845	0.02715	0.991	47735	0	8806	9146	0	17376	26677	11293	6970	0	0	0	0	0	0	0	0	0	0	0	6852	0	0	0	0	0	0	20910	0	0	32512	0	0	0	0	0	0	0	0	0	0
CRC-SW-U0351-T	16053	0.989	2812.09	0.17518	369.738	0.15939	0.03369	0.98	0	0	2537	503	0	0	0	1012	2524	0	0	1596	2088	0	0	1642	0	1863	0	0	0	1075	1207	0	0	0	0	2739	0	0	6524	0	0	0	0	0	0	0	0	0	0
CRC-SW-U0352-T	21197	0.986	3526.34	0.16636	486.202	0.17159	0.02891	0.968	0	0	2604	0	0	0	0	0	2156	0	4294	0	2291	1324	1373	2762	1020	1549	0	0	0	1818	0	0	0	0	0	2705	0	0	7191	0	0	0	0	0	0	0	0	0	0
CRC-SW-U0353-T	21035	0.976	5438.73	0.25856	816.263	0.25484	0.10734	0.965	0	0	5186	0	0	0	0	0	2934	0	0	3023	5830	0	2291	0	0	0	1769	0	0	0	0	0	0	0	0	4577	0	0	13275	0	0	0	0	0	0	0	0	0	0
CRC-SW-U0354-T	11935	0.994	2062.79	0.17284	272.66	0.12582	0.04493	0.991	0	626	3515	0	0	0	942	0	2167	0	1956	1118	0	0	0	1608	0	0	0	0	0	0	0	0	0	0	0	3422	0	0	4874	0	0	0	0	0	0	0	0	0	0
CRC-SW-U0355-T	28175	0.993	4089.6	0.14515	573.228	0.13158	0.02037	0.99	3899	1384	2482	0	0	0	0	0	6458	0	0	0	0	4234	0	3402	0	0	0	0	2617	1713	0	1983	0	0	0	3440	0	0	5451	0	0	0	0	0	0	0	0	1908	3149
CRC-SW-U0356-T	15081	0.99	2451.65	0.16257	322.509	0.14311	0.02739	0.981	0	719	2837	0	0	0	0	0	1576	0	2663	0	1876	0	1046	2369	0	966	0	0	0	0	0	0	1026	0	0	2932	0	0	6764	0	0	2975	0	0	0	0	0	0	0
CRC-SW-U0357-T	28606	0.978	6547.25	0.22888	885.123	0.22142	0.05323	0.959	4835	0	2490	0	0	0	0	0	0	0	0	0	0	4026	0	0	1365	0	0	9141	0	3774	0	2972	0	0	0	3475	0	7544	6513	0	0	0	0	0	0	0	0	906	2781
CRC-SW-U0358-T	130937	0.992	22588.6	0.17252	3415.78	0.14989	0.03429	0.991	51248	0	17318	6974	0	10075	17251	20651	0	0	0	0	0	0	0	0	0	0	7417	0	0	0	0	0	0	0	0	28182	0	0	31802	0	0	0	0	0	0	0	0	0	0
CRC-SW-U0359-T	10918	0.99	2047.71	0.18755	274.472	0.15208	0.0411	0.986	1760	522	2267	0	0	0	0	0	1813	0	0	1443	0	440	0	0	0	0	707	1962	0	0	0	0	0	0	0	2552	0	0	5218	0	0	0	0	0	0	0	0	0	0
CRC-SW-U0360-T	39984	0.987	6496.01	0.16247	927.128	0.17497	0.02228	0.976	7907	0	1866	0	0	0	0	0	3050	0	0	0	0	1623	0	4684	0	8584	0	0	0	5292	0	3711	0	0	3262	3698	0	0	11569	0	0	0	0	0	3222	0	0	0	0
CRC-SW-U0361-T	20566	0.992	3093.89	0.15044	402.864	0.13981	0.02716	0.987	0	946	2768	0	1216	0	2028	0	3346	0	0	2191	0	605	0	0	0	2569	1726	0	0	1419	0	1746	0	0	0	2758	558	0	6435	0	0	0	0	0	1062	0	0	0	0
CRC-SW-U0362-T	26886	0.992	3408.05	0.12676	450.158	0.1305	0.01581	0.982	0	0	2013	0	0	0	2140	0	2039	0	2575	1656	0	776	0	3370	927	2868	0	0	0	5101	0	0	1478	0	1937	2001	0	0	6497	0	0	0	0	0	0	0	0	0	0
CRC-SW-U0363-T	35630	0.99	6257.49	0.17562	888.109	0.15852	0.04209	0.986	0	1475	4423	0	2657	0	0	0	12701	0	0	3371	0	1431	0	3330	0	3394	0	0	0	2843	0	0	0	0	0	4596	0	0	6571	0	0	0	0	0	0	0	0	0	0
CRC-SW-U0364-T	16059	0.989	2741.07	0.17069	381.432	0.16138	0.03257	0.982	0	637	2869	0	0	0	0	874	2025	0	2611	1777	0	424	0	2004	0	1725	0	0	0	0	1109	0	0	0	0	3037	0	0	8929	0	0	0	0	0	0	0	0	0	0
CRC-SW-U0366-T	18956	0.985	3634.92	0.19176	495.761	0.17709	0.03018	0.973	2981	0	2823	0	0	0	0	0	3252	0	0	1450	0	848	0	0	0	0	0	3454	0	0	963	0	0	1743	1438	3791	0	0	9917	0	0	0	0	0	0	0	0	0	0
CRC-SW-U0367-T	10903	0.985	2558.14	0.23463	359.421	0.19624	0.07834	0.98	0	699	2746	0	0	0	0	0	1899	0	2526	1189	0	0	0	1841	0	0	0	0	0	0	0	0	0	0	0	2670	0	0	4806	0	0	0	0	0	0	0	0	0	0
CRC-SW-U0368-T	18381	0.99	3132.56	0.17042	426.883	0.15621	0.03558	0.985	2679	0	2985	0	0	0	1834	0	3891	0	0	2746	0	587	0	0	0	1504	1073	0	0	1077	0	0	0	0	0	3520	0	0	10159	0	0	0	0	0	0	0	0	0	0
CRC-SW-U0369-T	11802	0.989	2502.88	0.21207	362.182	0.17704	0.04677	0.985	0	699	3243	515	0	0	1758	0	1699	0	0	1792	0	0	0	0	0	1315	776	0	0	0	0	0	0	0	0	3204	0	0	5907	0	0	0	0	0	0	0	0	0	0
CRC-SW-U0370-T	114656	0.992	18645.3	0.16262	2859.74	0.15506	0.03758	0.99	50938	0	6350	6018	0	16917	9957	14558	9915	0	0	0	0	0	0	0	0	0	0	0	0	0	0	0	0	0	0	17669	0	0	41177	0	0	0	0	0	0	0	0	0	0
CRC-SW-U0371-T	9913	0.984	2191.62	0.22109	313.121	0.19967	0.06614	0.977	0	462	2348	0	623	0	0	0	2036	0	0	0	2489	0	1063	0	0	0	889	0	0	0	0	0	0	0	0	2120	0	0	5097	0	0	0	0	0	0	0	0	0	0
CRC-SW-U0373-T	12128	0.98	3211.78	0.26482	459.075	0.21978	0.08455	0.972	2993	0	2567	0	0	0	0	0	3168	0	0	0	0	0	0	0	0	0	0	3398	0	0	0	0	0	0	0	2995	0	0	4948	0	0	0	0	0	0	0	0	0	0
CRC-SW-U0375-T	15339	0.993	2455.3	0.16007	353.015	0.13685	0.03256	0.991	0	908	3727	0	1157	0	1513	0	3013	0	0	2729	0	0	0	0	0	0	1482	0	0	0	0	806	0	0	0	3472	0	0	7302	0	0	0	0	0	0	0	0	0	0
CRC-SW-U0376-T	13408	0.983	3268.61	0.24378	518.99	0.21578	0.12548	0.979	0	0	4385	0	0	0	1600	0	2291	0	3473	1656	0	0	0	0	0	0	0	0	0	0	0	0	0	0	0	3974	0	0	6781	0	0	0	0	0	0	0	0	0	0
CRC-SW-U0377-T	96515	0.993	14806.9	0.15342	2427.49	0.15342	0.03358	0.992	44180	0	0	5971	6680	0	27718	11964	0	0	0	0	0	0	0	0	0	0	0	0	0	0	0	0	0	0	0	10734	0	0	20836	0	0	0	0	0	0	0	0	0	0
CRC-SW-U0378-T	121371	0.991	20104.7	0.16565	3339.04	0.16988	0.04166	0.989	67638	0	0	8665	0	0	16612	16032	12422	0	0	0	0	0	0	0	0	0	0	0	0	0	0	0	0	0	0	15642	0	0	27504	0	0	0	0	0	0	0	0	0	0
CRC-SW-U0379-T	12351	0.993	1998.53	0.16181	282.698	0.13541	0.03255	0.99	1762	560	2974	0	0	0	0	0	1263	0	1985	904	0	0	0	1429	0	1470	0	0	0	0	0	0	0	0	0	3405	0	0	6309	0	0	0	0	0	0	0	0	0	0
CRC-SW-U0380-T	12561	0.982	2553.79	0.20331	322.52	0.19361	0.04032	0.958	0	0	1558	0	769	0	0	0	0	0	0	0	1842	0	0	1510	0	0	741	2313	0	2400	0	1424	0	0	0	1462	0	0	4301	0	0	0	0	0	0	0	0	0	0
CRC-SW-U0381-T	10224	0.982	2333.86	0.22827	315.539	0.20562	0.0685	0.971	0	0	1986	486	0	0	0	0	1218	0	0	1251	2136	0	0	0	591	1205	684	0	0	0	662	0	0	0	0	2156	0	0	6536	0	0	0	0	0	0	0	0	0	0
CRC-SW-U0382-T	18378	0.983	4506.54	0.24521	631.843	0.21681	0.06275	0.978	0	0	3986	765	0	0	0	1236	3952	0	0	3034	0	702	0	0	0	1884	1322	0	0	1492	0	0	0	0	0	4164	0	0	8960	0	0	0	0	0	0	0	0	0	0
CRC-SW-U0383-T	16015	0.989	3621.83	0.22615	493.963	0.17909	0.07907	0.986	2077	0	3875	0	0	0	0	0	4220	0	2337	1381	0	0	0	2122	0	0	0	0	0	0	0	0	0	0	0	4209	0	0	6401	0	0	0	0	0	0	0	0	0	0
CRC-SW-U0384-T	16834	0.986	3615.44	0.21477	515.47	0.19536	0.05469	0.982	3392	749	3230	0	0	0	0	0	2522	0	0	2788	0	0	0	0	0	2904	0	0	0	1246	0	0	0	0	0	3792	0	0	9098	0	0	0	0	0	0	0	0	0	0
CRC-SW-U0385-T	34878	0.991	6092.09	0.17467	829.177	0.15198	0.02645	0.988	6116	0	1606	0	0	0	0	0	3599	0	0	0	0	7758	0	4269	2034	2906	0	0	1808	2729	0	2049	0	0	0	3053	0	0	9856	0	0	0	0	0	0	0	0	1947	5920
CRC-SW-U0386-T	9252	0.994	1355	0.14645	185.033	0.11806	0.02993	0.991	0	538	2292	0	0	0	0	426	1253	0	1822	731	0	0	618	967	0	600	0	0	0	0	0	0	0	0	0	2373	0	0	4265	0	0	0	0	0	0	0	0	0	0
CRC-SW-U0387-T	17088	0.994	2837.06	0.16603	375.193	0.12823	0.04544	0.991	1984	731	4114	0	0	0	1549	0	3209	0	2115	1650	0	0	0	1733	0	0	0	0	0	0	0	0	0	0	0	4349	0	0	8019	0	0	0	0	0	0	0	0	0	0
CRC-SW-U0388-T	11046	0.992	1859.54	0.16835	243.13	0.14058	0.03397	0.989	0	628	2303	0	739	0	1016	0	1942	0	0	1246	0	0	0	0	0	979	600	0	0	0	568	1021	0	0	0	2226	296	0	4932	0	0	0	0	0	593	0	0	0	0
CRC-SW-U0389-T	35584	0.978	7740.12	0.21752	1105.31	0.22514	0.04734	0.961	7030	0	0	0	0	0	0	0	7136	0	0	0	7490	4983	0	0	2452	0	0	0	3913	0	0	2576	0	0	0	2344	0	0	12749	0	0	0	0	0	0	0	0	2792	3691
CRC-SW-U0390-T	22567	0.992	3182.83	0.14104	437.527	0.1412	0.02197	0.987	3154	915	2090	0	0	0	1843	0	4083	0	0	1885	0	771	0	3106	0	0	1048	0	0	2288	0	1378	0	0	0	2696	0	0	7672	0	0	0	0	0	0	0	0	0	0
CRC-SW-U0391-T	20657	0.984	4082.05	0.19761	557.484	0.18917	0.04027	0.969	0	0	2669	0	0	0	0	0	1727	0	4406	0	0	2481	1927	1934	1279	1448	0	0	0	2780	0	0	0	0	0	2586	0	0	5699	0	0	0	0	0	0	0	0	805	1611
CRC-SW-U0392-T	9018	0.992	1252.93	0.13894	166.75	0.12959	0.01853	0.986	0	0	1609	0	503	0	936	0	485	0	0	733	0	229	652	802	0	806	0	0	0	593	1000	664	0	0	0	1667	0	0	7351	0	0	0	0	0	0	0	0	0	0
CRC-SW-U0394-T	14355	0.991	2661.77	0.18542	351.819	0.14763	0.0362	0.986	2829	0	3067	0	0	0	0	0	2456	0	0	0	0	0	0	0	0	0	0	2670	0	1503	0	1828	0	0	0	3580	0	0	7182	0	0	0	0	0	0	0	0	0	0
CRC-SW-U0396-T	25948	0.979	4994.87	0.1925	671.967	0.20924	0.03972	0.939	0	0	2089	0	1646	0	0	0	1922	0	0	0	5603	1053	0	0	1320	2149	1737	6125	0	0	0	2300	0	0	0	2384	0	8614	6139	0	0	0	0	0	0	0	0	0	0
CRC-SW-U0397-T	92961	0.995	11886.8	0.12787	1784.14	0.10655	0.01899	0.994	40263	0	8008	7610	9591	0	16058	0	0	0	11428	0	0	0	0	0	0	0	0	0	0	0	0	0	0	0	0	16101	0	0	31861	0	0	0	0	0	0	0	0	0	0
CRC-SW-U0398-T	102928	0.996	12387.2	0.12035	1911.78	0.10547	0.0221	0.996	48711	0	9812	3761	8207	0	9255	11999	0	0	11180	0	0	0	0	0	0	0	0	0	0	0	0	0	0	0	0	18548	0	0	32808	0	0	0	0	0	0	0	0	0	0
CRC-SW-U0399-T	90569	0.991	15658.5	0.17289	2486.92	0.16257	0.03908	0.99	50595	0	5600	5194	0	0	11731	9854	7592	0	0	0	0	0	0	0	0	0	0	0	0	0	0	0	0	0	0	15907	0	0	26134	0	0	0	0	0	0	0	0	0	0
CRC-SW-U0400-T	18881	0.994	2502.51	0.13254	323.951	0.11981	0.01982	0.989	2096	726	2660	0	0	0	1474	0	2448	0	2121	1792	0	497	0	3321	0	1740	0	0	0	0	0	0	0	0	0	3489	0	0	10542	0	0	0	0	0	0	0	0	0	0
CRC-SW-U0401-T	19947	0.984	4098.01	0.20545	574.274	0.19836	0.05137	0.974	0	923	3484	0	0	0	0	1279	2579	0	0	2125	0	0	1688	2659	0	2292	1302	0	0	1610	0	0	0	0	0	3378	0	0	7120	0	0	0	0	0	0	0	0	0	0
CRC-SW-U0402-T	10641	0.992	1352.14	0.12707	190.961	0.12834	0.02011	0.984	0	0	1254	0	0	0	0	425	652	0	1328	0	1336	0	0	945	475	830	0	0	0	893	1769	729	0	0	0	1266	0	0	3342	0	0	0	0	0	0	0	0	0	0
CRC-SW-U0403-T	25389	0.983	5409.48	0.21306	752.733	0.20458	0.0446	0.971	4619	0	2876	0	0	0	0	0	3630	0	0	5715	0	2104	0	0	0	0	0	0	1462	1861	0	3117	0	0	0	3793	1470	0	12477	0	0	0	0	0	628	0	0	797	1644
CRC-SW-U0404-T	33751	0.987	5314.34	0.15746	735.25	0.17142	0.02393	0.968	4202	1348	1585	0	0	0	0	0	2956	0	4860	0	0	1885	0	6128	0	3640	0	0	0	2238	0	0	4904	0	0	2320	0	0	8309	0	0	0	0	0	0	0	0	0	0
CRC-SW-U0405-T	14862	0.983	3154.74	0.21227	466.101	0.20993	0.05993	0.973	0	0	3369	0	906	0	0	0	1881	0	0	1853	3166	0	0	0	0	0	0	0	0	1395	1169	1119	0	0	0	3027	0	0	9608	0	0	0	0	0	0	0	0	0	0
CRC-SW-U0406-T	17513	0.992	2370.67	0.13537	317.318	0.13092	0.01863	0.983	0	616	2714	0	1006	0	1861	0	1213	0	0	1411	0	0	0	1545	0	0	1256	2433	0	1150	0	1285	1019	0	0	2764	0	0	10034	0	0	0	0	0	0	0	0	0	0
CRC-SW-U0407-T	11013	0.991	1667.92	0.15145	223.82	0.14356	0.02303	0.983	0	0	1950	0	649	0	1060	0	563	0	0	1103	0	604	0	1683	0	938	524	0	0	1083	0	850	0	0	0	1917	0	0	4094	0	0	2095	0	0	0	0	0	0	0
CRC-SW-U0408-T	15785	0.988	3017.86	0.19119	403.83	0.17214	0.05583	0.982	0	0	2354	0	1269	0	2046	0	3967	0	0	2545	0	1855	0	0	887	0	858	0	0	0	0	0	0	0	0	2294	0	0	7015	0	0	0	0	0	0	0	0	452	1419
CRC-SW-U0409-T	11546	0.984	2550.81	0.22093	368.72	0.20563	0.06075	0.977	0	0	2674	0	795	0	1309	0	2349	0	0	1503	0	0	0	0	0	0	860	0	0	1045	0	1007	0	0	0	2486	0	0	6148	0	0	0	0	0	0	0	0	0	0
CRC-SW-U0411-T	9625	0.987	2008.59	0.20868	275.65	0.16695	0.05575	0.981	0	0	2526	449	0	0	0	0	1062	0	0	1399	0	0	0	0	0	0	579	1884	0	0	725	0	0	0	997	2660	0	0	5140	0	0	0	0	0	0	0	0	0	0
CRC-SW-U0413-T	11841	0.993	2207.03	0.18639	300.347	0.14299	0.05674	0.992	0	614	3327	0	785	0	1631	0	3077	0	0	1494	0	0	0	0	0	0	910	0	0	0	0	0	0	0	0	2996	0	0	4796	0	0	0	0	0	0	0	0	0	0
CRC-SW-U0414-T	11426	0.986	2701.45	0.23643	390.062	0.20845	0.06554	0.983	2308	0	2539	0	0	0	1144	0	2702	0	0	0	0	0	0	0	0	0	0	0	0	0	1619	1111	0	0	0	2576	0	0	5022	0	0	0	0	0	0	0	0	0	0
CRC-SW-U0415-T	20765	0.992	2635.5	0.12692	356.768	0.13058	0.01702	0.981	0	665	2469	0	0	0	1813	0	1632	0	3079	1926	0	596	0	3214	0	2257	0	0	0	1895	0	0	1216	0	0	2587	0	0	7856	0	0	0	0	0	0	0	0	0	0
CRC-SW-U0416-T	50903	0.989	6045.68	0.11877	887.178	0.15044	0.01576	0.956	0	0	0	0	0	0	4124	2100	0	0	5898	3300	0	0	0	8703	1646	3949	0	13759	0	0	0	0	3848	3571	0	2758	0	19997	14471	0	0	13677	0	0	0	0	0	0	0
CRC-SW-U0418-T	23352	0.992	5038	0.21574	836.408	0.17963	0.06946	0.992	0	0	3430	0	0	0	0	0	3507	0	0	1959	0	8226	0	0	2531	0	1654	0	2041	0	0	0	0	0	0	3290	0	0	7049	0	0	0	0	0	0	0	0	2210	6599
CRC-SW-U0420-T	35195	0.992	8450.69	0.24011	1369.8	0.19692	0.06943	0.993	5976	0	0	0	0	0	0	0	3504	0	0	3990	0	13025	0	0	4902	0	0	0	3795	0	0	0	0	0	0	1854	0	0	18383	0	0	0	0	0	0	0	0	3907	11051
CRC-SW-U0421-T	5211	0.995	621.027	0.11918	83.626	0.10819	0.01776	0.99	0	0	933	194	0	289	0	0	636	0	0	643	768	246	500	0	242	312	221	0	220	0	0	0	0	0	0	1063	0	0	3330	0	0	0	0	0	0	0	0	0	0
CRC-SW-U0422-T	15913	0.985	3409.2	0.21424	487.872	0.19407	0.0513	0.979	0	0	2097	0	0	0	0	0	1766	0	3687	0	0	0	0	2844	0	0	0	0	0	0	5517	0	0	0	0	2013	0	0	4837	0	1502	0	0	0	0	0	0	0	0
CRC-SW-U0423-T	9001	0.987	1844.5	0.20492	253.062	0.16696	0.05088	0.98	0	478	2235	0	0	0	0	0	828	0	1726	788	0	0	0	1611	474	857	0	0	0	0	0	0	0	0	0	2378	0	0	3810	0	0	2369	444	0	0	0	0	0	0
CRC-SW-U0424-T	64523	0.993	8449.61	0.13095	1315.38	0.12847	0.01891	0.99	20061	0	0	2568	7748	11957	0	11952	0	0	0	4381	0	2284	0	0	0	0	0	0	3570	0	0	0	0	0	0	4476	0	0	24079	0	0	0	0	0	0	0	0	0	0
CRC-SW-U0425-T	17671	0.99	3116.49	0.17636	405.992	0.15614	0.03215	0.983	2145	968	2242	0	0	0	0	0	3112	0	1987	0	0	0	0	1870	0	1914	0	0	0	2252	1176	0	0	0	0	2541	0	0	4566	0	0	0	0	0	0	0	0	0	0
CRC-SW-U0426-T	17409	0.994	2337.91	0.13429	335.253	0.12103	0.02331	0.992	0	821	2913	607	0	0	1445	990	4240	0	0	2705	0	855	0	0	0	991	1836	0	0	0	0	0	0	0	0	3334	0	0	7734	0	0	0	0	0	0	0	0	0	0
CRC-SW-U0427-T	21999	0.984	4062.91	0.18469	540.642	0.18562	0.03447	0.967	0	1438	1685	0	0	0	0	1505	3174	0	3918	0	0	0	1800	3036	0	2315	0	0	0	0	0	0	0	0	3123	2152	0	0	8688	0	0	0	0	0	0	0	0	0	0
CRC-SW-U0428-T	56190	0.996	12508.8	0.22262	2612.19	0.16025	0.06302	0.996	0	0	0	0	0	0	0	0	0	0	0	0	0	24711	0	0	31478	0	0	0	0	0	0	0	0	0	0	1947	0	0	14304	0	0	0	0	0	0	0	0	5097	16686
CRC-SW-U0429-T	32221	0.992	4822.41	0.14967	659.757	0.13639	0.02454	0.986	0	0	4263	0	1606	0	2776	0	5446	0	0	3295	0	4993	0	0	2129	3731	1893	0	2084	0	0	0	0	0	0	4337	0	0	9110	0	0	0	0	0	0	0	0	1839	3794
CRC-SW-U0430-T	15122	0.99	2545.13	0.16831	339.775	0.15868	0.03535	0.983	0	0	2314	0	0	0	0	0	1813	0	3103	1103	0	0	0	1592	913	2455	0	0	0	0	1824	0	0	0	0	2429	0	0	4757	0	0	0	0	0	0	0	0	0	0
CRC-SW-U0433-T	10841	0.993	1781.7	0.16435	272.227	0.13451	0.04288	0.99	0	772	3455	0	619	0	1130	0	1642	0	0	1005	0	0	0	1153	0	0	1059	0	0	0	0	0	0	0	0	3258	0	0	4527	0	0	0	0	0	0	0	0	0	0
CRC-SW-U0434-T	13722	0.99	2163.45	0.15766	286.556	0.1416	0.02497	0.982	0	0	2542	0	0	0	1163	0	920	0	2251	1553	0	0	0	2049	0	1702	0	0	0	1537	0	0	0	0	0	2567	0	0	5080	0	0	0	0	0	0	0	0	0	0
CRC-SW-U0435-T	6942	0.994	971.526	0.13995	146.677	0.11883	0.02997	0.991	0	0	2150	0	415	391	0	0	503	0	0	572	0	0	998	0	255	0	426	1227	0	0	0	0	0	0	0	2049	0	0	3935	0	0	0	0	0	0	0	0	0	0
CRC-SW-U0436-T	15639	0.989	2516.23	0.16089	353.093	0.15502	0.0324	0.98	1905	1028	1969	0	0	0	0	0	0	0	2242	2364	0	0	0	2023	0	1523	0	0	0	0	901	1678	0	0	0	2539	851	0	8113	0	0	3215	0	0	921	0	0	0	0
CRC-SW-U0438-T	14245	0.988	2719.38	0.1909	352.246	0.16212	0.04726	0.981	0	780	2492	583	0	0	0	964	2043	0	0	1061	2804	563	0	1485	0	0	1465	0	0	0	0	0	0	0	0	2781	0	0	6709	0	0	0	0	0	0	0	0	0	0
CRC-SW-U0439-T	33627	0.996	8179.64	0.24325	1624.45	0.1804	0.0776	0.997	0	0	2602	0	0	0	0	0	0	4131	0	0	0	19081	0	0	4742	0	0	0	3069	0	0	0	0	0	0	2869	0	0	10812	0	0	0	0	0	0	0	0	4356	15590
CRC-SW-U0440-T	8239	0.982	2242.58	0.27219	334.889	0.24617	0.09825	0.979	1817	0	1911	0	0	0	0	0	1708	0	0	1317	0	0	0	0	0	0	0	0	0	0	1484	0	0	0	0	1905	0	0	3691	0	0	0	0	0	0	0	0	0	0
CRC-SW-U0441-T	15061	0.99	2401.88	0.15948	344.081	0.15731	0.02084	0.983	2398	927	1890	0	0	0	0	0	0	0	0	0	0	724	0	1702	0	2742	769	0	0	836	1025	2043	0	0	0	2415	467	0	6497	0	0	0	0	0	1343	0	0	0	0
CRC-SW-U0442-T	26853	0.986	4603.17	0.17142	640.497	0.18102	0.02834	0.973	3941	1225	1722	0	0	0	0	0	2047	0	0	0	0	2262	0	2996	0	6129	0	0	1235	0	1840	0	0	0	3452	2569	0	0	9250	0	0	0	0	0	0	0	0	831	1871
CRC-SW-U0443-T	33027	0.993	8772.25	0.26561	1416.06	0.20081	0.08602	0.994	0	0	5002	0	0	0	0	0	4419	0	0	0	0	13320	0	0	2551	0	2429	0	5302	0	0	0	0	0	0	4564	0	0	9001	0	0	0	0	0	0	0	0	4525	10151
CRC-SW-U0444-T	20688	0.985	3773.33	0.18239	503.569	0.1882	0.0317	0.967	0	0	2368	0	1775	1121	0	0	2551	0	0	2593	0	877	0	0	0	2225	1543	0	975	1636	0	0	3020	0	0	2004	0	0	6267	0	0	0	0	0	0	0	0	0	0
CRC-SW-U0445-T	90606	0.999	6352.36	0.07011	1033.62	0.05873	0.0098	0.999	48297	0	12782	6120	0	0	10535	5579	0	0	7291	0	0	0	0	0	0	0	0	0	0	0	0	0	0	0	0	22145	0	0	28546	0	0	0	0	0	0	0	0	0	0
CRC-SW-U0446-T	12391	0.989	2388.73	0.19278	330.976	0.16063	0.04481	0.984	0	724	2948	634	0	0	0	0	1846	0	0	0	2644	0	1359	0	0	1039	1192	0	0	0	0	0	0	0	0	3082	0	0	6375	0	0	0	0	0	0	0	0	0	0
CRC-SW-U0447-T	24910	0.981	4987.1	0.2002	700.82	0.20736	0.04847	0.964	4465	0	2169	0	0	0	0	0	4760	0	0	2640	0	0	0	0	0	2090	0	6741	0	2043	0	0	0	0	0	3251	0	0	9725	0	0	0	0	0	0	0	0	0	0
CRC-SW-U0449-T	10102	0.992	2068.05	0.20472	364.732	0.171	0.06138	0.991	4695	0	2023	1635	0	0	0	815	0	0	0	932	0	0	0	0	0	0	0	0	0	0	0	0	0	0	0	2326	0	0	3100	0	0	0	0	0	0	0	2285	0	0
CRC-SW-U0450-T	17637	0.984	3026.41	0.17159	421.922	0.18192	0.036	0.964	0	0	2083	0	0	0	0	1006	2316	0	0	0	2147	1195	1210	0	0	0	0	3533	886	1219	925	1110	0	0	0	2119	0	0	7153	0	0	0	0	0	0	0	0	599	784
CRC-SW-U0451-T	43205	0.985	7854.54	0.1818	1030.41	0.1807	0.02996	0.965	4403	0	0	0	0	0	0	0	0	0	0	0	0	3769	0	7917	0	0	2405	8796	2559	10012	0	3340	0	0	0	1117	0	0	8444	0	0	9432	0	0	0	0	0	1450	2166
CRC-SW-U0452-T	17049	0.986	3276.74	0.1922	464.851	0.18332	0.05649	0.977	0	0	1671	0	0	0	0	1067	4770	0	0	1307	2689	1971	0	0	1630	0	0	0	1942	0	0	0	0	0	0	1897	0	0	5640	0	0	0	0	0	0	0	0	1354	1473
CRC-SW-U0453-T	12752	0.986	2292.72	0.17979	316.857	0.17889	0.03666	0.972	0	0	1822	0	0	0	0	0	1038	0	2314	1772	0	934	0	1330	733	1578	0	0	0	1225	0	0	0	0	0	1840	0	0	4613	0	0	0	0	0	0	0	0	0	568
CRC-SW-U0454-T	8538	0.993	1472.97	0.17252	205.251	0.1358	0.04196	0.99	0	0	2615	0	665	0	872	0	1258	0	0	1315	0	0	0	0	330	808	671	0	0	0	0	0	0	0	0	2523	0	0	4238	0	0	0	0	0	0	0	0	0	0
CRC-SW-U0456-T	34780	0.99	5196.4	0.14941	686.338	0.14057	0.02375	0.98	0	0	2176	1063	0	0	0	0	0	0	0	0	4518	3012	0	0	2210	5638	2516	4281	0	3922	0	5439	0	0	0	3083	1227	0	10483	0	0	0	0	0	3633	0	0	0	2108
CRC-SW-U0457-T	7615	0.994	1834.35	0.24089	285.404	0.17262	0.10252	0.995	0	0	3589	0	525	0	0	0	1222	0	0	876	0	0	0	0	0	0	521	0	0	0	878	0	0	0	0	3025	0	0	3213	0	0	0	0	0	0	0	0	0	0
CRC-SW-U0458-T	9869	0.99	1813.49	0.18376	244.465	0.15612	0.03935	0.985	1469	0	1961	0	0	0	0	0	1240	0	1260	974	0	0	0	1067	0	0	0	0	0	685	0	1209	0	0	0	2266	0	0	5736	0	0	0	0	0	0	0	0	0	0
CRC-SW-U0459-T	16640	0.982	3589.27	0.2157	489.998	0.20857	0.06133	0.968	0	0	2675	722	0	0	0	0	2790	0	0	0	5104	0	2148	0	0	0	1063	0	0	1007	0	1128	0	0	0	2871	0	0	10616	0	0	0	0	0	0	0	0	0	0
CRC-SW-U0460-T	153952	0.997	15165.6	0.09851	2610.11	0.08243	0.01769	0.997	59250	0	35041	10245	10390	10043	0	12361	0	0	16619	0	0	0	0	0	0	0	0	0	0	0	0	0	0	0	0	45941	0	0	41281	0	0	0	0	0	0	0	0	0	0
CRC-SW-U0462-T	19013	0.983	3485.9	0.18334	504.613	0.19461	0.04919	0.966	0	0	2420	0	0	0	0	0	1030	0	0	0	6527	2060	4809	0	882	1280	0	0	0	0	0	0	0	0	0	2314	0	0	14430	0	0	0	0	0	0	0	0	712	1557
CRC-SW-U0463-T	135139	0.997	18064.2	0.13367	3142.8	0.10812	0.02491	0.997	63161	0	37155	8042	10343	16436	0	0	0	0	0	0	0	0	0	0	0	0	0	0	0	0	0	0	0	0	0	44671	0	0	37317	0	0	0	0	0	0	0	0	0	0
CRC-SW-U0464-T	215702	0.996	22308.1	0.10342	3445.89	0.09863	0.01648	0.994	61730	0	10609	6523	22022	20178	48837	22811	0	0	22987	0	0	0	0	0	0	0	0	0	0	0	0	0	0	0	0	22860	0	0	47303	0	0	0	0	0	0	0	0	0	0
CRC-SW-U0465-T	9845	0.985	1971.49	0.20025	278.362	0.1773	0.04399	0.976	0	0	2389	0	0	0	0	0	1477	0	1961	0	1697	0	913	0	486	918	0	0	0	0	0	0	0	0	0	2420	0	0	5500	0	0	0	0	0	0	0	0	0	0
CRC-SW-U0466-T	14596	0.993	1827.86	0.12523	255.813	0.12236	0.0198	0.986	0	0	2219	0	898	0	966	0	2273	0	0	1227	0	629	0	0	505	0	1315	2154	0	1249	0	1155	0	0	0	2192	0	0	4827	0	0	0	0	0	0	0	0	0	0
CRC-SW-U0467-T	7760	0.986	1401.07	0.18055	213.028	0.17692	0.04058	0.977	0	0	1470	0	0	0	0	0	1966	0	1231	592	0	0	755	0	0	683	0	0	0	501	559	0	0	0	0	1485	0	0	3913	0	0	0	0	0	0	0	0	0	0
CRC-SW-U0468-T	13908	0.981	2869.95	0.20635	376.653	0.19642	0.04866	0.959	0	0	2027	0	778	0	0	0	1818	0	0	0	3038	0	0	0	788	0	1321	3281	0	0	0	852	0	0	0	2172	0	0	7234	0	1212	0	0	0	0	0	0	0	0
CRC-SW-U0469-T	32452	0.986	5698.17	0.17559	747.982	0.1754	0.03183	0.968	4595	0	1849	0	0	0	0	0	3541	0	0	3359	0	2945	0	0	0	3726	0	4664	1478	4751	1540	0	0	0	0	2851	0	0	10115	0	0	0	0	0	0	0	0	875	1765
CRC-SW-U0470-T	14251	0.988	2754.52	0.19329	389.24	0.17535	0.0302	0.982	2235	0	2752	0	0	0	0	0	2110	0	0	0	0	422	0	0	0	0	0	0	0	0	991	1084	0	3569	1083	3299	0	0	4083	0	0	0	0	0	0	0	0	0	0
CRC-SW-U0471-T	14349	0.985	2982.68	0.20787	412.4	0.20146	0.04833	0.976	2592	711	1565	0	0	0	0	0	2779	0	0	1509	0	0	0	0	0	2077	938	0	0	1016	1157	0	0	0	0	1941	0	0	5349	0	0	0	0	0	0	0	0	0	0
CRC-SW-U0472-T	18597	0.983	3202.09	0.17218	440.908	0.19129	0.02919	0.953	0	0	1483	0	1221	0	0	0	1044	0	0	0	3246	1284	0	0	0	1327	1051	3417	769	2285	0	1464	0	0	0	1666	0	6936	4128	0	0	0	0	0	0	0	0	0	0
CRC-SW-U0473-T	68273	0.994	12608.6	0.18468	2224.03	0.16401	0.04663	0.995	33871	0	16160	5219	0	0	0	0	0	0	0	0	0	4313	0	0	0	0	0	0	8707	0	0	0	0	0	0	21287	0	0	16755	0	0	0	0	0	0	0	0	5156	3652
CRC-SW-U0474-T	80212	0.992	12369.1	0.1542	2029.41	0.15211	0.02883	0.991	45536	0	0	5625	0	0	16765	9639	0	0	0	0	0	2644	0	0	0	0	0	0	0	0	0	0	0	0	0	9651	0	0	19697	0	0	0	0	0	0	0	0	0	0
CRC-SW-U0478-T	145591	0.991	24965.5	0.17148	3992.73	0.16376	0.03672	0.99	45088	0	0	18003	15256	0	0	22275	0	19233	0	0	0	17564	0	0	8168	0	0	0	0	0	0	0	0	0	0	7915	0	0	37330	0	0	0	0	0	0	13317	27100	5426	15183
CRC-SW-U0484-T	18706	0.987	3193.63	0.17073	474.719	0.179	0.03433	0.977	0	1250	3147	0	1231	0	0	0	0	0	0	1813	0	932	0	3299	0	1519	1434	0	0	1539	1277	1258	0	0	0	2943	0	0	6937	0	0	3950	0	0	0	0	0	0	0
CRC-SW-U0485-T	13315	0.986	3027.48	0.22737	424.561	0.20003	0.05969	0.981	0	663	3073	472	0	0	1817	0	2053	0	0	2359	0	0	0	0	0	1680	1195	0	0	0	0	0	0	0	0	3103	0	0	7001	0	0	0	0	0	0	0	0	0	0
CRC-SW-U0492-T	12908	0.979	2931.12	0.22708	399.719	0.21924	0.06825	0.961	0	0	2257	0	0	0	0	0	1890	0	2764	0	2609	789	0	1915	681	0	0	0	0	0	0	0	0	0	0	2200	0	0	5165	0	0	0	0	0	0	0	0	0	476
CRC-SW-U0494-T	12590	0.993	2111.51	0.16771	284.1	0.13898	0.03261	0.99	0	0	3126	441	0	0	1435	0	1254	0	0	1491	0	846	0	0	719	1703	774	0	0	796	0	0	0	0	0	3082	0	0	3998	0	0	0	0	0	0	0	0	0	0
CRC-SW-U0497-T	8314	0.99	1617.27	0.19452	212.567	0.15648	0.03857	0.984	1055	0	1881	0	0	0	0	0	1034	0	1238	853	0	0	0	1074	355	821	0	0	0	0	0	0	0	0	0	2176	0	0	4440	0	0	0	0	0	0	0	0	0	0
CRC-SW-U0498-T	11970	0.99	2094.8	0.175	288.957	0.15408	0.04575	0.983	0	0	2709	0	0	0	0	659	1591	0	1966	909	1501	0	1069	1561	0	0	0	0	0	0	0	0	0	0	0	2759	0	0	6680	0	0	0	0	0	0	0	0	0	0
CRC-SW-U0502-T	72383	0.993	13211.4	0.18252	2143.25	0.16104	0.04881	0.994	42831	0	12239	0	0	7162	0	10149	0	0	0	0	0	0	0	0	0	0	0	0	0	0	0	0	0	0	0	17266	0	0	19137	0	0	0	0	0	0	0	0	0	0
CRC-SW-U0508-T	17850	0.988	3396.78	0.1903	461.533	0.16286	0.03444	0.98	2851	0	3340	0	0	0	0	0	2862	0	0	2034	0	0	0	0	0	0	0	2740	0	1065	1939	1015	0	0	0	3791	0	0	6608	680	1052	0	0	0	0	0	0	0	0
CRC-SW-U0512-T	17752	0.982	3293.81	0.18555	495.118	0.19704	0.04439	0.967	0	0	2398	0	0	1038	0	0	3887	0	4113	2058	0	869	0	0	1180	2206	0	0	0	0	0	0	0	0	0	2493	0	0	6764	0	0	0	0	0	0	0	0	0	0
CRC-SW-U0514-T	11057	0.987	2720.34	0.24603	410.159	0.19418	0.0748	0.985	0	0	4175	0	0	0	1611	0	1515	0	0	1352	0	0	0	1604	0	0	0	0	0	0	0	797	0	0	0	3758	0	0	5262	0	0	0	0	0	0	0	0	0	0
CRC-SW-U0519-T	14874	0.985	2729.61	0.18352	362.004	0.17878	0.02979	0.97	1926	0	1682	0	0	0	0	0	2277	0	1720	0	2022	532	0	1855	0	0	0	0	0	1467	0	1388	0	0	0	2045	0	0	5728	0	0	0	0	0	0	0	0	0	0
CRC-SW-U0522-T	46064	0.987	9190.17	0.19951	1262.27	0.17708	0.04445	0.979	0	0	4480	0	0	0	0	0	0	0	0	0	0	2434	0	0	0	0	4142	11661	0	3257	16495	0	3592	0	0	4285	0	0	19653	0	5072	0	0	0	0	0	0	0	0
CRC-SW-U0532-T	16624	0.983	3635.71	0.2187	508.319	0.20167	0.0762	0.973	0	0	3833	0	0	0	0	0	1746	0	2878	0	5121	0	3043	0	0	0	0	0	0	0	0	0	0	0	0	3703	0	0	12921	0	0	0	0	0	0	0	0	0	0
CRC-SW-U0533-T	8574	0.992	1491.22	0.17392	204.589	0.13461	0.03992	0.988	0	443	2597	0	490	0	0	0	628	0	0	788	1367	0	0	1005	0	800	453	0	0	0	0	0	0	0	0	2578	0	0	4306	0	0	0	0	0	0	0	0	0	0
CRC-SW-U0534-T	4298	0.964	1243.12	0.28923	170.397	0.27608	0.08784	0.93	0	220	706	0	0	0	653	0	0	0	765	766	0	0	0	1185	0	0	0	0	0	0	0	0	0	0	0	719	0	0	2600	0	0	979	0	0	0	0	0	0	0
CRC-SW-U0535-T	16262	0.989	2833.78	0.17426	390.141	0.16544	0.03205	0.982	2061	0	2257	0	0	0	0	0	3303	0	2037	1293	0	0	0	0	0	2763	0	0	0	1340	1205	0	0	0	0	2612	0	0	5727	0	0	0	0	0	0	0	0	0	0
CRC-SW-U0538-T	17040	0.994	2079.77	0.12205	277.598	0.11063	0.0159	0.989	1851	764	2489	485	0	0	0	0	1764	0	0	0	2055	447	0	0	0	0	1067	2597	0	1093	0	1524	897	0	0	3020	0	0	6281	0	0	0	0	0	0	0	0	0	0
CRC-SW-U0539-T	25531	0.98	5253.36	0.20576	684.686	0.20763	0.05102	0.955	0	0	2921	0	0	0	0	1616	2008	0	0	0	5792	1506	0	3935	1089	2630	0	0	0	2159	0	1871	0	0	0	3082	0	0	9180	0	0	5429	0	0	0	0	0	0	0
CRC-SW-U0542-T	9011	0.991	1375.06	0.1526	187.599	0.1468	0.02416	0.984	0	540	1344	0	488	0	814	0	0	0	0	654	0	258	0	1512	0	0	687	0	0	860	1398	452	0	0	0	1240	0	0	2767	0	0	1728	0	0	0	0	0	0	0
CRC-SW-U0543-T2	25914	0.987	4219.83	0.16284	553.165	0.16128	0.02457	0.97	0	1738	2123	0	0	0	1696	1236	0	0	3174	2343	0	1752	0	5215	0	2520	1565	0	0	2548	0	0	0	0	0	2487	0	0	7871	0	0	6618	0	0	0	0	0	0	0
CRC-SW-U0545-T	9577	0.987	1878.38	0.19613	246.77	0.16592	0.0392	0.977	0	0	2127	0	0	0	0	0	825	0	1658	0	1531	324	0	1250	0	0	0	0	0	1088	0	770	0	0	0	2020	0	0	3379	0	0	0	0	0	0	0	0	0	0
CRC-SW-U0552-T	12471	0.991	2075.26	0.16641	266.718	0.14869	0.03015	0.986	1837	505	1670	0	0	0	0	0	1906	0	1244	1353	0	530	0	1605	0	1082	0	0	0	0	734	0	0	0	0	2185	0	0	6964	0	0	0	0	0	0	0	0	0	0
CRC-SW-U0553-T	18332	0.986	3888.45	0.21211	510.661	0.18186	0.05671	0.978	0	981	3296	816	0	0	0	1077	2940	0	0	0	3855	0	0	2183	0	0	1307	0	0	0	0	1873	0	0	0	3761	0	0	9138	0	0	0	0	0	0	0	0	0	0
CRC-SW-U0555-T	15183	0.985	2886.18	0.19009	395.443	0.17865	0.04466	0.973	0	749	2633	0	0	0	0	0	1251	0	2692	0	2200	0	0	1566	864	2235	989	0	0	0	0	0	0	0	0	2858	0	6255	3841	0	0	0	727	414	0	0	0	0	0
CRC-SW-U0556-T	17050	0.991	2768.63	0.16238	375.595	0.14389	0.0325	0.985	2255	985	2488	0	0	0	0	0	2440	0	2490	3353	0	993	0	2041	0	0	0	0	0	0	0	0	0	0	0	3086	0	0	9397	0	0	0	0	0	0	0	0	0	0
CRC-SW-U0557-T	18008	0.991	2703.11	0.15011	359.077	0.13924	0.0251	0.982	0	724	2739	510	0	0	0	812	1751	0	0	0	3194	0	0	0	0	0	1517	4040	0	0	0	1398	1319	0	0	3141	0	0	8958	0	0	0	0	0	0	0	0	0	0
CRC-SW-U0558-T	17281	0.984	3566.95	0.20641	491.35	0.18908	0.04872	0.974	3653	0	2497	0	0	0	0	0	2057	0	0	2625	0	0	0	0	0	0	0	2758	0	0	2666	1021	0	0	0	3055	521	2677	6109	0	0	0	0	0	0	0	0	0	0
CRC-SW-U0561-T	15709	0.989	2606.99	0.16595	353.906	0.15832	0.02971	0.979	0	877	2283	0	0	0	1146	0	2108	0	2817	0	0	0	0	2210	0	0	0	0	0	0	0	1165	3098	0	0	2104	0	0	5511	0	0	0	0	0	0	0	0	0	0
CRC-SW-U0562-T	19804	0.985	3684.35	0.18604	514.355	0.18354	0.03906	0.973	0	872	3123	637	0	0	0	1072	2153	0	0	0	4152	1313	2667	2808	0	0	0	0	0	0	1004	0	0	0	0	3392	0	0	11034	0	0	0	0	0	0	0	0	473	951
CRC-SW-U0565-T	24784	0.991	3426.86	0.13827	471.169	0.13672	0.0298	0.982	0	0	3327	0	1530	1283	0	0	1880	0	0	2419	0	0	0	0	876	0	1092	5380	0	0	0	0	6994	0	0	2711	0	0	6933	0	0	0	0	0	0	0	0	0	0
CRC-SW-U0568-T	11514	0.977	3140.11	0.27272	431.749	0.23537	0.09866	0.966	0	728	2816	0	0	0	0	765	1565	0	0	0	2893	0	0	2744	0	0	0	0	0	0	0	0	0	0	0	2717	0	0	5609	0	0	0	0	0	0	0	0	0	0
CRC-SW-U0572-T	9513	0.99	1546.68	0.16259	206.801	0.15414	0.02761	0.984	1363	0	1094	0	0	0	0	0	726	0	0	0	0	574	0	1251	0	0	0	0	857	1467	1317	859	0	0	0	1256	0	0	2243	0	0	0	0	0	0	0	0	473	313
CRC-SW-U0576-T	22388	0.981	4542.29	0.20289	620.69	0.20238	0.04666	0.963	0	0	3427	0	0	0	0	1305	2319	0	4490	0	4705	0	2760	3378	0	0	0	0	0	0	0	0	0	0	0	3677	0	0	13014	0	0	5697	0	0	0	0	0	0	0
CRC-SW-U0577-T	24543	0.992	3318.08	0.13519	446.458	0.13294	0.02017	0.985	0	0	2315	628	0	0	0	1093	4079	0	0	2445	0	703	1382	0	1199	1887	1304	0	0	3151	2493	0	0	0	1858	2455	0	0	7445	0	0	0	0	0	0	0	0	0	0
CRC-SW-U0578-T	12535	0.993	1655.71	0.13209	224.307	0.12439	0.02428	0.989	0	509	1845	318	0	0	0	579	1487	0	0	1482	0	416	794	1525	0	0	559	0	571	1436	1007	0	0	0	0	1872	0	0	4481	0	0	0	0	0	0	0	0	0	0
CRC-SW-U0579-T	25326	0.985	4343.77	0.17151	608.382	0.18058	0.03344	0.968	0	0	3186	0	0	0	1708	0	0	0	4287	2797	0	901	0	3993	1365	3213	0	0	0	2286	0	1586	0	0	0	3506	0	0	12121	0	0	0	0	0	0	0	0	0	0
CRC-SW-U0581-T	9766	0.989	1775.29	0.18178	243.891	0.16209	0.03592	0.983	0	0	2220	0	707	0	1012	0	1277	0	0	973	0	0	0	1276	0	0	552	0	0	784	0	959	0	0	0	2208	0	0	5456	0	0	0	0	0	0	0	0	0	0
CRC-SW-U0584-T	16672	0.985	3105.44	0.18627	427.464	0.18192	0.03366	0.97	0	0	2900	0	0	0	1438	0	1023	0	2279	2240	0	625	0	2074	0	1969	0	0	0	2120	0	0	0	0	0	2838	0	0	6241	0	0	0	0	0	0	0	0	0	0
CRC-SW-U0587-T	12247	0.976	3350.55	0.27358	452.139	0.24621	0.07611	0.963	0	0	2616	0	0	0	0	0	1565	0	3370	0	0	0	0	2071	0	0	0	0	0	1401	0	1222	0	0	0	2392	0	0	4216	0	0	0	0	0	0	0	0	0	0
CRC-SW-U0589-T	1464464	0.999	198231	0.13536	59009.9	0.10901	0.0363	0.999	0	1464464	0	0	0	0	0	0	0	0	0	0	0	0	0	0	0	0	0	0	0	0	0	0	0	0	0	16176	0	0	265173	0	0	0	664569	245352	0	0	0	0	0
CRC-SW-U0590-T	171915	0.991	27549.5	0.16025	4544.57	0.1585	0.03849	0.989	61076	0	0	21951	11901	14439	18698	21509	0	22336	0	0	0	0	0	0	0	0	0	0	0	0	0	0	0	0	0	13834	0	0	37620	0	0	0	0	0	0	0	31945	0	0
CRC-SW-U0591-T	23682	0.988	3824.12	0.16148	494.289	0.15847	0.03109	0.972	3252	0	1744	0	0	0	0	0	1623	0	0	0	0	0	0	2486	0	0	0	5456	0	0	0	1507	6060	0	1550	2290	0	0	6294	0	0	5290	0	0	0	0	0	0	0
CRC-SW-U0592-T	14599	0.981	3726.29	0.25524	516.474	0.22868	0.07546	0.972	0	0	3664	0	1328	0	0	0	1974	0	0	2048	0	597	0	0	0	1560	1070	0	0	1327	1028	0	0	0	0	3187	0	0	5534	0	0	0	0	0	0	0	0	0	0
CRC-SW-U0594-T	20262	0.987	3167.41	0.15632	466.471	0.16332	0.02736	0.975	0	0	2934	0	0	0	1470	0	2968	0	3562	2270	0	0	0	2826	1046	3182	0	0	0	0	0	0	0	0	0	3511	0	0	11552	0	0	0	0	0	0	0	0	0	0
CRC-SW-U0595-T	19335	0.988	3837.77	0.19849	559.093	0.17778	0.04839	0.983	0	1080	4744	0	1319	0	2171	0	3569	0	0	2636	0	0	0	0	0	2247	1565	0	0	0	0	0	0	0	0	4556	0	0	9092	0	0	0	0	0	0	0	0	0	0
CRC-SW-U0596-T	24937	0.989	3795.65	0.15221	517.492	0.15293	0.02151	0.977	0	1271	3906	0	1274	0	2067	0	0	0	0	3045	3548	631	0	3237	0	2305	1276	0	0	2370	0	0	0	0	0	3760	0	0	10900	0	0	4234	0	0	0	0	0	0	0
CRC-SW-U0600-T	26515	0.992	4049.73	0.15273	635.739	0.15254	0.0274	0.991	3239	1416	3538	0	0	0	0	0	6463	0	0	0	0	0	0	0	0	0	0	0	0	0	6761	1488	0	3607	0	4186	0	0	3658	0	0	0	0	0	0	0	0	0	0
CRC-SW-U0601-T	17223	0.991	2245.17	0.13036	315.489	0.13296	0.02355	0.982	0	0	2365	0	895	0	1381	0	1290	0	0	1416	0	0	0	2001	0	1206	1128	0	0	0	0	1344	0	0	4192	2512	515	0	5274	0	0	3835	0	0	844	0	0	0	0
CRC-SW-U0602-T	37094	0.988	5480.44	0.14774	699.693	0.1574	0.02409	0.961	3616	0	1480	0	0	0	0	0	2037	0	0	0	4682	0	0	4477	0	0	0	11217	0	3274	0	3224	3082	0	0	2932	540	0	12791	0	0	12712	0	0	1795	0	0	0	0
CRC-SW-U0603-T	8468	0.988	2319.1	0.27387	350.63	0.21813	0.12084	0.987	0	0	3099	0	670	0	0	0	2339	0	0	919	0	0	0	0	0	0	0	0	0	0	827	611	0	0	0	2622	0	0	3297	0	0	0	0	0	0	0	0	0	0
CRC-SW-U0604-T	20807	0.992	3844.38	0.18476	546.801	0.15708	0.04139	0.99	0	0	2210	0	0	0	0	0	1894	0	3583	0	0	0	0	2366	0	0	0	0	0	0	9461	1289	0	0	0	2093	0	0	5966	0	0	3972	0	0	0	0	0	0	0
CRC-SW-U0605-T	10576	0.992	2070.23	0.19575	319.566	0.15123	0.06107	0.991	0	505	3760	667	0	0	0	0	1525	0	0	1229	2115	0	0	0	0	0	771	0	0	0	0	0	0	0	0	3598	0	0	4664	0	0	0	0	0	0	0	0	0	0
CRC-SW-U0637-T	10782	0.984	2161.91	0.20051	327.531	0.18964	0.07549	0.975	0	0	2475	0	0	0	0	0	2081	0	2401	1082	0	0	1022	0	0	827	0	0	0	0	0	0	891	0	0	2439	0	0	5309	0	0	0	0	0	0	0	0	0	0
CRC-SW-U0638-T	9415	0.986	1856.89	0.19723	263.534	0.18335	0.05886	0.977	0	446	2034	0	0	0	0	0	1656	0	0	0	1850	0	1646	0	0	0	865	0	0	0	0	0	915	0	0	1891	0	0	4958	0	0	0	0	0	0	0	0	0	0
CRC-SW-U0640-T	23816	0.99	3737.95	0.15695	507.852	0.15617	0.02936	0.982	0	0	2952	0	0	0	0	1020	1726	0	4943	2016	0	0	0	4038	1424	2436	0	0	0	0	3256	0	0	0	0	3455	0	0	9883	0	0	6999	0	0	0	0	0	0	0
CRC-SW-U0641-T	14019	0.989	2808.44	0.20033	415.417	0.17252	0.04465	0.986	2305	0	3243	515	0	0	0	0	2948	0	0	1398	0	915	0	1710	0	0	0	0	0	981	0	0	0	0	0	3835	0	0	6261	0	0	0	0	0	0	0	0	0	0
CRC-SW-U0642-T	23030	0.992	2966.09	0.12879	434.271	0.12594	0.02011	0.986	0	1301	4006	0	0	0	1494	0	2331	0	3853	1851	0	0	0	3199	0	1549	0	0	0	0	0	1483	1957	0	0	4398	0	0	12250	0	0	0	0	0	0	0	0	0	0
CRC-SW-U0643-T	24590	0.987	4283.14	0.17418	581.688	0.17137	0.02926	0.977	3405	1520	1343	0	0	0	0	0	0	0	0	0	0	3029	0	6027	0	2299	1578	0	1154	2312	0	1918	0	0	0	2328	0	0	6142	0	0	6054	0	0	0	0	0	692	2132
CRC-SW-U0645-T	18731	0.99	2967.3	0.15842	386.194	0.15335	0.02319	0.979	2446	0	1612	0	0	0	0	0	2574	0	2132	0	0	0	0	2669	0	1789	0	0	0	1474	0	1642	0	0	2388	2311	463	0	4806	0	0	0	0	0	942	0	0	0	0
CRC-SW-U0646-T	23901	0.974	5512.48	0.23064	817.066	0.23159	0.04639	0.953	4775	0	2567	0	0	0	0	0	2995	0	0	0	0	1692	0	0	0	0	0	4880	0	0	1431	5557	0	0	0	3576	1372	0	11345	0	0	0	0	0	1852	0	0	0	1288
CRC-SW-U0647-T	18013	0.991	3220.68	0.1788	435.157	0.14344	0.04683	0.987	0	753	4239	623	0	0	0	0	1476	0	2990	3512	0	0	2495	1921	0	0	0	0	0	0	0	0	0	0	0	4363	814	0	9677	0	0	0	0	0	0	0	0	0	0
CRC-SW-U0648-T	13010	0.994	1850.33	0.14222	247.077	0.11876	0.02282	0.992	0	609	3189	0	813	0	1065	0	1039	0	0	1644	0	0	0	1595	0	993	1019	0	0	1040	0	0	0	0	0	3033	0	0	4359	0	0	0	0	0	0	0	0	0	0
CRC-SW-U0649-T	29301	0.989	4794.97	0.16365	678.767	0.15877	0.02337	0.98	0	1401	4876	0	0	0	2681	0	3277	0	4100	2893	0	1267	0	0	0	3528	3230	0	0	2043	0	0	0	0	0	4648	0	0	10574	0	0	0	0	0	0	0	0	0	0
CRC-SW-U0650-T	51286	0.992	6040.81	0.11779	844.176	0.13236	0.01982	0.981	0	0	3285	0	0	3603	0	1828	0	0	4494	0	21730	0	6429	4542	0	0	0	0	2846	0	0	2524	0	0	0	3617	0	0	47669	0	0	0	0	0	0	0	0	0	0
CRC-SW-U0651-T	17311	0.987	2792.69	0.16132	407.464	0.16568	0.02865	0.975	0	0	2717	0	0	0	1446	0	2601	0	3110	1513	0	0	0	2406	988	1263	0	0	0	1263	0	0	0	0	0	2786	0	0	5801	0	0	0	0	0	0	0	0	0	0
CRC-SW-U0652-T	35868	0.99	5720.13	0.15948	806.557	0.15997	0.0239	0.986	0	0	2411	0	1667	0	0	0	1947	0	0	0	0	921	0	0	2770	5431	1974	0	0	2939	0	0	0	0	15804	2375	0	0	6667	0	0	0	0	0	0	0	0	0	0
CRC-SW-U0654-T	12888	0.994	1768.21	0.1372	233.471	0.11523	0.02521	0.991	0	662	2600	0	0	0	892	758	2036	0	1770	1143	0	0	0	1884	0	1138	0	0	0	0	0	0	0	0	0	2826	0	0	5940	0	0	0	0	0	0	0	0	0	0
CRC-SW-U0656-T	11296	0.989	1977.93	0.1751	283.467	0.16516	0.03499	0.982	0	0	2558	0	0	0	1745	0	671	0	1759	1520	0	0	0	1521	0	0	0	0	0	688	0	830	0	0	0	2634	0	0	8662	0	0	0	0	0	0	0	0	0	0
CRC-SW-U0657-T	13002	0.988	2173.62	0.16718	306.146	0.16238	0.03717	0.978	0	0	2402	0	847	0	0	0	966	0	0	1270	0	0	0	0	542	1183	777	1983	0	0	1837	0	0	0	1190	2426	0	3976	3056	0	0	0	0	0	0	0	0	0	0
CRC-SW-U0658-T	22547	0.988	4641.54	0.20586	629.182	0.1698	0.04531	0.983	2996	0	5174	0	0	0	0	0	3361	0	3837	2132	0	0	0	2730	0	2315	0	0	0	0	0	0	0	0	0	5863	0	0	11559	0	0	0	0	0	0	0	0	0	0
CRC-SW-U0663-T	12245	0.99	2588.01	0.21135	381.705	0.16913	0.0664	0.987	0	0	3848	603	0	0	0	0	2272	0	0	1122	2034	0	1466	0	0	0	896	0	0	0	0	0	0	0	0	3721	0	0	5931	0	0	0	0	0	0	0	0	0	0
CRC-SW-U0666-T	15063	0.989	2742.12	0.18204	405.918	0.16685	0.04652	0.984	0	0	3784	0	1117	0	0	0	2578	0	0	2271	3005	0	0	1588	0	0	0	0	716	0	0	0	0	0	0	3571	0	0	8023	0	0	0	0	0	0	0	0	0	0
CRC-SW-U0671-T	27881	0.986	5496.3	0.19713	791.18	0.17791	0.04287	0.979	3302	0	4139	0	0	0	0	1767	4627	0	0	0	0	0	0	3730	0	0	0	0	0	0	0	0	10313	0	0	3652	0	0	1275	0	0	0	0	0	0	0	0	0	0
CRC-SW-U0694-T	16374	0.993	2047.98	0.12508	294.099	0.1223	0.01591	0.987	0	724	2683	0	922	0	1518	0	2579	0	0	1889	0	1093	0	1483	0	1593	939	0	0	945	0	0	0	0	0	2658	0	0	5208	0	0	0	0	0	0	0	0	0	0
CRC-SW-U0695-T	12003	0.99	2183.12	0.18188	312.217	0.16451	0.0419	0.987	0	621	2495	571	0	0	0	633	1451	0	0	1518	0	0	1007	0	0	1363	1291	0	0	1049	0	0	0	0	0	2555	0	0	4109	0	0	0	0	0	0	0	0	0	0
CRC-SW-U0713-T	17148	0.979	3789.05	0.22096	508.405	0.22444	0.04456	0.959	3383	0	1047	0	0	0	0	0	1007	0	0	1928	0	0	0	1888	1295	4133	0	0	0	2463	0	0	0	0	0	1858	0	0	7737	0	0	0	0	0	1013	0	0	0	0
CRC-SW-U0750-T	14355	0.986	2908.24	0.20259	417.799	0.17501	0.04156	0.979	2563	0	3049	0	0	0	0	0	2734	0	0	1310	0	559	0	0	0	0	0	2323	0	0	1814	0	0	0	0	3414	0	0	5518	0	0	0	0	0	0	0	0	0	0
CRC-SW-U0776-T	20597	0.992	2747.33	0.13338	377.901	0.13118	0.01816	0.986	0	946	2174	0	1154	0	1236	0	1598	0	0	2039	0	2115	0	1644	0	0	916	0	1927	1170	2634	1038	0	0	0	2264	0	0	8415	0	0	0	0	0	0	0	0	1362	1841
CRC-SW-U0793-T	9585	0.993	1569.69	0.16377	236.734	0.13594	0.03333	0.991	0	0	3115	0	636	0	891	0	1400	0	0	1201	0	0	0	0	0	644	636	0	0	0	1058	0	0	0	0	2834	0	0	5054	0	0	0	0	0	0	0	0	0	0
CRC-SW-U0800-T	23132	0.984	4178.24	0.18063	562.597	0.18763	0.03072	0.966	3695	0	1000	0	0	0	0	0	1835	0	0	0	0	0	0	0	0	3928	0	4394	0	2773	0	1724	0	0	3779	1940	0	0	6029	0	0	0	0	0	1737	0	0	0	0
CRC-SW-U0802-T	16059	0.992	2205.34	0.13733	298.298	0.1311	0.01929	0.985	1537	0	2364	0	0	0	997	0	1866	0	1627	1459	0	536	0	2236	0	2125	0	0	0	1307	0	0	0	0	0	2783	0	0	5807	0	0	0	0	0	0	0	0	0	0
CRC-SW-U0803-T	10305	0.989	1774.1	0.17216	257.961	0.15949	0.03286	0.983	0	502	2298	0	642	0	1181	0	1561	0	0	1085	0	0	0	1117	0	1110	0	0	0	0	805	0	0	0	0	2237	0	0	5335	0	0	0	0	0	0	0	0	0	0
CRC-SW-U0804-T	17695	0.983	4016.65	0.22699	597.175	0.21458	0.05684	0.977	3863	0	2155	0	0	0	0	0	4018	0	0	0	0	0	0	0	0	0	0	0	0	0	1764	5892	0	0	0	2750	1319	0	7826	0	0	0	0	0	1835	0	0	0	0
CRC-SW-U0805-T	13562	0.991	2415.61	0.17812	329.394	0.15005	0.0409	0.988	1629	647	2805	0	0	0	1061	0	2499	0	1663	0	0	0	0	1707	0	0	0	0	0	0	0	1547	0	0	0	3123	0	0	6455	0	0	0	0	0	0	0	0	0	0
CRC-SW-U0814-T	147514	0.995	24838.7	0.16838	4496.66	0.1247	0.03533	0.995	88620	0	50244	8648	0	0	0	0	0	0	0	0	0	0	0	0	0	0	0	0	0	0	0	0	0	0	0	59791	0	0	34590	0	0	0	0	0	0	0	0	0	0
CRC-SW-U0820-T	13947	0.988	2327.91	0.16691	304.587	0.15259	0.02814	0.976	0	0	2515	516	0	0	0	0	0	0	0	0	2021	482	1708	0	641	1047	0	3397	0	801	0	0	814	0	0	2714	0	0	6315	0	0	0	0	0	0	0	0	0	0
CRC-SW-U0848-T	15899	0.982	3712.32	0.23349	522.887	0.20593	0.06498	0.973	0	0	3983	0	1106	0	0	0	2101	0	0	1702	0	0	0	0	0	0	1060	3677	0	1241	0	1026	0	0	0	3832	0	0	8241	0	0	0	0	0	0	0	0	0	0
CRC-SW-U0849-T	11339	0.994	1586.9	0.13995	215.599	0.11676	0.0266	0.99	0	432	2545	532	702	0	727	0	776	0	0	1753	0	0	0	0	0	0	630	1870	0	0	0	0	1367	0	0	2713	0	0	6103	0	0	0	0	0	0	0	0	0	0
CRC-SW-U0852-T	387548	0.993	76141.5	0.19647	12784.6	0.15177	0.04727	0.992	0	0	0	133106	77597	39865	0	0	0	0	121838	0	0	15139	0	0	0	0	0	0	0	0	0	0	0	0	0	0	0	0	165878	0	0	0	0	0	0	0	221670	0	0
CRC-SW-U0857-T	16458	0.99	3002.8	0.18245	418.961	0.15864	0.03399	0.986	0	1038	3666	552	0	0	1973	0	1854	0	2367	2021	0	0	0	0	0	1891	1091	0	0	0	0	0	0	0	0	3892	0	0	8933	0	0	0	0	0	0	0	0	0	0
CRC-SW-U0861-T	20553	0.988	3484.73	0.16955	493.939	0.17473	0.02971	0.98	0	801	2692	0	1257	0	0	0	0	0	0	0	0	809	0	2430	1016	2049	2111	0	0	1745	2112	1655	0	0	1870	2534	0	0	8435	0	0	0	0	0	0	0	0	0	0
CRC-SW-U0862-T	16878	0.99	2644.21	0.15667	347.391	0.14905	0.0275	0.981	2514	746	1790	0	0	0	0	0	1173	0	1686	1827	0	1449	0	2566	0	1794	0	0	0	1328	0	0	0	0	0	2397	0	0	6208	0	0	0	0	0	0	0	0	379	893
CRC-SW-U0865-T	14723	0.987	3311.54	0.22492	435.948	0.18841	0.05515	0.981	2387	664	3018	0	0	0	0	0	1480	0	3053	0	0	0	0	2667	0	1450	0	0	0	0	0	0	0	0	0	3626	0	0	7823	0	0	0	0	0	0	0	0	0	0
CRC-SW-U0882-T	21767	0.986	5009	0.23012	789.83	0.20507	0.06418	0.984	4350	1226	5918	0	0	0	0	0	3690	0	0	2406	0	809	0	3366	0	0	0	0	0	0	0	0	0	0	0	6258	0	0	9644	0	0	0	0	0	0	0	0	0	0
CRC-SW-U0908-T	17929	0.989	2941.56	0.16407	402.663	0.14662	0.03479	0.981	0	0	3720	718	0	0	0	0	1317	0	0	0	2675	0	1659	0	0	0	967	3495	0	976	0	1284	1113	0	0	4164	0	0	10643	0	0	0	0	0	0	0	0	0	0
CRC-SW-U0915-T	124828	0.995	16421.9	0.13156	2379.11	0.11815	0.0286	0.994	45068	0	9418	5519	7915	10501	24683	11346	6164	0	0	0	0	0	0	0	4209	0	0	0	0	0	0	0	0	0	0	18988	0	0	33902	0	0	0	0	0	0	0	0	0	0
CRC-SW-U0916-T	13578	0.99	2266.91	0.16695	303.872	0.15288	0.03363	0.982	0	0	2719	0	866	0	1912	0	1257	0	0	1418	0	0	0	0	590	0	869	2931	0	0	0	1012	0	0	0	2726	0	0	8407	0	0	0	0	0	0	0	0	0	0
CRC-SW-U0929-T	16297	0.987	2911.3	0.17864	407.664	0.16713	0.03863	0.978	0	0	2996	0	1045	0	0	0	1836	0	0	0	2877	1761	0	0	832	1335	1443	0	0	0	0	2168	0	0	0	2992	560	0	6779	0	0	0	0	0	1032	0	0	0	1466
CRC-SW-U0933-T	150479	0.996	17763.9	0.11805	2970.93	0.10039	0.01694	0.995	49214	0	28001	16942	0	0	17692	14840	0	15660	0	0	0	8126	0	0	0	0	0	0	0	0	0	0	0	0	0	35778	0	0	28102	0	0	0	0	0	0	0	26466	0	0
CRC-SW-U0934-T	17547	0.992	2650.17	0.15103	382.748	0.12923	0.02783	0.988	0	0	4547	0	0	0	1414	0	2727	0	2796	1820	0	537	0	1829	739	1133	0	0	0	0	0	0	0	0	0	4760	0	0	8545	0	0	0	0	0	0	0	0	0	0
CRC-SW-U0937-T	16240	0.994	2522.39	0.15532	341.539	0.12501	0.04095	0.991	1931	700	3792	0	0	0	1223	0	2313	0	2343	1708	0	0	0	2226	0	0	0	0	0	0	0	0	0	0	0	4143	0	0	8159	0	0	0	0	0	0	0	0	0	0
CRC-SW-U0938-T	331739	0.989	57238.1	0.17254	8285.06	0.16531	0.03923	0.984	85230	0	0	28971	22445	60056	0	19530	0	36908	43078	22051	0	13465	0	0	0	0	0	0	0	0	0	0	0	0	0	16171	0	0	148531	0	0	0	0	0	0	0	51307	0	0
CRC-SW-U0939-T	21819	0.992	4001.85	0.18341	609.11	0.15843	0.04441	0.99	0	0	4935	822	0	0	0	0	4467	0	0	2677	0	3710	0	0	1439	0	1211	0	2553	0	0	0	0	0	0	4980	0	0	6689	0	0	0	0	0	0	0	0	1720	3031
CRC-SW-U0942-T	25331	0.994	3505.8	0.1384	462.169	0.12314	0.02596	0.99	3013	1339	3050	0	0	0	0	0	5260	0	2697	1677	0	0	0	2637	0	3572	0	0	0	2080	0	0	0	0	0	3845	0	0	6727	0	0	0	0	0	0	0	0	0	0
CRC-SW-U0949-T	180802	0.988	34495.1	0.19079	5127.52	0.17918	0.04937	0.982	49609	0	11027	15437	0	15808	34863	0	0	0	39362	0	0	0	0	0	0	0	0	0	14692	0	0	0	0	0	0	15902	0	0	42471	0	0	0	0	0	0	0	28353	0	0
CRC-SW-U0950-T	34787	0.986	5794.88	0.16658	836.377	0.17621	0.02777	0.973	5683	0	2812	0	0	0	0	0	8730	0	0	0	5714	1430	0	4113	0	0	0	0	1589	2676	0	2037	0	0	0	4017	0	0	12474	0	0	0	0	0	0	0	0	0	0
CRC-SW-U0955-T	129576	0.991	24563.7	0.18957	4042.57	0.16384	0.06132	0.989	53902	0	0	29648	0	0	0	10645	8655	26724	0	0	0	0	0	0	0	0	0	0	0	0	0	0	0	0	0	7056	0	0	49774	0	0	0	0	0	0	0	47671	0	0
CRC-SW-U0960-T	25538	0.993	3488.91	0.13662	464.182	0.12551	0.02111	0.986	0	1305	3549	0	0	0	0	0	0	0	3517	0	0	2815	1744	4007	1159	1645	0	0	2471	1776	0	0	1543	0	0	3705	0	0	6827	0	0	5331	0	0	0	0	0	1773	2283
CRC-SW-U0966-T	21613	0.987	4600.36	0.21285	616.892	0.1805	0.0524	0.98	3450	0	4078	803	0	0	0	0	3335	0	0	2188	0	0	0	0	0	0	0	4654	0	1909	1192	0	0	0	0	5017	0	0	11483	0	0	0	0	0	0	0	0	0	0
CRC-SW-U0967-T	20154	0.986	5416.02	0.26873	822.932	0.22074	0.08095	0.985	4958	0	4897	0	0	0	0	0	8501	0	0	0	0	0	0	0	0	0	0	0	0	0	0	1796	0	0	0	5150	0	0	6469	0	0	0	0	0	0	0	0	0	0
CRC-SW-U0970-T	14180	0.986	2408.36	0.16984	360.765	0.17169	0.0361	0.976	0	0	2751	0	0	0	1081	0	1710	0	2287	1583	0	0	0	1486	0	1928	0	0	0	1351	0	0	0	0	0	2744	0	0	4875	0	0	0	0	0	0	0	0	0	0
CRC-SW-U0972-T	13458	0.993	2136.43	0.15875	325.555	0.13898	0.03085	0.99	0	680	3951	0	915	0	1445	0	1727	0	0	1819	0	437	0	0	0	925	1554	0	0	0	0	0	0	0	0	3780	0	0	6606	0	0	0	0	0	0	0	0	0	0
CRC-SW-U0976-T	173419	0.993	28968.5	0.16704	4705.06	0.15655	0.04048	0.993	61300	0	13899	21673	19824	0	22660	10596	0	0	0	0	0	15376	0	0	8087	0	0	0	0	0	0	0	0	0	0	19174	0	0	57643	0	0	0	0	0	0	0	29640	0	13108
CRC-SW-U0977-T	27879	0.993	3749.91	0.13451	537.805	0.12255	0.02463	0.989	0	0	3159	0	1390	0	0	0	2626	0	0	0	4716	6388	0	0	1394	0	1237	4601	0	0	0	2365	0	0	0	3414	0	0	12736	0	0	0	0	0	0	0	0	1364	5415
CRC-SW-U0984-T	25378	0.99	4952.65	0.19516	756.345	0.14694	0.05121	0.987	0	0	9669	0	0	0	0	0	2199	0	4815	0	0	0	2322	3691	0	2679	0	0	0	0	0	0	0	0	0	9829	0	0	11206	0	0	0	0	0	0	0	0	0	0
CRC-SW-U0987-T	160965	0.996	18440	0.11456	2644.64	0.10491	0.01847	0.994	45147	0	9869	6748	9652	16674	30425	9514	0	0	20172	0	0	0	0	0	5477	0	0	0	7282	0	0	0	0	0	0	20533	0	0	43124	0	0	0	0	0	0	0	0	0	0
CRC-SW-U0991-T	13397	0.988	2646.7	0.19756	374.672	0.1862	0.046	0.983	1988	0	1586	0	0	0	0	0	1584	0	0	1626	0	2275	1459	0	1142	964	0	0	769	0	0	0	0	0	0	1948	0	0	7098	0	0	0	0	0	0	0	0	632	1903
CRC-SW-U0993-T	23155	0.98	5424.42	0.23427	743.216	0.21089	0.0636	0.967	0	1577	4534	0	0	0	0	0	3213	0	5218	0	0	0	2721	3513	0	0	0	0	0	0	0	0	0	0	2375	4361	0	0	7831	0	0	0	0	0	0	0	0	0	0
CRC-SW-U0999-T	13009	0.989	3086.11	0.23723	464.665	0.19728	0.08352	0.989	0	739	4030	627	0	0	1573	0	2124	0	0	2450	0	0	0	0	0	0	1462	0	0	0	0	0	0	0	0	3783	0	0	6148	0	0	0	0	0	0	0	0	0	0
CRC-SW-U1004-T	15517	0.994	2802.49	0.18061	396.689	0.14203	0.03677	0.994	0	664	4157	873	0	0	0	921	2287	0	0	1586	0	0	0	0	0	0	1235	0	0	0	0	945	0	2844	0	4598	0	0	6692	0	0	0	0	0	0	0	0	0	0
CRC-SW-U1007-T	134246	0.995	16235.8	0.12094	2372.95	0.10803	0.02305	0.994	42635	0	6250	14932	0	0	25941	8018	5968	18059	0	0	0	7552	0	0	4888	0	0	0	0	0	0	0	0	0	0	14134	0	0	31265	0	0	0	0	0	0	0	24137	0	7913
CRC-SW-U1013-T	80425	0.99	14922	0.18554	2220.9	0.17381	0.04136	0.987	27404	0	8655	0	7466	0	21563	9012	6322	0	0	0	0	0	0	0	0	0	0	0	0	0	0	0	0	0	0	11619	0	0	18852	0	0	0	0	0	0	0	0	0	0
CRC-SW-U1017-T	33447	0.99	5306.15	0.15864	673.772	0.14649	0.02356	0.982	0	0	2198	0	1564	0	4420	0	3177	0	0	3385	0	4655	0	3903	1636	2682	0	0	3070	2753	0	0	0	0	0	2437	0	0	12152	0	0	0	0	0	0	0	0	2567	3587
CRC-SW-U1018-T	21844	0.992	3237.48	0.14821	461.159	0.12955	0.02589	0.988	0	1268	4430	838	0	0	0	0	3772	0	0	0	3182	579	0	0	0	0	1921	0	0	0	3191	1089	1568	0	0	4605	0	0	6615	0	0	0	0	0	0	0	0	0	0
CRC-SW-U1022-T	23929	0.99	3779.84	0.15796	537.168	0.14981	0.02754	0.984	0	1393	4063	0	1409	0	2592	0	4786	0	0	2645	0	1227	0	2174	0	2255	1378	0	0	0	0	0	0	0	0	3971	0	0	7571	0	0	0	0	0	0	0	0	0	0
CRC-SW-U1031-T	35646	0.99	6422.65	0.18018	1002.36	0.17339	0.03881	0.987	0	0	5725	0	2214	0	0	0	5104	0	0	3761	0	8348	0	0	0	3447	2735	0	0	4308	0	0	0	0	0	5198	0	0	8574	0	0	0	0	0	0	0	0	1275	5667
CRC-SW-U1032-T	90148	0.994	11417.8	0.12666	1760.97	0.11602	0.02334	0.992	45930	0	0	8297	0	0	6575	12360	7166	7402	0	0	0	2415	0	0	0	0	0	0	0	0	0	0	0	0	0	13238	0	0	30376	0	0	0	0	0	0	0	0	0	0
CRC-SW-U1034-T	16507	0.985	3095.51	0.18753	439.644	0.18125	0.04161	0.975	0	0	3084	0	0	0	0	0	2277	0	3325	1627	0	0	1137	1825	0	2243	0	0	0	985	0	0	0	0	0	3357	0	0	9276	0	0	0	0	0	0	0	0	0	0
CRC-SW-U1037-T	15188	0.988	2527.97	0.16645	358.151	0.15977	0.0249	0.979	0	0	2426	0	748	0	0	0	2921	1260	0	1688	0	1407	0	0	0	1559	0	0	778	1557	839	0	0	0	0	2456	0	0	4165	0	0	0	0	0	0	0	0	443	966
CRC-SW-U1040-T	14372	0.992	2395.8	0.1667	325.111	0.13117	0.03568	0.989	1681	0	3223	585	0	0	0	0	2418	0	0	1367	0	0	0	0	0	0	847	2552	0	812	0	883	0	0	0	3853	0	0	6666	0	0	0	0	0	0	0	0	0	0
CRC-SW-U1041-T	23010	0.985	4299.7	0.18686	621.589	0.18428	0.03958	0.973	0	0	4247	0	1646	0	0	0	2420	0	0	3523	0	2244	0	0	1046	0	1761	4199	0	0	0	0	0	0	1919	4321	0	0	12208	0	0	0	0	0	0	0	0	0	1887
CRC-SW-U1044-T	19577	0.992	3085.13	0.15759	424.098	0.14446	0.02737	0.987	2544	778	2804	0	0	0	1391	0	4557	0	0	2172	0	1252	0	0	0	1521	1296	0	0	1258	0	0	0	0	0	3402	0	0	8840	0	0	0	0	0	0	0	0	0	1018
CRC-SW-U1045-T	14883	0.992	2735.92	0.18383	382.545	0.15396	0.04016	0.99	0	984	3512	0	1177	0	1516	0	3573	0	0	1437	0	0	0	0	0	0	1277	0	0	0	0	1404	0	0	0	3292	0	0	6245	0	0	0	0	0	0	0	0	0	0
CRC-SW-U1046-T	17799	0.99	3484.34	0.19576	508.335	0.15711	0.0467	0.988	3127	821	4191	0	0	0	0	0	5114	0	0	1450	0	0	0	0	0	0	0	3093	0	0	0	0	0	0	0	4574	0	0	6030	0	0	0	0	0	0	0	0	0	0
CRC-SW-U1047-T	148064	0.995	18495.6	0.12492	2722.16	0.1112	0.02421	0.993	44467	0	0	19593	12793	12274	0	19390	12594	11394	0	8937	0	6616	0	0	0	0	0	0	0	0	0	0	0	0	0	6489	0	0	58844	0	0	0	0	0	0	15459	33544	0	0
CRC-SW-U1049-T	34626	0.992	5227.09	0.15096	682.261	0.14129	0.02198	0.987	4566	1506	3791	0	0	0	2910	0	6305	0	0	2817	0	2030	0	3810	0	3105	1576	0	0	2205	0	0	0	0	0	4785	0	0	10885	0	0	0	0	0	0	0	0	0	0
CRC-SW-U1059-T	14749	0.984	2997.95	0.20326	408.925	0.18567	0.04604	0.973	0	0	2859	0	0	0	0	0	1388	0	3224	1758	0	0	0	2683	0	1866	0	0	0	967	0	0	0	0	0	2943	0	0	5629	0	0	0	0	0	0	0	0	0	0
CRC-SW-U1062-T	25569	0.987	4355.58	0.17035	546.658	0.16739	0.03187	0.968	0	0	2515	0	0	0	0	1175	2129	0	3293	0	5451	0	0	3369	1219	4764	0	0	0	1650	0	0	0	0	0	2676	0	0	8926	0	0	0	0	0	0	0	0	0	0
CRC-SW-U1065-T	82246	0.997	7718.26	0.09384	1120.17	0.08547	0.01226	0.996	25947	0	5866	4322	4407	0	10836	5643	3855	0	0	4670	0	7174	0	0	2606	0	0	0	6913	0	0	0	0	0	0	12268	0	0	28786	0	0	0	0	0	0	0	0	6029	6568
CRC-SW-U1067-T	11863	0.987	2029.84	0.17111	281.668	0.17241	0.03157	0.975	0	0	1822	0	1079	0	0	0	1356	0	0	1512	0	0	0	0	0	1461	694	0	615	1172	746	0	0	0	1401	1705	0	0	4344	0	0	0	0	0	0	0	0	0	0
CRC-SW-U1069-T	103736	0.994	14494.2	0.13972	2453.2	0.12552	0.02661	0.993	45741	0	14087	10526	0	0	0	10743	9315	0	13322	0	0	0	0	0	0	0	0	0	0	0	0	0	0	0	0	20431	0	0	25652	0	0	0	0	0	0	0	14112	0	0
CRC-SW-U1071-T	203280	0.988	36401.9	0.17907	5217.81	0.16776	0.04209	0.981	73111	0	0	17731	0	20298	19007	14822	0	0	36852	0	0	0	0	21455	0	0	0	0	0	0	0	0	0	0	0	25606	0	0	104945	0	0	0	0	0	0	0	0	0	0
CRC-SW-U1073-T	23070	0.993	3123.75	0.1354	420.713	0.12916	0.02238	0.987	3156	822	2077	0	0	0	0	0	4257	0	2712	0	0	531	0	3069	0	2443	0	0	0	1753	0	2245	0	0	0	2988	542	0	5975	0	0	0	0	0	1255	0	0	0	0
CRC-SW-U1074-T	13260	0.991	1849.47	0.13948	249.086	0.13579	0.01932	0.981	0	0	1823	0	0	0	1042	0	912	0	1936	1074	0	0	0	1307	657	1600	0	0	0	0	802	891	0	1211	0	2151	307	0	6876	0	0	3128	0	0	798	0	0	0	0
CRC-SW-U1075-T	83279	0.993	12028.2	0.14443	1705.05	0.13077	0.02854	0.99	33995	0	8380	0	0	0	9651	4215	5713	0	8754	5308	0	0	0	0	0	0	0	0	0	0	0	0	0	7259	0	15052	0	0	42429	0	0	0	0	0	0	0	0	0	0
CRC-SW-U1078-T	96720	0.992	16408	0.16964	2595.21	0.15225	0.04581	0.991	51188	0	0	14370	0	0	0	10611	9334	11214	0	0	0	0	0	0	0	0	0	0	0	0	0	0	0	0	0	10297	0	0	26612	0	0	0	0	0	0	0	20793	0	0
CRC-SW-U1086-T	7334	0.991	1488.83	0.203	194.678	0.14407	0.0522	0.988	0	348	2373	0	0	0	0	0	795	0	1341	0	1017	0	0	920	0	0	0	0	0	0	0	536	0	0	0	2325	0	0	3364	0	0	0	0	0	0	0	0	0	0
CRC-SW-U1088-T	121080	0.996	13497.3	0.11147	2156.34	0.103	0.01924	0.994	64020	0	5940	5387	8326	0	0	9826	6470	0	12792	8315	0	0	0	0	0	0	0	0	0	0	0	0	0	0	0	19743	0	0	40798	0	0	0	0	0	0	0	0	0	0
CRC-SW-U1094-T	18817	0.991	2950.87	0.15682	410.682	0.15069	0.02671	0.985	2610	748	2753	0	0	0	0	0	1932	0	2523	1481	0	1635	0	1874	0	1907	0	0	0	1347	0	0	0	0	0	3225	0	0	7174	0	0	0	0	0	0	0	0	0	1054
CRC-SW-U1095-T	21379	0.991	3433.43	0.1606	458.528	0.1517	0.02603	0.986	2902	0	3283	0	0	1222	0	0	2110	0	0	4137	3711	0	0	0	0	1746	0	0	1233	0	1031	0	0	0	0	3951	0	0	17428	0	0	0	0	0	0	0	0	0	0
CRC-SW-U1097-T	14554	0.993	2591.57	0.17807	388.695	0.1457	0.04781	0.992	0	717	4528	503	0	0	1420	0	2231	0	0	1909	0	594	0	1558	0	0	1090	0	0	0	0	0	0	0	0	4502	0	0	6246	0	0	0	0	0	0	0	0	0	0
CRC-SW-U1099-T	184974	0.989	33620	0.18176	4916.39	0.17475	0.0417	0.986	62678	0	0	13078	0	16980	34892	23118	0	21495	0	0	0	12730	0	0	0	0	0	0	0	0	0	0	0	0	0	19196	0	0	40642	0	0	0	0	0	0	0	0	0	11033
CRC-SW-U1102-T	120258	0.993	16925.9	0.14075	2741.24	0.12572	0.02412	0.99	45737	0	9516	14983	0	0	19888	12189	0	11528	0	0	0	6413	0	0	0	0	0	0	0	0	0	0	0	0	0	17993	0	0	18393	0	0	0	0	0	0	0	22832	0	0
CRC-SW-U1103-T	17076	0.987	3360.45	0.19679	485.626	0.17965	0.05032	0.98	0	0	4147	0	1170	1083	0	0	2451	0	0	2453	0	764	0	0	0	0	1402	3602	0	0	0	0	0	0	0	4094	0	0	8826	0	0	0	0	0	0	0	0	0	0
CRC-SW-U1104-T	18878	0.99	3143.87	0.16654	453.896	0.15061	0.02869	0.985	0	0	4439	0	1316	0	1967	0	3084	0	0	2215	0	741	0	0	1163	1723	2226	0	0	0	0	0	0	0	0	4373	0	0	8956	0	0	0	0	0	0	0	0	0	0
CRC-SW-U1107-T	18435	0.989	3250.09	0.1763	448.305	0.15642	0.04316	0.982	0	1132	3682	0	998	0	0	0	2907	0	0	0	3037	554	0	2568	0	0	1928	0	0	0	0	1624	0	0	0	3666	0	0	7926	0	0	0	0	0	0	0	0	0	0
CRC-SW-U1111-T	15294	0.987	2576.86	0.16849	363.281	0.16753	0.03028	0.973	0	0	2246	0	0	0	1297	0	1850	0	2463	1411	0	1227	0	2302	1161	1332	0	0	0	0	0	0	0	0	0	2580	0	0	6710	0	0	4424	0	0	0	0	0	450	1130
CRC-SW-U1114-T	548071	0.994	70828.8	0.12923	12502.8	0.12623	0.02186	0.992	0	0	0	0	59791	296012	67704	0	0	0	91042	0	0	0	0	0	0	0	0	0	0	0	33519	0	0	0	0	10327	0	0	184784	0	0	0	0	0	0	0	0	0	0
CRC-SW-U1120-T	12704	0.99	2375.02	0.18695	315.707	0.16091	0.03782	0.986	1934	516	2327	0	0	0	0	0	1450	0	1580	0	0	381	0	1463	0	0	0	0	0	732	0	2318	0	0	0	2749	613	0	5911	0	0	0	0	0	785	0	0	0	0
CRC-SW-U1122-T	205205	0.989	35409	0.17255	5357.41	0.1675	0.0364	0.985	0	0	13285	15060	22981	51006	51784	16988	0	0	0	0	0	12232	0	0	9823	0	0	0	12042	0	0	0	0	0	0	6798	0	0	64253	0	0	0	0	0	0	0	30730	5255	10721
CRC-SW-U1127-T	16022	0.986	3183.76	0.19871	436.129	0.18206	0.05039	0.977	2530	783	2779	0	0	0	0	0	1245	0	2126	1542	2656	0	0	2358	0	0	0	0	0	0	0	0	0	0	0	3261	0	0	9980	0	0	0	0	0	0	0	0	0	0
CRC-SW-U1129-T	72762	0.991	11760.6	0.16163	1606.27	0.14867	0.03026	0.987	0	0	0	0	0	0	0	5231	6465	0	0	0	0	13975	0	13953	3944	9228	4560	0	3141	6194	0	6067	0	0	0	2855	1656	0	9507	0	0	21671	0	0	4154	0	0	2877	10529
CRC-SW-U1130-T	9604	0.993	1680.1	0.17494	239.565	0.14354	0.04189	0.991	0	441	2537	407	0	576	0	0	1884	0	0	1333	0	0	920	0	0	809	0	0	0	0	693	0	0	0	0	2479	0	0	4622	0	0	0	0	0	0	0	0	0	0
CRC-SW-U1145-T	13695	0.982	3026.18	0.22097	445.25	0.21167	0.05026	0.974	3075	0	2468	0	0	0	0	0	2260	0	0	1350	0	0	0	1901	0	1455	0	0	0	1183	0	0	0	0	0	2899	0	0	5125	0	0	0	0	0	0	0	0	0	0
CRC-SW-U1147-T	18375	0.991	3591.12	0.19544	529.152	0.16967	0.05114	0.99	3750	848	3204	0	0	0	0	0	6490	0	0	2341	0	0	0	0	0	1739	0	0	0	0	0	0	0	0	0	3813	0	0	6563	0	0	0	0	0	0	0	0	0	0
CRC-SW-U1150-T	64274	0.991	11264	0.17525	1725.28	0.15512	0.03894	0.988	21136	0	3707	9275	0	0	5759	6249	6821	11324	0	0	0	0	0	0	0	0	0	0	0	0	0	0	0	0	0	5970	0	0	32664	0	0	0	0	0	0	7082	18558	0	0
CRC-SW-U1155-T	23924	0.988	3929.3	0.16424	535.278	0.16692	0.02382	0.975	0	0	2389	0	1302	0	3058	0	2969	0	0	3226	0	2832	0	3086	1194	2153	0	0	0	1711	0	0	0	0	0	2473	0	0	9441	0	0	0	0	0	0	0	0	711	2043
CRC-SW-U1158-T	378951	0.996	55329.5	0.14601	8867.92	0.10826	0.02382	0.995	0	0	17264	116922	57334	0	0	0	0	62360	56447	0	0	51571	0	0	17049	0	0	0	0	0	0	0	0	0	0	0	0	0	75852	0	0	0	0	0	0	0	188859	12917	39406
CRC-SW-U1160-T	20638	0.994	2611.78	0.12655	369.577	0.11868	0.01701	0.991	3058	1132	2680	0	0	0	0	0	3396	0	0	1758	0	2286	0	2553	0	1335	0	0	974	1461	0	0	0	0	0	3321	0	0	5256	0	0	0	0	0	0	0	0	703	1628
CRC-SW-U1162-T	20023	0.991	3003.58	0.15001	413.987	0.13805	0.02436	0.985	2060	0	3690	0	0	0	0	0	2067	0	2262	2243	2325	0	0	1825	0	1792	0	0	0	1755	0	0	0	0	0	4015	0	0	8542	0	0	0	0	0	0	0	0	0	0
CRC-SW-U1183-T	14636	0.988	2803.79	0.19157	404.315	0.16467	0.04452	0.983	0	0	4013	0	0	0	0	0	1831	0	3377	0	0	0	1864	1638	658	1251	0	0	0	0	0	0	0	0	0	4051	0	0	7789	0	0	0	0	0	0	0	0	0	0
CRC-SW-U1184-T	213290	0.995	46307.9	0.21711	9983.23	0.14584	0.05233	0.995	0	0	23616	129856	38093	21722	0	0	0	0	0	0	0	0	0	0	0	0	0	0	0	0	0	0	0	0	0	179	0	0	20861	0	0	0	0	0	0	0	192250	0	0
CRC-SW-U1188-T	169470	0.992	25055.7	0.14785	3862.68	0.14531	0.02711	0.99	67591	0	11066	7820	0	11352	14091	18982	11523	0	17364	0	0	9676	0	0	0	0	0	0	0	0	0	0	0	0	0	26981	0	0	75926	0	0	0	0	0	0	0	0	0	0
CRC-SW-U1201-T	13957	0.991	2619.16	0.18766	390.765	0.15834	0.05223	0.989	0	842	4295	0	826	0	1838	0	1883	0	0	1664	0	0	0	1647	0	0	959	0	0	0	0	0	0	0	0	3985	0	0	6562	0	0	0	0	0	0	0	0	0	0
CRC-SW-U1204-T	34852	0.979	7296.58	0.20936	1051.26	0.2211	0.04557	0.96	8346	0	0	0	0	0	0	0	2278	0	0	0	0	0	0	4698	0	12344	0	0	0	4712	0	2470	0	0	0	2486	0	0	8170	0	0	0	0	0	2411	0	0	0	0
CRC-SW-U1208-T	10804	0.99	2177.08	0.20151	324.367	0.15905	0.04945	0.987	2105	0	3025	0	0	0	0	0	2609	0	0	1071	0	0	0	0	0	0	0	1991	0	0	0	0	0	0	0	3228	0	0	4194	0	0	0	0	0	0	0	0	0	0
CRC-SW-U1212-T	40207	0.995	4321.48	0.10748	586.057	0.10745	0.01192	0.989	0	0	2570	0	1889	0	2684	0	3681	0	0	0	0	4244	0	5134	1656	3091	1898	0	1515	5269	0	2172	0	0	4401	2713	0	0	7256	0	0	0	0	0	0	0	0	1397	2683
CRC-SW-U1213-T	115673	0.988	21257.2	0.18377	3576.45	0.17999	0.04482	0.985	55463	0	0	17676	0	0	0	12392	9042	16386	0	0	0	4711	0	0	0	0	0	0	0	0	0	0	0	0	0	9627	0	0	44142	0	0	0	0	0	0	0	26509	0	0
CRC-SW-U1220-T	24356	0.991	3427.69	0.14073	461.238	0.14126	0.02032	0.983	2817	1121	2547	0	0	0	1945	0	1771	0	2831	0	0	1067	0	4378	0	2496	0	0	0	1785	0	1592	0	0	0	3383	0	0	8727	0	0	5852	0	0	0	0	0	0	0
CRC-SW-U1228-T	89256	0.995	12464.1	0.13964	1811.13	0.11565	0.03068	0.993	31820	0	5800	12355	0	0	12531	0	5659	8846	12242	0	0	0	0	0	0	0	0	0	0	0	0	0	0	0	0	10211	0	0	27708	0	0	0	0	0	0	0	21904	0	0
CRC-SW-U1235-T	137180	0.993	21779.4	0.15877	2989.44	0.13558	0.03828	0.989	54043	0	11315	0	10341	0	16550	12295	0	0	21317	11316	0	0	0	0	0	0	0	0	0	0	0	0	0	0	0	19384	0	0	60403	0	0	0	0	0	0	0	0	0	0
CRC-SW-U1239-T	9081	0.985	2589.2	0.28512	408.334	0.23084	0.15179	0.984	0	0	3569	0	0	0	0	0	1549	0	2680	1282	0	0	0	0	0	0	0	0	0	0	0	0	0	0	0	3099	0	0	4139	0	0	0	0	0	0	0	0	0	0
CRC-SW-U1240-T	29367	0.988	4589.47	0.15628	633.427	0.16461	0.03366	0.972	0	1104	3493	0	1869	0	0	0	2212	0	0	0	6104	0	0	3591	0	2734	1532	0	1383	2824	0	2515	0	0	0	3463	0	0	11716	0	0	0	0	0	0	0	0	0	0
CRC-SW-U1241-T	18447	0.991	3210.1	0.17402	449.456	0.14743	0.04189	0.987	0	0	4841	0	1118	1094	0	0	2599	0	0	2397	0	0	0	0	913	0	1452	4029	0	0	0	0	0	0	0	4822	0	0	9075	0	0	0	0	0	0	0	0	0	0
CRC-SW-U1246-T	21359	0.978	5122.79	0.23984	719.252	0.2315	0.06077	0.965	3157	0	3360	0	0	0	0	0	2932	0	3316	2242	0	0	0	0	0	4021	0	0	0	0	2328	0	0	0	0	3984	0	0	13781	0	0	0	0	0	0	0	0	0	0
CRC-SW-U1250-T	28530	0.986	4793.49	0.16802	637.514	0.16876	0.02695	0.968	0	0	3918	0	1814	0	2197	0	3563	0	0	0	6474	0	0	0	0	0	1511	5511	0	1754	0	1784	0	0	0	3840	0	0	14351	0	0	0	0	0	0	0	0	0	0
CRC-SW-U1251-T	11949	0.99	1925.8	0.16117	279.667	0.14858	0.03008	0.984	0	0	2754	0	0	0	1242	0	1545	0	1931	1210	0	0	0	1492	538	1233	0	0	0	0	0	0	0	0	0	2936	0	0	6489	0	0	0	0	0	0	0	0	0	0
CRC-SW-U1252-T	22921	0.994	2758.09	0.12033	372.648	0.11606	0.01484	0.987	0	0	3091	0	1400	1099	0	0	1097	0	0	3540	3763	2118	0	0	1278	1974	0	0	2436	0	1119	0	0	0	0	3282	0	0	16172	0	0	0	0	0	0	0	0	1485	1982
CRC-SW-U1253-T	13137	0.987	2260.65	0.17208	321.445	0.16787	0.03024	0.975	0	0	2176	0	0	733	0	0	1736	0	2555	1758	0	0	0	1350	619	2207	0	0	0	0	0	0	0	0	0	2462	0	0	7679	0	0	0	0	0	0	0	0	0	0
CRC-SW-U1257-T	45875	0.994	4677.68	0.10197	655.222	0.11009	0.01502	0.987	0	0	4170	1011	0	2531	0	1844	5612	0	0	0	20227	0	4693	0	0	0	1910	0	2128	0	0	1744	0	0	0	4902	0	0	34789	0	0	0	0	0	0	0	0	0	0
CRC-SW-U1258-T	22763	0.991	3128.23	0.13743	445.748	0.14104	0.02067	0.985	2961	886	2264	739	0	0	0	0	3403	0	0	2216	2520	840	0	1891	0	2086	1223	0	0	1729	0	0	0	0	0	3226	0	0	8312	0	0	0	0	0	0	0	0	0	0
CRC-SW-U1264-T	19163	0.993	2563.25	0.13376	371.681	0.12631	0.01903	0.988	0	0	3944	0	1148	0	1490	0	3421	0	0	2183	0	667	0	0	0	1639	1110	0	0	2035	1520	0	0	0	0	3565	0	0	6575	0	0	0	0	0	0	0	0	0	0
CRC-SW-U1267-T	18722	0.988	2464.27	0.13162	368.595	0.15397	0.01998	0.968	0	773	1434	0	0	0	1175	0	1087	0	2672	1391	0	514	0	3912	0	2894	0	0	0	0	0	0	1030	0	1833	1956	349	0	6264	0	0	6432	0	0	990	0	0	0	0
CRC-SW-U1274-T	40120	0.992	5719.8	0.14257	813.988	0.13423	0.02069	0.987	5251	2158	5530	0	0	0	2752	0	9221	0	0	4417	0	1350	0	3481	0	3422	0	0	0	2533	0	0	0	0	0	6537	0	0	12125	0	0	0	0	0	0	0	0	0	0
CRC-SW-U1276-T	22592	0.992	3044.49	0.13476	404.428	0.13307	0.01904	0.981	0	0	2329	0	0	0	1873	0	1107	0	3498	1490	0	0	0	2879	967	3443	0	0	0	2780	0	2220	0	0	0	2625	798	0	6565	0	0	3634	0	0	1534	0	0	0	0
CRC-SW-U1292-T	161039	0.989	29603.4	0.18383	4687.17	0.1858	0.0492	0.987	59050	0	0	5968	0	23448	48231	24339	0	0	0	0	0	0	0	0	0	0	0	0	0	0	0	0	0	0	0	13113	0	0	31458	0	0	0	0	0	0	0	0	0	0
CRC-SW-U1301-T	10195	0.991	1808.88	0.17743	257.83	0.15122	0.02975	0.988	0	0	2840	0	526	777	0	0	1346	0	0	989	0	511	0	0	533	1336	0	0	561	0	0	771	0	0	0	2768	247	0	4096	0	0	0	0	0	620	0	0	281	474
CRC-SW-U1303-T	17580	0.985	3301.29	0.18779	445.911	0.18066	0.03292	0.97	0	0	2646	0	0	0	0	919	2665	0	2756	0	2247	821	0	2732	0	0	0	0	0	1090	0	1701	0	0	0	2753	0	0	6240	0	0	0	0	0	0	0	0	0	0
CRC-SW-U1304-T	30084	0.997	3396.98	0.11292	452.978	0.08324	0.01658	0.996	0	0	5460	917	0	0	1936	0	2322	0	0	2366	0	6883	0	0	1162	2505	1698	0	3041	1788	0	0	0	0	0	5685	0	0	7082	0	0	0	0	0	0	0	0	2698	5362
CRC-SW-U1317-T	15506	0.991	2474.07	0.15956	331.368	0.14543	0.02836	0.984	2369	701	2329	0	0	0	1668	0	1918	0	1721	1566	0	0	0	1971	0	1258	0	0	0	0	0	0	0	0	0	2945	0	0	9019	0	0	0	0	0	0	0	0	0	0
CRC-SW-U1321-T	12052	0.98	2626.16	0.2179	408.536	0.21967	0.08549	0.969	0	0	2369	0	0	0	0	0	2978	0	3139	1122	0	0	962	0	0	1480	0	0	0	0	0	0	0	0	0	2409	0	0	5861	0	0	0	0	0	0	0	0	0	0
CRC-SW-U1327-T	186299	0.991	27403.5	0.14709	4293.94	0.13994	0.03644	0.987	53745	0	8583	18844	0	13749	16594	0	0	41918	32862	0	0	0	0	0	0	0	0	0	0	0	0	0	0	0	0	14023	0	0	33467	0	0	0	0	0	0	0	32519	0	0
CRC-SW-U1332-T	11251	0.986	2359.14	0.20968	309.036	0.17102	0.04202	0.976	0	0	2800	0	656	763	0	0	0	0	0	1199	0	485	0	0	593	1110	793	2848	0	0	0	0	0	0	0	2920	0	0	6556	0	0	0	0	0	0	0	0	0	0
CRC-SW-U1338-T	11376	0.986	2165.75	0.19038	294.649	0.17385	0.03653	0.977	0	0	2392	0	680	0	1541	0	1239	0	0	1790	0	0	0	1412	0	1153	0	0	0	1165	0	0	0	0	0	2258	0	0	4934	0	0	0	0	0	0	0	0	0	0
CRC-SW-U1343-T	17024	0.989	2928.09	0.172	381.37	0.15479	0.02665	0.979	0	0	2974	0	0	0	0	863	2205	0	2447	1320	2439	558	0	1884	0	0	0	0	0	1010	0	1318	0	0	0	2985	0	0	7236	0	0	0	0	0	0	0	0	0	0
CRC-SW-U1344-T	15399	0.991	2432.41	0.15796	317.694	0.1392	0.02557	0.984	0	770	2913	0	0	0	0	726	1178	0	2308	0	2200	0	1367	1679	0	1272	0	0	0	0	0	981	0	0	0	3154	0	0	9072	0	0	0	0	0	0	0	0	0	0
CRC-SW-U1346-T	111409	0.991	20041.7	0.17989	3236.15	0.17954	0.03993	0.99	48082	0	0	10060	8789	10030	13674	17297	0	0	0	0	0	3474	0	0	0	0	0	0	0	0	0	0	0	0	0	13756	0	0	28305	0	0	0	0	0	0	0	0	0	0
CRC-SW-U1347-T	36432	0.987	5990.32	0.16442	826.737	0.16697	0.02322	0.974	3696	0	2022	0	0	0	0	1830	4037	0	0	0	4288	4671	0	4952	1584	5146	0	0	0	4200	0	0	0	0	0	3105	0	0	8598	0	0	0	0	0	0	0	0	1096	3128
CRC-SW-U1349-T	15680	0.98	3781.71	0.24118	522.348	0.21104	0.05829	0.968	3206	0	2615	0	0	0	0	0	3508	0	0	1674	0	0	0	0	0	0	0	3330	0	1343	0	0	0	0	0	3236	0	0	7494	0	0	0	0	0	0	0	0	0	0
CRC-SW-U1352-T	18066	0.985	3054.57	0.16908	437.94	0.18145	0.02728	0.968	2723	0	1618	0	0	0	0	0	1269	0	0	0	3100	562	1993	0	0	3385	0	0	0	1956	0	1456	0	0	0	2231	322	0	9197	0	0	0	0	0	1268	0	0	0	0
CRC-SW-U1366-T	10122	0.982	2534.78	0.25042	394.43	0.22263	0.11134	0.977	0	0	3055	0	0	0	0	0	1910	0	2837	1278	0	0	0	0	0	1041	0	0	0	0	0	0	0	0	0	2857	0	0	4827	0	0	0	0	0	0	0	0	0	0
CRC-SW-U1369-T	21482	0.991	3449.94	0.1606	469.723	0.1436	0.02669	0.986	3008	1106	3341	0	0	0	0	0	1837	0	2916	0	0	0	0	1927	0	3316	2590	0	0	1436	0	0	0	0	0	3891	0	0	4628	0	0	0	0	0	0	0	0	0	0
CRC-SW-U1374-T	17344	0.989	3113.3	0.1795	424.873	0.16805	0.03626	0.982	2471	746	2187	0	0	0	0	0	3257	0	2752	0	0	0	0	3018	0	0	0	0	0	1913	0	997	0	0	0	2649	0	0	4884	0	0	0	0	0	0	0	0	0	0
CRC-SW-U1384-T	85733	0.991	13774.1	0.16066	1970.8	0.14674	0.0367	0.987	41910	0	0	5056	0	0	12706	6681	8248	8003	0	0	0	0	0	0	3127	0	0	0	0	0	0	0	0	0	0	11382	0	0	12523	0	0	0	0	0	0	0	0	0	0
CRC-SW-U1386-T	12254	0.987	2687.57	0.21932	387.764	0.18983	0.06172	0.982	2486	0	2581	0	0	0	0	0	2639	0	0	2720	0	0	0	0	0	0	0	0	0	955	0	870	0	0	0	2860	0	0	4780	0	0	0	0	0	0	0	0	0	0
CRC-SW-U1392-T	86327	0.993	12658.9	0.14664	1904.34	0.12815	0.02908	0.991	42450	0	0	11362	0	0	6004	8213	6354	9418	0	0	0	2523	0	0	0	0	0	0	0	0	0	0	0	0	0	9361	0	0	32793	0	0	0	0	0	0	0	15790	0	0
CRC-SW-U1396-T	46439	0.986	8962.75	0.193	1232.07	0.18264	0.0388	0.977	0	0	3917	0	0	0	4374	0	6042	0	9306	0	0	8516	0	6570	3940	3772	0	0	0	0	0	0	0	0	0	4829	0	0	21626	0	0	0	0	0	0	0	0	2727	7546
CRC-SW-U1401-T	13655	0.995	1763	0.12911	240.441	0.10507	0.02413	0.994	1689	642	2808	0	0	0	958	0	2964	0	1661	1014	0	0	0	1074	0	0	0	0	0	0	0	842	0	0	0	3131	0	0	6153	0	0	0	0	0	0	0	0	0	0
CRC-SW-U1429-T	27745	0.989	4087.93	0.14734	566.155	0.15222	0.02635	0.975	0	0	2279	0	0	0	0	0	1454	0	3982	0	0	3447	0	4892	1480	0	0	4630	1263	0	0	0	1707	0	2608	2820	0	0	6970	0	0	8912	0	0	0	0	0	1310	2724
CRC-SW-U1432-T	15391	0.979	3885.06	0.25242	567.306	0.23069	0.0871	0.97	0	914	3469	0	0	0	0	0	2576	0	4188	2420	0	0	0	0	0	1822	0	0	0	0	0	0	0	0	0	3384	0	0	7695	0	0	0	0	0	0	0	0	0	0
CRC-SW-U1436-T	91375	0.992	16475.2	0.1803	2896.17	0.15616	0.04199	0.991	50680	0	13537	12321	0	0	0	0	0	0	14834	0	0	0	0	0	0	0	0	0	0	0	0	0	0	0	0	18268	0	0	20238	0	0	0	0	0	0	0	18425	0	0
CRC-SW-U1446-T	306148	0.996	28641	0.09355	4972.98	0.09116	0.01382	0.995	53108	0	18322	18447	31612	138197	0	0	0	0	46460	0	0	0	0	0	0	0	0	0	0	0	0	0	0	0	0	16689	0	0	99327	0	0	0	0	0	0	0	42649	0	0
CRC-SW-U1447-T	17413	0.987	2746.79	0.15774	368.731	0.1648	0.02592	0.969	0	0	1436	0	0	0	0	753	1900	0	2092	0	2737	1573	1306	2544	707	0	0	0	0	1106	0	1255	0	0	0	1603	0	0	7121	0	0	0	0	0	0	0	0	462	1039
CRC-SW-U1448-T	18301	0.987	3466.51	0.18942	463.781	0.18086	0.03671	0.98	3289	798	1485	0	0	0	0	0	4151	0	0	2915	0	842	0	0	0	2302	898	0	0	1616	0	0	0	0	0	2126	0	0	6440	0	0	0	0	0	0	0	0	0	0
CRC-SW-U1454-T	26966	0.992	4211.35	0.15617	595.344	0.13891	0.03362	0.988	0	0	3578	0	1584	0	1999	0	7143	0	0	1890	0	4051	0	0	1820	0	1943	0	2954	0	0	0	0	0	0	3823	0	0	8261	0	0	0	0	0	0	0	0	2404	3531
CRC-SW-U1472-T	17021	0.986	2716.66	0.15961	392.21	0.17323	0.02997	0.968	0	0	1799	0	1016	0	2062	0	1718	0	0	0	0	932	0	0	689	0	1081	3597	0	1065	0	3057	0	0	0	1829	606	0	6258	0	0	0	0	0	982	0	0	0	0
CRC-SW-U1473-T	167676	0.995	20759.9	0.12381	3317.25	0.11818	0.0194	0.993	29921	0	17279	12789	11725	27007	39836	21397	0	0	0	0	0	0	0	0	0	0	0	0	7718	0	0	0	0	0	0	27185	0	0	20744	0	0	0	0	0	0	0	0	0	0
CRC-SW-U1474-T	14737	0.981	3529.18	0.23948	483.786	0.20648	0.0672	0.971	3635	0	2278	0	0	0	0	0	3456	0	0	1865	0	0	0	0	0	0	0	3500	0	0	0	0	0	0	0	2922	0	0	7221	0	0	0	0	0	0	0	0	0	0
CRC-SW-U1483-T	31947	0.986	5849.69	0.18311	778.964	0.17524	0.03167	0.972	0	1481	2106	0	0	0	2760	0	2076	0	4740	0	0	2017	0	5201	0	0	0	0	0	9216	0	2345	0	0	0	1851	0	0	4977	0	0	0	0	0	0	0	0	0	0
CRC-SW-U1486-T	18491	0.989	3142.2	0.16993	418.742	0.15649	0.03484	0.981	0	0	2071	0	1312	0	0	0	3292	0	0	0	3731	2468	0	0	1021	0	0	0	1149	0	0	3443	0	0	0	2201	871	0	7109	0	0	0	0	0	1139	0	0	893	2104
CRC-SW-U2747-T	99501	0.99	16937.5	0.17022	2667.57	0.1663	0.03918	0.986	51886	0	4628	3977	0	10656	0	6994	7050	0	14306	0	0	0	0	0	0	0	0	0	0	0	0	0	0	0	0	15203	0	0	43697	0	0	0	0	0	0	0	0	0	0
CRC-SW-U2753-T	116725	0.994	15509.4	0.13287	2474.57	0.12843	0.01907	0.991	48062	0	11069	5356	8255	0	12092	9181	6270	0	0	0	16434	0	0	0	0	0	0	0	0	0	0	0	0	0	0	20501	0	0	47707	0	0	0	0	0	0	0	0	0	0
CRC-SW-U2754-T	18191	0.986	3699.99	0.2034	494.823	0.18054	0.03669	0.976	0	0	4024	0	1076	0	2617	0	1934	0	0	2426	0	0	0	1947	0	1685	1149	0	0	1329	0	0	0	0	0	4020	0	0	10996	0	0	0	0	0	0	0	0	0	0
CRC-SW-U2761-T	61739	0.995	5757.45	0.09325	815.728	0.10225	0.01433	0.988	0	0	4780	0	0	4668	0	0	3002	0	5788	0	28441	0	8408	0	1590	0	0	0	2946	0	0	2112	0	0	0	5203	0	0	44231	0	0	0	0	0	0	0	0	0	0
CRC-SW-U2764-T	40549	0.979	8425.65	0.20779	1130.69	0.21747	0.03673	0.955	5910	2566	1600	0	0	0	0	0	0	0	0	0	8664	3791	0	5729	0	0	0	0	2349	5948	0	3989	0	0	0	2515	0	0	15275	0	0	0	0	0	0	0	0	1439	2349
CRC-SW-U2771-T	15681	0.976	3534.97	0.22543	470.858	0.23038	0.05719	0.947	2903	0	1557	0	0	0	1903	0	0	0	0	0	0	0	0	1607	0	0	0	3632	0	2032	0	2044	0	0	0	2079	0	0	9484	0	0	0	0	0	0	0	0	0	0
CRC-SW-U2774-T	1052171	0.991	224048	0.21294	48172.8	0.18159	0.07077	0.99	0	0	0	82586	969584	0	0	0	0	0	0	0	0	0	0	0	0	0	0	0	0	0	0	0	0	0	0	31683	0	0	0	0	0	0	0	0	0	0	0	0	0
CRC-SW-U2777-T	20177	0.981	3908.67	0.19372	540.109	0.1991	0.04263	0.958	0	0	2742	0	0	0	0	0	2084	0	4009	0	4842	0	3441	0	1065	1990	0	0	0	0	0	0	0	0	0	2897	0	0	14675	0	0	0	0	0	0	0	0	0	0
CRC-SW-U2779-T	22221	0.993	3802.4	0.17112	566.309	0.14362	0.03217	0.991	3226	0	3659	0	0	0	0	0	2720	0	0	2007	0	5447	0	0	1497	1885	0	0	1776	0	0	0	0	0	0	4284	0	0	8222	0	0	0	0	0	0	0	0	1724	4536
CRC-SW-U2780-T	17052	0.982	3753.27	0.22011	558.841	0.20849	0.05546	0.973	0	1262	3835	0	0	0	0	0	2078	0	4031	0	0	0	1383	2527	0	1932	0	0	0	0	0	0	0	0	0	3675	0	0	5392	0	0	0	0	0	0	0	0	0	0
CRC-SW-U2782-T	37023	0.989	5700.86	0.15398	822.826	0.16342	0.02596	0.978	6300	0	4410	0	0	2063	0	0	3541	0	0	3484	11058	0	0	0	0	0	0	0	2283	1889	0	1988	0	0	0	5860	0	0	31163	0	0	0	0	0	0	0	0	0	0
CRC-SW-U2792-T	16589	0.985	3552.41	0.21414	477.779	0.18423	0.05103	0.975	0	0	3549	659	0	0	0	999	2338	0	0	0	4353	581	0	1748	0	0	936	0	0	0	0	1422	0	0	0	3865	0	0	9167	0	0	0	0	0	0	0	0	0	0
CRC-SW-U2798-T	32593	0.99	5402.15	0.16575	751.247	0.15995	0.02896	0.983	4187	1648	2795	0	0	0	0	0	3560	0	4179	2383	0	0	0	3362	0	2692	0	0	0	0	7783	0	0	0	0	3836	0	0	13556	0	0	0	0	0	0	0	0	0	0
CRC-SW-U2803-T	105652	0.996	14228.3	0.13467	2172.48	0.11067	0.02142	0.995	56190	0	4802	11845	7680	0	0	9759	0	0	15374	0	0	0	0	0	0	0	0	0	0	0	0	0	0	0	0	12491	0	0	19545	0	0	0	0	0	0	0	17872	0	0
CRC-SW-U2819-T	24850	0.978	6256.59	0.25177	868.368	0.24083	0.06974	0.966	0	0	4753	912	0	0	0	0	4369	0	0	0	8295	0	4334	0	0	0	0	0	0	0	2184	0	0	0	0	4452	0	0	16411	0	0	0	0	0	0	0	0	0	0
CRC-SW-U2834-T	20268	0.991	2865.23	0.14137	382.058	0.13722	0.02027	0.982	2162	1127	2148	0	0	0	1664	0	1935	0	2442	1413	0	0	0	2198	0	3499	0	0	0	1678	0	0	0	0	0	2731	0	0	7500	0	0	0	0	0	0	0	0	0	0
CRC-SW-U2837-T	15043	0.987	3008.99	0.20003	434.784	0.18758	0.05727	0.981	0	651	3072	668	0	0	0	0	2503	0	0	1274	3569	0	2363	0	0	0	938	0	0	0	0	0	0	0	0	3089	0	0	8573	0	0	0	0	0	0	0	0	0	0
CRC-SW-U2842-T	13588	0.994	1821.84	0.13408	247.867	0.11744	0.0212	0.99	1820	0	2270	0	0	0	0	0	1767	946	0	1486	0	1482	0	0	648	0	0	1718	612	0	0	835	0	0	0	2794	0	0	6096	0	0	0	0	0	0	0	0	559	1331
CRC-SW-U2843-T	62268	0.988	8165.88	0.13114	1238.77	0.15869	0.01703	0.965	0	0	4526	0	0	0	5926	0	2759	0	7728	0	25278	1692	0	4564	0	0	0	0	0	4315	0	5475	0	0	0	4494	0	0	43511	0	0	0	0	0	0	0	0	0	0
CRC-SW-U2848-T	16094	0.989	3686.83	0.22908	496.82	0.19169	0.06689	0.988	2695	0	3241	0	0	0	0	0	3962	0	2175	1949	0	0	0	0	0	0	0	0	0	0	0	2069	0	0	0	3597	731	0	6651	0	0	0	0	0	532	0	0	0	0
CRC-SW-U2856-T	83448	0.986	14165.9	0.16976	1968.58	0.18254	0.04931	0.969	0	0	6561	0	0	4351	0	0	0	0	10485	0	44012	0	12532	0	0	0	0	0	5504	0	0	0	0	0	0	6007	0	0	77441	0	0	0	0	0	0	0	0	0	0
CRC-SW-U2861-T	20608	0.986	4420.06	0.21448	629.749	0.19394	0.06036	0.981	3219	1247	4131	0	0	0	2285	0	3692	0	0	1828	0	705	0	3497	0	0	0	0	0	0	0	0	0	0	0	4645	0	0	9947	0	0	0	0	0	0	0	0	0	0
CRC-SW-U2882-T	16220	0.982	3244.83	0.20005	431.673	0.19462	0.03891	0.964	2405	0	2071	0	0	0	0	0	1670	0	0	0	4877	0	1947	0	0	0	0	3248	0	0	0	0	0	0	0	2499	0	0	11367	0	0	0	0	0	0	0	0	0	0
CRC-SW-U2889-T	16436	0.986	3624.64	0.22053	486.59	0.18635	0.05633	0.978	0	912	4087	0	953	0	0	0	1982	0	0	0	0	0	1580	2254	0	0	1009	0	0	0	1032	0	0	0	2622	3664	0	0	5195	0	0	0	0	0	0	0	0	0	0
CRC-SW-U2891-T	53130	0.99	7072.74	0.13312	979.405	0.14492	0.02135	0.972	0	2542	4365	0	0	0	0	2263	3762	0	6331	0	15168	0	7027	3860	0	3075	0	0	2208	2522	0	0	0	0	0	4680	0	0	30849	0	0	0	0	0	0	0	0	0	0
CRC-SW-U2896-T	53911	0.989	7693.51	0.14271	1100.56	0.1549	0.02627	0.976	0	0	5152	0	0	3517	0	3080	11753	0	0	0	21708	0	3580	0	0	0	0	0	2485	0	0	2632	0	0	0	5462	0	0	34981	0	0	0	0	0	0	0	0	0	0
CRC-SW-U2902-T	140315	0.993	24617.4	0.17544	3644.67	0.15225	0.04259	0.991	55297	0	18933	5721	0	0	32734	14384	0	13243	0	0	0	0	0	0	0	0	0	0	0	0	0	0	0	0	0	29797	0	0	35519	0	0	0	0	0	0	0	0	0	0
CRC-SW-U2917-T	158174	0.992	30515.2	0.19292	4859.91	0.16891	0.04824	0.992	57342	0	14697	22612	20772	0	16632	15213	10903	0	0	0	0	0	0	0	0	0	0	0	0	0	0	0	0	0	0	20026	0	0	49996	0	0	0	0	0	0	0	33180	0	0
CRC-SW-U2927-T	17038	0.987	3042.7	0.17858	414.73	0.16385	0.02886	0.977	2918	0	1631	0	0	0	0	0	3759	0	0	1629	0	2097	0	0	804	0	0	2982	0	0	0	0	0	0	1215	2446	0	0	6916	0	0	0	0	0	0	0	0	565	1751
CRC-SW-U2928-T	22016	0.99	3449.48	0.15668	461.796	0.1471	0.03062	0.983	0	1154	2617	694	0	0	0	0	0	0	0	0	4933	3061	2559	2274	1167	0	1346	0	979	0	0	1226	0	0	0	3160	0	0	15024	0	0	0	0	0	0	0	0	975	2857
CRC-SW-U2935-T	151599	0.987	26733.5	0.17634	4062.04	0.17785	0.02802	0.98	54910	0	0	18369	0	9363	0	14211	9800	0	0	0	40022	4920	0	0	0	0	0	0	0	0	0	0	0	0	0	10811	0	0	78817	0	0	0	0	0	0	0	24230	0	0
CRC-SW-U2942-T	120107	0.991	16306.5	0.13577	2328.62	0.14054	0.01735	0.984	29163	0	0	6694	0	0	16987	11281	0	10170	0	8035	29032	3564	0	0	0	0	0	0	5177	0	0	0	0	0	0	10534	0	0	48942	0	0	0	0	0	0	0	0	0	0
CRC-SW-U2943-T	11118	0.991	1780.86	0.16018	269.418	0.14483	0.02956	0.986	0	655	3064	0	774	0	1549	0	0	0	0	1498	0	0	0	1764	0	749	0	0	0	0	1063	0	0	0	0	2827	0	0	6838	0	0	0	0	0	0	0	0	0	0
CRC-SW-U2947-T	24670	0.99	4436.69	0.17984	678.023	0.1645	0.04949	0.986	0	0	5512	0	0	0	0	0	7703	0	5802	2826	0	0	0	0	1120	1705	0	0	0	0	0	0	0	0	0	5561	0	0	9635	0	0	0	0	0	0	0	0	0	0
CRC-SW-U2948-T	18848	0.99	2888.41	0.15325	411.374	0.14992	0.02697	0.983	2446	0	2832	0	0	0	1600	0	1727	0	0	1329	0	0	0	1841	0	1896	0	0	0	2746	0	2428	0	0	0	3220	826	0	5475	0	0	0	0	0	993	0	0	0	0
CRC-SW-U2953-T	23501	0.993	3230.86	0.13748	440.341	0.12466	0.02038	0.987	0	0	2584	873	0	0	0	1101	3840	0	0	0	3629	3453	1684	0	1138	0	1988	0	0	0	0	3205	0	0	0	3220	0	0	12102	0	0	0	0	0	0	0	0	0	2911
CRC-SW-U2955-T	10345	0.98	2279.05	0.2203	304.265	0.20129	0.05964	0.963	0	0	1762	373	0	0	0	0	1248	0	0	0	2181	0	1545	0	0	0	935	2298	0	0	0	0	0	0	0	1924	0	0	6390	0	0	0	0	0	0	0	0	0	0
CRC-SW-U2956-T	18382	0.989	3503.31	0.19058	496.766	0.16654	0.04578	0.985	3882	0	3711	0	0	0	0	0	2505	0	0	4897	0	0	0	0	0	0	0	0	0	0	1731	0	0	0	1653	3995	0	0	11724	0	0	0	0	0	0	0	0	0	0
CRC-SW-U2958-T	12331	0.988	2861.62	0.23207	403.602	0.17566	0.06313	0.984	3005	0	3511	0	0	0	0	0	2040	0	0	1201	0	0	0	0	0	0	0	2572	0	0	0	0	0	0	0	3786	0	0	5693	0	0	0	0	0	0	0	0	0	0
CRC-SW-U2959-T	26759	0.989	4944.97	0.1848	691.78	0.16903	0.03768	0.983	3532	0	2132	0	0	0	0	0	4491	0	0	2745	4242	5083	0	0	1821	0	0	0	2709	0	0	0	0	0	0	2961	0	0	12390	0	0	0	0	0	0	0	0	2198	4205
CRC-SW-U2960-T	9959	0.982	2005.86	0.20141	276.093	0.20767	0.04914	0.964	0	0	1376	0	0	641	0	617	1194	0	0	0	2618	0	1134	0	0	0	638	0	0	0	873	862	0	0	0	1298	0	0	7370	0	0	0	0	0	0	0	0	0	0
CRC-SW-U2964-T	11272	0.988	2259.06	0.20041	316.85	0.17665	0.04897	0.983	1694	0	2523	0	0	0	1276	0	1642	0	0	1129	0	0	0	1495	0	0	0	0	0	811	0	698	0	0	0	2753	0	0	6325	0	0	0	0	0	0	0	0	0	0
CRC-SW-U2966-T	21598	0.983	3686.89	0.17071	529.987	0.18831	0.03615	0.956	0	0	2426	0	1094	1363	0	0	1697	0	3203	0	7180	0	2022	0	1061	1548	0	0	0	0	0	0	0	0	0	2725	0	0	18873	0	0	0	0	0	0	0	0	0	0
CRC-SW-U2971-T	39256	0.986	5883.74	0.14988	869.195	0.17668	0.02715	0.965	0	0	3750	0	0	2035	0	0	3608	0	5168	0	15355	1121	2954	0	0	0	0	0	0	2866	0	2395	0	0	0	3682	0	0	26690	0	0	0	0	0	0	0	0	0	0
CRC-SW-U2972-T	12427	0.986	2699.99	0.21727	387.742	0.18138	0.0483	0.98	3010	0	2973	0	0	0	0	0	1762	0	0	0	0	0	0	0	0	0	0	2396	0	785	0	1498	0	0	0	3395	0	0	6382	0	0	0	0	0	0	0	0	0	0
CRC-SW-U2975-T	53066	0.993	5791.25	0.10913	816.897	0.12034	0.01852	0.982	0	0	4515	0	0	3444	0	0	2109	0	6363	0	23149	0	7018	0	1686	2558	0	0	2221	0	0	0	0	0	0	4782	0	0	48284	0	0	0	0	0	0	0	0	0	0
CRC-SW-U2979-T	3623	0.982	744.169	0.2054	103.478	0.19837	0.05806	0.965	428	0	0	0	0	0	0	0	0	0	0	0	1660	0	1310	0	0	0	0	0	222	0	0	0	0	0	0	39	0	0	1717	0	0	0	0	0	0	0	0	0	0
CRC-SW-U2981-T	12094	0.983	3013.37	0.24916	405.864	0.20346	0.07287	0.977	0	0	3172	443	0	0	0	0	1632	0	0	0	3244	487	0	0	0	0	1158	0	0	0	0	1954	0	0	0	3217	0	0	6776	0	0	0	0	0	0	0	0	0	0
CRC-SW-U2991-T	10935	0.991	1857.72	0.16989	261.964	0.15582	0.04077	0.986	0	0	2537	0	699	747	0	0	1356	0	0	1581	0	0	1061	0	424	1049	702	0	0	0	773	0	0	0	0	2405	0	0	6818	0	0	0	0	0	0	0	0	0	0
CRC-SW-U2994-T	17426	0.988	2988.84	0.17152	423.491	0.16361	0.0311	0.98	0	718	3165	0	945	0	2180	0	2828	0	0	2015	0	1289	0	1727	0	1072	1482	0	0	0	0	0	0	0	0	3111	0	0	7331	0	0	0	0	0	0	0	0	492	907
CRC-SW-U2995-T	18841	0.987	3667.39	0.19465	498.554	0.17048	0.04946	0.978	0	0	4374	0	0	0	0	0	1641	0	3764	0	3904	0	1878	2135	0	0	0	0	0	0	0	1142	0	0	0	4392	0	0	11855	0	0	0	0	0	0	0	0	0	0
CRC-SW-U2999-T	90433	0.984	15828.4	0.17503	2219.18	0.18826	0.04616	0.965	0	0	7064	0	0	0	0	0	0	0	12416	0	49832	0	15370	0	0	0	0	0	5749	0	0	0	0	0	0	6574	0	0	83859	0	0	0	0	0	0	0	0	0	0
CRC-SW-U3000-T	201323	0.991	32730.7	0.16258	4979.86	0.13748	0.0293	0.988	46895	0	0	0	19622	0	37515	79885	0	0	0	17404	0	0	0	0	0	0	0	0	0	0	0	0	0	0	0	12258	0	0	58725	0	0	0	0	0	0	0	0	0	0
CRC-SW-U3005-T	18247	0.988	2902.34	0.15906	399.007	0.16726	0.02701	0.977	0	929	2193	0	1027	0	2175	0	0	0	0	1639	0	0	0	3632	0	1917	820	0	0	2516	0	1392	0	0	0	2202	0	0	6642	0	0	3761	0	0	0	0	0	0	0
CRC-SW-U3008-T	120831	0.995	15553.2	0.12872	2636.95	0.11874	0.01951	0.993	48069	0	12543	10697	10042	0	12034	20405	7038	0	0	0	0	0	0	0	0	0	0	0	0	0	0	0	0	0	0	24590	0	0	32565	0	0	0	0	0	0	0	0	0	0
CRC-SW-U3012-T	43568	0.991	5107.96	0.11724	734.382	0.1381	0.01355	0.971	4295	0	0	0	0	0	0	0	1915	0	3586	0	6896	1465	3161	6020	1414	7894	0	0	0	0	0	2355	0	0	4561	2210	926	0	17131	0	0	8390	0	0	3154	0	0	0	0
CRC-SW-U3018-T	12017	0.989	2027.5	0.16872	287.504	0.15927	0.03887	0.982	0	0	2552	0	0	0	0	0	1865	0	1719	997	2661	0	995	0	445	778	0	0	0	0	0	0	0	0	0	2557	0	0	7117	0	0	0	0	0	0	0	0	0	0
CRC-SW-U3019-T	144061	0.993	20140.1	0.1398	2894.68	0.12025	0.0224	0.99	54511	0	6593	16925	0	8499	0	13299	0	14212	0	0	0	8946	0	0	0	0	0	21071	0	0	0	0	0	0	0	14750	0	0	69278	0	0	0	0	0	0	0	32292	0	7721
CRC-SW-U3022-T	17925	0.992	3003.53	0.16756	419.773	0.14433	0.03409	0.989	2605	1047	3597	0	0	0	1545	0	3531	0	0	1605	0	0	0	2578	0	1412	0	0	0	0	0	0	0	0	0	4184	0	0	7904	0	0	0	0	0	0	0	0	0	0
CRC-SW-U3023-T	14979	0.99	3277.3	0.21879	499.592	0.17248	0.07291	0.989	0	0	5540	0	0	0	1593	0	2108	0	0	1979	0	1901	0	0	842	0	1013	0	0	0	0	0	0	0	0	4952	0	0	5560	0	0	0	0	0	0	0	0	465	1480
CRC-SW-U3024-T	19372	0.99	3607.77	0.18624	518.043	0.15684	0.0534	0.985	0	0	5110	0	1424	0	0	0	3863	0	0	2331	0	0	1497	0	0	0	1382	3762	0	0	0	0	0	0	0	4917	0	0	8667	0	0	0	0	0	0	0	0	0	0
CRC-SW-U3025-T	91280	0.994	13861.6	0.15186	2121.57	0.13245	0.02613	0.992	36531	0	6818	10793	0	0	14435	10031	0	9614	0	0	0	3054	0	0	0	0	0	0	0	0	0	0	0	0	0	13122	0	0	17863	0	0	0	0	0	0	0	15533	0	0
CRC-SW-U3029-T	18544	0.992	2523.42	0.13608	342.842	0.13308	0.02034	0.984	0	0	2483	531	0	0	0	882	1461	0	0	1145	0	0	1702	2168	0	1212	0	0	687	1081	2012	0	0	3172	0	3175	0	0	5282	0	0	0	0	0	0	0	0	0	0
CRC-SW-U3030-T	146960	0.995	17497.2	0.11906	2577.82	0.10466	0.0218	0.993	48567	0	11793	15055	0	10042	15279	13672	0	12686	0	0	0	0	0	0	0	0	0	19862	0	0	0	0	0	0	0	21126	0	0	41200	0	0	0	0	0	0	0	23128	0	0
CRC-SW-U3032-T	33137	0.988	6501.33	0.1962	889.162	0.18718	0.04327	0.985	5675	1418	2674	0	0	0	0	0	6802	0	0	4743	0	4185	0	0	0	0	2139	0	2465	3033	0	0	0	0	0	3797	0	0	13807	0	0	0	0	0	0	0	0	1534	3251
CRC-SW-U3033-T	159319	0.992	23868.5	0.14982	3685.86	0.14326	0.02872	0.988	55649	0	0	18384	0	0	14334	21764	10994	23839	0	0	0	14351	0	0	0	0	0	0	0	0	0	0	0	0	0	10718	0	0	53435	0	0	0	0	0	0	15003	28468	4929	12434
CRC-SW-U3034-T	11107	0.982	2500.91	0.22517	343.28	0.2024	0.07682	0.971	0	0	2411	0	0	0	1489	0	1252	0	2133	1720	0	0	0	2099	0	0	0	0	0	0	0	0	0	0	0	2355	0	0	5974	0	0	2778	0	0	0	0	0	0	0
CRC-SW-U3037-T	172726	0.997	18034.5	0.10441	3122.99	0.07888	0.01712	0.997	56081	0	46719	23659	0	0	17585	13142	0	15538	0	0	0	0	0	0	0	0	0	0	0	0	0	0	0	0	0	50808	0	0	47867	0	0	0	0	0	0	0	34094	0	0
CRC-SW-U3038-T	26524	0.987	4131.1	0.15575	583.882	0.16702	0.02652	0.97	0	0	2207	0	0	0	1762	0	2452	0	4292	0	0	2355	0	3589	1705	5011	0	0	0	0	0	0	0	0	3146	2843	0	0	8291	0	0	6575	0	0	1544	0	0	641	2111
CRC-SW-U3039-T	14898	0.992	2090.47	0.14032	294.504	0.12812	0.02067	0.987	0	0	3197	0	858	0	1331	0	2252	0	0	1422	0	886	0	0	0	0	775	2338	0	993	0	841	0	0	0	3208	0	0	7334	0	0	0	0	0	0	0	0	0	728
CRC-SW-U3042-T	61711	0.984	12415.3	0.20118	1916.1	0.18177	0.0413	0.977	0	12245	0	0	0	0	0	10461	0	0	16407	0	0	11336	0	0	0	5665	0	0	0	5594	0	0	0	0	0	2143	0	0	11133	0	0	0	6433	0	0	7934	0	2587	8589
CRC-SW-U3043-T	191086	0.991	47107.4	0.24652	9192.25	0.2185	0.07621	0.992	67426	11097	0	68674	27681	0	0	16204	0	0	0	0	0	0	0	0	0	0	0	0	0	0	0	0	0	0	0	979	0	0	79501	0	0	0	0	0	0	0	110606	0	0
CRC-SW-U3047-T	12569	0.993	2248.54	0.1789	320.047	0.13693	0.0459	0.991	0	0	3932	645	0	0	0	0	1521	0	0	1126	0	0	1326	0	0	0	876	1971	0	0	1169	0	0	0	0	3907	0	0	6413	0	0	0	0	0	0	0	0	0	0
CRC-SW-U3048-T	33823	0.991	4332.8	0.1281	579.746	0.13388	0.01713	0.978	3164	0	2235	0	0	1645	0	0	2712	0	0	0	10339	3305	1968	0	1112	0	0	4073	1477	0	0	1789	0	0	0	3388	0	0	26033	0	0	0	0	0	0	0	0	1454	2948
CRC-SW-U3049-T	13087	0.987	3075.36	0.23499	444.131	0.17778	0.0803	0.983	0	0	4668	0	0	0	0	0	2100	0	3194	0	2450	0	0	0	672	0	0	0	0	0	0	0	0	0	0	4390	0	0	6109	0	0	0	0	0	0	0	0	0	0
CRC-SW-U3050-T	15087	0.987	2875.87	0.19062	398.104	0.17447	0.05006	0.978	0	0	2306	0	0	0	0	0	912	0	0	0	2244	2457	1211	1505	0	0	0	0	2057	1324	0	1066	0	0	0	2455	0	0	8880	0	0	0	0	0	0	0	0	1526	2226
CRC-SW-U3051-T	14893	0.993	2005.37	0.13465	270.966	0.12383	0.02182	0.989	0	584	2669	0	765	0	0	0	1307	0	0	0	0	1109	846	2580	0	913	870	0	997	1248	1000	0	0	0	0	2588	0	0	3864	0	0	0	0	0	0	0	0	0	0
CRC-SW-U3054-T	14270	0.993	2062.53	0.14454	289.157	0.12762	0.02564	0.988	1798	629	2748	0	0	0	1308	0	2129	0	1484	1704	0	0	0	1213	0	1252	0	0	0	0	0	0	0	0	0	3194	0	0	7508	0	0	0	0	0	0	0	0	0	0
CRC-SW-U3055-T	14831	0.989	2899.6	0.19551	383.304	0.16802	0.03384	0.983	1871	669	2587	570	0	0	0	0	2197	0	0	1532	2220	573	0	0	0	1558	1051	0	0	0	0	0	0	0	0	3223	0	0	8129	0	0	0	0	0	0	0	0	0	0
CRC-SW-U3056-T	14874	0.986	2642.2	0.17764	360.415	0.17684	0.03365	0.973	0	0	1980	0	1037	0	0	0	1168	0	0	0	0	732	0	2382	961	1340	990	0	0	0	1071	1481	0	0	1727	2008	321	0	4548	0	1222	0	0	0	807	0	0	0	0
CRC-SW-U3059-T	137842	0.992	22735.2	0.16494	3685.37	0.14381	0.03626	0.99	51458	0	7708	25584	0	0	22632	0	8850	21606	0	0	0	0	0	0	0	0	0	0	0	0	0	0	0	0	0	14497	0	0	28811	0	0	0	0	0	0	0	43388	0	0
CRC-SW-U3060-T	15837	0.986	2936.54	0.18542	387.722	0.17963	0.04301	0.972	0	891	2061	0	0	0	1640	861	1342	0	2497	1961	0	0	0	3223	0	1355	0	0	0	0	0	0	0	0	0	2414	0	0	9564	0	0	0	0	0	0	0	0	0	0
CRC-SW-U3061-T	176485	0.993	29235.5	0.16565	4359.64	0.15198	0.03719	0.992	47797	0	19492	0	0	0	86985	15569	0	0	0	0	0	6639	0	0	0	0	0	0	0	0	0	0	0	0	0	24691	0	0	41494	0	0	0	0	0	0	0	0	0	0
CRC-SW-U3062-T	125892	0.993	20312.9	0.16135	2945.45	0.14907	0.03474	0.991	48280	0	6325	6455	0	0	36860	11034	7746	0	0	0	0	0	0	0	0	0	9188	0	0	0	0	0	0	0	0	17378	0	0	28526	0	0	0	0	0	0	0	0	0	0
CRC-SW-U3063-T	24957	0.981	5355.11	0.21457	733.007	0.20716	0.05347	0.967	0	0	4257	0	0	0	0	0	3331	0	4545	2716	0	848	2655	4261	0	2340	0	0	0	0	0	0	0	0	0	4676	0	0	14587	0	0	0	0	0	0	0	0	0	0
CRC-SW-U3064-T	26247	0.99	4090.36	0.15584	608.1	0.15057	0.02705	0.984	2660	0	4459	0	0	0	0	0	4920	0	3670	2387	0	1291	0	0	0	2023	0	0	0	0	0	0	0	4834	0	5608	0	0	7269	0	0	0	0	0	0	0	0	0	0
CRC-SW-U3065-T	27266	0.989	4533.1	0.16625	655.762	0.15912	0.02729	0.981	0	0	5646	0	1514	0	2692	0	3643	0	0	3015	0	1736	0	2540	1537	3479	1459	0	0	0	0	0	0	0	0	5968	0	0	13841	0	0	0	0	0	0	0	0	0	1610
CRC-SW-U3066-T	27864	0.987	5003.32	0.17956	690.355	0.17785	0.03487	0.977	0	1486	3362	0	1701	0	2493	0	2608	0	0	0	0	2567	0	3569	0	0	2015	0	0	2796	0	5261	0	0	0	3260	1076	0	7431	0	0	0	0	0	1730	0	0	0	1671
CRC-SW-U3067-T	26033	0.992	4174.63	0.16036	556.145	0.14173	0.03317	0.987	2704	1733	3871	0	0	0	2026	0	4296	0	3092	1909	0	0	0	2967	0	0	1450	0	0	0	0	1979	0	0	0	4482	0	0	12528	0	0	0	0	0	0	0	0	0	0
CRC-SW-U3068-T	10949	0.983	3059.24	0.27941	444.739	0.22587	0.09711	0.98	0	0	3561	492	0	0	1788	0	1441	0	0	1856	0	0	0	1808	0	0	0	0	0	0	0	0	0	0	0	3360	0	0	5623	0	0	0	0	0	0	0	0	0	0
CRC-SW-U3069-T	22581	0.997	3934.77	0.17425	743.326	0.12164	0.03564	0.997	0	0	0	0	0	0	0	0	0	0	0	0	0	12095	2068	0	2815	1759	0	0	3842	0	0	0	0	0	0	743	0	0	7623	0	0	0	0	0	0	0	0	3975	10240
CRC-SW-U3070-T	24199	0.984	4240.66	0.17524	557.183	0.1813	0.02551	0.959	0	0	2234	0	0	0	0	1046	1985	0	3101	0	4038	786	1882	4592	0	0	0	0	0	2306	0	2225	0	0	0	2425	0	0	10938	0	0	0	0	0	0	0	0	0	0
CRC-SW-U3071-T	11226	0.987	2229.82	0.19863	299.164	0.17212	0.03761	0.98	0	0	2584	0	765	0	1660	0	1864	0	0	1239	0	336	0	1288	0	0	0	0	0	867	0	620	0	0	0	2510	0	0	6121	0	0	0	0	0	0	0	0	0	0
CRC-SW-U3072-T	18313	0.991	2987.36	0.16313	435.798	0.15241	0.02878	0.986	2316	757	3484	0	0	0	0	0	2087	0	2421	0	0	0	0	1757	0	2533	0	0	0	0	1272	1682	0	0	0	3995	0	0	9533	0	0	0	0	0	1209	0	0	0	0
CRC-SW-U3073-T	17122	0.989	2749.8	0.1606	368.771	0.15404	0.02416	0.977	0	0	2935	0	796	0	1452	0	1417	0	0	1493	2981	613	1609	0	870	1580	1371	0	0	0	0	0	0	0	0	3180	0	0	13942	0	0	0	0	0	0	0	0	0	0
CRC-SW-U3074-T	24400	0.987	4024.97	0.16496	538.778	0.1651	0.02718	0.971	3684	0	2718	0	0	0	0	0	1649	0	0	2470	4720	1087	0	0	0	0	0	4558	0	1605	0	1904	0	0	0	3365	0	0	13771	0	0	0	0	0	0	0	0	0	0
CRC-SW-U3075-T	17883	0.994	2488.9	0.13918	320.739	0.11749	0.01924	0.989	2259	1022	2409	0	0	0	0	0	3486	0	2247	1388	0	623	0	2255	0	2189	0	0	0	0	0	0	0	0	0	3301	0	0	8246	0	0	0	0	0	0	0	0	0	0
CRC-SW-U3076-T	173423	0.988	36712.9	0.2117	6689.7	0.20177	0.07566	0.987	86430	0	0	40076	0	0	0	19832	0	27083	0	0	0	0	0	0	0	0	0	0	0	0	0	0	0	0	0	10521	0	0	39394	0	0	0	0	0	0	0	59716	0	0
CRC-SW-U3077-T	24197	0.994	2852.41	0.11788	380.059	0.11412	0.01322	0.989	0	773	1751	0	1103	0	0	0	1205	0	0	0	0	3344	1223	2783	0	1700	1101	0	1331	2189	945	1648	0	0	3093	1811	0	0	6093	0	0	0	0	0	0	0	0	1016	2261
CRC-SW-U3078-T	30261	0.984	5715.79	0.18888	865.527	0.19366	0.04432	0.975	0	0	3767	0	0	0	0	0	3114	0	6820	4713	0	5137	0	0	2620	4086	0	0	0	0	0	0	0	0	0	4143	0	0	16031	0	0	0	0	0	0	0	0	801	4390
CRC-SW-U3079-T	14491	0.988	3060.42	0.21119	446.881	0.18277	0.05156	0.985	3031	0	3174	0	0	0	0	0	3944	0	0	1652	0	0	0	0	0	1316	0	0	0	1371	0	0	0	0	0	3597	0	0	6293	0	0	0	0	0	0	0	0	0	0
CRC-SW-U3080-T	2032295	0.996	288776	0.14209	80005.9	0.10195	0.0411	0.996	0	2032295	0	0	0	0	0	0	0	0	0	0	0	0	0	0	0	0	0	0	0	0	0	0	0	0	0	11788	0	0	342059	0	0	0	1028042	253854	0	0	0	0	0
CRC-SW-U3081-T	145205	0.992	30519.9	0.21019	5360.6	0.1793	0.06444	0.992	63696	0	9604	37255	0	0	0	0	0	0	34648	0	0	0	0	0	0	0	0	0	0	0	0	0	0	0	0	11065	0	0	67252	0	0	0	0	0	0	0	66888	0	0
CRC-SW-U3082-T	20171	0.981	5040.49	0.24989	713.054	0.23365	0.08407	0.975	0	0	4207	0	0	0	0	1490	4172	0	0	0	0	908	0	2586	0	0	0	0	0	1740	1348	3716	0	0	0	3757	0	0	6490	0	0	0	0	0	0	0	0	0	0
CRC-SW-U3084-T	13281	0.984	2975.22	0.22402	403.268	0.19705	0.06931	0.976	0	679	3037	0	0	0	1962	0	1138	0	2446	1454	0	0	0	2562	0	0	0	0	0	0	0	0	0	0	0	2998	0	0	7647	0	0	0	0	0	0	0	0	0	0
CRC-SW-U3085-T	52883	0.992	6901.9	0.13051	937.19	0.12969	0.0169	0.983	5082	2737	0	0	0	0	0	2614	11599	0	5042	4817	0	2764	0	7161	0	5838	0	0	0	5224	0	0	0	0	0	2277	0	0	12757	0	0	0	0	0	0	0	0	0	0
CRC-SW-U3087-T	126523	0.997	17774	0.14048	2774.18	0.11483	0.02355	0.997	50059	0	24801	9876	10039	8962	0	11471	0	0	0	0	0	5388	0	0	0	0	0	0	5922	0	0	0	0	0	0	34915	0	0	36896	0	0	0	0	0	0	0	0	0	0
CRC-SW-U3088-T	136931	0.992	20479.1	0.14956	3245.09	0.14049	0.03275	0.988	34174	0	0	19952	10640	0	19348	17204	9177	26433	0	0	0	0	0	0	0	0	0	0	0	0	0	0	0	0	0	3361	0	0	54948	0	0	0	0	0	0	16078	35672	0	0
CRC-SW-U3089-T	20039	0.98	4144.14	0.2068	553.42	0.20872	0.04136	0.955	4349	0	1017	0	0	0	0	0	2840	0	0	0	0	0	0	3176	0	0	0	3979	0	2798	0	1878	0	0	0	1982	0	0	7249	0	0	0	0	0	0	0	0	0	0
CRC-SW-U3090-T	26552	0.991	4092.35	0.15413	548.851	0.14716	0.02505	0.983	3860	975	2839	0	0	0	0	0	3375	0	3098	1659	0	978	0	2487	0	1952	0	0	0	1844	3479	0	0	0	0	3602	0	0	8696	0	0	0	0	0	0	0	0	0	0
CRC-SW-U3091-T	11215	0.991	1922.12	0.17139	277.776	0.14979	0.03385	0.988	1489	0	2498	0	0	0	0	0	1434	0	1395	1214	0	0	0	0	0	843	0	0	0	0	0	0	0	2338	0	2838	0	0	3477	0	0	0	0	0	0	0	0	0	0
CRC-SW-U3092-T	24881	0.989	3732.76	0.15002	534.569	0.15926	0.02652	0.978	0	928	2989	0	1413	0	2602	0	1415	0	0	2003	0	0	0	2333	0	3827	1311	0	0	3868	0	2187	0	0	0	2951	687	0	7305	0	0	0	0	0	1436	0	0	0	0
CRC-SW-U3093-T	28421	0.991	4265.58	0.15009	574.095	0.14109	0.02722	0.982	0	0	4090	0	1917	1806	0	0	5472	0	0	2567	0	1217	0	0	1370	2370	1859	4031	0	0	0	1715	0	0	0	4261	0	0	10051	0	0	0	0	0	0	0	0	0	0
CRC-SW-U3094-T	173832	0.995	22558.7	0.12977	3433.59	0.12206	0.02088	0.993	46335	0	8798	15417	14557	20301	16176	21143	0	0	21927	0	0	9173	0	0	0	0	0	0	0	0	0	0	0	0	0	22691	0	0	69437	0	0	0	0	0	0	0	0	0	0
CRC-SW-U3095-T	18509	0.986	3263.68	0.17633	445.679	0.17474	0.02923	0.973	0	1286	2457	0	1446	0	2340	0	1908	0	0	1991	0	556	0	2480	0	2244	1796	0	0	0	0	0	0	0	0	2605	0	0	9893	0	0	0	0	0	0	0	0	0	0
CRC-SW-U3096-T	116070	0.994	15725.5	0.13548	2297.48	0.12665	0.02933	0.993	41263	0	4830	6175	0	16163	23467	11195	8758	0	0	0	0	0	0	0	4215	0	0	0	0	0	0	0	0	0	0	15506	0	0	30896	0	0	0	0	0	0	0	0	0	0
CRC-SW-U3097-T	15422	0.992	2665.78	0.17286	348.357	0.14265	0.03945	0.988	2061	809	2939	0	0	0	1244	0	2526	0	1826	1194	0	0	0	1732	0	0	0	0	0	0	0	1087	0	0	0	3362	0	0	7813	0	0	0	0	0	0	0	0	0	0
CRC-SW-U3098-T	26866	0.988	4440.66	0.16529	600.634	0.16431	0.03036	0.975	0	0	2418	0	1491	0	2789	0	2154	0	0	3247	0	2613	0	0	2285	3409	1620	0	1630	3204	0	0	0	0	0	2371	0	0	8850	0	0	0	0	0	0	0	0	1139	1911
CRC-SW-U3099-T	40106	0.991	7280.1	0.18152	1029.45	0.16447	0.03369	0.988	4961	0	2908	0	0	0	0	0	4752	0	0	2892	0	8785	0	0	2634	5748	2119	0	0	5303	0	0	0	0	0	3828	0	0	7987	0	0	0	0	0	0	0	0	1392	6188
CRC-SW-U3100-T	132026	0.992	18314.4	0.13872	2952.96	0.12912	0.01854	0.988	59829	0	0	16617	0	0	0	11641	7112	12604	17924	0	0	6296	0	0	0	0	0	0	0	0	0	0	0	0	0	12301	0	0	32234	0	0	0	0	0	0	0	28690	0	0
CRC-SW-U3101-T	171449	0.996	20290.5	0.11835	2969.16	0.10684	0.02147	0.996	64368	0	11560	6538	14394	13930	28351	20254	7814	0	0	0	0	4236	0	0	0	0	0	0	0	0	0	0	0	0	0	23436	0	0	72001	0	0	0	0	0	0	0	0	0	0
CRC-SW-U3103-T	13868	0.987	2699.18	0.19463	373.713	0.17433	0.04899	0.98	2448	0	2493	0	0	0	0	0	1749	0	0	2019	0	0	1584	0	0	0	832	2740	0	0	0	0	0	0	0	2853	0	0	8429	0	0	0	0	0	0	0	0	0	0
CRC-SW-U3104-T	14025	0.991	2172.43	0.1549	291.101	0.13877	0.02454	0.985	0	549	2722	0	907	0	1934	0	1443	0	0	1346	0	0	0	1435	0	1180	809	0	0	0	0	0	0	1695	0	2998	0	0	7845	0	0	0	0	0	0	0	0	0	0
CRC-SW-U3105-T	10945	0.987	2406.79	0.2199	331.701	0.18172	0.05614	0.982	1973	0	2276	0	0	0	0	0	2734	0	1899	1149	0	0	0	0	0	911	0	0	0	0	0	0	0	0	0	2607	0	0	5094	0	0	0	0	0	0	0	0	0	0
CRC-SW-U3106-T	27258	0.989	4717.8	0.17308	662.282	0.16847	0.03242	0.981	0	0	5463	0	1702	0	2787	0	2644	0	0	4862	0	0	0	3309	0	3328	0	0	0	1773	1386	0	0	0	0	5495	0	0	17215	0	0	0	0	0	0	0	0	0	0
CRC-SW-U3107-T	32191	0.988	5024.21	0.15608	651.034	0.16019	0.02221	0.971	0	0	3319	0	1475	0	2646	0	3116	0	0	2477	6311	1439	2919	0	0	3557	1651	0	0	3275	0	0	0	0	0	3153	0	0	16202	0	0	0	0	0	0	0	0	0	0
CRC-SW-U3108-T	92446	0.992	12708.5	0.13747	1838	0.13136	0.01756	0.987	0	0	0	0	5527	0	0	0	0	0	0	0	0	0	0	0	0	0	5144	14063	3644	0	19880	0	44185	0	0	0	0	0	4907	0	0	0	0	0	0	0	0	0	0
CRC-SW-U3109-T	7266	0.991	989.783	0.13622	133.015	0.13341	0.01897	0.981	0	0	1040	216	0	419	0	0	374	0	1231	552	776	0	693	751	251	488	0	0	0	0	0	0	469	0	0	1216	0	0	4570	0	0	1480	0	0	0	0	0	0	0
CRC-SW-U3110-T	11292	0.988	2214.2	0.19609	305.004	0.17367	0.04359	0.983	0	0	2788	0	596	693	0	0	1197	0	0	1525	0	491	1811	0	0	1172	0	0	0	0	1014	0	0	0	0	2735	0	0	8557	0	0	0	0	0	0	0	0	0	0
CRC-SW-U3111-T	17437	0.989	3253.56	0.18659	465.572	0.16452	0.04079	0.985	0	0	4106	605	0	0	1706	0	2865	0	0	2443	0	1338	0	0	1170	2126	1074	0	0	0	0	0	0	0	0	4369	0	0	8075	0	0	0	0	0	0	0	0	0	1183
CRC-SW-U3112-T	43490	0.99	6011.52	0.13823	889.872	0.14138	0.02395	0.981	0	0	7611	0	1938	0	3968	0	5883	0	0	4093	5511	2972	0	0	2116	0	3339	6055	0	0	0	0	0	0	0	7788	0	0	22814	0	0	0	0	0	0	0	0	1335	2496
CRC-SW-U3113-T	101262	0.992	16474.4	0.16269	2435.9	0.14906	0.04425	0.99	48199	0	0	10000	0	0	14564	8903	8618	10975	0	0	0	0	0	0	0	0	0	0	0	0	0	0	0	0	0	9645	0	0	25582	0	0	0	0	0	0	0	14794	0	0
CRC-SW-U3114-T	1651504	0.979	423383	0.25636	111001	0.21742	0.05569	0.977	0	1292731	145930	0	0	212842	0	0	0	0	0	0	0	0	0	0	0	0	0	0	0	0	0	0	0	0	0	68748	0	0	404442	0	0	0	537945	428318	0	0	0	0	0
CRC-SW-U3115-T	38858	0.988	6261.58	0.16114	834.241	0.16453	0.03014	0.972	0	2240	2200	0	0	0	0	0	0	0	6476	0	0	0	2898	8147	0	6394	0	0	0	2399	0	5300	2800	0	0	3097	1988	0	11506	0	0	11296	0	0	3694	0	0	0	0
CRC-SW-U3117-T	17118	0.994	2464.67	0.14398	337.764	0.11704	0.02698	0.991	0	835	3987	573	0	0	0	856	3362	0	0	0	3276	0	2316	0	0	0	1074	0	0	0	0	836	0	0	0	4038	0	0	8251	0	0	0	0	0	0	0	0	0	0
CRC-SW-U3118-T	98938	0.994	15003.4	0.15164	2298.56	0.13498	0.03691	0.993	42840	0	10485	4730	8172	0	12686	7339	0	0	12682	0	0	0	0	0	0	0	0	0	0	0	0	0	0	0	0	17976	0	0	35739	0	0	0	0	0	0	0	0	0	0
CRC-SW-U3119-T	110463	0.997	12295.7	0.11131	1984.95	0.09162	0.01639	0.997	56888	0	18741	6030	8226	0	12876	7699	0	0	0	0	0	0	0	0	0	0	0	0	0	0	0	0	0	0	0	27638	0	0	21601	0	0	0	0	0	0	0	0	0	0
CRC-SW-U3120-T	19517	0.99	2789.83	0.14294	410.586	0.14365	0.01951	0.982	0	0	3563	0	1119	0	2219	0	2675	0	0	2153	0	501	0	1732	898	2892	0	0	0	1762	0	0	0	0	0	3493	0	0	6527	0	0	0	0	0	0	0	0	0	0
CRC-SW-U3121-T	19161	0.983	3373.67	0.17607	494.138	0.18784	0.04481	0.965	0	0	3073	0	0	0	0	0	1374	0	3315	0	4264	0	2591	2509	0	2031	0	0	0	0	0	0	0	0	0	3304	0	0	12027	0	0	3830	0	0	0	0	0	0	0
CRC-SW-U3122-T	157506	0.99	25543.7	0.16218	4319.2	0.16426	0.04101	0.988	85080	0	0	16023	0	12267	14834	17581	11718	0	0	0	0	0	0	0	0	0	0	0	0	0	0	0	0	0	0	24520	0	0	61717	0	0	0	0	0	0	0	0	0	0
CRC-SW-U3123-T	136837	0.99	24145.9	0.17646	3972.67	0.16814	0.03418	0.988	73410	0	12718	6935	0	0	0	14934	0	0	20620	0	0	8217	0	0	0	0	0	0	0	0	0	0	0	0	0	27339	0	0	48113	0	0	0	0	0	0	0	0	0	0
CRC-SW-U3124-T	14844	0.991	2433.72	0.16395	310.416	0.13634	0.02795	0.984	0	995	2534	550	0	0	0	669	1715	0	2154	0	1992	0	1559	1573	0	1097	0	0	0	0	0	0	0	0	0	2975	0	0	8057	0	0	0	0	0	0	0	0	0	0
CRC-SW-U3125-T	21341	0.99	3302.65	0.15476	468.137	0.15084	0.02235	0.983	0	842	3673	0	0	0	0	1071	2491	0	3762	0	0	1104	2013	2562	0	1475	0	0	0	0	0	0	0	2343	0	4289	0	0	11411	0	0	0	0	0	0	0	0	0	0
CRC-SW-U3126-T	13713	0.987	2921.17	0.21302	427.145	0.19488	0.06639	0.982	2493	0	2572	0	0	0	0	0	3346	0	2312	1932	0	0	0	0	0	0	0	0	0	0	1055	0	0	0	0	2839	0	0	7286	0	0	0	0	0	0	0	0	0	0
CRC-SW-U3127-T	14167	0.99	2348.69	0.16579	341.19	0.15813	0.02705	0.985	1768	0	2278	0	0	0	0	0	1627	0	0	0	0	1912	0	1350	0	0	0	0	773	1694	1466	1294	0	0	0	2325	0	0	4538	0	0	0	0	0	0	0	0	492	1285
CRC-SW-U3128-T	18363	0.988	2619.19	0.14263	365.783	0.15738	0.02288	0.964	0	762	1439	0	0	0	0	0	1094	0	2353	0	2050	0	1489	2570	0	1992	0	0	0	0	0	0	2669	0	1940	1441	0	0	6541	0	0	0	0	0	0	0	0	0	0
CRC-SW-U3129-T	32652	0.994	3688.59	0.11297	500.836	0.11643	0.01328	0.989	3797	1075	1767	0	0	0	2604	0	2071	0	0	2523	0	1240	0	2868	0	4941	1364	0	0	6473	0	1923	0	0	0	2511	0	0	9636	0	0	0	0	0	0	0	0	0	0
CRC-SW-U3130-T	100318	0.994	15601.6	0.15552	2640.36	0.13454	0.02634	0.993	40492	0	19458	8873	0	0	12660	15703	0	0	0	0	0	3130	0	0	0	0	0	0	0	0	0	0	0	0	0	21989	0	0	21289	0	0	0	0	0	0	0	17046	0	0
CRC-SW-U3131-T	9148	0.991	1531.11	0.16737	218.943	0.1441	0.0478	0.987	0	0	2315	0	686	0	949	0	1695	0	0	1488	0	0	0	0	0	0	531	1481	0	0	0	0	0	0	0	2199	0	0	4506	0	0	0	0	0	0	0	0	0	0
CRC-SW-U3132-T	14669	0.988	2404.52	0.16392	323.264	0.16306	0.02787	0.975	0	759	1900	0	704	0	1729	0	1029	0	0	1966	0	0	0	2107	0	2440	951	0	0	1078	0	0	0	0	0	1967	0	0	5986	0	0	0	0	0	0	0	0	0	0
CRC-SW-U3133-T	879	0.979	197.772	0.225	26.918	0.20367	0.0652	0.962	0	0	164	0	0	0	0	0	78	0	125	113	149	0	136	0	48	62	0	0	0	0	0	0	0	0	0	182	0	0	697	0	0	0	0	0	0	0	0	0	0
CRC-SW-U3134-T	20257	0.992	2844.1	0.1404	377.545	0.13089	0.02335	0.985	0	723	3193	0	0	0	1537	0	2267	0	2753	1935	0	621	0	3233	0	1695	0	0	0	2294	0	0	0	0	0	3232	0	0	5846	0	0	0	0	0	0	0	0	0	0
CRC-SW-U3136-T	22479	0.988	4051.72	0.18024	595.938	0.16262	0.04284	0.982	0	0	5516	0	0	0	2258	0	3747	0	4532	2545	0	0	0	0	1333	2544	0	0	0	0	0	0	0	0	0	5616	0	0	11827	0	0	0	0	0	0	0	0	0	0
CRC-SW-U3137-T	16875	0.994	2395.93	0.14198	311.915	0.12034	0.01988	0.99	1885	739	3213	0	0	0	1627	0	1537	0	2312	1284	0	0	0	2016	0	2257	0	0	0	0	0	0	0	0	0	3856	0	0	9625	0	0	0	0	0	0	0	0	0	0
CRC-SW-U3140-T	20132	0.992	2879.12	0.14301	374.331	0.13434	0.02173	0.986	0	770	2625	575	0	0	1755	959	2028	0	0	2333	0	820	0	2614	0	2355	941	0	0	2352	0	0	0	0	0	2936	0	0	6056	0	0	0	0	0	0	0	0	0	0
CRC-SW-U3141-T	1280669	0.998	157137	0.1227	41382.7	0.08483	0.03137	0.998	0	1280669	0	0	0	0	0	0	0	0	0	0	0	0	0	0	0	0	0	0	0	0	0	0	0	0	0	11864	0	0	193465	0	0	0	590234	269039	0	0	0	0	0
CRC-SW-U3143-T	20839	0.991	2433.48	0.11678	352.728	0.13635	0.01757	0.972	0	0	1405	0	0	0	0	1050	1709	0	2154	0	2680	953	1458	3091	0	0	0	3398	0	0	0	1573	1363	0	0	2042	0	0	11070	0	0	7727	0	0	0	0	0	0	0
CRC-SW-U3144-T	184723	0.993	25996.3	0.14073	3820.02	0.13863	0.0242	0.99	49509	0	0	10447	0	15270	33400	24439	0	0	22551	0	0	9713	0	0	7297	0	0	0	12094	0	0	0	0	0	0	18159	0	0	40267	0	0	0	0	0	0	0	0	8397	10439
CRC-SW-U3145-T	25882	0.987	4475.88	0.17293	621.864	0.17501	0.04886	0.975	0	0	3937	0	0	0	0	0	2579	0	3763	2078	9805	0	3717	0	0	0	0	0	0	0	0	0	0	0	0	4001	0	0	21881	0	0	0	0	0	0	0	0	0	0
CRC-SW-U3146-T	11251	0.993	1734.81	0.15419	239.021	0.13546	0.02547	0.991	1758	554	1799	335	0	0	0	0	2264	0	0	979	0	372	0	1264	0	1287	0	0	0	634	0	0	0	0	0	2260	0	0	3320	0	0	0	0	0	0	0	0	0	0
CRC-SW-U3147-T	10619	0.984	2539.43	0.23914	377.561	0.22549	0.07478	0.981	1951	0	2053	0	0	0	0	0	2073	0	0	1374	0	581	0	0	0	0	0	0	0	0	2584	0	0	0	0	2113	0	0	4350	0	0	0	0	0	0	0	0	0	0
CRC-SW-U3148-T	1180	0.975	284.391	0.24101	41.426	0.22003	0.06605	0.958	126	0	0	0	0	0	0	0	0	0	0	0	299	0	597	0	0	0	0	156	0	0	0	0	0	0	0	17	0	0	740	0	0	0	0	0	0	0	0	0	0
CRC-SW-U3149-T	2075	0.978	536.698	0.25865	73.326	0.21389	0.08618	0.966	0	136	553	0	0	0	0	0	0	0	0	0	511	0	421	451	0	0	0	0	0	0	0	0	0	0	0	540	0	0	1535	0	0	0	0	0	0	0	0	0	0
CRC-SW-U3150-T	14512	0.987	3158.41	0.21764	483.162	0.18522	0.07429	0.984	0	910	4384	0	0	0	0	0	2667	0	3294	0	0	0	1324	1929	0	0	0	0	0	0	0	0	0	0	0	4120	0	0	5977	0	0	0	0	0	0	0	0	0	0
CRC-SW-U3151-T	17058	0.986	3153.34	0.18486	429.525	0.18596	0.04234	0.975	0	0	2273	0	1175	0	0	0	1567	0	0	2392	0	0	0	1900	0	0	883	0	887	2970	1378	1627	0	0	0	2020	0	0	6735	0	0	0	0	0	0	0	0	0	0
CRC-SW-U3152-T	17131	0.982	4390.35	0.25628	600.798	0.22669	0.07921	0.976	3669	819	2612	0	0	0	0	0	2621	0	0	4345	0	0	1712	0	0	0	0	0	0	0	0	1350	0	0	0	3017	0	0	7776	0	0	0	0	0	0	0	0	0	0
CRC-SW-U3153-T	26153	0.991	4785.55	0.18298	668.083	0.15815	0.03143	0.987	3979	0	2353	0	0	0	0	0	2002	0	0	0	0	5879	0	4452	1524	2093	0	0	1864	2004	0	0	0	0	0	3175	0	0	6640	0	0	0	0	0	0	0	0	1794	4491
CRC-SW-U3154-T	30594	0.985	5586.54	0.1826	744.311	0.18259	0.03251	0.971	0	0	3201	0	0	0	0	1419	3719	0	6419	2153	0	2469	0	5277	1900	4033	0	0	0	0	0	0	0	0	0	4178	0	0	13671	0	0	10529	0	0	0	0	0	0	2216
CRC-SW-U3155-T	24265	0.988	4143.76	0.17077	564.808	0.17251	0.03039	0.98	0	0	1918	0	1478	0	0	0	2774	0	0	1970	0	2669	0	4302	1224	0	1548	0	1643	1977	0	2756	0	0	0	2068	0	0	8103	0	0	0	0	0	0	0	0	988	1926
CRC-SW-U3156-T	99568	0.996	14068.3	0.14129	2139.97	0.11735	0.0333	0.995	46437	0	5861	14857	0	0	9421	7674	5147	10167	0	0	0	0	0	0	0	0	0	0	0	0	0	0	0	0	0	12619	0	0	26617	0	0	0	0	0	0	0	22311	0	0
CRC-SW-U3157-T	108505	0.996	12242.3	0.11283	1981.11	0.1031	0.01931	0.995	41952	0	8739	10479	8167	0	18565	8476	0	0	12124	0	0	0	0	0	0	0	0	0	0	0	0	0	0	0	0	18692	0	0	37935	0	0	0	0	0	0	0	0	0	0
CRC-SW-U3158-T	122526	0.993	16856.3	0.13757	2569.67	0.13469	0.02438	0.99	29611	0	6693	8874	0	17290	28264	7615	6332	0	0	0	0	4874	0	0	0	0	0	0	6138	0	6831	0	0	0	0	15958	0	0	32577	0	0	0	0	0	0	0	0	0	0
CRC-SW-U3159-T	151678	0.992	21637.2	0.14265	3398.57	0.14051	0.02396	0.989	79133	0	0	9499	0	17034	0	12462	9511	0	18914	0	0	5121	0	0	0	0	0	0	0	0	0	0	0	0	0	20889	0	0	61414	0	0	0	0	0	0	0	0	0	0
CRC-SW-U3160-T	10554	0.988	2426.83	0.22994	351.68	0.18746	0.07943	0.986	1607	0	3087	0	0	0	1161	0	1862	0	0	1306	0	0	0	1528	0	0	0	0	0	0	0	0	0	0	0	3134	0	0	5124	0	0	0	0	0	0	0	0	0	0
CRC-SW-U3161-T	14205	0.984	2755.95	0.19401	363.785	0.18438	0.04289	0.968	0	571	2203	0	0	0	0	0	1279	0	2572	0	3958	0	2336	1282	0	0	0	0	0	0	0	0	0	0	0	2189	0	0	9861	0	0	0	0	0	0	0	0	0	0
CRC-SW-U3162-T	9835	0.982	2296.16	0.23347	359.739	0.21697	0.09648	0.975	0	0	2680	0	0	0	0	0	1771	0	2552	1487	0	0	0	0	0	1342	0	0	0	0	0	0	0	0	0	2596	0	0	4822	0	0	0	0	0	0	0	0	0	0
CRC-SW-U3163-T	53011	0.991	7084.25	0.13364	963.406	0.14232	0.0172	0.977	5961	2068	3812	0	0	0	0	0	0	3794	0	6136	0	2306	0	5845	0	8905	0	0	2278	6291	2445	0	3165	0	0	5305	0	0	22078	0	0	0	0	0	0	0	0	0	0
CRC-SW-U3164-T	23851	0.983	6049.93	0.25366	835.719	0.21937	0.08437	0.977	0	1413	5594	1079	0	0	0	0	3876	0	0	0	6735	0	0	0	0	0	2221	0	0	0	0	2929	0	0	0	5617	0	0	12241	0	0	0	0	0	0	0	0	0	0
CRC-SW-U3168-T	11855	0.985	2598.42	0.21918	359.887	0.1856	0.058	0.978	2372	0	2423	0	0	0	0	0	2339	0	0	1353	0	0	0	0	0	0	0	2597	0	768	0	0	0	0	0	2815	0	0	5718	0	0	0	0	0	0	0	0	0	0
CRC-SW-U3169-T	23115	0.994	2968.94	0.12844	420.928	0.11533	0.02007	0.989	0	0	2291	0	0	0	1701	0	1931	0	3039	2007	0	4722	0	2629	1967	1769	0	0	1054	0	0	0	0	0	0	2831	0	0	9385	0	0	5295	0	0	0	0	0	1391	4213
CRC-SW-U3170-T	13855	0.99	2203.26	0.15902	309.02	0.14972	0.02587	0.983	1914	616	2375	0	0	0	1560	0	1213	0	0	1563	0	0	0	1616	0	2127	0	0	0	866	0	0	0	0	0	2698	0	0	5877	0	0	0	0	0	0	0	0	0	0
CRC-SW-U3171-T	15626	0.981	3220.78	0.20612	449.971	0.21023	0.04327	0.963	0	967	2382	0	0	0	1601	1005	0	0	0	1852	0	0	0	3911	0	1507	0	0	0	2396	0	0	0	0	0	2322	0	0	4752	0	0	3777	0	0	0	0	0	0	0
CRC-SW-U3172-T	18040	0.989	3838.94	0.2128	521.691	0.16582	0.06677	0.986	2510	848	4600	0	0	0	0	0	2493	0	2664	2752	0	0	0	2169	0	0	0	0	0	0	0	0	0	0	0	4890	0	0	8777	0	0	0	0	0	0	0	0	0	0
CRC-SW-U3173-T	1634	0.975	388.429	0.23772	54.318	0.22641	0.06438	0.951	0	0	0	0	0	132	0	0	0	0	0	0	382	0	743	186	69	0	0	0	119	0	0	0	0	0	0	15	0	0	1393	0	0	0	0	0	0	0	0	0	0
CRC-SW-U3174-T	381	0.937	141.256	0.37075	19.469	0.36475	0.15328	0.876	0	0	17	0	0	0	65	0	0	0	0	56	86	0	120	0	0	35	0	0	0	0	0	0	0	0	0	15	0	0	366	0	0	0	0	0	0	0	0	0	0
CRC-SW-U3175-T	14281	0.99	2041.62	0.14296	280.651	0.14887	0.02541	0.976	0	0	1775	0	647	0	1213	0	1681	0	1576	1581	0	749	0	2166	616	884	0	0	0	0	0	0	0	0	1385	1948	0	0	5611	0	0	2682	0	0	0	0	0	0	653
CRC-SW-U3176-T	13193	0.984	2584.61	0.19591	353.816	0.18425	0.05547	0.971	0	817	2376	478	0	0	0	0	0	0	0	0	3378	0	2563	1436	0	1397	745	0	0	0	0	0	0	0	0	2726	0	0	10467	0	0	0	0	0	0	0	0	0	0
CRC-SW-U3177-T	24412	0.989	4186.88	0.17151	599.789	0.15947	0.04353	0.983	4295	0	2886	0	0	0	0	0	7522	0	0	1798	0	0	0	0	0	0	0	4751	0	1382	0	1774	0	0	0	4011	0	0	10186	0	0	0	0	0	0	0	0	0	0
CRC-SW-U3179-T	18303	0.99	2784.09	0.15211	379.168	0.14909	0.02318	0.979	0	0	2276	0	0	0	2017	796	2691	0	3821	1588	0	1289	0	0	1191	1740	887	0	0	0	0	0	0	0	0	2498	0	0	9060	0	0	0	0	0	0	0	0	562	1145
CRC-SW-U3180-T	25606	0.991	3626.54	0.14163	491.007	0.14273	0.02306	0.983	3094	1013	2224	0	0	0	0	0	2127	0	2997	0	0	0	0	3375	0	3619	0	0	0	2187	0	1762	0	0	3204	3095	493	0	6141	0	0	0	0	0	1482	0	0	0	0
CRC-SW-U3182-T	16865	0.985	2932.67	0.17389	421.944	0.17719	0.03349	0.972	0	0	2501	0	0	0	1312	0	2834	0	3085	1668	0	0	0	2573	925	1964	0	0	0	0	0	0	0	0	0	2703	0	0	5818	0	0	0	0	0	0	0	0	0	0
CRC-SW-U3183-T	172790	0.992	26800.9	0.15511	4275.68	0.14066	0.02569	0.99	53355	0	0	32474	0	0	13888	14081	0	25189	19207	0	0	14592	0	0	0	0	0	0	0	0	0	0	0	0	0	7999	0	0	43115	0	0	0	0	0	0	0	45676	6541	10835
CRC-SW-U3184-T	24960	0.995	2945.96	0.11803	402.586	0.10506	0.01215	0.992	0	0	3403	0	1078	0	2100	0	2247	0	0	1573	0	4399	0	2126	1429	1673	1397	0	0	2100	0	1428	0	0	0	3394	0	0	6637	0	0	0	0	0	0	0	0	903	3292
CRC-SW-U3187-T	27764	0.995	3633.24	0.13086	514.617	0.10833	0.02254	0.994	0	0	3195	0	0	0	0	0	1469	0	3334	1955	0	7257	0	2530	1540	3340	0	0	1217	1923	0	0	0	0	0	3395	0	0	6818	0	0	0	0	0	0	0	0	1705	5694
CRC-SW-U3188-T	18092	0.994	2332.57	0.12893	302.462	0.12138	0.0186	0.988	1613	0	1039	0	0	0	0	0	1028	0	1887	0	0	0	0	1275	0	2066	0	0	0	2989	0	2842	0	0	3348	1439	704	0	3508	0	0	0	0	0	1388	0	0	0	0
CRC-SW-U3189-T	27655	0.986	5923.42	0.21419	843.498	0.20106	0.03916	0.981	6352	1564	3896	0	0	0	0	0	5860	0	0	0	0	2490	0	3027	0	0	0	0	0	2285	0	2178	0	0	0	5031	0	0	11869	0	0	0	0	0	0	0	0	0	1994
CRC-SW-U3190-T	19942	0.993	2617.43	0.13125	347.734	0.12546	0.01671	0.985	0	1103	1841	531	0	0	0	1047	3020	0	0	1646	0	581	1355	0	0	3211	1442	0	0	1419	1147	0	0	0	1593	2195	0	0	5490	0	0	0	0	0	0	0	0	0	0
CRC-SW-U3191-T	169983	0.994	28228.8	0.16607	4337.43	0.15185	0.03628	0.994	70232	0	10927	13833	16501	18948	24624	14916	0	0	0	0	0	0	0	0	0	0	0	0	0	0	0	0	0	0	0	24535	0	0	66872	0	0	0	0	0	0	0	0	0	0
CRC-SW-U3192-T	30677	0.989	4396.89	0.14333	624.538	0.15688	0.02362	0.974	0	0	3479	0	1417	1679	0	0	1912	0	0	0	11882	0	3999	0	0	0	2269	0	1595	0	0	2440	0	0	0	3497	0	0	27180	0	0	0	0	0	0	0	0	0	0
CRC-SW-U3193-T	22289	0.984	4599.69	0.20637	611.713	0.19888	0.04706	0.974	4175	0	2243	0	0	0	0	0	4111	0	0	3739	0	839	0	0	937	3552	0	0	0	2689	0	0	0	0	0	2919	0	0	8148	0	0	0	0	0	0	0	0	0	0
CRC-SW-U3194-T	44386	0.994	5600.25	0.12617	709.119	0.11905	0.0155	0.987	0	0	6062	0	2987	0	5051	0	3759	0	0	8802	8341	0	0	0	0	3150	0	0	1699	2434	2096	0	0	0	0	6121	0	0	38265	0	0	0	0	0	0	0	0	0	0
CRC-SW-U3195-T	15635	0.992	2107.14	0.13477	272.274	0.13756	0.01547	0.98	1784	576	960	0	0	0	1227	0	0	0	0	0	1950	749	0	2384	0	1186	0	0	575	2138	0	789	0	0	1308	1327	0	0	6661	0	0	0	0	0	0	0	0	0	0
CRC-SW-U3197-T	18133	0.99	3340.78	0.18424	485.758	0.16033	0.04721	0.986	0	919	4492	0	0	0	0	0	3112	0	3839	1903	0	0	0	2219	0	1645	0	0	0	0	0	0	0	0	0	4533	0	0	8009	0	0	0	0	0	0	0	0	0	0
CRC-SW-U3198-T	14357	0.988	2220.57	0.15467	315.814	0.16107	0.02506	0.977	1838	0	1727	0	0	0	0	0	1201	0	0	0	6158	0	1826	0	0	0	0	0	814	0	0	789	0	0	0	2055	0	0	12302	0	0	0	0	0	0	0	0	0	0
CRC-SW-U3199-T	18187	0.992	2677.43	0.14722	347.725	0.13599	0.02087	0.987	2344	0	1840	0	0	0	1978	0	963	0	0	1933	0	2080	0	2579	1425	0	0	0	763	1410	0	867	0	0	0	2400	0	0	9276	0	0	3141	0	0	0	0	0	728	1565
CRC-SW-U3200-T	19611	0.989	2852.52	0.14545	400.89	0.15091	0.0234	0.977	0	0	2666	0	0	0	1326	0	1793	0	3227	2264	0	0	0	2157	983	1626	0	0	0	0	1641	0	1924	0	0	2847	0	0	10932	0	0	5832	0	0	0	0	0	0	0
CRC-SW-U3201-T	11206	0.982	2668.65	0.23815	379.301	0.20751	0.06086	0.974	2419	0	2414	0	0	0	0	0	1777	0	0	0	0	0	0	0	0	0	0	2497	0	0	1102	994	0	0	0	2720	0	0	5997	0	0	0	0	0	0	0	0	0	0
CRC-SW-U3202-T	294641	0.998	29782.8	0.10108	6171.31	0.05585	0.01663	0.998	0	263399	0	0	0	0	0	0	0	0	0	0	0	0	0	0	31241	0	0	0	0	0	0	0	0	0	0	7353	0	0	30220	0	0	0	132986	53163	0	0	0	0	0
CRC-SW-U3203-T	11409	0.981	2636.08	0.23105	353.617	0.21626	0.05687	0.968	0	0	2147	0	703	0	0	0	1571	0	0	0	2961	0	1572	0	0	0	845	0	0	0	0	1606	0	0	0	2019	521	0	6613	0	0	0	0	0	387	0	0	0	0
CRC-SW-U3204-T	78598	0.996	9155.4	0.11648	1369.45	0.10399	0.0223	0.995	30846	0	6009	3961	7311	0	10010	9349	5669	0	0	5439	0	0	0	0	0	0	0	0	0	0	0	0	0	0	0	12895	0	0	28445	0	0	0	0	0	0	0	0	0	0
CRC-SW-U3205-T	165044	0.991	26034.1	0.15774	4181.15	0.14899	0.04326	0.987	46970	0	0	24750	0	27592	15539	0	0	42956	0	0	0	7234	0	0	0	0	0	0	0	0	0	0	0	0	0	4339	0	0	28065	0	0	0	0	0	0	0	45496	0	0
CRC-SW-U3206-T	22774	0.99	4987.58	0.219	767.743	0.19129	0.06591	0.99	4069	1487	3465	0	0	0	0	1922	9980	0	0	1847	0	0	0	0	0	0	0	0	0	0	0	0	0	0	0	4133	0	0	6333	0	0	0	0	0	0	0	0	0	0
CRC-SW-U3207-T	8780	0.982	2301.35	0.26211	324.43	0.22099	0.09409	0.975	0	0	2286	0	0	0	0	0	2120	0	2059	0	0	0	758	1555	0	0	0	0	0	0	0	0	0	0	0	2220	0	0	3748	0	0	0	0	0	0	0	0	0	0
CRC-SW-U3208-T	8870	0.986	1918.58	0.2163	256.988	0.17608	0.06045	0.98	0	642	2077	392	0	0	0	0	735	0	0	0	2000	0	0	1396	0	0	804	0	0	0	0	820	0	0	0	2152	0	0	4193	0	0	0	0	0	0	0	0	0	0
CRC-SW-U3211-T	138478	0.992	27596.6	0.19929	4462.87	0.18675	0.0626	0.993	79435	0	12665	9397	0	0	23923	13056	0	0	0	0	0	0	0	0	0	0	0	0	0	0	0	0	0	0	0	26011	0	0	55596	0	0	0	0	0	0	0	0	0	0
CRC-SW-U3212-T	95433	0.994	16419.2	0.17205	2540	0.13949	0.03792	0.993	60443	0	12583	7371	0	0	8005	0	7028	0	0	0	0	0	0	0	0	0	0	0	0	0	0	0	0	0	0	23853	0	0	22463	0	0	0	0	0	0	0	0	0	0
CRC-SW-U3213-T	177223	0.994	24294.4	0.13708	3646.7	0.12547	0.0285	0.992	70175	0	10601	6662	15314	12204	22636	14113	0	0	25514	0	0	0	0	0	0	0	0	0	0	0	0	0	0	0	0	23132	0	0	71876	0	0	0	0	0	0	0	0	0	0
CRC-SW-U3214-T	16556	0.987	3078.69	0.18596	409.661	0.17149	0.03165	0.975	0	0	1802	0	0	0	0	0	1277	1605	0	0	0	2114	1136	2466	1282	1777	0	0	852	2240	0	0	0	0	0	1936	0	0	3528	0	0	0	0	0	0	0	0	678	1654
CRC-SW-U3215-T	34234	0.983	6527.59	0.19068	951.007	0.20291	0.03498	0.97	6241	0	3095	0	0	0	0	0	6779	0	0	0	0	1443	0	5638	0	3118	0	0	0	3181	1796	2938	0	0	0	4367	0	0	10338	0	0	0	0	0	0	0	0	0	0
CRC-SW-U3216-T	17610	0.982	3688.1	0.20943	511.104	0.21455	0.04145	0.968	2918	0	2011	0	0	0	0	0	1943	0	0	2125	0	0	0	1867	0	1980	0	0	799	1702	2261	0	0	0	0	2382	0	0	8482	0	0	0	0	0	0	0	0	0	0
CRC-SW-U3217-T	27403	0.985	5442.46	0.19861	743.427	0.19297	0.0403	0.975	3910	0	3511	0	0	0	0	0	5006	0	4210	4100	0	910	0	0	0	2818	0	0	0	2934	0	0	0	0	0	4140	0	0	10666	0	0	0	0	0	0	0	0	0	0
CRC-SW-U3218-T	20340	0.98	4466.18	0.21958	599.905	0.22196	0.03933	0.961	4122	0	1796	0	0	0	0	0	4179	0	0	0	5396	1358	0	0	0	0	0	0	0	1793	0	1693	0	0	0	2372	0	0	9064	0	0	0	0	0	0	0	0	0	0
CRC-SW-U3219-T	97510	0.993	12446.3	0.12764	1969.77	0.13018	0.02462	0.99	43573	0	0	3342	0	12066	8166	12453	6963	0	10944	0	0	0	0	0	0	0	0	0	0	0	0	0	0	0	0	9956	0	0	44829	0	0	0	0	0	0	0	0	0	0
CRC-SW-U3220-T	23474	0.979	4851.3	0.20667	619.25	0.20905	0.04321	0.94	0	0	2630	0	0	0	0	1054	0	0	0	0	8153	924	2874	2654	963	0	0	4218	0	0	0	0	0	0	0	2827	0	0	16213	0	0	4434	0	0	0	0	0	0	0
CRC-SW-U3221-T	22421	0.98	5658.7	0.25238	788.611	0.22446	0.09259	0.97	0	0	5558	0	0	0	0	0	3757	0	4190	0	5038	0	0	3875	0	0	0	0	0	0	0	0	0	0	0	5417	0	0	11715	0	0	0	0	0	0	0	0	0	0
CRC-SW-U3222-T	17070	0.992	2605.91	0.15266	369.153	0.13705	0.0309	0.988	0	651	3852	542	0	0	0	0	2031	0	0	1581	2771	994	1473	0	0	1249	1092	0	829	0	0	0	0	0	0	4017	0	0	8521	0	0	0	0	0	0	0	0	454	772
CRC-SW-U3224-T	19894	0.981	4007.81	0.20146	544.058	0.21081	0.04126	0.959	0	0	1670	0	0	0	0	1123	2358	0	4060	0	0	807	0	4676	0	0	0	0	0	2444	0	0	0	0	2751	1835	0	0	3795	0	0	3631	0	0	0	0	0	0	0
CRC-SW-U3225-T	15853	0.986	3436.34	0.21676	525.089	0.19614	0.06274	0.982	0	0	4469	0	0	0	0	0	2708	0	3839	2239	0	0	0	0	0	1292	0	0	0	0	1302	0	0	0	0	4108	0	0	8459	0	0	0	0	0	0	0	0	0	0
CRC-SW-U3226-T	268636	0.996	34025.8	0.12666	4848.5	0.1115	0.02907	0.995	40974	0	17258	28223	30760	35022	25344	16321	0	24457	41435	0	0	0	0	0	8838	0	0	0	0	0	0	0	0	0	0	17943	0	0	102457	0	0	0	0	0	0	0	52390	0	0
CRC-SW-U3227-T	132092	0.99	33117.4	0.25071	5886.75	0.194	0.12874	0.99	45977	0	0	50683	0	0	0	0	0	35431	0	0	0	0	0	0	0	0	0	0	0	0	0	0	0	0	0	3916	0	0	30748	0	0	0	0	0	0	0	70430	0	0
CRC-SW-U3228-T	10894	0.987	2152.2	0.19756	296.676	0.17316	0.04784	0.98	0	0	2421	0	0	0	0	0	1349	0	2295	998	0	0	826	1395	517	0	0	0	0	0	0	1089	0	0	0	2459	0	0	6281	0	0	0	0	0	0	0	0	0	0
CRC-SW-U3229-T	126359	0.994	19234.7	0.15222	2980.76	0.13148	0.03318	0.994	58641	0	13188	13380	0	11776	0	0	6702	0	22669	0	0	0	0	0	0	0	0	0	0	0	0	0	0	0	0	19804	0	0	54227	0	0	0	0	0	0	0	22006	0	0
CRC-SW-U3230-T	20395	0.981	3977.25	0.19501	539.097	0.20352	0.03607	0.957	2959	0	1199	0	0	0	0	0	2456	0	2803	0	0	0	0	3163	0	2075	0	0	0	1474	0	1668	0	0	2594	2015	0	0	6856	0	0	0	0	0	0	0	0	0	0
CRC-SW-U3231-T	97026	0.996	14129.5	0.14563	2174.86	0.11645	0.03033	0.995	47537	0	5515	16938	0	0	0	8791	8151	10092	0	0	0	0	0	0	0	0	0	0	0	0	0	0	0	0	0	12790	0	0	23186	0	0	0	0	0	0	0	25824	0	0
CRC-SW-U3232-T	14628	0.989	2686.9	0.18368	389.05	0.1676	0.04088	0.984	0	0	3217	0	801	0	1853	0	2117	0	0	1532	0	2015	0	0	990	0	1153	0	0	0	0	945	0	0	0	3041	0	0	6706	0	0	0	0	0	0	0	0	622	1619
CRC-SW-U3233-T	35264	0.992	4064.49	0.11526	605.298	0.12928	0.01504	0.984	4021	1259	0	0	0	0	0	0	0	0	0	0	0	1516	0	6636	0	3509	1627	0	1297	6563	0	0	1795	0	7036	1230	0	0	4165	0	0	7212	0	0	0	0	0	0	0
CRC-SW-U3234-T	16672	0.982	3644.34	0.21859	480.461	0.19847	0.04949	0.968	0	740	3184	0	0	0	0	0	1399	0	2945	0	2847	1076	0	3113	0	1365	0	0	0	0	0	0	0	0	0	3369	0	0	7446	0	0	5026	0	0	0	0	0	0	831
CRC-SW-U3235-T	144402	0.992	24230.7	0.1678	3637.02	0.15953	0.04274	0.99	54776	0	0	6598	0	48692	14609	9909	9814	0	0	0	0	0	0	0	0	0	0	0	0	0	0	0	0	0	0	11115	0	0	55829	0	0	0	0	0	0	0	0	0	0
CRC-SW-U3236-T	9857	0.99	1724.77	0.17498	229.628	0.15774	0.03464	0.986	1324	392	1517	0	0	0	0	0	1698	0	1243	0	0	355	0	1152	0	0	0	0	0	722	504	944	0	0	0	1671	0	0	3521	0	0	0	0	0	0	0	0	0	0
CRC-SW-U3237-T	178850	0.986	36515.6	0.20417	6582.86	0.21539	0.05657	0.984	113003	0	0	16947	0	19764	0	29134	0	0	0	0	0	0	0	0	0	0	0	0	0	0	0	0	0	0	0	25106	0	0	59846	0	0	0	0	0	0	0	0	0	0
CRC-SW-U3238-T	30486	0.992	4327.7	0.14196	597.323	0.13611	0.02065	0.987	3982	1616	2928	0	0	0	0	0	2467	0	0	2427	0	4026	0	2594	0	2496	1743	0	1587	2019	2596	0	0	0	0	3863	0	0	13745	0	3246	0	0	0	0	0	0	946	3399
CRC-SW-U3239-T	11519	0.992	1836.16	0.1594	258.504	0.13354	0.02835	0.988	0	0	3161	0	801	0	1008	0	1322	0	0	1548	0	449	0	1669	0	814	0	0	0	744	0	0	0	0	0	3207	0	0	6015	0	0	0	0	0	0	0	0	0	0
CRC-SW-U3240-T	10230	0.987	1808.31	0.17677	236.437	0.16599	0.03357	0.975	0	0	1422	0	0	0	0	494	1489	0	1267	0	1152	0	0	1339	0	0	0	0	0	801	0	879	0	1382	0	1585	0	0	2068	0	0	0	0	0	0	0	0	0	0
CRC-SW-U3241-T	22119	0.993	2701.03	0.12211	353.891	0.12361	0.01652	0.985	0	0	812	0	1091	0	2201	0	1295	0	0	1479	0	1074	0	3695	0	0	944	0	840	4833	0	1254	0	0	2596	742	0	0	5962	0	0	0	0	0	0	0	0	0	0
CRC-SW-U3242-T	19581	0.991	2979.93	0.15218	418.814	0.14286	0.02293	0.985	0	0	3689	0	1250	0	2367	0	3567	0	0	2519	0	1470	0	0	1089	1250	1282	0	0	1092	0	0	0	0	0	3678	0	0	9393	0	0	0	0	0	0	0	0	567	1287
CRC-SW-U3243-T	113462	0.992	17479.6	0.15406	2751.95	0.14124	0.04042	0.99	51248	0	0	16133	0	0	11123	11948	8768	14240	0	0	0	0	0	0	0	0	0	0	0	0	0	0	0	0	0	12149	0	0	31259	0	0	0	0	0	0	0	23400	0	0
CRC-SW-U3244-T	15271	0.993	2184.51	0.14305	301.871	0.12973	0.02162	0.988	1579	704	2756	0	0	0	1357	0	1846	0	1588	1321	0	0	0	1578	0	2537	0	0	0	0	0	0	0	0	0	3305	0	0	8381	0	0	0	0	0	0	0	0	0	0
CRC-SW-U3245-T	176946	0.993	30739.9	0.17372	4851.95	0.16117	0.0424	0.994	70541	0	13428	15144	15432	0	38491	23908	0	0	0	0	0	0	0	0	0	0	0	0	0	0	0	0	0	0	0	29050	0	0	40482	0	0	0	0	0	0	0	0	0	0
CRC-SW-U3246-T	11505	0.992	1859.74	0.16165	253.169	0.13446	0.03386	0.989	1269	542	2551	0	0	642	0	0	1701	0	1552	0	0	0	1289	1163	0	791	0	0	0	0	0	0	0	0	0	2760	0	0	6033	0	0	0	0	0	0	0	0	0	0
CRC-SW-U3247-T	50141	0.994	7855.53	0.15667	1228.12	0.13476	0.03354	0.994	15361	0	4591	6708	4890	6877	0	7333	0	4378	0	0	0	0	0	0	0	0	0	0	0	0	0	0	0	0	0	5230	0	0	18198	0	0	0	0	0	0	0	12695	0	0
CRC-SW-U3248-T	19663	0.984	3765.02	0.19148	501.554	0.19421	0.0371	0.966	0	0	2326	0	1032	0	3023	0	1376	0	0	1845	0	1492	0	3429	828	0	0	0	0	2606	0	1702	0	0	0	2180	0	0	7726	0	0	0	0	0	0	0	0	416	899
CRC-SW-U3249-T	18282	0.974	4577.34	0.25037	636.26	0.26475	0.05898	0.957	4171	0	1366	0	0	0	0	0	2658	0	0	0	0	0	0	3615	0	0	0	0	0	2588	1094	2786	0	0	0	2017	0	0	7441	0	0	0	0	0	0	0	0	0	0
CRC-SW-U3250-T	17028	0.994	1814.67	0.10657	237.318	0.11269	0.01087	0.981	0	0	1139	393	0	0	978	850	890	0	0	0	2545	338	0	2912	478	964	0	3398	0	0	0	1235	900	0	0	1850	302	0	7567	0	0	6370	0	0	939	0	0	0	0
CRC-SW-U3253-T	14176	0.989	2390.31	0.16862	353.534	0.1607	0.03821	0.983	0	758	1663	0	0	0	1285	1357	4353	0	0	1602	0	0	0	2335	0	0	0	0	0	817	0	0	0	0	0	1886	0	0	5475	0	0	0	0	0	0	0	0	0	0
CRC-SW-U3254-T	11103	0.99	1991.74	0.17939	273.456	0.15085	0.04862	0.985	0	0	2782	0	713	0	0	0	1476	0	0	1085	0	0	1188	0	0	0	710	1900	0	0	1244	0	0	0	0	2579	0	0	6342	0	0	0	0	0	0	0	0	0	0
CRC-SW-U3255-T	13512	0.984	2454.34	0.18164	318.698	0.18028	0.03314	0.962	0	0	1730	0	871	0	0	0	0	0	0	0	1533	693	0	2317	0	0	0	2193	794	1499	1015	861	0	0	0	1669	0	0	5208	0	0	2692	0	0	0	0	0	0	0
CRC-SW-U3257-T	14514	0.983	2837.82	0.19552	393.001	0.192	0.03544	0.969	2472	0	1738	0	0	0	0	0	1173	0	0	0	0	685	0	0	0	0	0	3088	0	1706	2402	1247	0	0	0	2046	0	0	4556	0	0	0	0	0	0	0	0	0	0
CRC-SW-U3258-T	28379	0.991	3650.22	0.12862	517.315	0.13907	0.01791	0.979	3309	0	1589	0	0	0	0	0	2787	0	0	0	0	875	0	0	0	0	2556	4760	0	2616	1147	1402	7333	0	0	1648	0	0	4554	0	0	0	0	0	0	0	0	0	0
CRC-SW-U3259-T	52609	0.988	8724.68	0.16584	1370.88	0.16378	0.0331	0.98	9310	0	0	6510	0	4808	8483	0	0	0	13402	0	0	0	0	0	2505	0	3572	0	4014	0	0	0	0	0	0	1702	0	0	10118	0	0	0	0	0	0	0	12882	0	0
CRC-SW-U3260-T	148337	0.995	29429.8	0.1984	5902.51	0.16444	0.05301	0.995	80778	0	53899	13658	0	0	0	0	0	0	0	0	0	0	0	0	0	0	0	0	0	0	0	0	0	0	0	62056	0	0	35702	0	0	0	0	0	0	0	0	0	0
CRC-SW-U3261-T	128354	0.99	18539.2	0.14444	3115.09	0.15006	0.02832	0.984	54464	0	0	8084	0	30349	14123	0	8649	12682	0	0	0	0	0	0	0	0	0	0	0	0	0	0	0	0	0	15489	0	0	45349	0	0	0	0	0	0	0	0	0	0
CRC-SW-U3262-T	18874	0.99	3045.61	0.16137	418.835	0.15266	0.02865	0.981	0	1098	2629	0	0	0	0	1153	3347	0	3573	0	0	620	1333	2435	0	1485	0	0	0	1197	0	0	0	0	0	2796	0	0	5470	0	0	0	0	0	0	0	0	0	0
CRC-SW-U3263-T	12956	0.984	2719.94	0.20994	382.677	0.1939	0.047	0.975	0	0	2441	615	0	851	0	0	1722	0	0	2187	0	0	0	1704	614	1756	0	0	0	0	1062	0	0	0	0	2721	0	0	7690	0	0	0	0	0	0	0	0	0	0
CRC-SW-U3265-T	27067	0.988	4350.76	0.16074	608.075	0.16218	0.02956	0.978	0	0	3561	0	1891	0	0	0	3509	0	0	2339	0	1812	0	5083	1563	0	2236	0	1145	0	0	1969	0	0	1953	3930	0	0	11914	0	3339	0	0	0	0	0	0	0	1699
CRC-SW-U3266-T	14472	0.985	3068.47	0.21203	427.599	0.19038	0.05409	0.976	0	0	3209	0	965	0	0	0	2807	0	0	1773	2349	763	0	1603	0	0	999	0	0	0	0	0	0	0	0	3163	0	0	7351	0	0	0	0	0	0	0	0	0	0
CRC-SW-U3267-T	35675	0.988	6310	0.17687	870.325	0.15716	0.02904	0.979	4687	0	1509	0	0	0	0	0	0	0	0	0	0	0	0	0	0	0	9775	7419	0	6734	3764	1784	0	0	0	2470	0	0	8080	0	5261	0	0	0	0	0	0	0	0
CRC-SW-U3268-T	17085	0.989	3086.82	0.18067	436.969	0.16683	0.03433	0.982	2191	0	3047	0	0	0	0	0	3239	0	2799	1832	0	590	0	0	0	1542	0	0	0	0	1841	0	0	0	0	3419	0	0	9875	0	0	0	0	0	0	0	0	0	0
CRC-SW-U3269-T	17097	0.988	3146.22	0.18402	438.934	0.16639	0.04213	0.98	0	0	3683	0	1059	0	1845	0	3157	0	0	1819	0	0	0	0	0	0	0	3134	0	1291	0	1105	0	0	0	3655	0	0	8644	0	0	0	0	0	0	0	0	0	0
CRC-SW-U3270-T	229638	0.998	22397.8	0.09754	4077.22	0.07639	0.01802	0.998	64417	0	72952	27726	18073	19893	0	0	0	0	26575	0	0	0	0	0	0	0	0	0	0	0	0	0	0	0	0	64936	0	0	101401	0	0	0	0	0	0	0	63301	0	0
CRC-SW-U3271-T	11049	0.986	2027.54	0.1835	271.886	0.17201	0.04042	0.974	0	0	1960	0	0	0	0	0	906	0	0	0	0	0	852	0	497	0	654	2159	0	1041	920	862	0	0	1190	1756	0	0	3955	0	0	0	0	0	0	0	0	0	0
CRC-SW-U3272-T	69914	0.996	9307.81	0.13313	1485.86	0.11575	0.03011	0.995	30882	0	5649	9255	0	0	7947	6090	0	0	10088	0	0	0	0	0	0	0	0	0	0	0	0	0	0	0	0	9430	0	0	18710	0	0	0	0	0	0	0	13210	0	0
CRC-SW-U3273-T	6864	0.991	1221.9	0.17802	166.498	0.1366	0.03373	0.987	0	317	2005	0	0	0	619	0	505	0	1156	792	0	0	0	861	0	606	0	0	0	0	0	0	0	0	0	2021	0	0	3563	0	0	0	0	0	0	0	0	0	0
CRC-SW-U3274-T	81404	0.994	14092.9	0.17312	2052.06	0.15463	0.05082	0.994	31118	0	7380	3147	6596	0	15571	12007	5582	0	0	0	0	0	0	0	0	0	0	0	0	0	0	0	0	0	0	13050	0	0	32432	0	0	0	0	0	0	0	0	0	0
CRC-SW-U3275-T	23622	0.994	3782.23	0.16011	522.867	0.13002	0.03892	0.993	0	1475	5112	846	0	0	1918	1351	5688	0	0	2539	0	0	0	3105	0	0	1584	0	0	0	0	0	0	0	0	5496	0	0	8926	0	0	0	0	0	0	0	0	0	0
CRC-SW-U3276-T	9458	0.989	1882.92	0.19908	252.887	0.17073	0.05549	0.984	0	0	2234	0	0	0	0	0	948	0	1617	792	0	0	1005	1251	484	0	0	0	0	0	1124	0	0	0	0	2166	0	0	4759	0	0	0	0	0	0	0	0	0	0
CRC-SW-U3277-T	20845	0.992	3106.47	0.14903	428.243	0.13373	0.02777	0.987	2309	0	3606	0	0	0	0	0	3627	0	2069	1530	0	1537	0	1994	805	0	0	3364	0	0	0	0	0	0	0	4398	0	0	8292	0	0	0	0	0	0	0	0	669	1293
CRC-SW-U3278-T	10435	0.989	1729.12	0.1657	242.218	0.16229	0.02525	0.98	1496	0	1080	0	0	580	0	0	2064	0	0	916	0	1091	0	0	627	711	0	0	988	0	0	0	878	0	0	1452	0	0	4450	0	0	0	0	0	0	0	0	713	983
CRC-SW-U3279-T	17487	0.988	2859.68	0.16353	382.183	0.16189	0.0265	0.976	1688	0	1987	0	0	0	1407	0	2295	0	2017	1896	0	0	0	2359	0	1779	0	0	0	2055	0	0	0	0	0	2375	0	0	6730	0	0	0	0	0	0	0	0	0	0
CRC-SW-U3280-T	17193	0.986	3344.51	0.19453	473.965	0.17815	0.04237	0.976	3007	0	2427	0	0	0	0	0	4600	0	0	1650	0	576	0	0	0	0	0	3793	0	1137	0	0	0	0	0	3217	0	0	7296	0	0	0	0	0	0	0	0	0	0
CRC-SW-UM001-T	25620	0.98	5910.69	0.23071	836.987	0.221	0.07265	0.967	0	0	5485	0	0	0	0	0	4131	0	6039	0	6442	0	1958	0	1561	0	0	0	0	0	0	0	0	0	0	5013	0	0	11245	0	0	0	0	0	0	0	0	0	0
CRC-SW-UM002-T	17928	0.989	2725.63	0.15203	376.751	0.15514	0.02434	0.977	0	969	2188	670	0	0	0	764	0	0	0	0	3002	1491	1768	2309	0	1393	974	0	0	1370	0	1024	0	0	0	2480	0	0	7524	0	0	0	0	0	0	0	0	0	922
CRC-SW-UM003-T	13590	0.991	2071.59	0.15244	282.874	0.14239	0.02629	0.985	0	0	2208	0	0	0	0	748	2036	0	2078	1084	0	0	0	2214	0	1319	0	0	0	1031	0	868	0	0	0	2364	0	0	4462	0	0	0	0	0	0	0	0	0	0
CRC-SW-UM004-T	123830	0.991	22319.7	0.18024	3626.8	0.15244	0.03833	0.989	58513	0	0	27860	0	0	0	0	15212	16646	0	0	0	5597	0	0	0	0	0	0	0	0	0	0	0	0	0	7294	0	0	63399	0	0	0	0	0	0	0	53137	0	0
CRC-SW-UM005-T	29327	0.989	4018.13	0.13701	588.852	0.15561	0.02942	0.973	0	0	3271	0	0	1782	0	0	3212	0	4184	0	10645	0	2641	2282	0	0	0	0	0	0	0	1306	0	0	0	3435	0	0	21923	0	0	0	0	0	0	0	0	0	0
CRC-SW-UM006-T	27750	0.992	4280.59	0.15426	582.287	0.14335	0.02359	0.989	4465	911	1240	0	0	0	0	0	0	0	0	2685	0	4732	0	4528	1242	2538	0	0	3468	0	0	1937	0	0	0	2827	0	0	17773	0	0	0	0	0	0	0	0	2704	4446
CRC-SW-UM007-T	142026	0.993	20407.2	0.14369	3319.32	0.13808	0.02455	0.991	83082	0	0	13638	0	0	0	10215	8472	0	17377	0	0	9238	0	0	0	0	0	0	0	0	0	0	0	0	0	16574	0	0	34578	0	0	0	0	0	0	0	18699	0	6895
CRC-SW-UM008-T	12924	0.984	2563.56	0.19836	368.45	0.19541	0.05291	0.974	0	0	2139	558	0	1056	0	0	1909	0	0	1184	0	0	1620	1515	0	1501	0	0	0	0	0	0	0	1438	0	2574	0	0	7479	0	0	0	0	0	0	0	0	0	0
CRC-SW-UM009-T	31130	0.985	5136.61	0.16501	716.242	0.17778	0.02588	0.965	3864	0	2166	0	0	0	0	0	1850	0	0	0	0	1053	2060	0	0	3138	1501	5073	0	4439	1950	0	0	0	4030	2792	0	0	9894	0	0	0	0	0	0	0	0	0	0
CRC-SW-UM010-T	13222	0.987	2398.24	0.18138	350.427	0.17403	0.03684	0.98	2149	0	2408	0	0	0	0	0	1387	0	0	0	0	0	1322	0	0	0	0	2092	0	0	915	723	0	2222	0	2963	0	0	8017	0	0	0	0	0	0	0	0	0	0
CRC-SW-UM011-T	15511	0.98	3277.25	0.21129	444.821	0.21214	0.04352	0.959	3047	0	1884	0	0	0	0	0	1635	0	0	0	2849	0	0	0	0	0	0	3602	0	1173	0	1318	0	0	0	2561	0	0	10143	0	0	0	0	0	0	0	0	0	0
CRC-SW-UM012-T	24430	0.99	3566.41	0.14598	478.384	0.14992	0.02281	0.977	3137	1014	1565	0	0	0	0	0	2407	0	3318	0	2716	0	0	3702	0	2716	0	0	0	1962	0	1888	0	0	0	2482	0	0	9489	0	0	0	0	0	0	0	0	0	0
CRC-SW-UM013-T	22222	0.983	4604.54	0.20721	670.859	0.19913	0.0576	0.974	0	0	4230	0	0	0	0	0	3427	0	0	0	4794	3129	2949	0	0	0	1494	0	2196	0	0	0	0	0	0	3939	0	0	10595	0	0	0	0	0	0	0	0	1583	2378
CRC-SW-UM014-T	87906	0.991	16871.2	0.19192	2738.64	0.18474	0.05238	0.99	48327	0	4270	6003	0	0	16561	12743	0	0	0	0	0	0	0	0	0	0	0	0	0	0	0	0	0	0	0	13345	0	0	34851	0	0	0	0	0	0	0	0	0	0
CRC-SW-UM015-T	15475	0.99	2369.36	0.15311	325.022	0.14561	0.02681	0.982	0	0	2759	0	0	0	1279	0	1630	0	2327	1955	0	0	0	2215	0	1543	0	0	0	1764	0	0	0	0	0	2746	0	0	5693	0	0	0	0	0	0	0	0	0	0
CRC-SW-UM016-T	21243	0.983	4097.88	0.19291	541.053	0.19083	0.04274	0.961	0	0	1975	0	0	0	0	1084	2039	0	0	0	3801	2418	0	0	913	0	1334	4157	0	1937	0	1581	0	0	0	2018	0	0	6960	0	0	0	0	0	0	0	0	713	1617
CRC-SW-UM017-T	89234	0.995	10428	0.11686	1532.57	0.11283	0.02008	0.992	29416	0	3377	4872	0	0	14882	10226	9019	8383	0	6840	0	2214	0	0	0	0	0	0	0	0	0	0	0	0	0	11836	0	0	22361	0	0	0	0	0	0	0	0	0	0
CRC-SW-UM018-T	21091	0.975	5348.11	0.25357	871.418	0.24717	0.0881	0.964	3316	0	1582	0	0	0	2627	0	11047	0	0	2516	0	0	0	0	0	0	0	0	0	0	0	0	0	0	0	2446	0	0	7399	0	0	0	0	0	0	0	0	0	0
CRC-SW-UM019-T	18229	0.984	3277.02	0.17977	448.407	0.18019	0.03691	0.967	0	1090	2819	0	0	0	0	0	0	0	3456	0	2703	856	1685	3087	0	0	0	0	0	0	0	1393	1136	0	0	3001	0	0	10890	0	0	4338	0	0	0	0	0	0	0
CRC-SW-UM020-T	18788	0.981	3489.07	0.18571	483.46	0.19676	0.03309	0.956	0	0	2382	0	969	0	0	0	1254	0	0	0	3077	0	2019	0	0	0	1112	3919	0	1886	0	2165	0	0	0	2289	0	0	9646	0	0	0	0	0	0	0	0	0	0
CRC-SW-UM021-T	29084	0.987	5172.12	0.17783	684.098	0.16548	0.02791	0.975	0	1483	4293	0	0	0	3347	0	3778	0	4979	2817	0	2070	0	3585	0	2727	0	0	0	0	0	0	0	0	0	4694	0	0	15327	0	0	0	0	0	0	0	0	0	1724
CRC-SW-UM022-T	19268	0.992	2862.41	0.14856	396.355	0.13321	0.03456	0.987	2336	0	3486	0	0	0	0	0	3317	0	2063	1846	0	0	2064	0	0	0	0	2872	0	0	0	0	0	0	1281	4052	0	0	10459	0	0	0	0	0	0	0	0	0	0
CRC-SW-UM023-T	27959	0.985	5035.61	0.18011	677.973	0.18064	0.03242	0.968	0	0	2304	0	1315	0	2960	0	2625	0	0	0	0	3104	0	0	3227	0	0	5983	0	0	0	2851	0	3584	0	2905	0	0	9043	0	0	0	0	0	0	0	0	1288	2252
CRC-SW-UM024-T	110421	0.988	19571.7	0.17725	2729.52	0.16537	0.0356	0.98	0	0	12733	8830	10060	0	35109	6692	0	0	0	0	22596	0	0	0	5789	0	8608	0	0	0	0	0	0	0	0	15367	0	0	41529	0	0	0	0	0	0	0	0	0	0
CRC-SW-UM025-T	159550	0.991	27564.2	0.17276	3837.89	0.15985	0.04539	0.989	49766	0	0	11430	11835	17570	16884	19206	10400	16304	0	0	0	6150	0	0	0	0	0	0	0	0	0	0	0	0	0	8649	0	0	61359	0	0	0	0	0	0	0	12229	0	0
CRC-SW-UM027-T	35136	0.99	4807.47	0.13682	677.018	0.15016	0.01705	0.976	3165	0	2626	0	0	0	2824	0	4237	0	4039	3027	0	917	0	3343	1199	4574	0	0	0	0	0	0	0	5179	0	4476	0	0	13413	0	0	0	0	0	0	0	0	0	0
CRC-SW-UM028-T	16486	0.984	3057.78	0.18548	408.158	0.18312	0.03221	0.967	0	0	2224	0	0	0	1416	0	1609	0	2923	2090	0	0	0	2178	874	1499	0	0	0	0	0	0	0	1669	0	2638	0	5929	5494	0	0	0	0	0	0	0	0	0	0
CRC-SW-UM029-T	22174	0.99	3563.92	0.16073	513.722	0.15282	0.02555	0.984	0	1060	4428	0	1092	0	0	0	4007	0	0	1585	3409	1188	1729	0	0	1769	1901	0	0	0	0	0	0	0	0	4188	0	0	7862	0	0	0	0	0	0	0	0	0	0
CRC-SW-UM030-T	91223	0.994	12827.7	0.14062	2021.59	0.13401	0.0233	0.992	42005	0	4255	8084	0	7063	0	7403	5604	0	12288	0	0	4518	0	0	0	0	0	0	0	0	0	0	0	0	0	11293	0	0	37788	0	0	0	0	0	0	0	12218	0	0
CRC-SW-UM031-T	236757	0.993	31654.6	0.1337	4600.98	0.1255	0.02359	0.99	0	0	13697	20968	16012	23799	69180	13493	0	0	0	0	0	7778	0	0	8567	0	19358	0	29077	0	14821	0	0	0	0	9093	0	0	66590	0	25902	0	0	0	0	0	43098	0	0
CRC-SW-UM032-T	16001	0.986	3060.2	0.19125	409.881	0.17859	0.04082	0.976	0	0	3019	0	907	0	0	0	1826	0	0	0	2145	740	0	2373	0	0	0	0	0	2196	1560	1230	0	0	0	2658	0	0	5366	0	0	0	0	0	0	0	0	0	0
CRC-SW-UM033-T	36570	0.988	4899.59	0.13398	725.487	0.15759	0.01956	0.968	0	0	3525	0	0	2087	0	0	1780	0	5422	0	11441	1403	3209	3208	0	0	0	0	0	1966	0	2523	0	0	0	3614	0	0	25059	0	0	0	0	0	0	0	0	0	0
CRC-SW-UM034-T	120722	0.992	17827	0.14767	2770.89	0.14162	0.02754	0.989	54411	0	8295	4005	0	0	33027	8203	8082	0	0	0	0	4695	0	0	0	0	0	0	0	0	0	0	0	0	0	19315	0	0	22417	0	0	0	0	0	0	0	0	0	0
CRC-SW-UM035-T	120947	0.996	17169.2	0.14196	2789.53	0.11401	0.0329	0.995	50831	0	7731	25272	8371	0	0	0	7427	0	21312	0	0	0	0	0	0	0	0	0	0	0	0	0	0	0	0	12104	0	0	37515	0	0	0	0	0	0	0	42148	0	0
CRC-SW-UM036-T	25437	0.984	4374.99	0.17199	642.053	0.18932	0.02991	0.966	5362	1078	0	0	0	0	0	0	0	0	0	1755	0	0	0	2867	0	6312	0	0	0	4918	0	0	0	0	3142	1851	0	0	8129	0	0	0	0	0	1533	0	0	0	0
CRC-SW-UM037-T	101923	0.993	17286.2	0.1696	2826.52	0.14686	0.04515	0.992	34146	0	0	24893	0	0	0	8135	7388	22232	0	0	0	5126	0	0	0	0	0	0	0	0	0	0	0	0	0	2303	0	0	36183	0	0	0	0	0	0	0	40793	0	0
CRC-SW-UM038-T	87444	0.994	12551.4	0.14354	1892.04	0.12624	0.03436	0.993	37218	0	5679	9426	0	0	7329	5804	12853	9130	0	0	0	0	0	0	0	0	0	0	0	0	0	0	0	0	0	11634	0	0	17974	0	0	0	0	0	0	0	14118	0	0
CRC-SW-UM039-T	172060	0.995	20948.2	0.12175	3232.82	0.11405	0.01943	0.994	79898	0	13852	7187	0	25629	0	11016	8703	0	21451	0	0	4320	0	0	0	0	0	0	0	0	0	0	0	0	0	30699	0	0	75016	0	0	0	0	0	0	0	0	0	0
CRC-SW-UM040-T	20969	0.988	3963.19	0.189	530.603	0.16432	0.04408	0.979	0	0	3677	0	0	0	0	0	2522	0	3158	0	3250	3087	0	2111	1920	0	0	0	0	0	0	1239	0	0	0	3798	0	0	9973	0	0	0	0	0	0	0	0	532	2788
CRC-SW-UM041-T	14423	0.993	1993.05	0.13819	264.96	0.12382	0.01851	0.988	1632	526	2378	0	0	0	1006	0	1688	0	1677	980	0	511	0	2383	0	1637	0	0	0	0	0	0	0	0	0	3040	0	0	7852	0	0	0	0	0	0	0	0	0	0
CRC-SW-UM042-T	32473	0.982	7059.73	0.2174	1099.09	0.21626	0.05654	0.973	10721	0	0	2799	0	6393	0	5608	0	4004	0	0	0	0	0	0	0	0	0	0	2945	0	0	0	0	0	0	2650	0	0	14500	0	0	0	0	0	0	0	4544	0	0
CRC-SW-UM043-T	24741	0.988	3879.04	0.15679	528.548	0.15828	0.02848	0.974	0	0	3462	0	0	0	0	0	2343	0	4227	0	4007	0	2216	2122	1011	2495	0	0	0	2855	0	0	0	0	0	3429	0	0	9715	0	0	0	0	0	0	0	0	0	0
CRC-SW-UM044-T	12854	0.986	2650.41	0.20619	373.957	0.18324	0.0685	0.978	0	0	2964	0	0	0	1364	0	2292	0	2039	1679	0	0	0	1905	607	0	0	0	0	0	0	0	0	0	0	2993	0	0	6621	0	0	0	0	0	0	0	0	0	0
CRC-SW-UM045-T	24906	0.986	4029.36	0.16178	562.653	0.17516	0.02659	0.966	4016	0	2093	0	0	0	0	0	1704	0	0	0	4235	1824	0	0	0	0	0	5557	0	2795	0	2678	0	0	0	2813	0	0	11250	0	0	0	0	0	0	0	0	479	1032
CRC-SW-UM046-T	13667	0.986	2597.41	0.19005	357.858	0.18406	0.04347	0.978	0	0	2267	520	0	0	0	0	1758	0	0	0	2828	0	1927	0	0	0	740	0	0	1025	1579	1018	0	0	0	2276	0	0	9632	0	0	0	0	0	0	0	0	0	0
CRC-SW-UM047-T	23561	0.983	4611.15	0.19571	634.587	0.20124	0.04103	0.967	4888	0	2132	0	0	0	0	0	3616	0	0	1862	0	0	0	2442	0	1658	0	4976	0	1984	0	0	0	0	0	3307	0	0	8957	0	0	0	0	0	0	0	0	0	0
CRC-SW-UM048-T	25247	0.992	3357.13	0.13297	448.499	0.12605	0.01647	0.984	2536	1084	3071	0	0	0	1527	0	2271	0	2775	1692	0	1429	0	2424	0	3346	0	0	0	3087	0	0	0	0	0	3632	0	0	7214	0	0	0	0	0	0	0	0	0	0
CRC-SW-UM049-T	17242	0.983	3701.88	0.2147	546.671	0.2075	0.05465	0.974	0	0	4032	0	1250	0	2623	0	2587	0	0	2655	0	627	0	0	0	1888	1575	0	0	0	0	0	0	0	0	3858	0	0	10072	0	0	0	0	0	0	0	0	0	0
CRC-SW-UM050-T	13351	0.983	2748.48	0.20586	381.55	0.20065	0.05796	0.971	0	0	2557	0	0	0	0	0	1102	0	2092	0	3414	0	2879	1304	0	0	0	0	0	0	0	0	0	0	0	2603	0	0	10748	0	0	0	0	0	0	0	0	0	0
CRC-SW-UM051-T	14075	0.991	2556.63	0.18164	354.906	0.15197	0.04169	0.987	2254	954	2566	0	0	0	1584	0	3618	0	0	1402	0	0	0	1693	0	0	0	0	0	0	0	0	0	0	0	2903	0	0	6078	0	0	0	0	0	0	0	0	0	0
CRC-SW-UM052-T	27352	0.992	5141.71	0.18798	668.131	0.14753	0.03554	0.989	0	0	3087	0	0	0	0	0	0	0	3792	0	0	5927	0	3314	1384	0	0	0	2550	5524	0	1770	0	0	0	2901	0	0	6180	0	0	0	0	0	0	0	0	2173	4306
CRC-SW-UM053-T	14557	0.987	2781.27	0.19106	373.8	0.17036	0.03976	0.977	0	0	2857	0	0	0	0	0	2043	0	3212	0	0	1125	2058	1349	725	1183	0	0	0	0	0	0	0	0	0	2982	0	0	7241	0	0	0	0	0	0	0	0	410	934
CRC-SW-UM055-T	145381	0.983	35130.1	0.24164	5800.1	0.22874	0.10648	0.98	75601	0	0	25422	0	0	0	10202	12806	21347	0	0	0	0	0	0	0	0	0	0	0	0	0	0	0	0	0	12236	0	0	56078	0	0	0	0	0	0	0	37993	0	0
CRC-SW-UM056-T	106481	0.994	15606.5	0.14657	2349.44	0.13282	0.02857	0.992	44150	0	8610	3570	7826	0	19060	9690	0	0	13572	0	0	0	0	0	0	0	0	0	0	0	0	0	0	0	0	15929	0	0	43732	0	0	0	0	0	0	0	0	0	0
CRC-SW-UM057-T	172428	0.991	30803.1	0.17864	4875.84	0.17188	0.04495	0.989	88855	0	0	20280	0	0	26219	17461	12873	0	0	0	0	6737	0	0	0	0	0	0	0	0	0	0	0	0	0	14809	0	0	38930	0	0	0	0	0	0	0	27881	0	0
CRC-SW-UM058-T	39678	0.988	5701.48	0.14369	773.196	0.16024	0.02757	0.962	0	0	3002	0	0	0	0	0	2809	0	4931	0	4988	0	2856	3478	1272	0	0	9771	0	0	0	3261	3306	0	0	3995	1065	18316	9191	0	0	0	0	0	1028	0	0	0	0
CRC-SW-UM059-T	21243	0.988	3334.13	0.15695	465.19	0.16134	0.0271	0.976	2141	1082	2697	0	0	0	0	0	0	0	2680	2422	2611	0	0	2759	0	3422	0	0	0	1424	0	0	0	0	0	3213	0	0	10183	0	0	3698	0	0	0	0	0	0	0
CRC-SW-UM060-T	21396	0.987	4845.36	0.22646	676.559	0.18837	0.07083	0.983	3306	0	4813	0	0	0	0	0	5181	0	3682	1841	0	0	0	2570	0	0	0	0	0	0	0	0	0	0	0	5357	0	0	9354	0	0	0	0	0	0	0	0	0	0
CRC-SW-UM061-T	109285	0.997	15142.8	0.13856	2803.68	0.10959	0.02899	0.998	58389	0	30676	13172	0	0	0	7046	0	0	0	0	0	0	0	0	0	0	0	0	0	0	0	0	0	0	0	35090	0	0	26518	0	0	0	0	0	0	0	16957	0	0
CRC-SW-UM062-T	19426	0.988	3543.76	0.18242	530.543	0.17577	0.04361	0.982	0	0	4148	674	0	0	0	1080	3334	0	0	1835	2751	819	1710	0	0	0	1554	0	0	0	1516	0	0	0	0	4273	0	0	11049	0	0	0	0	0	0	0	0	0	0
CRC-SW-UM063-T	43005	0.982	11590.2	0.26951	1527.04	0.19842	0.07527	0.975	0	0	4343	0	0	0	0	0	0	0	0	0	9865	13394	0	0	3411	0	0	11988	0	0	0	0	0	0	0	4657	0	0	23743	0	0	0	0	0	0	0	0	2872	11733
CRC-SW-UM064-T	36598	0.995	6338.05	0.17318	839.047	0.1094	0.04005	0.994	0	0	2918	0	0	0	0	0	3460	0	0	0	0	13093	3115	0	3116	0	0	5511	5381	0	0	0	0	0	0	3287	0	0	11454	0	0	0	0	0	0	0	0	5248	11066
CRC-SW-UM065-T	19939	0.984	3313.52	0.16618	465.644	0.18366	0.03265	0.96	0	0	2140	0	0	0	0	0	1585	0	3630	0	3401	0	2411	2289	835	2415	0	0	0	1230	0	0	0	0	0	2377	0	0	9463	0	0	3535	0	0	0	0	0	0	0
CRC-SW-UM066-T	18339	0.98	4359.04	0.23769	622.863	0.23495	0.06825	0.972	0	0	3082	0	1443	0	0	0	3970	0	0	0	0	0	2380	0	0	0	1090	0	0	1540	1056	3774	0	0	0	2851	786	0	8985	0	0	0	0	0	1273	0	0	0	0
CRC-SW-UM067-T	245710	0.996	48165.5	0.19603	8736.72	0.14162	0.08159	0.996	61842	0	0	109369	0	0	0	0	0	74498	0	0	0	0	0	0	0	0	0	0	0	0	0	0	0	0	0	0	0	0	38405	0	0	0	0	0	0	0	149570	0	0
CRC-SW-UM068-T	32476	0.989	7223.83	0.22244	1035.64	0.16515	0.05743	0.986	0	0	3013	0	0	0	0	0	0	0	0	0	8395	11472	0	0	3434	0	0	6160	0	0	0	0	0	0	0	3201	0	0	16449	0	0	0	0	0	0	0	0	2848	9978
CRC-SW-UM069-T	27593	0.99	4286.86	0.15536	596.909	0.14851	0.02565	0.983	0	1740	2974	1661	0	0	0	1690	5381	0	0	3306	4130	805	1949	0	0	2056	1894	0	0	0	0	0	0	0	0	4066	0	0	14528	0	0	0	0	0	0	0	0	0	0
CRC-SW-UM070-T	18490	0.988	3809.12	0.20601	554.885	0.17574	0.05677	0.984	0	0	5594	0	1055	0	2260	0	2401	0	0	2442	0	660	0	0	0	2569	1504	0	0	0	0	0	0	0	0	5414	0	0	9698	0	0	0	0	0	0	0	0	0	0
CRC-SW-UM071-T	156040	0.995	21015.4	0.13468	2958.33	0.12244	0.02864	0.994	36292	0	7384	14183	14231	12332	13528	10019	7188	0	24730	0	0	9056	0	0	7093	0	0	0	0	0	0	0	0	0	0	11236	0	0	62964	0	0	0	0	0	0	0	24219	4308	8326
CRC-SW-UM072-T	30034	0.985	5725.43	0.19063	744.624	0.18596	0.03558	0.97	4947	0	2332	0	0	0	0	0	4801	0	3993	0	0	1893	0	3398	1319	0	0	5397	0	0	0	1949	0	0	0	3950	0	0	15101	0	0	0	0	0	0	0	0	977	1628
CRC-SW-UM073-T	14614	0.993	2320.84	0.15881	310.297	0.13296	0.03268	0.989	2151	777	2650	0	0	0	995	0	2708	0	1771	1146	0	0	0	1378	0	0	0	0	0	0	0	1034	0	0	0	3101	0	0	7134	0	0	0	0	0	0	0	0	0	0
CRC-SW-UM075-T	20324	0.986	3885.36	0.19117	554.15	0.1811	0.03165	0.978	3875	979	2960	0	0	0	0	0	4242	0	0	0	3058	1304	0	2223	0	0	0	0	0	0	0	1679	0	0	0	3685	0	0	9037	0	0	0	0	0	0	0	0	473	910
CRC-SW-UM076-T	20041	0.988	4313.5	0.21523	613.349	0.18821	0.05459	0.985	3677	1540	3059	936	0	0	0	0	5169	0	0	1757	0	0	0	0	0	2373	0	0	0	0	1525	0	0	0	0	4076	0	0	8729	0	0	0	0	0	0	0	0	0	0
CRC-SW-UM077-T	22655	0.99	3835.71	0.16931	519.384	0.14788	0.02858	0.982	4598	0	3252	0	0	0	0	0	4795	0	0	1681	0	1819	0	0	0	0	0	3784	0	1528	0	1193	0	0	0	4275	0	0	10222	0	0	0	0	0	0	0	0	0	1432
CRC-SW-UM078-T	16226	0.992	2405.91	0.14827	317.769	0.13384	0.02463	0.984	0	577	2591	578	0	0	0	779	2168	0	0	0	3584	0	1998	0	0	0	989	2048	0	0	0	909	0	0	0	2937	0	0	9400	0	0	0	0	0	0	0	0	0	0
CRC-SW-UM079-T	26571	0.991	4542.83	0.17097	576.178	0.14492	0.02861	0.984	0	1009	4692	1030	0	0	0	1239	4458	0	0	0	6489	829	2686	0	0	2390	1745	0	0	0	0	0	0	0	0	5301	0	0	14452	0	0	0	0	0	0	0	0	0	0
CRC-SW-UM080-T	335076	0.993	57438.8	0.17142	8268.24	0.12876	0.04266	0.99	0	0	20488	80574	47972	40473	0	0	0	89010	0	0	56555	0	0	0	0	0	0	0	0	0	0	0	0	0	0	0	0	0	104391	0	0	0	0	0	0	0	130483	0	0
CRC-SW-UM081-T	30526	0.992	4483.05	0.14686	582.869	0.14354	0.02132	0.984	3207	0	1082	0	0	0	0	0	2044	0	3868	0	0	3450	0	3579	1434	5412	0	0	0	3002	1603	1840	0	0	0	2077	0	0	10262	0	0	0	0	0	1682	0	0	0	2378
CRC-SW-UM082-T	20597	0.984	3876.73	0.18822	533.419	0.18717	0.04342	0.969	0	1110	3177	0	0	0	0	0	2573	0	3448	0	4534	992	1809	2950	0	0	0	0	0	0	0	0	0	0	0	3116	0	0	8973	0	0	0	0	0	0	0	0	0	0
CRC-SW-UM083-T	21139	0.989	3823.04	0.18085	504.37	0.16353	0.04476	0.983	0	0	3753	0	0	0	0	0	2122	0	3315	2333	0	1872	2254	2503	1265	0	0	0	1719	0	0	0	0	0	0	3841	0	0	10992	0	0	0	0	0	0	0	0	1281	1655
CRC-SW-UM084-T	14268	0.991	2256.8	0.15817	299.389	0.14855	0.02827	0.986	1742	588	1873	0	0	0	0	0	1610	0	1975	2000	0	0	1433	1391	0	1653	0	0	0	0	0	0	0	0	0	2353	0	0	8923	0	0	0	0	0	0	0	0	0	0
CRC-SW-UM085-T	17039	0.99	2522.78	0.14806	337.305	0.14331	0.0272	0.98	0	0	2743	0	0	0	1323	0	1359	0	2163	1788	0	0	1412	1621	0	0	0	2410	0	1175	0	0	1040	0	0	2903	0	0	11018	0	0	0	0	0	0	0	0	0	0
CRC-SW-UM086-T	19809	0.991	2669.28	0.13475	367.636	0.14024	0.02044	0.981	1872	0	1152	0	0	0	0	0	1679	0	2406	0	2707	0	0	0	712	1879	0	0	0	2485	0	0	0	0	4912	1478	0	0	5367	0	0	0	0	0	0	0	0	0	0
CRC-SW-UM087-T	30077	0.978	6299.97	0.20946	854.135	0.22605	0.04176	0.95	0	0	2618	0	2072	0	0	0	0	0	0	0	0	1573	2400	3334	0	4132	0	0	0	4729	3232	0	0	5983	0	2853	0	0	7558	0	0	0	0	0	0	0	0	0	0
CRC-SW-UM088-T	147359	0.993	25621	0.17387	3671.78	0.15743	0.05409	0.992	50586	0	13724	5262	11035	14853	20894	8964	0	0	22037	0	0	0	0	0	0	0	0	0	0	0	0	0	0	0	0	21409	0	0	69533	0	0	0	0	0	0	0	0	0	0
CRC-SW-UM089-T	26950	0.991	4728.31	0.17545	649.726	0.1524	0.04474	0.986	0	0	2462	0	0	0	0	0	2061	0	3294	0	3610	6255	2072	3427	2236	0	0	0	1529	0	0	0	0	0	0	2864	0	0	10994	0	0	5944	0	0	0	0	0	1837	5311
CRC-SW-UM090-T	25314	0.984	4135.24	0.16336	592.061	0.18	0.03528	0.959	0	0	2924	0	0	0	0	0	1909	0	0	0	3300	1008	1607	0	1384	0	2062	4871	0	0	0	1989	0	0	4256	2991	0	0	9040	0	0	0	0	0	0	0	0	0	0
CRC-SW-UM091-T	17536	0.988	3835.68	0.21873	568.242	0.19102	0.06337	0.985	3403	0	4301	0	0	0	0	0	3335	0	3076	2114	0	0	0	0	0	1304	0	0	0	0	0	0	0	0	0	4637	0	0	9039	0	0	0	0	0	0	0	0	0	0
CRC-SW-UM092-T	178622	0.993	29593.2	0.16568	4418.2	0.15163	0.0332	0.992	67972	0	8240	14657	13813	24100	0	17816	0	0	27174	0	0	4846	0	0	0	0	0	0	0	0	0	0	0	0	0	25024	0	0	68362	0	0	0	0	0	0	0	0	0	0
CRC-SW-UM093-T	14695	0.987	2868.9	0.19523	396.207	0.17772	0.04129	0.979	2276	0	2693	0	0	0	1466	0	2470	0	0	0	2002	0	0	1612	0	0	0	0	0	0	0	2172	0	0	0	3067	0	0	8541	0	0	0	0	0	0	0	0	0	0
CRC-SW-UM094-T	116973	0.986	27788.3	0.23756	4389	0.2044	0.08037	0.984	54754	0	0	25552	0	0	0	0	9081	23063	0	0	0	4522	0	0	0	0	0	0	0	0	0	0	0	0	0	7456	0	0	63863	0	0	0	0	0	0	0	45654	0	0
CRC-SW-UM095-T	12018	0.985	2406.61	0.20025	333.481	0.18212	0.04425	0.975	0	0	2617	0	0	0	0	0	1572	0	2112	0	1772	0	2184	0	0	848	0	0	0	0	908	0	0	0	0	2485	0	0	7762	0	0	0	0	0	0	0	0	0	0
CRC-SW-UM096-T	35122	0.987	5508.54	0.15684	737.852	0.16106	0.02368	0.968	0	0	1162	0	0	0	0	1881	5739	0	5937	0	4041	2354	0	4511	2410	3920	0	0	0	3161	0	0	0	0	0	1793	0	0	8971	0	0	0	0	0	0	0	0	0	0
CRC-SW-UM097-T	16610	0.991	2273.48	0.13687	314.448	0.14004	0.0208	0.98	1868	0	1660	0	0	0	0	0	1299	0	0	0	2448	1708	1286	1405	882	0	0	2309	792	0	0	948	0	0	0	2287	0	0	8534	0	0	3562	0	0	0	0	0	692	1535
CRC-SW-UM098-T	12930	0.985	2528.66	0.19557	338.623	0.17517	0.03522	0.974	0	573	2525	0	0	0	1794	0	903	0	2344	1678	0	0	0	1838	0	1272	0	0	0	0	0	0	0	0	0	2650	0	0	7937	0	0	0	0	0	0	0	0	0	0
CRC-SW-UM099-T	104543	0.991	18030.5	0.17247	2799.99	0.16154	0.0592	0.989	64482	0	0	7629	0	0	15173	8738	8519	0	0	0	0	0	0	0	0	0	0	0	0	0	0	0	0	0	0	16484	0	0	30420	0	0	0	0	0	0	0	0	0	0
CRC-SW-UM100-T	17542	0.991	2995.46	0.17076	413.814	0.14585	0.04108	0.987	2656	0	3592	0	0	0	0	0	2981	0	2287	1434	0	0	0	1795	0	0	0	2794	0	0	0	0	0	0	0	4267	0	0	8466	0	0	0	0	0	0	0	0	0	0
CRC-SW-UM101-T	187047	0.985	45892.9	0.24535	6776.81	0.21655	0.09122	0.981	59174	0	9619	26757	0	0	35490	0	0	56005	0	0	0	0	0	0	0	0	0	0	0	0	0	0	0	0	0	14016	0	0	35516	0	0	0	0	0	0	0	38410	0	0
CRC-SW-UM102-T	158134	0.99	27587.9	0.17446	4405.8	0.16786	0.04314	0.987	89440	0	0	12133	0	28389	0	11713	0	16457	0	0	0	0	0	0	0	0	0	0	0	0	0	0	0	0	0	22881	0	0	39034	0	0	0	0	0	0	0	0	0	0
CRC-SW-UM103-T	22724	0.993	3222.99	0.14183	434.226	0.1287	0.0224	0.988	2513	1056	3425	0	0	0	0	0	3498	0	3484	1813	0	564	1840	2264	0	2262	0	0	0	0	0	0	0	0	0	4275	0	0	12186	0	0	0	0	0	0	0	0	0	0
CRC-SW-UM104-T	118965	0.995	15131.1	0.12719	2220.06	0.11303	0.01806	0.993	50403	0	5705	6514	9789	0	15266	8129	0	0	13201	0	0	0	0	0	0	0	0	0	0	0	0	0	0	9954	0	17051	0	0	45659	0	0	0	0	0	0	0	0	0	0
CRC-SW-UM105-T	33870	0.993	4522.36	0.13352	606.195	0.1257	0.01668	0.987	0	0	3918	0	1645	0	3130	0	4708	0	0	3351	0	4784	0	3181	1562	4247	1531	0	0	1810	0	0	0	0	0	4151	0	0	10490	0	0	0	0	0	0	0	0	1027	3519
CRC-SW-UM106-T	15265	0.988	2964.4	0.1942	447.844	0.177	0.06703	0.985	0	933	4068	0	0	0	0	0	2451	0	0	1375	2755	0	2002	0	0	0	1677	0	0	0	0	0	0	0	0	3718	0	0	7844	0	0	0	0	0	0	0	0	0	0
CRC-SW-UM107-T	17427	0.989	3945.47	0.2264	594.723	0.20191	0.0576	0.989	4149	1085	2980	0	0	0	0	0	6241	0	0	1672	0	0	0	0	0	0	0	0	0	0	0	1296	0	0	0	3457	0	0	6498	0	0	0	0	0	0	0	0	0	0
CRC-SW-UM108-T	27277	0.987	5351.09	0.19618	675.95	0.17503	0.0455	0.976	0	0	4037	0	0	0	0	1660	4886	0	3100	0	4289	0	0	4059	0	0	0	0	0	0	0	2367	0	2875	0	4593	0	0	8993	0	0	0	0	0	0	0	0	0	0
CRC-SW-UM109-T	20674	0.986	3651.76	0.17664	489.152	0.17539	0.02874	0.973	0	0	2823	0	1349	0	2603	0	1520	0	0	2032	0	0	0	2363	0	2198	1300	0	0	2173	0	2309	0	0	0	2804	644	0	8143	0	0	0	0	0	1225	0	0	0	0
CRC-SW-UM110-T	2162048	0.998	366394	0.16947	87948.6	0.11567	0.02882	0.998	0	1981922	0	0	0	0	0	0	0	0	0	0	0	0	0	0	180125	0	0	0	0	0	0	0	0	0	0	38506	0	0	435080	0	0	0	938077	297033	0	0	0	0	0
CRC-SW-UM111-T	180606	0.995	27852.5	0.15422	4593.6	0.12281	0.02896	0.994	80624	0	24162	27640	22921	0	0	0	0	0	25256	0	0	0	0	0	0	0	0	0	0	0	0	0	0	0	0	28725	0	0	47489	0	0	0	0	0	0	0	43500	0	0
CRC-SW-UM112-T	11663	0.987	2379.66	0.20403	321.439	0.1708	0.05813	0.98	0	616	2711	0	0	0	985	0	1301	0	2683	1520	0	0	0	1844	0	0	0	0	0	0	0	0	0	0	0	2727	0	0	6193	0	0	0	0	0	0	0	0	0	0
CRC-SW-UM113-T	25340	0.985	4668.85	0.18425	632.839	0.17733	0.0416	0.969	0	0	3796	1056	0	0	0	0	2477	0	0	0	4350	0	1720	0	1091	0	1841	5418	0	1533	0	2052	0	0	0	4213	0	0	10889	0	0	0	0	0	0	0	0	0	0
CRC-SW-UM114-T	129134	0.988	21477.5	0.16632	3457.47	0.16813	0.02731	0.983	44921	0	7982	0	0	0	17689	0	0	0	15162	0	0	14611	0	0	18811	0	0	0	9954	0	0	0	0	0	0	15153	0	0	47164	0	0	0	0	0	0	0	0	11103	10733
CRC-SW-UM115-T	24489	0.989	4765.75	0.19461	652.465	0.16218	0.0418	0.985	0	0	3421	0	0	0	0	0	2526	2195	0	0	0	4336	2505	2876	3253	0	0	0	3374	0	0	0	0	0	0	3728	0	0	8939	0	0	0	0	0	0	0	0	2690	3489
CRC-SW-UM116-T	31949	0.985	6311.11	0.19754	843.492	0.18883	0.04017	0.973	4521	1856	2573	0	0	0	0	0	5926	0	5519	0	0	0	0	3491	0	4239	0	0	0	3820	0	0	0	0	0	3605	0	0	8809	0	0	0	0	0	0	0	0	0	0
CRC-SW-UM117-T	1670	0.973	430.959	0.25806	61.518	0.25269	0.07808	0.956	466	0	164	0	0	0	265	0	0	0	0	252	306	0	213	0	0	0	0	0	0	0	0	0	0	0	0	202	0	0	1173	0	0	0	0	0	0	0	0	0	0
CRC-SW-UM118-T	131022	0.994	18321.2	0.13983	2724.65	0.12691	0.02839	0.993	54393	0	5723	11449	0	16008	17030	13636	9235	0	0	0	0	3544	0	0	0	0	0	0	0	0	0	0	0	0	0	21140	0	0	31972	0	0	0	0	0	0	0	0	0	0
CRC-SW-UM119-T	20730	0.99	3320.8	0.16019	455.156	0.14828	0.03324	0.982	0	0	3617	725	0	0	0	0	2843	0	0	1887	2805	655	1731	0	867	3818	1777	0	0	0	0	0	0	0	0	4123	0	0	10438	0	0	0	0	0	1186	0	0	0	0
CRC-SW-UM120-T	129532	0.994	21164.4	0.16339	3368.09	0.12557	0.03988	0.993	33278	0	0	37926	10783	0	0	9133	8287	23500	0	0	0	6621	0	0	0	0	0	0	0	0	0	0	0	0	0	1251	0	0	56248	0	0	0	0	0	0	0	72033	0	0
CRC-SW-UM121-T	142673	0.995	22966.1	0.16097	3430.68	0.13382	0.03986	0.994	69251	0	10900	18367	0	0	15377	0	8672	0	20104	0	0	0	0	0	0	0	0	0	0	0	0	0	0	0	0	19620	0	0	58776	0	0	0	0	0	0	0	26985	0	0
CRC-SW-UM122-T	14145	0.99	2211.63	0.15635	316.394	0.14928	0.02903	0.982	0	0	2766	0	0	744	0	0	1842	0	2444	1133	0	415	1309	0	650	858	0	0	0	0	0	0	0	1978	0	3095	0	0	8189	0	0	0	0	0	0	0	0	0	0
CRC-SW-UM123-T	16692	0.99	2665.51	0.15969	353.229	0.15575	0.02856	0.98	0	0	2077	476	1054	0	1655	0	2815	0	0	1414	2788	737	0	0	737	0	1548	0	0	0	0	1385	0	0	0	2309	0	0	9912	0	0	0	0	0	0	0	0	0	0
CRC-SW-UM124-T	15107	0.994	2167.1	0.14345	313.445	0.12068	0.02325	0.992	0	644	4115	0	974	0	1581	0	2643	0	0	2156	0	451	0	0	0	908	1631	0	0	0	0	0	0	0	0	3947	0	0	7003	0	0	0	0	0	0	0	0	0	0
CRC-SW-UM125-T	24208	0.979	5059.02	0.20898	660.99	0.20729	0.03856	0.949	0	0	3184	0	0	0	3329	0	0	0	3722	2692	0	0	0	3050	1328	2448	0	4452	0	0	0	0	0	0	0	3565	0	0	15086	0	0	5557	0	0	0	0	0	0	0
CRC-SW-UM126-T	20138	0.988	3307.45	0.16424	450.262	0.16159	0.02556	0.978	3258	0	2104	0	0	0	0	0	2862	0	0	1597	0	1380	0	2771	1037	2612	976	0	0	0	0	0	0	0	1537	3151	0	0	9131	0	2101	0	0	0	0	0	0	0	1246
CRC-SW-UM127-T	18693	0.981	4128.62	0.22086	592.598	0.21553	0.049	0.97	4157	0	2949	0	0	0	0	0	2810	0	0	1947	0	866	0	2131	0	1963	0	0	0	1866	0	0	0	0	0	3496	0	0	7330	0	0	0	0	0	0	0	0	0	0
CRC-SW-UM128-T	23994	0.99	3609.95	0.15045	485.315	0.14817	0.02404	0.979	2868	0	2607	0	0	0	0	0	1599	0	3041	0	0	0	0	3310	779	2920	0	4797	0	0	0	2068	0	0	0	3916	584	0	9756	0	0	7838	0	0	1900	0	0	0	0
CRC-SW-UM129-T	20353	0.994	2502.07	0.12293	333.096	0.11109	0.01668	0.99	0	904	3181	732	0	0	0	800	3069	0	0	2133	3876	672	2464	0	0	1064	1456	0	0	0	0	0	0	0	0	3613	0	0	11842	0	0	0	0	0	0	0	0	0	0
CRC-SW-UM130-T	17639	0.985	4171.51	0.23649	583.363	0.19001	0.06915	0.98	4296	0	4177	0	0	0	0	0	3433	0	0	1826	0	0	0	0	0	0	0	3904	0	0	0	0	0	0	0	4715	0	0	8272	0	0	0	0	0	0	0	0	0	0
CRC-SW-UM131-T	34898	0.988	6392.28	0.18317	902.376	0.16962	0.03657	0.981	0	0	4144	0	0	2424	0	0	5251	0	0	3224	0	6116	0	0	3092	2222	1840	0	3436	0	0	0	0	3144	0	4683	0	0	14777	0	0	0	0	0	0	0	0	2770	5444
CRC-SW-UM132-T	17306	0.982	3613.37	0.20879	518.78	0.21363	0.058	0.969	0	743	2840	0	1259	0	0	0	1760	0	0	3210	0	0	0	0	0	2837	1257	0	0	0	1828	0	0	0	1566	2806	0	0	11195	0	0	0	0	0	0	0	0	0	0
CRC-SW-UM133-T	18654	0.986	3272.14	0.17541	463.387	0.17833	0.0359	0.975	0	1089	2708	0	0	0	0	943	1931	0	3034	0	4677	0	2761	0	0	0	1508	0	0	0	0	0	0	0	0	2625	0	0	11506	0	0	0	0	0	0	0	0	0	0
CRC-SW-UM134-T	28645	0.99	4650.68	0.16236	665.167	0.15038	0.02418	0.984	3159	0	1793	0	0	0	0	0	2181	2306	0	0	0	5790	0	4084	0	2201	0	0	2960	2815	1350	0	0	0	0	2810	0	0	7503	0	0	0	0	0	0	0	0	2528	4477
CRC-SW-UM135-T	20708	0.983	3824.61	0.18469	548.133	0.1912	0.0421	0.966	0	0	3465	0	0	0	0	0	2585	0	3836	0	6092	0	2410	0	861	1456	0	0	0	0	0	0	0	0	0	3503	0	0	14151	0	0	0	0	0	0	0	0	0	0
CRC-SW-UM136-T	29986	0.985	5671.04	0.18912	785.961	0.19414	0.03523	0.972	0	0	3179	0	0	0	0	1603	2755	0	5246	0	0	3352	0	4374	0	3631	0	0	0	3004	0	2839	0	0	0	3504	688	0	7936	0	0	0	0	0	1686	0	0	742	2132
CRC-SW-UM137-T	25652	0.982	5373.56	0.20948	719.866	0.20451	0.05312	0.966	0	1256	2465	0	0	0	0	0	0	0	0	0	5837	3395	0	4691	0	0	0	0	3274	2393	0	2338	0	0	0	2451	0	0	8763	0	0	4235	0	0	0	0	0	1967	2482
CRC-SW-UM138-T	10868	0.986	2195.16	0.20198	296.657	0.17897	0.0455	0.976	0	0	2473	0	600	0	0	0	1514	0	0	0	2306	0	1603	0	513	1191	665	0	0	0	0	0	0	0	0	2435	0	0	6462	0	0	0	0	0	0	0	0	0	0
CRC-SW-UM139-T	24890	0.992	3113.45	0.12509	409.995	0.13228	0.01675	0.979	2225	0	1331	0	0	1928	0	0	1160	0	0	0	9044	1352	1462	1936	933	0	0	0	1542	0	0	1973	0	0	0	1987	0	0	20572	0	0	0	0	0	0	0	0	1130	1201
CRC-SW-UM140-T	17385	0.986	3724.3	0.21423	497.335	0.17926	0.04961	0.979	3580	0	3231	0	0	0	0	0	2924	0	0	1592	0	0	0	2350	0	0	0	3706	0	0	0	0	0	0	0	4069	0	0	8359	0	0	0	0	0	0	0	0	0	0
CRC-SW-UM141-T	153136	0.993	25149.3	0.16423	3822.07	0.15358	0.04334	0.992	77602	0	6564	10497	0	14636	22903	10272	10659	0	0	0	0	0	0	0	0	0	0	0	0	0	0	0	0	0	0	22518	0	0	69286	0	0	0	0	0	0	0	0	0	0
CRC-SW-UM142-T	22286	0.989	3666.05	0.1645	539.151	0.16084	0.03423	0.983	0	0	4090	0	1623	0	2242	0	5576	0	0	2094	0	1029	0	0	0	2006	1934	0	0	1687	0	0	0	0	0	3883	0	0	6549	0	0	0	0	0	0	0	0	0	0
CRC-SW-UM143-T	202524	0.988	37120.8	0.18329	5997.19	0.18824	0.05171	0.985	89351	0	0	13699	0	40522	28004	0	0	0	30946	0	0	0	0	0	0	0	0	0	0	0	0	0	0	0	0	22781	0	0	85357	0	0	0	0	0	0	0	0	0	0
CRC-SW-UM144-T	11984	0.989	1815.78	0.15152	254.032	0.14692	0.02664	0.979	0	610	2162	0	0	0	0	0	842	0	1786	0	1318	688	777	1909	0	1017	0	0	0	0	0	0	871	0	0	2337	0	0	5240	0	0	3835	0	0	0	0	0	0	572
CRC-SW-UM145-T	33431	0.979	6495.96	0.19431	914.281	0.21504	0.04332	0.95	0	0	3033	0	0	0	0	0	5071	0	5217	0	7278	0	2774	3616	0	0	0	0	0	3276	0	3162	0	0	0	3069	0	0	15647	0	0	0	0	0	0	0	0	0	0
CRC-SW-UM146-T	27434	0.991	3678.33	0.13408	501.898	0.14125	0.02301	0.977	0	1146	2672	0	0	0	0	0	2773	0	4020	0	2986	0	1926	3603	0	4183	0	0	0	2437	0	0	1683	0	0	2936	0	0	9779	0	0	0	0	0	0	0	0	0	0
CRC-SW-UM147-T	19009	0.986	3295.04	0.17334	449.589	0.17706	0.02893	0.97	2568	0	1751	0	0	0	1575	0	2381	0	0	2542	0	0	0	0	1169	3684	1141	0	0	0	0	0	0	0	2194	2446	0	0	9981	0	0	0	0	0	0	0	0	0	0
CRC-SW-UM148-T	13716	0.98	3100.79	0.22607	422.594	0.21635	0.05092	0.965	2802	0	1885	0	0	0	0	0	1687	0	0	0	0	0	0	0	0	0	0	4482	0	957	0	1900	0	0	0	2446	438	3863	3952	0	0	0	0	0	472	0	0	0	0
CRC-SW-UM149-T	10598	0.982	2641.84	0.24928	392.273	0.23211	0.0679	0.977	2567	0	2176	0	0	0	0	0	1970	0	0	2284	0	389	0	0	0	1209	0	0	0	0	0	0	0	0	0	2472	0	0	5867	0	0	0	0	0	0	0	0	0	0
CRC-SW-UM150-T	203391	0.995	23184	0.11399	3594.76	0.11049	0.01616	0.992	71049	0	0	20885	0	18158	24216	19184	11094	28047	0	0	0	10753	0	0	0	0	0	0	0	0	0	0	0	0	0	15317	0	0	40669	0	0	0	0	0	0	0	33620	0	10382
CRC-SW-UM151-T	59538	0.992	6086.87	0.10223	1004.65	0.13015	0.02521	0.981	0	0	5592	0	0	4858	0	0	4695	0	6710	0	27380	0	5380	0	0	0	0	0	2541	0	0	2378	0	0	0	5881	0	0	53657	0	0	0	0	0	0	0	0	0	0
CRC-SW-UM152-T	9574	0.988	1793.12	0.18729	239.779	0.16384	0.05012	0.981	0	434	1879	338	0	0	0	0	1280	0	0	0	1863	0	719	1001	0	774	686	0	0	0	0	595	0	0	0	2100	0	0	5118	0	0	0	0	0	0	0	0	0	0
CRC-SW-UM153-T	150601	0.992	22856.2	0.15177	3680.02	0.14294	0.02503	0.989	63692	0	9587	17067	0	0	0	13855	8412	0	17453	0	20532	0	0	0	0	0	0	0	0	0	0	0	0	0	0	19878	0	0	58948	0	0	0	0	0	0	0	25068	0	0
CRC-SW-UM154-T	166466	0.994	17960.6	0.10789	2880.01	0.11196	0.0168	0.991	50751	0	0	7707	0	27300	18809	24062	7458	18933	0	0	0	11442	0	0	0	0	0	0	0	0	0	0	0	0	0	20157	0	0	0	0	0	0	0	0	0	0	0	0	12120
CRC-SW-UM155-T	57302	0.986	9294.57	0.1622	1295.05	0.1787	0.0369	0.966	0	0	5486	0	0	4608	0	0	0	0	0	0	26705	0	3739	5074	0	0	0	0	4146	4271	0	3270	0	0	0	5483	0	0	37928	0	0	0	0	0	0	0	0	0	0
CRC-SW-UM156-T	72760	0.988	12161.3	0.16714	1615.22	0.16213	0.03265	0.977	0	0	6805	0	0	5405	0	0	7155	0	0	0	29567	10004	0	0	3329	0	0	0	6643	0	0	3848	0	0	0	7164	0	0	51476	0	0	0	0	0	0	0	0	5432	8688
CRC-SW-UM157-T	15843	0.979	3691.49	0.233	525.151	0.21884	0.05692	0.965	3686	0	2835	0	0	0	0	0	2020	0	0	0	3292	0	0	0	0	0	0	2718	0	0	0	1289	0	0	0	3421	0	0	9596	0	0	0	0	0	0	0	0	0	0
CRC-SW-UM158-T	129750	0.99	26282.4	0.20256	4430.99	0.17255	0.04936	0.988	40382	0	32309	10656	0	0	32369	14032	0	0	0	0	0	0	0	0	0	0	0	0	0	0	0	0	0	0	0	32525	0	0	34872	0	0	0	0	0	0	0	18160	0	0
CRC-SW-UM159-T	121672	0.992	15045.5	0.12366	2156.92	0.13812	0.03109	0.982	0	0	6569	0	0	11482	0	0	0	0	12933	0	69560	0	7938	0	0	0	0	0	8277	0	0	4910	0	0	0	6923	0	0	79498	0	0	0	0	0	0	0	0	0	0
CRC-SW-UM160-T	139205	0.992	20590.5	0.14792	2999.67	0.13572	0.02956	0.987	58746	0	10675	5885	0	11335	21036	7043	0	0	0	0	0	5409	0	0	0	0	0	19074	0	0	0	0	0	0	0	24370	0	0	42376	0	0	0	0	0	0	0	0	0	0
CRC-SW-UM161-T	140085	0.991	22446.1	0.16023	3762.26	0.15138	0.024	0.988	58457	0	0	28084	0	0	0	0	9760	0	18835	0	18151	6795	0	0	0	0	0	0	0	0	0	0	0	0	0	7459	0	0	80059	0	0	0	0	0	0	0	52567	0	0
CRC-SW-UM163-T	305346	0.998	37865.6	0.12401	6813.47	0.08099	0.03898	0.998	45948	0	0	149065	31273	0	0	0	0	60841	0	0	0	18217	0	0	0	0	0	0	0	0	0	0	0	0	0	0	0	0	64819	0	0	0	0	0	0	0	240527	0	0
CRC-SW-UM164-T	41807	0.993	4979.08	0.1191	681.382	0.12385	0.01674	0.984	0	0	4505	1137	0	2796	0	1563	4594	0	0	0	17656	0	3494	0	0	0	1847	0	2089	0	0	2120	0	0	0	5518	0	0	36289	0	0	0	0	0	0	0	0	0	0
CRC-SW-UM165-T	21921	0.99	3341.33	0.15243	480.129	0.15596	0.02602	0.984	2758	805	2960	0	0	1240	0	0	2967	0	0	2000	5390	0	2870	0	0	0	0	0	926	0	0	0	0	0	0	3272	0	0	15127	0	0	0	0	0	0	0	0	0	0
CRC-SW-UM166-T	103467	0.99	21230.5	0.20519	3223.69	0.18968	0.06117	0.99	51421	0	10324	5353	0	0	22063	6425	7877	0	0	0	0	0	0	0	0	0	0	0	0	0	0	0	0	0	0	20162	0	0	34409	0	0	0	0	0	0	0	0	0	0
CRC-SW-UM167-T	13998	0.995	1683.66	0.12028	232.745	0.10961	0.01712	0.991	1661	628	2137	0	0	0	1074	0	2046	0	1258	1259	0	0	0	1285	0	1060	0	0	0	0	0	1585	0	0	0	2624	544	0	6536	0	0	0	0	0	847	0	0	0	0
CRC-SW-UM168-T	90341	0.994	9489.09	0.10504	1321.8	0.11725	0.01853	0.984	0	0	5327	0	0	6783	0	0	4254	0	9534	0	43284	2131	8322	0	2708	0	0	0	4132	0	0	3860	0	0	0	6119	0	0	64326	0	0	0	0	0	0	0	0	0	0
CRC-SW-UM169-T	131212	0.997	16440.5	0.1253	2517.26	0.09997	0.03	0.997	36278	0	18514	20534	10152	0	10545	8543	0	0	17600	9043	0	0	0	0	0	0	0	0	0	0	0	0	0	0	0	20282	0	0	45753	0	0	0	0	0	0	0	31999	0	0
CRC-SW-UM170-T	24162	0.985	5740.36	0.23758	786.097	0.19778	0.06496	0.978	5267	0	4840	0	0	0	0	0	5860	0	0	0	0	0	2554	0	0	0	0	5639	0	0	0	0	0	0	0	5501	0	0	11219	0	0	0	0	0	0	0	0	0	0
CRC-SW-UM171-T	11496	0.991	2105.69	0.18317	303.674	0.15576	0.03495	0.988	1944	0	2994	0	0	0	1142	0	1374	0	0	1457	0	487	0	0	0	941	0	0	0	0	1155	0	0	0	0	3299	0	0	8197	0	0	0	0	0	0	0	0	0	0
CRC-SW-UM172-T	123152	0.991	15565.5	0.12639	2261.09	0.14085	0.03031	0.981	0	0	6427	0	0	12067	0	0	0	0	13150	0	70026	0	12938	0	0	0	0	0	8541	0	0	0	0	0	0	6652	0	0	79964	0	0	0	0	0	0	0	0	0	0
CRC-SW-UM173-T	109734	0.99	17222.7	0.15695	2816.97	0.1657	0.02468	0.985	43358	0	7979	6197	0	0	12772	10901	6403	0	0	0	22120	0	0	0	0	0	0	0	0	0	0	0	0	0	0	17633	0	0	53180	0	0	0	0	0	0	0	0	0	0
[truncated: 79 more columns]
