# Supplementary material for: Prognostic genome and transcriptome signatures in colorectal cancers
Source: Nature. 2024 Aug 7;633(8028):137–46. doi: 10.1038/s41586-024-07769-3 (PMC11374687; doi:10.1038/s41586-024-07769-3)
Supplement: Supplementary file 3 — Supplementary Tables 1–4, 7–16 and 18–30. [file 41586_2024_7769_MOESM3_ESM.zip › Supplementary_Table_15.xlsx]

## Sheet: Sheet1
Supplementary Table 15. Correlation of de novo single and doublet-base mutational signatures with mutational signatures found in Degasperi et al. 2022.
		De Novo Mutational Signatures Cosine Similarity
Signature Degasperi et al. 2022	Proposed Aetiology	SBS96A	SBS96AA	SBS96B	SBS96C	SBS96D	SBS96E	SBS96F	SBS96G	SBS96H	SBS96I	SBS96J	SBS96K	SBS96L	SBS96M	SBS96N	SBS96O	SBS96P	SBS96Q	SBS96R	SBS96S	SBS96T	SBS96U	SBS96V	SBS96W	SBS96X	SBS96Y	SBS96Z	DBS78A	DBS78B	DBS78C	DBS78D	DBS78E	DBS78F	DBS78G	DBS78H
SBS1	Age of diagnosis				0.959608
SBS100	Unknown
SBS101	Unknown
SBS102	Unknown
SBS103	Unknown
SBS104	Unknown									0.855188
SBS105	Unknown
SBS106	Unknown
SBS107	Unknown
SBS108	Unknown										0.914912
SBS109	Unknown
SBS10a	POLE dysregulation			0.996515
SBS10d	Unknown
SBS11	temozolomide/1,2-DMH													0.863584
SBS110	Unknown
SBS111	Platinum-based theraphy
SBS112	Platinum-based theraphy
SBS113	Unknown
SBS114	Unknown
SBS115	Treatment
SBS116	Unknown
SBS117	Unknown
SBS118	Unknown
SBS119	temozolomide/1,2-DMH
SBS12	Only found in ICGC-Liver
SBS120	Unknown
SBS121	Unknown																			0.945735
SBS122	Unknown
SBS123	Unknown								0.903981
SBS124	Unknown
SBS125	Unknown
SBS126	Unknown
SBS127	Unknown
SBS128	Unknown		0.942227
SBS129	Unknown
SBS13	APOBEC																									0.90134
SBS130	Unknown
SBS131	Unknown
SBS132	Unknown
SBS133	Unknown
SBS134	Unknown
SBS135	Unknown
SBS136	Unknown
SBS137	Unknown
SBS138	Unknown
SBS139	Unknown
SBS14	MMR+POLE deficiency
SBS140	Unknown
SBS141	Unknown
SBS142	Unknown
SBS143	Unknown
SBS144	Unknown
SBS145	Unknown
SBS146	Unknown
SBS147	Unknown
SBS148	Unknown
SBS149	Unknown
SBS15	MMR deficiency					0.937282
SBS150	Unknown
SBS151	Unknown
SBS152	Unknown
SBS153	Unknown
SBS154	Unknown														0.912607
SBS155	Unknown
SBS156	Unknown
SBS157	Unknown
SBS158	Unknown
SBS159	Unknown
SBS16	Unknown
SBS160	Unknown
SBS161	Unknown
SBS162	Unknown
SBS163	Unknown
SBS164	Unknown
SBS165	Unknown
SBS166	Unknown
SBS167	Unknown
SBS168	Unknown
SBS169	Unknown
SBS17	Unknown															0.958599
SBS17a	Unknown																						0.884578
SBS18	ROS damage/MUTYH
SBS19	Unknown
SBS2	APOBEC
SBS20	MMR+POLD deficiency									0.864725
SBS22	Aristolochic acid
SBS23	Unknown
SBS24	Aflatoxin
SBS26	MMR deficiency (PMS2)								0.903144
SBS28	Unknown
SBS3	HR deficiency
SBS30	NTHL1 deficiency
SBS31	Platinum-based theraphy
SBS32	Azathioprine treatment
SBS33	Unknown
SBS35	Platinum-based theraphy
SBS38	Unknown
SBS4	Smoking
SBS44	MMR deficiency	0.88495
SBS5	Unknown
SBS52	Possible sequencing artefact
SBS53	Possible sequencing artefact
SBS57	Possible sequencing artefact
SBS6	MMR deficiency	0.868679			0.861827
SBS7a	UV light
SBS7c	UV light
SBS8	Unknown
SBS84	AID
SBS87	Thiopurine
SBS88	Colibactin																								0.970962
SBS9	Lymphoma
SBS90	Duocarmycin
SBS92	Unknown
SBS93	Unknown																							0.888929
SBS94	Unknown																										0.964061
SBS95	Deamination				0.882341
SBS96	Deamination				0.995143
SBS97	MMR deficiency
SBS98	Unknown
SBS99	Unknown
DBS1	UV light
DBS10	POLE dysregulation
DBS11	Unknown
DBS12	Unknown
DBS13	Unknown																															0.919658
DBS14	MMR+POLE deficiency
DBS15	Unknown
DBS16	Unknown
DBS17	Unknown
DBS18	Platinum-based theraphy
DBS19	MMR deficiency																														0.867448
DBS2	Smoking
DBS20	Unknown
DBS21	MMR deficiency
DBS22	Unknown
DBS23	Unknown
DBS24	Treatment
DBS25	Unknown																																0.957749
DBS26	Unknown
DBS27	Unknown																												0.91954	0.932737
DBS28	MMR deficiency
DBS29	MMR deficiency
DBS3	POLE dysregulation
DBS30	Unknown
DBS31	Unknown
DBS32	Unknown
DBS33	MMR deficiency
DBS34	Unknown
DBS35	Unknown
DBS36	Unknown
DBS37	MMR deficiency
DBS38	Unknown
DBS39	Unknown
DBS4	Unknown
DBS40	Unknown
DBS41	Unknown
DBS5	Platinum-based theraphy
DBS7	Unknown
DBS8	Unknown																																			0.986273
