# Supplementary material for: Prognostic genome and transcriptome signatures in colorectal cancers
Source: Nature. 2024 Aug 7;633(8028):137–46. doi: 10.1038/s41586-024-07769-3 (PMC11374687; doi:10.1038/s41586-024-07769-3)
Supplement: Supplementary file 3 — Supplementary Tables 1–4, 7–16 and 18–30. [file 41586_2024_7769_MOESM3_ESM.zip › Supplementary_Table_16.xlsx]

## Sheet: Sheet1
Supplementary Table 16. Mutations in the mitochondrial genomes of 1,063 colorectal cancers.
Gene	Biotype	Gene Size (bp)	Mitochondria Complex	Mutations	Patients	Fraction of Patients (%)	Mutation Type			SNV Amino acid Change												Mutation Classification											Tumour Stage				MSI Status		Tumour Location			CRPS Tumour
							DEL	INS	SNV	A>C	A>G	A>T	C>A	C>G	C>T	G>A	G>C	G>T	T>A	T>C	T>G	Frame Shift Del	Frame Shift Ins	IGR	In Frame Del	In Frame Ins	Missense Mutation	Nonsense Mutation	Nonstop Mutation	RNA	Silent	Translation Start Site	Stage I	Stage II	Stage III	Stage IV	MSS	MSI	Right Colon	Left Colon	Rectum	CRPS1	CRPS2	CRPS3	CRPS4	CRPS5
MT-ATP6	protein_coding	681	CV	98	85	7.99624	3	3	92		6		1		19	34			1	31		3	3				54	2			36		13	27	49	9	84	14	48	29	21	24	28	26	11	9
MT-ATP8	protein_coding	207	CV	35	34	3.19849	7	2	26						8	10	2			6		5	2		2		13	2			10	1	3	13	14	5	28	7	15	11	9	9	8	9	3	6
MT-CO1	protein_coding	1542	CIV	361	298	28.0339	14	8	339		12	3	9		47	198	6	3		60	1	14	7			1	246	22			71		33	143	147	38	280	81	179	77	105	109	91	74	47	40
MT-CO2	protein_coding	684	CIV	130	119	11.1947	7	1	122		4	2	2		14	74	2		1	23		7	1				82	2			38		17	38	54	21	108	22	66	28	36	36	38	24	18	14
MT-CO3	protein_coding	784	CIV	207	176	16.5569	4	20	183		9		2		16	111	4	1	1	39		4	18			2	136	12			35		22	78	89	18	169	38	100	53	54	58	58	49	22	20
MT-CYB	protein_coding	1141	CIII	314	255	23.9887	2	2	310	1	15	1	6		37	172	5		1	72		1	1		1	1	249	19			42		35	122	125	32	233	81	158	72	84	98	80	69	37	30
MT-DLOOP	control region	1122		872	511	48.0715	37	297	538	1	68		17	1	249	92	4	4		102				872									103	331	336	102	629	243	463	227	182	308	225	168	89	81
MT-ND1	protein_coding	956	CI	306	247	23.2361	43	42	221		7		8		27	130	2	2		45		33	41		10	1	165	8			47	1	44	113	123	26	244	62	146	83	77	92	98	58	36	22
MT-ND2	protein_coding	1042	CI	240	211	19.8495	3	13	224		8	3	3	1	25	111	6			67		1	10		2	3	160	17			46	1	29	92	94	25	191	49	97	73	70	62	82	48	20	28
MT-ND3	protein_coding	346	CI	105	96	9.03104	17		88	1	8	1			10	42		1		25		17					68	6			14		13	36	46	10	85	20	51	25	29	28	34	23	11	9
MT-ND4	protein_coding	1378	CI	431	326	30.6679	14	95	322	1	23	2	7		39	181	2	1	1	65		9	89		5	6	193	28			101		63	141	177	50	332	99	227	101	103	129	118	94	48	42
MT-ND4L	protein_coding	297	CI	69	63	5.92662			69		3				5	42				19							47	2	1		19		15	19	24	11	51	18	26	25	18	21	20	15	7	6
MT-ND5	protein_coding	1812	CI	608	437	41.1101	65	135	408	1	12		6		55	213	8			112	1	61	126		4	8	294	24			90	1	89	228	229	62	490	118	310	146	152	159	169	141	63	74
MT-ND6	protein_coding	525	CI	97	95	8.93697	6	15	76		2	1	3	1	11	37				21		6	13			2	55	2	2		17		12	37	39	9	77	20	45	26	26	24	37	20	11	5
MT-RNR1	Mt_rRNA	954		244	205	19.285	4	4	236	2	11		4		12	157	7	2		40	1									244			40	73	100	31	202	42	107	53	84	54	76	43	42	29
MT-RNR2	Mt_rRNA	1559		403	326	30.6679	13	13	377	2	22	1	6	1	20	240	8	2	1	74										403			52	149	157	45	321	82	173	142	88	110	107	93	50	43
MT-TA	Mt_tRNA	69		18	17	1.59925			18				2		2	11				3										18			4	6	5	3	15	3	9	4	5	2	8	1	4	3
MT-TC	Mt_tRNA	66		12	12	1.12888			12		1					5	1			5										12			2	4	4	2	10	2	7	3	2	5	2	2		3
MT-TD	Mt_tRNA	68		10	10	0.940734			10		3					3				4										10				2	8		8	2	7	2	1	3	3	3	1
MT-TE	Mt_tRNA	69		18	18	1.69332			18				1			13				4										18				9	7	2	16	2	9	5	4	4	7	4	1	2
MT-TF	Mt_tRNA	71		11	11	1.03481	1		10							5				5										11			5	4	2		8	3	3	4	4	2	5	2	1	1
MT-TG	Mt_tRNA	68		10	10	0.940734			10		1	1			2	3				3										10			1	1	6	2	9	1	4	3	3	2	5	2	1
MT-TH	Mt_tRNA	69		7	7	0.658514			7				1			4				2										7			1	4	1	1	4	3	4	1	2	3			2	2
MT-TI	Mt_tRNA	69		21	21	1.97554			21		1					14				6										21			3	11	7		19	2	9	5	7	4	4	6	5	2
MT-TK	Mt_tRNA	70		7	7	0.658514			7							5				2										7				6	1		5	2	5		2	2	3	1	1
MT-TL1	Mt_tRNA	75		12	12	1.12888			12		1					9				2										12			1	5	4	2	9	3	5	5	2	3	3	4	1	1
MT-TL2	Mt_tRNA	71		23	23	2.16369			23		8		1		2	8				4										23			2	11	10		16	7	15	5	3	8	3	7	3	2
MT-TM	Mt_tRNA	68		30	29	2.72813			30				1		2	25	1			1										30			3	10	14	3	25	5	13	9	8	10	11	3	3	3
MT-TN	Mt_tRNA	73		12	12	1.12888			12						1	10				1										12			4	5	3		10	2	7	4	1	3	2	5	1	1
MT-TP	Mt_tRNA	68		20	20	1.88147		1	19		1		1		4	9				4										20			2	6	11	1	16	4	11	4	5	6	3	6		5
MT-TQ	Mt_tRNA	72		13	13	1.22295			13		1				2	6				4										13			4	9			9	4	6	4	3	6	2	3	1	1
MT-TR	Mt_tRNA	65		11	11	1.03481			11							4				7										11				5	5	1	7	4	5	5	1	5	3	3
MT-TS1	Mt_tRNA	69		30	27	2.53998	1	21	8				1			6				1										30			6	11	9	4	25	5	19	4	7	8	6	6	3	7
MT-TS2	Mt_tRNA	59		10	10	0.940734			10							7	1			2										10			2	3	5		5	5	8	1	1	5	2	1		2
MT-TT	Mt_tRNA	66		26	26	2.44591	2		24		2				4	13	1			4										26			3	13	8	2	16	10	17	7	2	12	7	4	1	2
MT-TV	Mt_tRNA	69		34	34	3.19849	1		33		1				2	25		1		4										34			7	9	16	2	30	4	17	8	9	7	14	5	1	7
MT-TW	Mt_tRNA	68		26	26	2.44591		1	25						1	18				6										26			1	11	11	3	20	6	13	7	6	8	6	4	6	2
MT-TY	Mt_tRNA	66		10	10	0.940734	1	1	8				1		2	2				3										10			1	4	4	1	10		4	4	2	1	2	4	1	2
Unknown	Unknown	n/A		40			3	27	10		2				2	6								40									4	12	16	8	32	8	18	7	15	11	15	5	4	5
