# Supplementary material for: Prognostic genome and transcriptome signatures in colorectal cancers
Source: Nature. 2024 Aug 7;633(8028):137–46. doi: 10.1038/s41586-024-07769-3 (PMC11374687; doi:10.1038/s41586-024-07769-3)
Supplement: Supplementary file 3 — Supplementary Tables 1–4, 7–16 and 18–30. [file 41586_2024_7769_MOESM3_ESM.zip › Supplementary_Table_18.xlsx]

## Sheet: Sheet1
Supplementary Table 18. Prognostic driver gene mutations.
Driver genes with significant overall and recurrence free survival in univariable analyses for hypermutated (HM) and non-hypermutated (nHM) tumours, and for nHM tumours classified by CRPS, CMS and iCMS subtype.
Tumour type	Gene	Status	Tumours (%)	Survival Type	HR (univariable)	HR (multivariable)	Anatomical location (%)					Tumour Stage (%)						Age group (%)					Tumour Grade (%)				Mutation type (%)
							Right Colon	Left Colon	Rectum	Total	P	I	II	III	IV	Total	P	£65 y	66-79 y	≥80 y	Total	P	High	Low	Total	P	Frameshift	Inframe Del	Missense	Truncating	Splice site	Start Loss	Inframe Ins
Hypermutated (HM)	Total N (%)						197 (81.4)	35 (14.5)	10 (4.1)	242		32 (13.2)	131 (54.1)	65 (26.9)	14 (5.8)	242		39 (16.1)	115 (47.5)	88 (36.4)	242		105 (43.4)	137 (56.6)	242
	ARHGAP5	wild-type	176 (72.7)	OS	-	-	141 (71.6)	27 (77.1)	8 (80.0)	176 (72.7)	0.69	25 (78.1)	92 (70.2)	49 (75.4)	10 (71.4)	176 (72.7)	0.771	27 (69.2)	81 (70.4)	68 (77.3)	176 (72.7)	0.481	69 (65.7)	107 (78.1)	176 (72.7)	0.046	39 (59.1)	1 (1.5)	16 (24.2)	10 (15.2)
		mutated	66 (27.3)		0.512 (0.267-0.980, p=0.0432)	0.518 (0.267-1.008, p=0.0527)	56 (28.4)	8 (22.9)	2 (20.0)	66 (27.3)		7 (21.9)	39 (29.8)	16 (24.6)	4 (28.6)	66 (27.3)		12 (30.8)	34 (29.6)	20 (22.7)	66 (27.3)		36 (34.3)	30 (21.9)	66 (27.3)
	BAX	wild-type	172 (71.1)		-	-	137 (69.5)	28 (80.0)	7 (70.0)	172 (71.1)	0.452	24 (75.0)	90 (68.7)	46 (70.8)	12 (85.7)	172 (71.1)	0.56	31 (79.5)	79 (68.7)	62 (70.5)	172 (71.1)	0.433	74 (70.5)	98 (71.5)	172 (71.1)	0.971	67 (95.7)		2 (2.9)		1 (1.4)
		mutated	70 (28.9)		0.511 (0.273-0.958, p=0.0363)	0.545 (0.287-1.033, p=0.0626)	60 (30.5)	7 (20.0)	3 (30.0)	70 (28.9)		8 (25.0)	41 (31.3)	19 (29.2)	2 (14.3)	70 (28.9)		8 (20.5)	36 (31.3)	26 (29.5)	70 (28.9)		31 (29.5)	39 (28.5)	70 (28.9)
	BCL9	wild-type	160 (66.1)		-	-	134 (68.0)	18 (51.4)	8 (80.0)	160 (66.1)	0.103	26 (81.2)	81 (61.8)	44 (67.7)	9 (64.3)	160 (66.1)	0.218	25 (64.1)	79 (68.7)	56 (63.6)	160 (66.1)	0.721	67 (63.8)	93 (67.9)	160 (66.1)	0.599	42 (51.2)	1 (1.2)	37 (45.1)	2 (2.4)
		mutated	82 (33.9)		1.686 (1.028-2.763, p=0.0384)	1.888 (1.114-3.198, p=0.0182)	63 (32.0)	17 (48.6)	2 (20.0)	82 (33.9)		6 (18.8)	50 (38.2)	21 (32.3)	5 (35.7)	82 (33.9)		14 (35.9)	36 (31.3)	32 (36.4)	82 (33.9)		38 (36.2)	44 (32.1)	82 (33.9)
	PCBP1	wild-type	235 (97.1)		-	-	190 (96.4)	35 (100.0)	10 (100.0)	235 (97.1)	0.439	32 (100.0)	128 (97.7)	62 (95.4)	13 (92.9)	235 (97.1)	0.439	38 (97.4)	113 (98.3)	84 (95.5)	235 (97.1)	0.493	103 (98.1)	132 (96.4)	235 (97.1)	0.678			7 (100.0)
		mutated	7 (2.9)		2.857 (1.038-7.864, p=0.0422)	2.455 (0.830-7.261, p=0.1046)	7 (3.6)	0 (0.0)	0 (0.0)	7 (2.9)		0 (0.0)	3 (2.3)	3 (4.6)	1 (7.1)	7 (2.9)		1 (2.6)	2 (1.7)	4 (4.5)	7 (2.9)		2 (1.9)	5 (3.6)	7 (2.9)
	SMAD4	wild-type	207 (85.5)		-	-	173 (87.8)	29 (82.9)	5 (50.0)	207 (85.5)	0.004	28 (87.5)	113 (86.3)	56 (86.2)	10 (71.4)	207 (85.5)	0.489	34 (87.2)	97 (84.3)	76 (86.4)	207 (85.5)	0.876	90 (85.7)	117 (85.4)	207 (85.5)	1	5 (14.3)	2 (5.7)	23 (65.7)	5 (14.3)
		mutated	35 (14.5)		1.950 (1.093-3.479, p=0.0237)	1.490 (0.793-2.800, p=0.2154)	24 (12.2)	6 (17.1)	5 (50.0)	35 (14.5)		4 (12.5)	18 (13.7)	9 (13.8)	4 (28.6)	35 (14.5)		5 (12.8)	18 (15.7)	12 (13.6)	35 (14.5)		15 (14.3)	20 (14.6)	35 (14.5)
	TRPS1	wild-type	167 (69.0)		-	-	140 (71.1)	21 (60.0)	6 (60.0)	167 (69.0)	0.35	26 (81.2)	90 (68.7)	47 (72.3)	4 (28.6)	167 (69.0)	0.004	27 (69.2)	76 (66.1)	64 (72.7)	167 (69.0)	0.598	62 (59.0)	105 (76.6)	167 (69.0)	0.005	19 (25.3)		46 (61.3)	9 (12.0)	1 (1.3)
		mutated	75 (31.0)		2.123 (1.297-3.474, p=0.0027)	1.766 (1.031-3.028, p=0.0385)	57 (28.9)	14 (40.0)	4 (40.0)	75 (31.0)		6 (18.8)	41 (31.3)	18 (27.7)	10 (71.4)	75 (31.0)		12 (30.8)	39 (33.9)	24 (27.3)	75 (31.0)		43 (41.0)	32 (23.4)	75 (31.0)
	ARHGAP5	wild-type	166 (72.8)	RFS	-	-	141 (71.6)	27 (77.1)	8 (80.0)	176 (72.7)	0.69	25 (78.1)	92 (70.2)	49 (75.4)	10 (71.4)	176 (72.7)	0.771	27 (69.2)	81 (70.4)	68 (77.3)	176 (72.7)	0.481	69 (65.7)	107 (78.1)	176 (72.7)	0.046	39 (59.1)	1 (1.5)	16 (24.2)	10 (15.2)
		mutated	62 (27.2)		0.422 (0.199-0.893, p=0.0242)	0.396 (0.185-0.850, p=0.0174)	56 (28.4)	8 (22.9)	2 (20.0)	66 (27.3)		7 (21.9)	39 (29.8)	16 (24.6)	4 (28.6)	66 (27.3)		12 (30.8)	34 (29.6)	20 (22.7)	66 (27.3)		36 (34.3)	30 (21.9)	66 (27.3)
	PCBP1	wild-type	222 (97.4)		-	-	190 (96.4)	35 (100.0)	10 (100.0)	235 (97.1)	0.439	32 (100.0)	128 (97.7)	62 (95.4)	13 (92.9)	235 (97.1)	0.439	38 (97.4)	113 (98.3)	84 (95.5)	235 (97.1)	0.493	103 (98.1)	132 (96.4)	235 (97.1)	0.678			7 (100.0)
		mutated	6 (2.6)		3.823 (1.380-10.595, p=0.0099)	4.216 (1.395-12.741, p=0.0108)	7 (3.6)	0 (0.0)	0 (0.0)	7 (2.9)		0 (0.0)	3 (2.3)	3 (4.6)	1 (7.1)	7 (2.9)		1 (2.6)	2 (1.7)	4 (4.5)	7 (2.9)		2 (1.9)	5 (3.6)	7 (2.9)
	RNF43	wild-type	59 (25.9)		-	-	42 (21.3)	15 (42.9)	6 (60.0)	63 (26.0)	0.001	7 (21.9)	36 (27.5)	16 (24.6)	4 (28.6)	63 (26.0)	0.909	22 (56.4)	22 (19.1)	19 (21.6)	63 (26.0)	<0.001	23 (21.9)	40 (29.2)	63 (26.0)	0.257	153 (85.5)	1 (0.6)	9 (5.0)	16 (8.9)
		mutated	169 (74.1)		0.506 (0.291-0.879, p=0.0157)	0.426 (0.233-0.779, p=0.0056)	155 (78.7)	20 (57.1)	4 (40.0)	179 (74.0)		25 (78.1)	95 (72.5)	49 (75.4)	10 (71.4)	179 (74.0)		17 (43.6)	93 (80.9)	69 (78.4)	179 (74.0)		82 (78.1)	97 (70.8)	179 (74.0)
	TGFBR2	wild-type	121 (53.1)		-	-	106 (53.8)	17 (48.6)	5 (50.0)	128 (52.9)	0.834	22 (68.8)	65 (49.6)	34 (52.3)	7 (50.0)	128 (52.9)	0.278	21 (53.8)	65 (56.5)	42 (47.7)	128 (52.9)	0.457	49 (46.7)	79 (57.7)	128 (52.9)	0.117	80 (70.2)		26 (22.8)	6 (5.3)	2 (1.8)
		mutated	107 (46.9)		0.448 (0.252-0.796, p=0.0062)	0.344 (0.190-0.624, p=0.0004)	91 (46.2)	18 (51.4)	5 (50.0)	114 (47.1)		10 (31.2)	66 (50.4)	31 (47.7)	7 (50.0)	114 (47.1)		18 (46.2)	50 (43.5)	46 (52.3)	114 (47.1)		56 (53.3)	58 (42.3)	114 (47.1)
Non-Hypermutated (nHM)	Total N (%)						301 (36.7)	249 (30.3)	271 (33.0)	821		106 (12.9)	261 (31.8)	354 (43.1)	100 (12.2)	821		259 (31.5)	371 (45.2)	191 (23.3)	821		113 (13.9)	700 (86.1)	813
	APC	wild-type	143 (17.4)	OS	-	-	64 (21.3)	38 (15.3)	41 (15.1)	143 (17.4)	0.087	7 (6.6)	51 (19.5)	68 (19.2)	17 (17.0)	143 (17.4)	0.017	44 (17.0)	66 (17.8)	33 (17.3)	143 (17.4)	0.965	33 (29.2)	110 (15.7)	143 (17.6)	0.001	177 (26.1)		4 (0.6)	492 (72.6)	5 (0.7)
		mutated	678 (82.6)		0.604 (0.454-0.803, p=0.0005)	0.610 (0.456-0.816, p=0.0009)	237 (78.7)	211 (84.7)	230 (84.9)	678 (82.6)		99 (93.4)	210 (80.5)	286 (80.8)	83 (83.0)	678 (82.6)		215 (83.0)	305 (82.2)	158 (82.7)	678 (82.6)		80 (70.8)	590 (84.3)	670 (82.4)
	ARHGAP5	wild-type	813 (99.0)		-	-	297 (98.7)	246 (98.8)	270 (99.6)	813 (99.0)	0.459	105 (99.1)	256 (98.1)	352 (99.4)	100 (100.0)	813 (99.0)	0.262	259 (100.0)	364 (98.1)	190 (99.5)	813 (99.0)	0.046	113 (100.0)	692 (98.9)	805 (99.0)	0.53	1 (12.5)	1 (12.5)	5 (62.5)	1 (12.5)
		mutated	8 (1.0)		2.881 (1.282-6.477, p=0.0105)	4.087 (1.790-9.330, p=0.0008)	4 (1.3)	3 (1.2)	1 (0.4)	8 (1.0)		1 (0.9)	5 (1.9)	2 (0.6)	0 (0.0)	8 (1.0)		0 (0.0)	7 (1.9)	1 (0.5)	8 (1.0)		0 (0.0)	8 (1.1)	8 (1.0)
	ARID2	wild-type	797 (97.1)		-	-	290 (96.3)	243 (97.6)	264 (97.4)	797 (97.1)	0.635	102 (96.2)	255 (97.7)	343 (96.9)	97 (97.0)	797 (97.1)	0.88	254 (98.1)	362 (97.6)	181 (94.8)	797 (97.1)	0.09	108 (95.6)	681 (97.3)	789 (97.0)	0.486	7 (29.2)		9 (37.5)	8 (33.3)
		mutated	24 (2.9)		2.166 (1.240-3.783, p=0.0066)	2.065 (1.168-3.649, p=0.0126)	11 (3.7)	6 (2.4)	7 (2.6)	24 (2.9)		4 (3.8)	6 (2.3)	11 (3.1)	3 (3.0)	24 (2.9)		5 (1.9)	9 (2.4)	10 (5.2)	24 (2.9)		5 (4.4)	19 (2.7)	24 (3.0)
	BRAF	wild-type	747 (91.0)		-	-	258 (85.7)	236 (94.8)	253 (93.4)	747 (91.0)	<0.001	98 (92.5)	243 (93.1)	320 (90.4)	86 (86.0)	747 (91.0)	0.18	239 (92.3)	333 (89.8)	175 (91.6)	747 (91.0)	0.521	89 (78.8)	651 (93.0)	740 (91.0)	<0.001			74 (100.0)
		mutated	74 (9.0)		1.917 (1.348-2.725, p=0.0003)	1.582 (1.103-2.267, p=0.0126)	43 (14.3)	13 (5.2)	18 (6.6)	74 (9.0)		8 (7.5)	18 (6.9)	34 (9.6)	14 (14.0)	74 (9.0)		20 (7.7)	38 (10.2)	16 (8.4)	74 (9.0)		24 (21.2)	49 (7.0)	73 (9.0)
	RNF43	wild-type	793 (96.6)		-	-	283 (94.0)	242 (97.2)	268 (98.9)	793 (96.6)	0.005	105 (99.1)	250 (95.8)	343 (96.9)	95 (95.0)	793 (96.6)	0.343	251 (96.9)	355 (95.7)	187 (97.9)	793 (96.6)	0.367	106 (93.8)	679 (97.0)	785 (96.6)	0.147	12 (42.9)	1 (3.6)	8 (28.6)	6 (21.4)	1 (3.6)
		mutated	28 (3.4)		2.316 (1.396-3.842, p=0.0011)	2.297 (1.373-3.842, p=0.0015)	18 (6.0)	7 (2.8)	3 (1.1)	28 (3.4)		1 (0.9)	11 (4.2)	11 (3.1)	5 (5.0)	28 (3.4)		8 (3.1)	16 (4.3)	4 (2.1)	28 (3.4)		7 (6.2)	21 (3.0)	28 (3.4)
	SIN3A	wild-type	802 (97.7)		-	-	290 (96.3)	247 (99.2)	265 (97.8)	802 (97.7)	0.086	106 (100.0)	254 (97.3)	343 (96.9)	99 (99.0)	802 (97.7)	0.22	255 (98.5)	358 (96.5)	189 (99.0)	802 (97.7)	0.113	112 (99.1)	682 (97.4)	794 (97.7)	0.444	4 (21.1)	2 (10.5)	6 (31.6)	7 (36.8)
		mutated	19 (2.3)		0.135 (0.019-0.962, p=0.0457)	0.111 (0.016-0.794, p=0.0285)	11 (3.7)	2 (0.8)	6 (2.2)	19 (2.3)		0 (0.0)	7 (2.7)	11 (3.1)	1 (1.0)	19 (2.3)		4 (1.5)	13 (3.5)	2 (1.0)	19 (2.3)		1 (0.9)	18 (2.6)	19 (2.3)
	SLC12A2	wild-type	802 (97.7)		-	-	291 (96.7)	244 (98.0)	267 (98.5)	802 (97.7)	0.317	105 (99.1)	253 (96.9)	349 (98.6)	95 (95.0)	802 (97.7)	0.112	255 (98.5)	363 (97.8)	184 (96.3)	802 (97.7)	0.323	108 (95.6)	686 (98.0)	794 (97.7)	0.212	4 (21.1)	2 (10.5)	10 (52.6)	1 (5.3)	2 (10.5)
		mutated	19 (2.3)		1.984 (1.054-3.732, p=0.0337)	1.274 (0.666-2.436, p=0.4645)	10 (3.3)	5 (2.0)	4 (1.5)	19 (2.3)		1 (0.9)	8 (3.1)	5 (1.4)	5 (5.0)	19 (2.3)		4 (1.5)	8 (2.2)	7 (3.7)	19 (2.3)		5 (4.4)	14 (2.0)	19 (2.3)
	TCF7L2	wild-type	736 (89.6)		-	-	280 (93.0)	217 (87.1)	239 (88.2)	736 (89.6)	0.05	92 (86.8)	239 (91.6)	312 (88.1)	93 (93.0)	736 (89.6)	0.256	225 (86.9)	337 (90.8)	174 (91.1)	736 (89.6)	0.207	103 (91.2)	627 (89.6)	730 (89.8)	0.729	26 (30.6)	1 (1.2)	44 (51.8)	5 (5.9)	7 (8.2)	2 (2.4)
		mutated	85 (10.4)		0.621 (0.389-0.990, p=0.0453)	0.759 (0.475-1.214, p=0.2500)	21 (7.0)	32 (12.9)	32 (11.8)	85 (10.4)		14 (13.2)	22 (8.4)	42 (11.9)	7 (7.0)	85 (10.4)		34 (13.1)	34 (9.2)	17 (8.9)	85 (10.4)		10 (8.8)	73 (10.4)	83 (10.2)
	APC	wild-type	126 (17.5)	RFS	-	-	64 (21.3)	38 (15.3)	41 (15.1)	143 (17.4)	0.087	7 (6.6)	51 (19.5)	68 (19.2)	17 (17.0)	143 (17.4)	0.017	44 (17.0)	66 (17.8)	33 (17.3)	143 (17.4)	0.965	33 (29.2)	110 (15.7)	143 (17.6)	0.001	177 (26.1)		4 (0.6)	492 (72.6)	5 (0.7)
		mutated	595 (82.5)		0.669 (0.486-0.922, p=0.0140)	0.679 (0.490-0.942, p=0.0202)	237 (78.7)	211 (84.7)	230 (84.9)	678 (82.6)		99 (93.4)	210 (80.5)	286 (80.8)	83 (83.0)	678 (82.6)		215 (83.0)	305 (82.2)	158 (82.7)	678 (82.6)		80 (70.8)	590 (84.3)	670 (82.4)
	ARHGAP5	wild-type	713 (98.9)		-	-	297 (98.7)	246 (98.8)	270 (99.6)	813 (99.0)	0.459	105 (99.1)	256 (98.1)	352 (99.4)	100 (100.0)	813 (99.0)	0.262	259 (100.0)	364 (98.1)	190 (99.5)	813 (99.0)	0.046	113 (100.0)	692 (98.9)	805 (99.0)	0.53	1 (12.5)	1 (12.5)	5 (62.5)	1 (12.5)
		mutated	8 (1.1)		2.636 (1.085-6.402, p=0.0323)	2.678 (1.088-6.589, p=0.0320)	4 (1.3)	3 (1.2)	1 (0.4)	8 (1.0)		1 (0.9)	5 (1.9)	2 (0.6)	0 (0.0)	8 (1.0)		0 (0.0)	7 (1.9)	1 (0.5)	8 (1.0)		0 (0.0)	8 (1.1)	8 (1.0)
	BRAF	wild-type	661 (91.7)		-	-	258 (85.7)	236 (94.8)	253 (93.4)	747 (91.0)	<0.001	98 (92.5)	243 (93.1)	320 (90.4)	86 (86.0)	747 (91.0)	0.18	239 (92.3)	333 (89.8)	175 (91.6)	747 (91.0)	0.521	89 (78.8)	651 (93.0)	740 (91.0)	<0.001			74 (100.0)
		mutated	60 (8.3)		1.571 (1.028-2.401, p=0.0369)	1.651 (1.075-2.534, p=0.0220)	43 (14.3)	13 (5.2)	18 (6.6)	74 (9.0)		8 (7.5)	18 (6.9)	34 (9.6)	14 (14.0)	74 (9.0)		20 (7.7)	38 (10.2)	16 (8.4)	74 (9.0)		24 (21.2)	49 (7.0)	73 (9.0)
	CEP170	wild-type	702 (97.4)		-	-	291 (96.7)	243 (97.6)	266 (98.2)	800 (97.4)	0.527	105 (99.1)	254 (97.3)	343 (96.9)	98 (98.0)	800 (97.4)	0.642	255 (98.5)	364 (98.1)	181 (94.8)	800 (97.4)	0.027	109 (96.5)	683 (97.6)	792 (97.4)	0.71			20 (95.2)	1 (4.8)
		mutated	19 (2.6)		1.994 (1.023-3.887, p=0.0428)	1.641 (0.839-3.211, p=0.1479)	10 (3.3)	6 (2.4)	5 (1.8)	21 (2.6)		1 (0.9)	7 (2.7)	11 (3.1)	2 (2.0)	21 (2.6)		4 (1.5)	7 (1.9)	10 (5.2)	21 (2.6)		4 (3.5)	17 (2.4)	21 (2.6)
	RNF43	wild-type	698 (96.8)		-	-	283 (94.0)	242 (97.2)	268 (98.9)	793 (96.6)	0.005	105 (99.1)	250 (95.8)	343 (96.9)	95 (95.0)	793 (96.6)	0.343	251 (96.9)	355 (95.7)	187 (97.9)	793 (96.6)	0.367	106 (93.8)	679 (97.0)	785 (96.6)	0.147	12 (42.9)	1 (3.6)	8 (28.6)	6 (21.4)	1 (3.6)
		mutated	23 (3.2)		1.893 (1.003-3.571, p=0.0488)	2.027 (1.067-3.853, p=0.0310)	18 (6.0)	7 (2.8)	3 (1.1)	28 (3.4)		1 (0.9)	11 (4.2)	11 (3.1)	5 (5.0)	28 (3.4)		8 (3.1)	16 (4.3)	4 (2.1)	28 (3.4)		7 (6.2)	21 (3.0)	28 (3.4)
nHM iCMS2	Total N (%)						147 (29.2)	187 (37.1)	170 (33.7)	504		62 (12.3)	170 (33.7)	214 (42.5)	58 (11.5)	504		168 (33.3)	223 (44.2)	113 (22.4)	504		47 (9.4)	451 (90.6)	498
	MAP2K4	wild-type	495 (98.2)	OS	-	-	144 (98.0)	186 (99.5)	165 (97.1)	495 (98.2)	0.221	60 (96.8)	169 (99.4)	212 (99.1)	54 (93.1)	495 (98.2)	0.009	166 (98.8)	216 (96.9)	113 (100.0)	495 (98.2)	0.094	46 (97.9)	443 (98.2)	489 (98.2)	1	1 (11.1)		6 (66.7)	1 (11.1)	1 (11.1)
		mutated	9 (1.8)		2.851 (1.167-6.966, p=0.0216)	2.899 (1.140-7.373, p=0.0254)	3 (2.0)	1 (0.5)	5 (2.9)	9 (1.8)		2 (3.2)	1 (0.6)	2 (0.9)	4 (6.9)	9 (1.8)		2 (1.2)	7 (3.1)	0 (0.0)	9 (1.8)		1 (2.1)	8 (1.8)	9 (1.8)
	TBP	wild-type	499 (99.0)		-	-	145 (98.6)	185 (98.9)	169 (99.4)	499 (99.0)	0.78	62 (100.0)	169 (99.4)	211 (98.6)	57 (98.3)	499 (99.0)	0.663	168 (100.0)	220 (98.7)	111 (98.2)	499 (99.0)	0.264	47 (100.0)	446 (98.9)	493 (99.0)	1	2 (40.0)	1 (20.0)	2 (40.0)
		mutated	5 (1.0)		3.859 (1.425-10.453, p=0.0079)	2.531 (0.914-7.012, p=0.0741)	2 (1.4)	2 (1.1)	1 (0.6)	5 (1.0)		0 (0.0)	1 (0.6)	3 (1.4)	1 (1.7)	5 (1.0)		0 (0.0)	3 (1.3)	2 (1.8)	5 (1.0)		0 (0.0)	5 (1.1)	5 (1.0)
	ZFP36L2	wild-type	462 (91.7)		-	-	134 (91.2)	168 (89.8)	160 (94.1)	462 (91.7)	0.332	53 (85.5)	163 (95.9)	198 (92.5)	48 (82.8)	462 (91.7)	0.004	155 (92.3)	207 (92.8)	100 (88.5)	462 (91.7)	0.376	44 (93.6)	413 (91.6)	457 (91.8)	0.837	30 (71.4)	1 (2.4)	7 (16.7)	4 (9.5)
		mutated	42 (8.3)		1.786 (1.075-2.968, p=0.0251)	1.371 (0.795-2.365, p=0.2563)	13 (8.8)	19 (10.2)	10 (5.9)	42 (8.3)		9 (14.5)	7 (4.1)	16 (7.5)	10 (17.2)	42 (8.3)		13 (7.7)	16 (7.2)	13 (11.5)	42 (8.3)		3 (6.4)	38 (8.4)	41 (8.2)
	B2M	wild-type	441 (98.9)	RFS	-	-	146 (99.3)	183 (97.9)	169 (99.4)	498 (98.8)	0.32	61 (98.4)	168 (98.8)	212 (99.1)	57 (98.3)	498 (98.8)	0.95	168 (100.0)	219 (98.2)	111 (98.2)	498 (98.8)	0.219	46 (97.9)	446 (98.9)	492 (98.8)	1	3 (50.0)			2 (33.3)		1 (16.7)
		mutated	5 (1.1)		4.694 (1.732-12.718, p=0.0024)	6.743 (2.352-19.334, p=0.0004)	1 (0.7)	4 (2.1)	1 (0.6)	6 (1.2)		1 (1.6)	2 (1.2)	2 (0.9)	1 (1.7)	6 (1.2)		0 (0.0)	4 (1.8)	2 (1.8)	6 (1.2)		1 (2.1)	5 (1.1)	6 (1.2)
nHM iCMS3	Total N (%)						127 (51.8)	44 (18.0)	74 (30.2)	245		36 (14.7)	71 (29.0)	104 (42.4)	34 (13.9)	245		69 (28.2)	110 (44.9)	66 (26.9)	245		56 (23.0)	188 (77.0)	244
	APC	wild-type	80 (32.7)	OS	-	-	44 (34.6)	14 (31.8)	22 (29.7)	80 (32.7)	0.767	4 (11.1)	22 (31.0)	42 (40.4)	12 (35.3)	80 (32.7)	0.014	22 (31.9)	38 (34.5)	20 (30.3)	80 (32.7)	0.834	24 (42.9)	56 (29.8)	80 (32.8)	0.096	47 (28.5)		2 (1.2)	115 (69.7)	1 (0.6)
		mutated	165 (67.3)		0.593 (0.397-0.885, p=0.0105)	0.587 (0.386-0.893, p=0.0128)	83 (65.4)	30 (68.2)	52 (70.3)	165 (67.3)		32 (88.9)	49 (69.0)	62 (59.6)	22 (64.7)	165 (67.3)		47 (68.1)	72 (65.5)	46 (69.7)	165 (67.3)		32 (57.1)	132 (70.2)	164 (67.2)
	KRAS	wild-type	89 (36.3)		-	-	49 (38.6)	17 (38.6)	23 (31.1)	89 (36.3)	0.532	8 (22.2)	28 (39.4)	39 (37.5)	14 (41.2)	89 (36.3)	0.284	20 (29.0)	45 (40.9)	24 (36.4)	89 (36.3)	0.272	27 (48.2)	62 (33.0)	89 (36.5)	0.055			155 (99.4)				1 (0.6)
		mutated	156 (63.7)		0.627 (0.422-0.933, p=0.0212)	0.739 (0.493-1.108, p=0.1436)	78 (61.4)	27 (61.4)	51 (68.9)	156 (63.7)		28 (77.8)	43 (60.6)	65 (62.5)	20 (58.8)	156 (63.7)		49 (71.0)	65 (59.1)	42 (63.6)	156 (63.7)		29 (51.8)	126 (67.0)	155 (63.5)
	RNF43	wild-type	228 (93.1)		-	-	113 (89.0)	41 (93.2)	74 (100.0)	228 (93.1)	0.012	35 (97.2)	66 (93.0)	98 (94.2)	29 (85.3)	228 (93.1)	0.225	63 (91.3)	101 (91.8)	64 (97.0)	228 (93.1)	0.341	50 (89.3)	177 (94.1)	227 (93.0)	0.339	8 (47.1)	1 (5.9)	3 (17.6)	4 (23.5)	1 (5.9)
		mutated	17 (6.9)		3.604 (2.035-6.382, p<0.0001)	3.139 (1.700-5.796, p=0.0003)	14 (11.0)	3 (6.8)	0 (0.0)	17 (6.9)		1 (2.8)	5 (7.0)	6 (5.8)	5 (14.7)	17 (6.9)		6 (8.7)	9 (8.2)	2 (3.0)	17 (6.9)		6 (10.7)	11 (5.9)	17 (7.0)
	TP53	wild-type	134 (54.7)		-	-	76 (59.8)	24 (54.5)	34 (45.9)	134 (54.7)	0.162	21 (58.3)	42 (59.2)	51 (49.0)	20 (58.8)	134 (54.7)	0.505	38 (55.1)	57 (51.8)	39 (59.1)	134 (54.7)	0.642	26 (46.4)	107 (56.9)	133 (54.5)	0.219	12 (10.8)	1 (0.9)	75 (67.6)	15 (13.5)	8 (7.2)
		mutated	111 (45.3)		1.533 (1.032-2.276, p=0.0342)	1.608 (1.061-2.437, p=0.0251)	51 (40.2)	20 (45.5)	40 (54.1)	111 (45.3)		15 (41.7)	29 (40.8)	53 (51.0)	14 (41.2)	111 (45.3)		31 (44.9)	53 (48.2)	27 (40.9)	111 (45.3)		30 (53.6)	81 (43.1)	111 (45.5)
	CEP170	wild-type	205 (97.2)	RFS	-	-	123 (96.9)	43 (97.7)	72 (97.3)	238 (97.1)	0.951	36 (100.0)	71 (100.0)	98 (94.2)	33 (97.1)	238 (97.1)	0.097	68 (98.6)	107 (97.3)	63 (95.5)	238 (97.1)	0.555	53 (94.6)	184 (97.9)	237 (97.1)	0.415			7 (100.0)
		mutated	6 (2.8)		6.470 (2.585-16.195, p=0.0001)	5.348 (1.949-14.675, p=0.0011)	4 (3.1)	1 (2.3)	2 (2.7)	7 (2.9)		0 (0.0)	0 (0.0)	6 (5.8)	1 (2.9)	7 (2.9)		1 (1.4)	3 (2.7)	3 (4.5)	7 (2.9)		3 (5.4)	4 (2.1)	7 (2.9)
	ELF3	wild-type	205 (97.2)		-	-	123 (96.9)	43 (97.7)	71 (95.9)	237 (96.7)	0.866	36 (100.0)	69 (97.2)	100 (96.2)	32 (94.1)	237 (96.7)	0.55	68 (98.6)	105 (95.5)	64 (97.0)	237 (96.7)	0.521	51 (91.1)	185 (98.4)	236 (96.7)	0.023	5 (62.5)		3 (37.5)
		mutated	6 (2.8)		2.770 (1.011-7.589, p=0.0475)	2.348 (0.786-7.009, p=0.1261)	4 (3.1)	1 (2.3)	3 (4.1)	8 (3.3)		0 (0.0)	2 (2.8)	4 (3.8)	2 (5.9)	8 (3.3)		1 (1.4)	5 (4.5)	2 (3.0)	8 (3.3)		5 (8.9)	3 (1.6)	8 (3.3)
	RNF43	wild-type	199 (94.3)		-	-	113 (89.0)	41 (93.2)	74 (100.0)	228 (93.1)	0.012	35 (97.2)	66 (93.0)	98 (94.2)	29 (85.3)	228 (93.1)	0.225	63 (91.3)	101 (91.8)	64 (97.0)	228 (93.1)	0.341	50 (89.3)	177 (94.1)	227 (93.0)	0.339	8 (47.1)	1 (5.9)	3 (17.6)	4 (23.5)	1 (5.9)
		mutated	12 (5.7)		3.635 (1.810-7.301, p=0.0003)	4.699 (2.241-9.854, p<0.0001)	14 (11.0)	3 (6.8)	0 (0.0)	17 (6.9)		1 (2.8)	5 (7.0)	6 (5.8)	5 (14.7)	17 (6.9)		6 (8.7)	9 (8.2)	2 (3.0)	17 (6.9)		6 (10.7)	11 (5.9)	17 (7.0)
nHM CRPS1	Total N (%)						60 (69.0)	13 (14.9)	14 (16.1)	87		7 (8.0)	27 (31.0)	41 (47.1)	12 (13.8)	87		27 (31.0)	36 (41.4)	24 (27.6)	87		27 (31.4)	59 (68.6)	86
	PTEN	wild-type	80 (92.0)	OS	-	-	53 (88.3)	13 (100.0)	14 (100.0)	80 (92.0)	0.18	7 (100.0)	25 (92.6)	38 (92.7)	10 (83.3)	80 (92.0)	0.601	26 (96.3)	32 (88.9)	22 (91.7)	80 (92.0)	0.563	24 (88.9)	55 (93.2)	79 (91.9)	0.797	2 (28.6)		3 (42.9)		2 (28.6)
		mutated	7 (8.0)		2.760 (1.072-7.108, p=0.0354)	1.970 (0.678-5.722, p=0.2128)	7 (11.7)	0 (0.0)	0 (0.0)	7 (8.0)		0 (0.0)	2 (7.4)	3 (7.3)	2 (16.7)	7 (8.0)		1 (3.7)	4 (11.1)	2 (8.3)	7 (8.0)		3 (11.1)	4 (6.8)	7 (8.1)
	RNF43	wild-type	79 (90.8)		-	-	54 (90.0)	12 (92.3)	13 (92.9)	79 (90.8)	0.927	7 (100.0)	24 (88.9)	39 (95.1)	9 (75.0)	79 (90.8)	0.149	25 (92.6)	32 (88.9)	22 (91.7)	79 (90.8)	0.868	26 (96.3)	52 (88.1)	78 (90.7)	0.418	4 (50.0)		1 (12.5)	3 (37.5)
		mutated	8 (9.2)		3.312 (1.448-7.575, p=0.0046)	5.149 (1.939-13.672, p=0.0010)	6 (10.0)	1 (7.7)	1 (7.1)	8 (9.2)		0 (0.0)	3 (11.1)	2 (4.9)	3 (25.0)	8 (9.2)		2 (7.4)	4 (11.1)	2 (8.3)	8 (9.2)		1 (3.7)	7 (11.9)	8 (9.3)
	PTEN	wild-type	70 (93.3)	RFS	-	-	53 (88.3)	13 (100.0)	14 (100.0)	80 (92.0)	0.18	7 (100.0)	25 (92.6)	38 (92.7)	10 (83.3)	80 (92.0)	0.601	26 (96.3)	32 (88.9)	22 (91.7)	80 (92.0)	0.563	24 (88.9)	55 (93.2)	79 (91.9)	0.797	2 (28.6)		3 (42.9)		2 (28.6)
		mutated	5 (6.7)		4.020 (1.175-13.755, p=0.0266)	2.027 (0.501-8.199, p=0.3218)	7 (11.7)	0 (0.0)	0 (0.0)	7 (8.0)		0 (0.0)	2 (7.4)	3 (7.3)	2 (16.7)	7 (8.0)		1 (3.7)	4 (11.1)	2 (8.3)	7 (8.0)		3 (11.1)	4 (6.8)	7 (8.1)
nHM CRPS2	Total N (%)						90 (30.9)	111 (38.1)	90 (30.9)	291		37 (12.7)	102 (35.1)	121 (41.6)	31 (10.7)	291		97 (33.3)	136 (46.7)	58 (19.9)	291		28 (9.7)	262 (90.3)	290
	AXIN2	wild-type	285 (97.9)	OS	-	-	86 (95.6)	109 (98.2)	90 (100.0)	285 (97.9)	0.107	36 (97.3)	99 (97.1)	119 (98.3)	31 (100.0)	285 (97.9)	0.749	94 (96.9)	133 (97.8)	58 (100.0)	285 (97.9)	0.418	28 (100.0)	256 (97.7)	284 (97.9)	0.912	4 (66.7)		2 (33.3)
		mutated	6 (2.1)		3.880 (1.416-10.630, p=0.0084)	8.683 (2.915-25.861, p=0.0001)	4 (4.4)	2 (1.8)	0 (0.0)	6 (2.1)		1 (2.7)	3 (2.9)	2 (1.7)	0 (0.0)	6 (2.1)		3 (3.1)	3 (2.2)	0 (0.0)	6 (2.1)		0 (0.0)	6 (2.3)	6 (2.1)
	CTNND1	wild-type	280 (96.2)		-	-	85 (94.4)	110 (99.1)	85 (94.4)	280 (96.2)	0.129	34 (91.9)	99 (97.1)	118 (97.5)	29 (93.5)	280 (96.2)	0.351	96 (99.0)	131 (96.3)	53 (91.4)	280 (96.2)	0.056	28 (100.0)	251 (95.8)	279 (96.2)	0.559	4 (36.4)		4 (36.4)	3 (27.3)
		mutated	11 (3.8)		3.332 (1.532-7.246, p=0.0024)	3.274 (1.411-7.596, p=0.0057)	5 (5.6)	1 (0.9)	5 (5.6)	11 (3.8)		3 (8.1)	3 (2.9)	3 (2.5)	2 (6.5)	11 (3.8)		1 (1.0)	5 (3.7)	5 (8.6)	11 (3.8)		0 (0.0)	11 (4.2)	11 (3.8)
	KRAS	wild-type	163 (56.0)		-	-	38 (42.2)	71 (64.0)	54 (60.0)	163 (56.0)	0.006	22 (59.5)	61 (59.8)	66 (54.5)	14 (45.2)	163 (56.0)	0.501	50 (51.5)	79 (58.1)	34 (58.6)	163 (56.0)	0.553	10 (35.7)	152 (58.0)	162 (55.9)	0.04			127 (99.2)		1 (0.8)
		mutated	128 (44.0)		1.600 (1.025-2.498, p=0.0385)	1.631 (1.027-2.589, p=0.0381)	52 (57.8)	40 (36.0)	36 (40.0)	128 (44.0)		15 (40.5)	41 (40.2)	55 (45.5)	17 (54.8)	128 (44.0)		47 (48.5)	57 (41.9)	24 (41.4)	128 (44.0)		18 (64.3)	110 (42.0)	128 (44.1)
	MAP2K4	wild-type	286 (98.3)		-	-	88 (97.8)	110 (99.1)	88 (97.8)	286 (98.3)	0.701	36 (97.3)	101 (99.0)	120 (99.2)	29 (93.5)	286 (98.3)	0.156	95 (97.9)	133 (97.8)	58 (100.0)	286 (98.3)	0.529	28 (100.0)	257 (98.1)	285 (98.3)	1	1 (20.0)		4 (80.0)
		mutated	5 (1.7)		3.482 (1.096-11.061, p=0.0343)	4.198 (1.268-13.901, p=0.0188)	2 (2.2)	1 (0.9)	2 (2.2)	5 (1.7)		1 (2.7)	1 (1.0)	1 (0.8)	2 (6.5)	5 (1.7)		2 (2.1)	3 (2.2)	0 (0.0)	5 (1.7)		0 (0.0)	5 (1.9)	5 (1.7)
	MAP3K21	wild-type	277 (95.2)		-	-	85 (94.4)	109 (98.2)	83 (92.2)	277 (95.2)	0.133	36 (97.3)	100 (98.0)	112 (92.6)	29 (93.5)	277 (95.2)	0.243	95 (97.9)	127 (93.4)	55 (94.8)	277 (95.2)	0.274	24 (85.7)	252 (96.2)	276 (95.2)	0.046	2 (14.3)	2 (14.3)	8 (57.1)	2 (14.3)
		mutated	14 (4.8)		2.947 (1.417-6.129, p=0.0038)	3.007 (1.365-6.624, p=0.0063)	5 (5.6)	2 (1.8)	7 (7.8)	14 (4.8)		1 (2.7)	2 (2.0)	9 (7.4)	2 (6.5)	14 (4.8)		2 (2.1)	9 (6.6)	3 (5.2)	14 (4.8)		4 (14.3)	10 (3.8)	14 (4.8)
	RBM10	wild-type	285 (97.9)		-	-	89 (98.9)	109 (98.2)	87 (96.7)	285 (97.9)	0.56	36 (97.3)	100 (98.0)	118 (97.5)	31 (100.0)	285 (97.9)	0.84	96 (99.0)	132 (97.1)	57 (98.3)	285 (97.9)	0.587	28 (100.0)	256 (97.7)	284 (97.9)	0.912			3 (50.0)	3 (50.0)
		mutated	6 (2.1)		3.982 (1.604-9.886, p=0.0029)	5.054 (1.982-12.887, p=0.0007)	1 (1.1)	2 (1.8)	3 (3.3)	6 (2.1)		1 (2.7)	2 (2.0)	3 (2.5)	0 (0.0)	6 (2.1)		1 (1.0)	4 (2.9)	1 (1.7)	6 (2.1)		0 (0.0)	6 (2.3)	6 (2.1)
	ZFP36L2	wild-type	268 (92.1)		-	-	82 (91.1)	100 (90.1)	86 (95.6)	268 (92.1)	0.331	32 (86.5)	98 (96.1)	113 (93.4)	25 (80.6)	268 (92.1)	0.021	88 (90.7)	130 (95.6)	50 (86.2)	268 (92.1)	0.071	26 (92.9)	241 (92.0)	267 (92.1)	1	14 (60.9)		4 (17.4)	5 (21.7)
		mutated	23 (7.9)		2.571 (1.389-4.760, p=0.0026)	1.781 (0.908-3.493, p=0.0928)	8 (8.9)	11 (9.9)	4 (4.4)	23 (7.9)		5 (13.5)	4 (3.9)	8 (6.6)	6 (19.4)	23 (7.9)		9 (9.3)	6 (4.4)	8 (13.8)	23 (7.9)		2 (7.1)	21 (8.0)	23 (7.9)
	RBM10	wild-type	254 (97.7)	RFS	-	-	89 (98.9)	109 (98.2)	87 (96.7)	285 (97.9)	0.56	36 (97.3)	100 (98.0)	118 (97.5)	31 (100.0)	285 (97.9)	0.84	96 (99.0)	132 (97.1)	57 (98.3)	285 (97.9)	0.587	28 (100.0)	256 (97.7)	284 (97.9)	0.912			3 (50.0)	3 (50.0)
		mutated	6 (2.3)		3.545 (1.425-8.818, p=0.0065)	3.236 (1.288-8.133, p=0.0125)	1 (1.1)	2 (1.8)	3 (3.3)	6 (2.1)		1 (2.7)	2 (2.0)	3 (2.5)	0 (0.0)	6 (2.1)		1 (1.0)	4 (2.9)	1 (1.7)	6 (2.1)		0 (0.0)	6 (2.3)	6 (2.1)
	ZFP36L2	wild-type	243 (93.5)		-	-	82 (91.1)	100 (90.1)	86 (95.6)	268 (92.1)	0.331	32 (86.5)	98 (96.1)	113 (93.4)	25 (80.6)	268 (92.1)	0.021	88 (90.7)	130 (95.6)	50 (86.2)	268 (92.1)	0.071	26 (92.9)	241 (92.0)	267 (92.1)	1	14 (60.9)		4 (17.4)	5 (21.7)
		mutated	17 (6.5)		2.141 (1.025-4.471, p=0.0428)	2.278 (1.063-4.883, p=0.0342)	8 (8.9)	11 (9.9)	4 (4.4)	23 (7.9)		5 (13.5)	4 (3.9)	8 (6.6)	6 (19.4)	23 (7.9)		9 (9.3)	6 (4.4)	8 (13.8)	23 (7.9)		2 (7.1)	21 (8.0)	23 (7.9)
nHM CRPS3	Total N (%)						66 (31.0)	76 (35.7)	71 (33.3)	213		29 (13.6)	72 (33.8)	86 (40.4)	26 (12.2)	213		68 (31.9)	102 (47.9)	43 (20.2)	213		12 (5.8)	196 (94.2)	208
	ARID2	wild-type	207 (97.2)	OS	-	-	64 (97.0)	73 (96.1)	70 (98.6)	207 (97.2)	0.644	28 (96.6)	71 (98.6)	83 (96.5)	25 (96.2)	207 (97.2)	0.844	66 (97.1)	101 (99.0)	40 (93.0)	207 (97.2)	0.137	12 (100.0)	190 (96.9)	202 (97.1)	1	3 (50.0)		1 (16.7)	2 (33.3)
		mutated	6 (2.8)		3.749 (1.352-10.400, p=0.0111)	3.835 (1.231-11.943, p=0.0204)	2 (3.0)	3 (3.9)	1 (1.4)	6 (2.8)		1 (3.4)	1 (1.4)	3 (3.5)	1 (3.8)	6 (2.8)		2 (2.9)	1 (1.0)	3 (7.0)	6 (2.8)		0 (0.0)	6 (3.1)	6 (2.9)
	BCL9L	wild-type	198 (93.0)		-	-	62 (93.9)	73 (96.1)	63 (88.7)	198 (93.0)	0.207	27 (93.1)	70 (97.2)	77 (89.5)	24 (92.3)	198 (93.0)	0.313	64 (94.1)	94 (92.2)	40 (93.0)	198 (93.0)	0.887	9 (75.0)	184 (93.9)	193 (92.8)	0.06	6 (40.0)		4 (26.7)	5 (33.3)
		mutated	15 (7.0)		2.294 (1.086-4.846, p=0.0296)	3.319 (1.467-7.509, p=0.0040)	4 (6.1)	3 (3.9)	8 (11.3)	15 (7.0)		2 (6.9)	2 (2.8)	9 (10.5)	2 (7.7)	15 (7.0)		4 (5.9)	8 (7.8)	3 (7.0)	15 (7.0)		3 (25.0)	12 (6.1)	15 (7.2)
	SLC12A2	wild-type	207 (97.2)		-	-	64 (97.0)	74 (97.4)	69 (97.2)	207 (97.2)	0.99	29 (100.0)	70 (97.2)	84 (97.7)	24 (92.3)	207 (97.2)	0.366	67 (98.5)	99 (97.1)	41 (95.3)	207 (97.2)	0.611	11 (91.7)	191 (97.4)	202 (97.1)	0.785	1 (16.7)	2 (33.3)		1 (16.7)	2 (33.3)
		mutated	6 (2.8)		4.833 (1.923-12.148, p=0.0008)	1.804 (0.595-5.472, p=0.2975)	2 (3.0)	2 (2.6)	2 (2.8)	6 (2.8)		0 (0.0)	2 (2.8)	2 (2.3)	2 (7.7)	6 (2.8)		1 (1.5)	3 (2.9)	2 (4.7)	6 (2.8)		1 (8.3)	5 (2.6)	6 (2.9)
	CTNNB1	wild-type	177 (94.7)	RFS	-	-	60 (90.9)	75 (98.7)	68 (95.8)	203 (95.3)	0.09	29 (100.0)	65 (90.3)	83 (96.5)	26 (100.0)	203 (95.3)	0.07	65 (95.6)	100 (98.0)	38 (88.4)	203 (95.3)	0.042	12 (100.0)	186 (94.9)	198 (95.2)	0.915			8 (80.0)		2 (20.0)
		mutated	10 (5.3)		2.704 (1.070-6.831, p=0.0354)	1.332 (0.477-3.719, p=0.5845)	6 (9.1)	1 (1.3)	3 (4.2)	10 (4.7)		0 (0.0)	7 (9.7)	3 (3.5)	0 (0.0)	10 (4.7)		3 (4.4)	2 (2.0)	5 (11.6)	10 (4.7)		0 (0.0)	10 (5.1)	10 (4.8)
	RNF43	wild-type	181 (96.8)		-	-	62 (93.9)	75 (98.7)	70 (98.6)	207 (97.2)	0.159	28 (96.6)	70 (97.2)	83 (96.5)	26 (100.0)	207 (97.2)	0.816	68 (100.0)	96 (94.1)	43 (100.0)	207 (97.2)	0.035	12 (100.0)	190 (96.9)	202 (97.1)	1	2 (33.3)		3 (50.0)		1 (16.7)
		mutated	6 (3.2)		3.286 (1.022-10.566, p=0.0459)	3.889 (1.103-13.711, p=0.0346)	4 (6.1)	1 (1.3)	1 (1.4)	6 (2.8)		1 (3.4)	2 (2.8)	3 (3.5)	0 (0.0)	6 (2.8)		0 (0.0)	6 (5.9)	0 (0.0)	6 (2.8)		0 (0.0)	6 (3.1)	6 (2.9)
	SMAD2	wild-type	182 (97.3)		-	-	63 (95.5)	75 (98.7)	70 (98.6)	208 (97.7)	0.365	28 (96.6)	70 (97.2)	84 (97.7)	26 (100.0)	208 (97.7)	0.841	67 (98.5)	99 (97.1)	42 (97.7)	208 (97.7)	0.825	10 (83.3)	193 (98.5)	203 (97.6)	0.019	1 (20.0)		4 (80.0)
		mutated	5 (2.7)		3.453 (1.074-11.100, p=0.0375)	3.449 (0.934-12.733, p=0.0632)	3 (4.5)	1 (1.3)	1 (1.4)	5 (2.3)		1 (3.4)	2 (2.8)	2 (2.3)	0 (0.0)	5 (2.3)		1 (1.5)	3 (2.9)	1 (2.3)	5 (2.3)		2 (16.7)	3 (1.5)	5 (2.4)
nHM CRPS4	Total N (%)						39 (31.5)	26 (21.0)	59 (47.6)	124		7 (5.6)	32 (25.8)	64 (51.6)	21 (16.9)	124		41 (33.1)	51 (41.1)	32 (25.8)	124		26 (21.0)	98 (79.0)	124
	APC	wild-type	37 (29.8)	OS	-	-	17 (43.6)	8 (30.8)	12 (20.3)	37 (29.8)	0.048	1 (14.3)	10 (31.2)	19 (29.7)	7 (33.3)	37 (29.8)	0.81	13 (31.7)	18 (35.3)	6 (18.8)	37 (29.8)	0.263	15 (57.7)	22 (22.4)	37 (29.8)	0.001	25 (28.7)			61 (70.1)	1 (1.1)
		mutated	87 (70.2)		0.559 (0.320-0.979, p=0.0418)	0.425 (0.213-0.847, p=0.0150)	22 (56.4)	18 (69.2)	47 (79.7)	87 (70.2)		6 (85.7)	22 (68.8)	45 (70.3)	14 (66.7)	87 (70.2)		28 (68.3)	33 (64.7)	26 (81.2)	87 (70.2)		11 (42.3)	76 (77.6)	87 (70.2)
	BRAF	wild-type	106 (85.5)		-	-	28 (71.8)	25 (96.2)	53 (89.8)	106 (85.5)	0.01	7 (100.0)	28 (87.5)	56 (87.5)	15 (71.4)	106 (85.5)	0.183	36 (87.8)	39 (76.5)	31 (96.9)	106 (85.5)	0.032	16 (61.5)	90 (91.8)	106 (85.5)	<0.001			18 (100.0)
		mutated	18 (14.5)		3.005 (1.594-5.666, p=0.0007)	2.483 (1.207-5.108, p=0.0135)	11 (28.2)	1 (3.8)	6 (10.2)	18 (14.5)		0 (0.0)	4 (12.5)	8 (12.5)	6 (28.6)	18 (14.5)		5 (12.2)	12 (23.5)	1 (3.1)	18 (14.5)		10 (38.5)	8 (8.2)	18 (14.5)
	ZFP36L2	wild-type	117 (94.4)		-	-	38 (97.4)	23 (88.5)	56 (94.9)	117 (94.4)	0.297	7 (100.0)	30 (93.8)	61 (95.3)	19 (90.5)	117 (94.4)	0.766	40 (97.6)	48 (94.1)	29 (90.6)	117 (94.4)	0.442	25 (96.2)	92 (93.9)	117 (94.4)	1	7 (100.0)
		mutated	7 (5.6)		2.854 (1.129-7.213, p=0.0266)	2.246 (0.825-6.113, p=0.1132)	1 (2.6)	3 (11.5)	3 (5.1)	7 (5.6)		0 (0.0)	2 (6.2)	3 (4.7)	2 (9.5)	7 (5.6)		1 (2.4)	3 (5.9)	3 (9.4)	7 (5.6)		1 (3.8)	6 (6.1)	7 (5.6)
	ZFP36L2	wild-type	98 (95.1)	RFS	-	-	38 (97.4)	23 (88.5)	56 (94.9)	117 (94.4)	0.297	7 (100.0)	30 (93.8)	61 (95.3)	19 (90.5)	117 (94.4)	0.766	40 (97.6)	48 (94.1)	29 (90.6)	117 (94.4)	0.442	25 (96.2)	92 (93.9)	117 (94.4)	1	7 (100.0)
		mutated	5 (4.9)		3.857 (1.367-10.882, p=0.0108)	3.672 (1.173-11.494, p=0.0255)	1 (2.6)	3 (11.5)	3 (5.1)	7 (5.6)		0 (0.0)	2 (6.2)	3 (4.7)	2 (9.5)	7 (5.6)		1 (2.4)	3 (5.9)	3 (9.4)	7 (5.6)		1 (3.8)	6 (6.1)	7 (5.6)
nHM CMS2	Total N (%)						80 (28.4)	110 (39.0)	92 (32.6)	282		43 (15.2)	97 (34.4)	107 (37.9)	35 (12.4)	282		97 (34.4)	123 (43.6)	62 (22.0)	282		18 (6.5)	259 (93.5)	277
	ATM	wild-type	265 (94.0)	OS	-	-	74 (92.5)	107 (97.3)	84 (91.3)	265 (94.0)	0.167	41 (95.3)	94 (96.9)	100 (93.5)	30 (85.7)	265 (94.0)	0.117	91 (93.8)	116 (94.3)	58 (93.5)	265 (94.0)	0.976	18 (100.0)	243 (93.8)	261 (94.2)	0.573	4 (23.5)		12 (70.6)	1 (5.9)
		mutated	17 (6.0)		2.871 (1.479-5.575, p=0.0018)	2.605 (1.253-5.412, p=0.0103)	6 (7.5)	3 (2.7)	8 (8.7)	17 (6.0)		2 (4.7)	3 (3.1)	7 (6.5)	5 (14.3)	17 (6.0)		6 (6.2)	7 (5.7)	4 (6.5)	17 (6.0)		0 (0.0)	16 (6.2)	16 (5.8)
	PIK3CA	wild-type	243 (86.2)		-	-	62 (77.5)	99 (90.0)	82 (89.1)	243 (86.2)	0.029	35 (81.4)	83 (85.6)	94 (87.9)	31 (88.6)	243 (86.2)	0.735	86 (88.7)	109 (88.6)	48 (77.4)	243 (86.2)	0.078	18 (100.0)	220 (84.9)	238 (85.9)	0.154	1 (2.6)	2 (5.1)	36 (92.3)
		mutated	39 (13.8)		1.835 (1.075-3.134, p=0.0262)	2.248 (1.266-3.991, p=0.0057)	18 (22.5)	11 (10.0)	10 (10.9)	39 (13.8)		8 (18.6)	14 (14.4)	13 (12.1)	4 (11.4)	39 (13.8)		11 (11.3)	14 (11.4)	14 (22.6)	39 (13.8)		0 (0.0)	39 (15.1)	39 (14.1)
	SLC12A2	wild-type	276 (97.9)		-	-	78 (97.5)	108 (98.2)	90 (97.8)	276 (97.9)	0.949	43 (100.0)	94 (96.9)	106 (99.1)	33 (94.3)	276 (97.9)	0.235	96 (99.0)	120 (97.6)	60 (96.8)	276 (97.9)	0.614	17 (94.4)	254 (98.1)	271 (97.8)	0.854	2 (33.3)	2 (33.3)		1 (16.7)	1 (16.7)
		mutated	6 (2.1)		3.014 (1.102-8.239, p=0.0316)	1.195 (0.387-3.685, p=0.7569)	2 (2.5)	2 (1.8)	2 (2.2)	6 (2.1)		0 (0.0)	3 (3.1)	1 (0.9)	2 (5.7)	6 (2.1)		1 (1.0)	3 (2.4)	2 (3.2)	6 (2.1)		1 (5.6)	5 (1.9)	6 (2.2)
	TBP	wild-type	277 (98.2)		-	-	78 (97.5)	108 (98.2)	91 (98.9)	277 (98.2)	0.782	43 (100.0)	96 (99.0)	104 (97.2)	34 (97.1)	277 (98.2)	0.578	97 (100.0)	120 (97.6)	60 (96.8)	277 (98.2)	0.245	18 (100.0)	254 (98.1)	272 (98.2)	1	2 (40.0)	1 (20.0)	2 (40.0)
		mutated	5 (1.8)		3.749 (1.367-10.278, p=0.0102)	2.649 (0.930-7.545, p=0.0682)	2 (2.5)	2 (1.8)	1 (1.1)	5 (1.8)		0 (0.0)	1 (1.0)	3 (2.8)	1 (2.9)	5 (1.8)		0 (0.0)	3 (2.4)	2 (3.2)	5 (1.8)		0 (0.0)	5 (1.9)	5 (1.8)
	TCF7L2	wild-type	251 (89.0)		-	-	74 (92.5)	96 (87.3)	81 (88.0)	251 (89.0)	0.491	39 (90.7)	90 (92.8)	90 (84.1)	32 (91.4)	251 (89.0)	0.224	79 (81.4)	113 (91.9)	59 (95.2)	251 (89.0)	0.011	16 (88.9)	231 (89.2)	247 (89.2)	1	11 (35.5)	1 (3.2)	12 (38.7)	2 (6.5)	4 (12.9)	1 (3.2)
		mutated	31 (11.0)		0.282 (0.089-0.894, p=0.0315)	0.415 (0.129-1.332, p=0.1394)	6 (7.5)	14 (12.7)	11 (12.0)	31 (11.0)		4 (9.3)	7 (7.2)	17 (15.9)	3 (8.6)	31 (11.0)		18 (18.6)	10 (8.1)	3 (4.8)	31 (11.0)		2 (11.1)	28 (10.8)	30 (10.8)
	ATM	wild-type	235 (95.1)	RFS	-	-	74 (92.5)	107 (97.3)	84 (91.3)	265 (94.0)	0.167	41 (95.3)	94 (96.9)	100 (93.5)	30 (85.7)	265 (94.0)	0.117	91 (93.8)	116 (94.3)	58 (93.5)	265 (94.0)	0.976	18 (100.0)	243 (93.8)	261 (94.2)	0.573	4 (23.5)		12 (70.6)	1 (5.9)
		mutated	12 (4.9)		2.530 (1.092-5.858, p=0.0303)	2.774 (1.160-6.636, p=0.0218)	6 (7.5)	3 (2.7)	8 (8.7)	17 (6.0)		2 (4.7)	3 (3.1)	7 (6.5)	5 (14.3)	17 (6.0)		6 (6.2)	7 (5.7)	4 (6.5)	17 (6.0)		0 (0.0)	16 (6.2)	16 (5.8)
	TCF7L2	wild-type	219 (88.7)		-	-	74 (92.5)	96 (87.3)	81 (88.0)	251 (89.0)	0.491	39 (90.7)	90 (92.8)	90 (84.1)	32 (91.4)	251 (89.0)	0.224	79 (81.4)	113 (91.9)	59 (95.2)	251 (89.0)	0.011	16 (88.9)	231 (89.2)	247 (89.2)	1	11 (35.5)	1 (3.2)	12 (38.7)	2 (6.5)	4 (12.9)	1 (3.2)
		mutated	28 (11.3)		0.205 (0.050-0.838, p=0.0274)	0.270 (0.065-1.122, p=0.0715)	6 (7.5)	14 (12.7)	11 (12.0)	31 (11.0)		4 (9.3)	7 (7.2)	17 (15.9)	3 (8.6)	31 (11.0)		18 (18.6)	10 (8.1)	3 (4.8)	31 (11.0)		2 (11.1)	28 (10.8)	30 (10.8)
nHM CMS3	Total N (%)						56 (45.5)	27 (22.0)	40 (32.5)	123		26 (21.1)	33 (26.8)	55 (44.7)	9 (7.3)	123		32 (26.0)	58 (47.2)	33 (26.8)	123		19 (15.6)	103 (84.4)	122
	ELF3	wild-type	117 (95.1)	OS	-	-	53 (94.6)	27 (100.0)	37 (92.5)	117 (95.1)	0.367	25 (96.2)	32 (97.0)	53 (96.4)	7 (77.8)	117 (95.1)	0.097	32 (100.0)	54 (93.1)	31 (93.9)	117 (95.1)	0.325	16 (84.2)	100 (97.1)	116 (95.1)	0.071	3 (50.0)		2 (33.3)	1 (16.7)
		mutated	6 (4.9)		3.856 (1.365-10.894, p=0.0109)	1.773 (0.541-5.811, p=0.3446)	3 (5.4)	0 (0.0)	3 (7.5)	6 (4.9)		1 (3.8)	1 (3.0)	2 (3.6)	2 (22.2)	6 (4.9)		0 (0.0)	4 (6.9)	2 (6.1)	6 (4.9)		3 (15.8)	3 (2.9)	6 (4.9)
nHM CMS4	Total N (%)						92 (37.1)	68 (27.4)	88 (35.5)	248		17 (6.9)	83 (33.5)	113 (45.6)	35 (14.1)	248		81 (32.7)	112 (45.2)	55 (22.2)	248		43 (17.3)	205 (82.7)	248
	APC	wild-type	55 (22.2)	OS	-	-	28 (30.4)	14 (20.6)	13 (14.8)	55 (22.2)	0.038	1 (5.9)	20 (24.1)	24 (21.2)	10 (28.6)	55 (22.2)	0.298	18 (22.2)	30 (26.8)	7 (12.7)	55 (22.2)	0.121	17 (39.5)	38 (18.5)	55 (22.2)	0.005	54 (28.0)		2 (1.0)	136 (70.5)	1 (0.5)
		mutated	193 (77.8)		0.438 (0.277-0.693, p=0.0004)	0.435 (0.266-0.712, p=0.0009)	64 (69.6)	54 (79.4)	75 (85.2)	193 (77.8)		16 (94.1)	63 (75.9)	89 (78.8)	25 (71.4)	193 (77.8)		63 (77.8)	82 (73.2)	48 (87.3)	193 (77.8)		26 (60.5)	167 (81.5)	193 (77.8)
	BRAF	wild-type	220 (88.7)		-	-	72 (78.3)	66 (97.1)	82 (93.2)	220 (88.7)	<0.001	17 (100.0)	79 (95.2)	101 (89.4)	23 (65.7)	220 (88.7)	<0.001	72 (88.9)	97 (86.6)	51 (92.7)	220 (88.7)	0.501	29 (67.4)	191 (93.2)	220 (88.7)	<0.001			28 (100.0)
		mutated	28 (11.3)		3.403 (2.009-5.764, p<0.0001)	1.920 (1.078-3.421, p=0.0268)	20 (21.7)	2 (2.9)	6 (6.8)	28 (11.3)		0 (0.0)	4 (4.8)	12 (10.6)	12 (34.3)	28 (11.3)		9 (11.1)	15 (13.4)	4 (7.3)	28 (11.3)		14 (32.6)	14 (6.8)	28 (11.3)
	RNF43	wild-type	237 (95.6)		-	-	84 (91.3)	65 (95.6)	88 (100.0)	237 (95.6)	0.018	17 (100.0)	79 (95.2)	110 (97.3)	31 (88.6)	237 (95.6)	0.127	77 (95.1)	107 (95.5)	53 (96.4)	237 (95.6)	0.936	38 (88.4)	199 (97.1)	237 (95.6)	0.035	5 (45.5)		3 (27.3)	3 (27.3)
		mutated	11 (4.4)		3.213 (1.474-7.003, p=0.0033)	2.379 (1.024-5.530, p=0.0439)	8 (8.7)	3 (4.4)	0 (0.0)	11 (4.4)		0 (0.0)	4 (4.8)	3 (2.7)	4 (11.4)	11 (4.4)		4 (4.9)	5 (4.5)	2 (3.6)	11 (4.4)		5 (11.6)	6 (2.9)	11 (4.4)
	ZFP36L2	wild-type	235 (94.8)		-	-	88 (95.7)	64 (94.1)	83 (94.3)	235 (94.8)	0.888	16 (94.1)	78 (94.0)	109 (96.5)	32 (91.4)	235 (94.8)	0.669	78 (96.3)	106 (94.6)	51 (92.7)	235 (94.8)	0.655	41 (95.3)	194 (94.6)	235 (94.8)	1	11 (84.6)		1 (7.7)	1 (7.7)
		mutated	13 (5.2)		2.442 (1.176-5.071, p=0.0167)	1.697 (0.787-3.662, p=0.1773)	4 (4.3)	4 (5.9)	5 (5.7)	13 (5.2)		1 (5.9)	5 (6.0)	4 (3.5)	3 (8.6)	13 (5.2)		3 (3.7)	6 (5.4)	4 (7.3)	13 (5.2)		2 (4.7)	11 (5.4)	13 (5.2)
	APC	wild-type	45 (21.1)	RFS	-	-	28 (30.4)	14 (20.6)	13 (14.8)	55 (22.2)	0.038	1 (5.9)	20 (24.1)	24 (21.2)	10 (28.6)	55 (22.2)	0.298	18 (22.2)	30 (26.8)	7 (12.7)	55 (22.2)	0.121	17 (39.5)	38 (18.5)	55 (22.2)	0.005	54 (28.0)		2 (1.0)	136 (70.5)	1 (0.5)
		mutated	168 (78.9)		0.522 (0.305-0.893, p=0.0177)	0.518 (0.298-0.900, p=0.0195)	64 (69.6)	54 (79.4)	75 (85.2)	193 (77.8)		16 (94.1)	63 (75.9)	89 (78.8)	25 (71.4)	193 (77.8)		63 (77.8)	82 (73.2)	48 (87.3)	193 (77.8)		26 (60.5)	167 (81.5)	193 (77.8)
	BRAF	wild-type	197 (92.5)		-	-	72 (78.3)	66 (97.1)	82 (93.2)	220 (88.7)	<0.001	17 (100.0)	79 (95.2)	101 (89.4)	23 (65.7)	220 (88.7)	<0.001	72 (88.9)	97 (86.6)	51 (92.7)	220 (88.7)	0.501	29 (67.4)	191 (93.2)	220 (88.7)	<0.001			28 (100.0)
		mutated	16 (7.5)		2.642 (1.255-5.559, p=0.0105)	2.210 (1.018-4.801, p=0.0451)	20 (21.7)	2 (2.9)	6 (6.8)	28 (11.3)		0 (0.0)	4 (4.8)	12 (10.6)	12 (34.3)	28 (11.3)		9 (11.1)	15 (13.4)	4 (7.3)	28 (11.3)		14 (32.6)	14 (6.8)	28 (11.3)
	ZFP36L2	wild-type	203 (95.3)		-	-	88 (95.7)	64 (94.1)	83 (94.3)	235 (94.8)	0.888	16 (94.1)	78 (94.0)	109 (96.5)	32 (91.4)	235 (94.8)	0.669	78 (96.3)	106 (94.6)	51 (92.7)	235 (94.8)	0.655	41 (95.3)	194 (94.6)	235 (94.8)	1	11 (84.6)		1 (7.7)	1 (7.7)
		mutated	10 (4.7)		3.261 (1.485-7.164, p=0.0032)	3.237 (1.404-7.462, p=0.0058)	4 (4.3)	4 (5.9)	5 (5.7)	13 (5.2)		1 (5.9)	5 (6.0)	4 (3.5)	3 (8.6)	13 (5.2)		3 (3.7)	6 (5.4)	4 (7.3)	13 (5.2)		2 (4.7)	11 (5.4)	13 (5.2)
