# Supplementary material for: Prognostic genome and transcriptome signatures in colorectal cancers
Source: Nature. 2024 Aug 7;633(8028):137–46. doi: 10.1038/s41586-024-07769-3 (PMC11374687; doi:10.1038/s41586-024-07769-3)
Supplement: Supplementary file 3 — Supplementary Tables 1–4, 7–16 and 18–30. [file 41586_2024_7769_MOESM3_ESM.zip › Supplementary_Table_19.xlsx]

## Sheet: Sheet1
Supplementary Table 19. Survival analyses of mitochondrial DNA mutations.
Hypermutation Status	Gene	Survival	Mutated Tumours	Wildtype Tumours		Univariable Cox regression				Multivariable Cox regression
						HR	95% CI	P		HR	95% CI	P
Hypermutated	MT-ATP6	OS	16	219		1.22	0.49-3.04	0.674		1.58	0.61-4.08	0.345
	MT-ATP6	RFS	15	206		1.13	0.41-3.14	0.815		1.44	0.50-4.11	0.499
	MT-CO1	OS	70	165		0.88	0.50-1.54	0.647		0.83	0.46-1.49	0.531
	MT-CO1	RFS	69	152		1.06	0.59-1.92	0.842		0.91	0.50-1.67	0.764
	MT-CO2	OS	19	216		1.98	0.94-4.16	0.073		1.49	0.69-3.20	0.312
	MT-CO2	RFS	17	204		1.42	0.56-3.57	0.457		1.11	0.42-2.93	0.837
	MT-CO3	OS	35	200		1.77	0.97-3.22	0.061		1.97	1.03-3.74	0.039
	MT-CO3	RFS	33	188		1.78	0.93-3.40	0.081		2.27	1.15-4.50	0.019
	MT-CYB	OS	65	170		1.47	0.87-2.48	0.146		1.13	0.64-1.99	0.664
	MT-CYB	RFS	59	162		1.41	0.79-2.51	0.24		1.33	0.74-2.38	0.34
	MT-DLOOP	OS	136	99		1.36	0.80-2.29	0.254		1.18	0.68-2.04	0.556
	MT-DLOOP	RFS	126	95		1.16	0.66-2.02	0.607		1.16	0.66-2.06	0.602
	MT-ND1	OS	55	180		1.08	0.60-1.93	0.801		1.34	0.73-2.44	0.345
	MT-ND1	RFS	52	169		1.13	0.60-2.12	0.707		1.23	0.65-2.33	0.528
	MT-ND2	OS	48	187		1.4	0.79-2.48	0.244		1.37	0.76-2.48	0.296
	MT-ND2	RFS	46	175		1.12	0.59-2.14	0.731		0.94	0.48-1.86	0.87
	MT-ND3	OS	21	214		1.37	0.63-3.02	0.429		1.46	0.65-3.28	0.364
	MT-ND3	RFS	19	202		1.28	0.51-3.23	0.601		1.72	0.65-4.55	0.274
	MT-ND4	OS	76	159		1.16	0.69-1.96	0.569		0.85	0.48-1.48	0.559
	MT-ND4	RFS	68	153		0.87	0.48-1.60	0.663		0.84	0.45-1.55	0.575
	MT-ND4L	OS	18	217		1.31	0.56-3.04	0.531		1.03	0.43-2.44	0.955
	MT-ND4L	RFS	15	206		0.81	0.25-2.59	0.719		0.93	0.28-3.08	0.905
	MT-ND5	OS	89	146		1.02	0.61-1.70	0.944		1.05	0.62-1.78	0.845
	MT-ND5	RFS	84	137		0.84	0.47-1.49	0.552		0.89	0.50-1.61	0.711
	MT-ND6	OS	20	215		0.95	0.38-2.37	0.909		0.93	0.35-2.48	0.892
	MT-ND6	RFS	18	203		0.94	0.34-2.61	0.903		1.3	0.46-3.70	0.625
	MT-RNR1	OS	41	194		1.14	0.61-2.14	0.683		1.18	0.61-2.27	0.628
	MT-RNR1	RFS	39	182		0.61	0.26-1.43	0.254		0.57	0.24-1.36	0.207
	MT-RNR2	OS	66	169		1.28	0.75-2.18	0.368		1.29	0.74-2.25	0.365
	MT-RNR2	RFS	62	159		1.5	0.85-2.67	0.164		1.61	0.88-2.93	0.121
	MT-TT	OS	12	223		1.38	0.50-3.82	0.53		1.42	0.51-3.97	0.507
	MT-TT	RFS	11	210		1.2	0.37-3.86	0.756		1.37	0.41-4.54	0.604
Non-Hypermutated	MT-ATP6	OS	69	722		0.92	0.59-1.43	0.7		0.82	0.52-1.29	0.398
	MT-ATP6	RFS	63	630		0.97	0.61-1.56	0.908		0.86	0.54-1.38	0.533
	MT-ATP8	OS	26	765		0.55	0.23-1.34	0.189		0.52	0.22-1.27	0.153
	MT-ATP8	RFS	21	672		0.27	0.07-1.09	0.066		0.25	0.06-1.03	0.054
	MT-CO1	OS	228	563		0.97	0.74-1.27	0.811		0.93	0.71-1.23	0.634
	MT-CO1	RFS	196	497		1.03	0.77-1.38	0.856		1.02	0.76-1.37	0.914
	MT-CO2	OS	100	691		1.03	0.71-1.48	0.876		0.88	0.61-1.28	0.518
	MT-CO2	RFS	85	608		0.96	0.63-1.46	0.845		0.95	0.62-1.44	0.8
	MT-CO3	OS	141	650		1.03	0.75-1.42	0.843		1.19	0.86-1.64	0.292
	MT-CO3	RFS	127	566		1.32	0.96-1.82	0.086		1.31	0.95-1.81	0.102
	MT-CYB	OS	190	601		0.67	0.49-0.92	0.014		0.59	0.43-0.82	0.001
	MT-CYB	RFS	166	527		0.7	0.50-0.99	0.045		0.67	0.47-0.94	0.022
	MT-DLOOP	OS	375	416		1.29	1.01-1.65	0.041		1.22	0.95-1.56	0.123
	MT-DLOOP	RFS	325	368		1.2	0.92-1.56	0.186		1.16	0.89-1.52	0.266
	MT-ND1	OS	191	600		0.85	0.63-1.15	0.287		1	0.74-1.36	0.976
	MT-ND1	RFS	172	521		0.91	0.66-1.25	0.543		1	0.72-1.38	0.985
	MT-ND2	OS	162	629		0.9	0.66-1.23	0.522		0.92	0.67-1.26	0.608
	MT-ND2	RFS	141	552		0.77	0.54-1.09	0.141		0.76	0.54-1.09	0.139
	MT-ND3	OS	75	716		0.87	0.56-1.34	0.519		0.89	0.57-1.39	0.612
	MT-ND3	RFS	68	625		1.09	0.71-1.68	0.688		1.03	0.66-1.59	0.899
	MT-ND4	OS	249	542		1.06	0.81-1.37	0.683		0.95	0.73-1.24	0.704
	MT-ND4	RFS	218	475		1.06	0.80-1.41	0.701		1.02	0.77-1.36	0.898
	MT-ND4L	OS	45	746		0.91	0.52-1.59	0.741		0.97	0.55-1.70	0.913
	MT-ND4L	RFS	38	655		0.81	0.41-1.57	0.524		0.96	0.49-1.88	0.901
	MT-ND5	OS	348	443		0.95	0.74-1.22	0.672		0.95	0.74-1.22	0.704
	MT-ND5	RFS	309	384		0.9	0.69-1.18	0.44		0.87	0.66-1.14	0.297
	MT-ND6	OS	75	716		1.02	0.67-1.55	0.927		1.21	0.79-1.85	0.382
	MT-ND6	RFS	68	625		0.92	0.58-1.46	0.736		0.97	0.61-1.54	0.898
	MT-RNR1	OS	163	628		1.03	0.76-1.39	0.859		0.9	0.66-1.22	0.481
	MT-RNR1	RFS	139	554		0.92	0.66-1.30	0.65		0.94	0.67-1.32	0.733
	MT-RNR2	OS	260	531		0.94	0.72-1.22	0.621		0.8	0.61-1.05	0.107
	MT-RNR2	RFS	228	465		1.05	0.79-1.40	0.719		1.05	0.79-1.40	0.714
	MT-TA	OS	14	777		0.38	0.10-1.55	0.178		0.34	0.08-1.37	0.129
	MT-TA	RFS	11	682		0.8	0.25-2.49	0.696		1.04	0.33-3.29	0.942
	MT-TC	OS	10	781		0.6	0.15-2.40	0.468		0.61	0.15-2.47	0.49
	MT-TC	RFS	8	685		0.78	0.19-3.14	0.728		0.73	0.18-2.93	0.652
	MT-TD	OS	8	783		0.36	0.05-2.54	0.304		0.28	0.04-1.99	0.202
	MT-TD	RFS	8	685		0.82	0.20-3.31	0.783		0.55	0.13-2.25	0.405
	MT-TE	OS	15	776		1.63	0.77-3.46	0.2		1.25	0.58-2.66	0.57
	MT-TE	RFS	13	680		1.29	0.53-3.13	0.574		0.86	0.35-2.11	0.749
	MT-TF	OS	8	783		1.19	0.38-3.71	0.766		2.48	0.78-7.91	0.124
	MT-TG	OS	9	782		1.07	0.34-3.34	0.906		0.86	0.28-2.71	0.802
	MT-TI	OS	19	772		0.74	0.31-1.80	0.514		1.01	0.41-2.48	0.978
	MT-TI	RFS	19	674		0.9	0.40-2.02	0.797		1	0.44-2.26	0.996
	MT-TL1	OS	8	783		1.12	0.36-3.51	0.841		1.17	0.37-3.68	0.795
	MT-TL1	RFS	6	687		0.43	0.06-3.08	0.403		0.45	0.06-3.26	0.433
	MT-TL2	OS	16	775		0.55	0.18-1.71	0.301		0.58	0.19-1.83	0.354
	MT-TL2	RFS	16	677		1.36	0.61-3.07	0.455		1.16	0.52-2.63	0.714
	MT-TM	OS	24	767		1.45	0.79-2.65	0.231		1.28	0.69-2.35	0.435
	MT-TM	RFS	22	671		1.28	0.66-2.49	0.472		1.1	0.56-2.16	0.772
	MT-TN	OS	9	782		0.29	0.04-2.07	0.217		0.26	0.04-1.88	0.182
	MT-TN	RFS	9	684		0.28	0.04-2.03	0.21		0.23	0.03-1.66	0.145
	MT-TP	OS	16	775		1.29	0.57-2.89	0.543		1.62	0.71-3.67	0.248
	MT-TP	RFS	15	678		1.42	0.58-3.44	0.441		1.33	0.54-3.24	0.534
	MT-TQ	OS	8	783		0.32	0.05-2.30	0.26		0.58	0.08-4.22	0.594
	MT-TQ	RFS	8	685		0.35	0.05-2.49	0.293		0.55	0.08-3.94	0.55
	MT-TS1	OS	21	770		1.21	0.60-2.46	0.589		1.28	0.63-2.60	0.499
	MT-TS1	RFS	18	675		1.43	0.71-2.90	0.322		1.5	0.73-3.07	0.27
	MT-TT	OS	14	777		1.58	0.75-3.36	0.23		1.8	0.84-3.84	0.129
	MT-TT	RFS	13	680		1.24	0.51-3.00	0.64		1.19	0.49-2.89	0.706
	MT-TV	OS	29	762		0.62	0.27-1.38	0.241		0.7	0.31-1.60	0.4
	MT-TV	RFS	27	666		0.66	0.29-1.49	0.319		0.71	0.31-1.61	0.411
	MT-TW	OS	20	771		1.34	0.66-2.71	0.418		1.25	0.62-2.55	0.533
	MT-TW	RFS	18	675		1.4	0.69-2.83	0.352		1.36	0.67-2.77	0.396
	MT-TY	OS	10	781		0.27	0.04-1.89	0.186		0.26	0.04-1.84	0.176
	MT-TY	RFS	9	684		0.3	0.04-2.17	0.236		0.23	0.03-1.65	0.144
