# Supplementary material for: Prognostic genome and transcriptome signatures in colorectal cancers
Source: Nature. 2024 Aug 7;633(8028):137–46. doi: 10.1038/s41586-024-07769-3 (PMC11374687; doi:10.1038/s41586-024-07769-3)
Supplement: Supplementary file 3 — Supplementary Tables 1–4, 7–16 and 18–30. [file 41586_2024_7769_MOESM3_ESM.zip › Supplementary_Table_21.xlsx]

## Sheet: Sheet1
Supplementary Table 21. Survival analyses of mutations in non-coding elements.
Group	cCREs Element	Target	Survival Type	Tumours			Univariable Cox regression			Multivariable Cox regression
				Mutant	Wildtype		HR	P		HR	P
Non-hypermutated (nHM)	EH38E1681156	cCREs_CTCF-only	OS	29	792		1.07(0.569-2.014)	0.833		1.142(0.604-2.157)	0.683
	EH38E1857474	cCREs_DNase-only	OS	24	797		1.399(0.744-2.633)	0.297		0.79(0.402-1.554)	0.495
	EH38E2255922	cCREs_DNase-only	OS	13	808		1.027(0.382-2.757)	0.958		2.445(0.894-6.685)	0.082
	EH38E3583951	cCREs_DNase-only	OS	14	807		0.618(0.198-1.927)	0.407		0.872(0.278-2.735)	0.815
	EH38E3628913	cCREs_DNase-only	OS	19	802		1.781(0.916-3.463)	0.089		1.043(0.533-2.043)	0.902
	EH38E1563885	cCREs_CTCF-only	OS	25	796		0.852(0.402-1.805)	0.675		0.779(0.365-1.662)	0.518
	EH38E2477431	cCREs_CTCF-only	OS	14	807		0.925(0.344-2.483)	0.877		1.002(0.37-2.713)	0.997
	EH38E2497046	cCREs_CTCF-only	OS	8	813		0.356(0.05-2.537)	0.303		0.484(0.068-3.462)	0.469
	EH38E3343250	cCREs_CTCF-only	OS	31	790		1.035(0.55-1.946)	0.916		0.834(0.44-1.583)	0.579
	EH38E3282555	cCREs_dELS	OS	10	811		0.575(0.143-2.31)	0.435		0.544(0.135-2.201)	0.393
	EH38E3240463	cCREs_DNase-only	OS	15	806		0.718(0.267-1.928)	0.511		0.699(0.258-1.894)	0.482
	EH38E3757184	cCREs_DNase-only	OS	19	802		1.199(0.566-2.54)	0.636		1.13(0.528-2.417)	0.752
	EH38E3795891	cCREs_DNase-only	OS	9	812		1.045(0.335-3.26)	0.94		0.711(0.225-2.244)	0.56
	EH38E3938103	cCREs_DNase-only	OS	30	791		1.385(0.776-2.472)	0.27		1.666(0.925-3.001)	0.089
	EH38E2988425	cCREs_pELS	OS	7	814		0.888(0.221-3.568)	0.867		0.763(0.186-3.121)	0.706
	EH38E3221050	cCREs_pELS	OS	7	814		0(0-Inf)	0.989		0(0-Inf)	0.989
	EH38E2835747	cCREs_PLS	OS	7	814		0.814(0.203-3.273)	0.772		0.757(0.187-3.063)	0.696
	EH38E2863690	cCREs_PLS	OS	30	791		1.632(0.953-2.797)	0.074		1.39(0.81-2.386)	0.232
	EH38E2906455	cCREs_CTCF-only	OS	9	812		1.766(0.658-4.741)	0.259		2.106(0.776-5.715)	0.144
	EH38E1758798	cCREs_DNase-only	OS	18	803		0.701(0.261-1.881)	0.48		0.633(0.235-1.708)	0.367
	EH38E2114865	cCREs_DNase-only	OS	9	812		0.311(0.044-2.213)	0.243		0.37(0.052-2.657)	0.323
	EH38E2267002	cCREs_DNase-only	OS	17	804		1.569(0.74-3.324)	0.24		1.111(0.518-2.382)	0.787
	EH38E2365802	cCREs_DNase-only	OS	20	801		1.153(0.544-2.444)	0.71		0.683(0.319-1.462)	0.326
	EH38E3303609	cCREs_DNase-only	OS	11	810		0.532(0.132-2.137)	0.373		0.846(0.207-3.46)	0.816
	EH38E3417834	cCREs_DNase-only	OS	23	798		1.04(0.491-2.204)	0.919		1.273(0.598-2.712)	0.531
	EH38E3698210	cCREs_DNase-only	OS	9	812		0.316(0.044-2.252)	0.25		0.371(0.051-2.687)	0.326
	EH38E3302174	cCREs_pELS	OS	21	800		0.71(0.293-1.72)	0.448		0.792(0.325-1.93)	0.608
	EH38E2125936	cCREs_PLS	OS	13	808		0.667(0.214-2.081)	0.485		0.585(0.186-1.843)	0.36
	EH38E1578182	cCREs_CTCF-only	OS	18	803		0.672(0.25-1.804)	0.43		0.78(0.289-2.102)	0.623
	EH38E1630021	cCREs_CTCF-only	OS	26	795		0.519(0.214-1.257)	0.146		0.582(0.237-1.427)	0.237
	EH38E1687299	cCREs_CTCF-only	OS	21	800		0.669(0.276-1.621)	0.373		0.746(0.306-1.82)	0.52
	EH38E2949993	cCREs_CTCF-only	OS	12	809		0.799(0.256-2.494)	0.7		1.12(0.354-3.547)	0.847
	EH38E3011099	cCREs_CTCF-only	OS	14	807		0.874(0.326-2.347)	0.79		0.698(0.258-1.894)	0.481
	EH38E3432060	cCREs_CTCF-only	OS	17	804		1.832(0.906-3.703)	0.092		1.615(0.788-3.31)	0.19
	EH38E3711925	cCREs_CTCF-only	OS	54	767		0.929(0.56-1.54)	0.774		0.97(0.578-1.63)	0.91
	EH38E3834997	cCREs_CTCF-only	OS	22	799		0.84(0.374-1.888)	0.673		0.702(0.307-1.603)	0.401
	EH38E3839121	cCREs_DNase-H3K4me3	OS	30	791		1.165(0.637-2.13)	0.621		1.132(0.615-2.085)	0.69
	EH38E2703930	cCREs_DNase-only	OS	16	805		1.784(0.883-3.607)	0.107		1.526(0.747-3.117)	0.246
	EH38E3376198	cCREs_DNase-only	OS	18	803		0.647(0.241-1.737)	0.387		0.908(0.334-2.468)	0.849
	EH38E3581910	cCREs_DNase-only	OS	7	814		1.449(0.464-4.523)	0.523		1.104(0.351-3.468)	0.866
	EH38E2376351	cCREs_pELS	OS	18	803		1.058(0.471-2.376)	0.892		1.168(0.515-2.651)	0.71
	EH38E1749115	cCREs_CTCF-only	OS	14	807		0.888(0.331-2.384)	0.813		0.599(0.22-1.627)	0.314
	EH38E2294548	cCREs_CTCF-only	OS	27	794		0.753(0.355-1.595)	0.458		0.712(0.334-1.52)	0.38
	EH38E3181899	cCREs_CTCF-only	OS	15	806		0.6(0.192-1.873)	0.379		0.746(0.238-2.342)	0.616
	EH38E3786930	cCREs_CTCF-only	OS	32	789		1.011(0.537-1.902)	0.973		1.111(0.584-2.112)	0.749
	EH38E3889533	cCREs_CTCF-only	OS	11	810		0.817(0.262-2.549)	0.727		0.893(0.283-2.812)	0.846
	EH38E3047732	cCREs_dELS	OS	6	815		1.577(0.505-4.923)	0.433		1.916(0.597-6.152)	0.274
	EH38E3761592	cCREs_DNase-only	OS	16	805		0.976(0.403-2.364)	0.956		0.816(0.331-2.016)	0.66
	EH38E2438014	cCREs_pELS	OS	9	812		1.653(0.616-4.439)	0.318		1.989(0.734-5.392)	0.177
	EH38E3565303	cCREs_PLS	OS	10	811		0.951(0.305-2.967)	0.93		0.799(0.254-2.517)	0.702
	EH38E2846315	cCREs_dELS	OS	8	813		0.358(0.05-2.552)	0.305		0.462(0.064-3.304)	0.441
	EH38E2912140	cCREs_CTCF-only	OS	6	815		0(0-Inf)	0.99		0(0-Inf)	0.993
	EH38E2188213	cCREs_dELS	OS	13	808		0.207(0.029-1.475)	0.116		0.385(0.054-2.762)	0.343
	EH38E3055895	cCREs_dELS	OS	33	788		1.02(0.557-1.865)	0.95		1.254(0.68-2.312)	0.469
	EH38E3450261	cCREs_DNase-only	OS	28	793		1.259(0.688-2.303)	0.455		1.954(1.058-3.607)	0.032
	EH38E3578404	cCREs_DNase-only	OS	12	809		1.743(0.776-3.917)	0.178		0.767(0.334-1.762)	0.532
	EH38E2789314	cCREs_PLS	OS	7	814		0.91(0.226-3.658)	0.894		1.238(0.305-5.027)	0.766
	EH38E2841869	cCREs_dELS	OS	8	813		0.644(0.16-2.589)	0.535		1.01(0.247-4.132)	0.989
	EH38E3827653	cCREs_dELS	OS	12	809		0.751(0.241-2.343)	0.622		0.755(0.24-2.371)	0.63
	EH38E3842539	cCREs_DNase-only	OS	7	814		0.416(0.058-2.961)	0.381		0.507(0.07-3.655)	0.501
	EH38E2060249	cCREs_pELS	OS	7	814		0.848(0.211-3.407)	0.816		1.238(0.306-5.008)	0.765
	EH38E3499202	cCREs_pELS	OS	10	811		2.145(0.955-4.821)	0.065		1.435(0.583-3.534)	0.432
	EH38E1418218	cCREs_CTCF-only	OS	11	810		1.878(0.836-4.219)	0.127		3.139(1.383-7.121)	0.006
	EH38E2216580	cCREs_CTCF-only	OS	20	801		0.915(0.407-2.057)	0.831		0.834(0.369-1.884)	0.663
	EH38E2285558	cCREs_CTCF-only	OS	13	808		0(0-Inf)	0.991		0(0-Inf)	0.991
	EH38E2293785	cCREs_CTCF-only	OS	7	814		0.85(0.211-3.418)	0.819		1.463(0.358-5.968)	0.596
	EH38E2594377	cCREs_CTCF-only	OS	44	777		1.12(0.665-1.886)	0.67		1.402(0.826-2.38)	0.211
	EH38E2642063	cCREs_CTCF-only	OS	18	803		0.84(0.347-2.035)	0.699		0.911(0.373-2.224)	0.837
	EH38E2845365	cCREs_CTCF-only	OS	15	806		0.598(0.192-1.867)	0.376		0.875(0.276-2.769)	0.82
	EH38E2854848	cCREs_CTCF-only	OS	29	792		1.495(0.838-2.669)	0.173		1.331(0.735-2.412)	0.345
	EH38E2876471	cCREs_CTCF-only	OS	15	806		1.242(0.553-2.79)	0.6		1.467(0.645-3.335)	0.361
	EH38E3177888	cCREs_CTCF-only	OS	15	806		0.366(0.091-1.473)	0.157		0.314(0.077-1.273)	0.105
	EH38E3532690	cCREs_CTCF-only	OS	30	791		0.744(0.368-1.504)	0.41		0.789(0.388-1.607)	0.514
	EH38E3615819	cCREs_CTCF-only	OS	17	804		1.07(0.476-2.403)	0.871		1.107(0.489-2.506)	0.807
	EH38E3617661	cCREs_CTCF-only	OS	36	785		1.32(0.77-2.262)	0.312		2.012(1.163-3.481)	0.012
	EH38E3863446	cCREs_CTCF-only	OS	17	804		1.173(0.522-2.636)	0.699		1.159(0.511-2.629)	0.724
	EH38E1604576	cCREs_DNase-H3K4me3	OS	23	798		0.983(0.464-2.083)	0.964		1.238(0.579-2.647)	0.581
	EH38E3745580	cCREs_DNase-only	OS	11	810		1.191(0.444-3.197)	0.729		1.215(0.449-3.288)	0.701
	EH38E3764238	cCREs_DNase-only	OS	9	812		1.858(0.692-4.99)	0.219		1.313(0.479-3.599)	0.596
	EH38E3781451	cCREs_DNase-only	OS	21	800		1.004(0.474-2.127)	0.992		1.254(0.588-2.675)	0.558
	EH38E3940506	cCREs_DNase-only	OS	38	783		1.236(0.734-2.082)	0.425		1.014(0.598-1.721)	0.958
	EH38E3095474	cCREs_pELS	OS	7	814		1.345(0.431-4.198)	0.61		1.265(0.401-3.986)	0.689
	EH38E3218846	cCREs_CTCF-only	OS	10	811		1.533(0.633-3.716)	0.344		0.891(0.36-2.206)	0.803
	EH38E1873654	cCREs_dELS	OS	12	809		1.032(0.385-2.772)	0.95		0.98(0.362-2.652)	0.968
	EH38E2088242	cCREs_DNase-only	OS	14	807		1.438(0.64-3.23)	0.38		1.274(0.562-2.889)	0.562
	EH38E3157042	cCREs_DNase-only	OS	15	806		1.066(0.44-2.584)	0.887		0.816(0.335-1.987)	0.655
	EH38E3450313	cCREs_DNase-only	OS	48	773		0.943(0.56-1.589)	0.827		0.932(0.551-1.575)	0.792
	EH38E3472077	cCREs_DNase-only	OS	11	810		0.795(0.255-2.482)	0.693		1.201(0.379-3.808)	0.756
	EH38E1886436	cCREs_pELS	OS	22	799		1.319(0.678-2.564)	0.415		0.934(0.473-1.847)	0.845
	EH38E3269833	cCREs_CTCF-only	OS	12	809		1.834(0.816-4.122)	0.142		1.066(0.459-2.475)	0.882
	EH38E3293646	cCREs_CTCF-only	OS	10	811		1.679(0.693-4.069)	0.251		2.051(0.84-5.005)	0.115
	EH38E3779532	cCREs_dELS	OS	21	800		0.999(0.472-2.117)	0.998		0.641(0.299-1.373)	0.252
	EH38E2876954	cCREs_DNase-only	OS	11	810		2.082(0.927-4.679)	0.076		1.274(0.562-2.889)	0.562
	EH38E3131316	cCREs_DNase-only	OS	27	794		1.477(0.828-2.636)	0.187		1.313(0.728-2.369)	0.365
	EH38E3138537	cCREs_DNase-only	OS	8	813		3.259(1.449-7.329)	0.004		2.794(1.23-6.349)	0.014
	EH38E3398500	cCREs_DNase-only	OS	11	810		1.951(0.868-4.384)	0.106		1.674(0.728-3.851)	0.225
	EH38E2902137	cCREs_PLS	OS	23	798		1.731(0.946-3.166)	0.075		2.102(1.142-3.87)	0.017
	EH38E3689181	cCREs_CTCF-only	OS	19	802		1.233(0.582-2.614)	0.584		1.219(0.574-2.589)	0.607
	EH38E2643546	cCREs_DNase-only	OS	11	810		0.821(0.263-2.562)	0.734		0.528(0.166-1.686)	0.281
	EH38E2563798	cCREs_CTCF-only	OS	13	808		0.693(0.222-2.162)	0.527		0.675(0.214-2.127)	0.502
	EH38E1625166	cCREs_dELS	OS	10	811		0.903(0.289-2.817)	0.86		0.933(0.295-2.945)	0.905
	EH38E2377469	cCREs_CTCF-only	OS	16	805		1.21(0.538-2.718)	0.645		1.361(0.556-3.328)	0.5
	EH38E3716280	cCREs_CTCF-only	OS	59	762		1.201(0.769-1.877)	0.42		1.398(0.889-2.198)	0.147
	EH38E3399928	cCREs_dELS	OS	35	786		0.674(0.333-1.362)	0.272		0.65(0.32-1.319)	0.233
	EH38E2110147	cCREs_DNase-only	OS	14	807		1.18(0.487-2.86)	0.713		1.405(0.575-3.433)	0.456
	EH38E3074757	cCREs_DNase-only	OS	16	805		0.529(0.17-1.653)	0.274		0.526(0.168-1.652)	0.272
	EH38E3583954	cCREs_DNase-only	OS	38	783		1.055(0.604-1.842)	0.851		0.988(0.56-1.741)	0.966
	EH38E3583971	cCREs_DNase-only	OS	15	806		1.611(0.76-3.415)	0.213		1.765(0.825-3.775)	0.143
	EH38E1438859	cCREs_pELS	OS	12	809		1.442(0.595-3.494)	0.418		1.34(0.55-3.261)	0.519
	EH38E3181169	cCREs_PLS	OS	10	811		0.615(0.153-2.471)	0.493		0.387(0.095-1.573)	0.184
	EH38E3536977	cCREs_CTCF-only	OS	12	809		5.156(2.737-9.714)	0		4.231(2.191-8.173)	0
	EH38E3679740	cCREs_dELS	OS	48	773		1.249(0.774-2.016)	0.363		0.875(0.53-1.445)	0.603
	EH38E1870202	cCREs_DNase-only	OS	7	814		1.23(0.394-3.839)	0.721		1.135(0.359-3.591)	0.829
	EH38E2782332	cCREs_DNase-only	OS	7	814		1.864(0.694-5.005)	0.216		1.835(0.673-5.001)	0.236
	EH38E3045434	cCREs_DNase-only	OS	8	813		0.33(0.046-2.349)	0.268		0.176(0.024-1.265)	0.084
	EH38E3159030	cCREs_DNase-only	OS	14	807		0.624(0.2-1.949)	0.417		0.629(0.2-1.977)	0.428
	EH38E3357628	cCREs_DNase-only	OS	21	800		1.22(0.604-2.467)	0.579		1.344(0.66-2.733)	0.415
	EH38E3434452	cCREs_DNase-only	OS	25	796		0.994(0.492-2.009)	0.987		0.733(0.36-1.489)	0.39
	EH38E3881493	cCREs_PLS	OS	19	802		1.215(0.573-2.575)	0.611		1.082(0.508-2.306)	0.839
	EH38E3766022	cCREs_CTCF-only	OS	21	800		0.719(0.297-1.743)	0.466		1.105(0.453-2.698)	0.826
	EH38E3517498	cCREs_dELS	OS	6	815		0.492(0.069-3.508)	0.479		0(0-Inf)	0.991
	EH38E3792494	cCREs_dELS	OS	19	802		0.78(0.322-1.891)	0.583		0.589(0.241-1.439)	0.246
	EH38E3942394	cCREs_dELS	OS	6	815		0.446(0.063-3.179)	0.421		0.17(0.024-1.23)	0.079
	EH38E2245688	cCREs_DNase-only	OS	13	808		1.357(0.56-3.288)	0.499		1.631(0.668-3.984)	0.283
	EH38E2650862	cCREs_DNase-only	OS	13	808		1.02(0.38-2.738)	0.969		1.3(0.48-3.525)	0.606
	EH38E3785543	cCREs_DNase-only	OS	13	808		1.165(0.481-2.824)	0.735		1.225(0.502-2.993)	0.656
	EH38E3268066	cCREs_dELS	OS	7	814		0.758(0.188-3.045)	0.696		0.577(0.142-2.347)	0.443
	EH38E3345207	cCREs_DNase-only	OS	15	806		1.257(0.559-2.824)	0.58		1.827(0.807-4.138)	0.148
	EH38E3548034	cCREs_DNase-only	OS	33	788		0.866(0.445-1.683)	0.671		0.857(0.437-1.681)	0.653
	EH38E3882401	cCREs_DNase-only	OS	19	802		1.008(0.449-2.266)	0.984		0.985(0.434-2.237)	0.971
	EH38E2537791	cCREs_dELS	OS	14	807		1.153(0.476-2.795)	0.752		1.989(0.813-4.862)	0.132
	EH38E3355605	cCREs_dELS	OS	9	812		1.723(0.711-4.176)	0.228		1.403(0.574-3.425)	0.458
	EH38E0054869	cCREs_DNase-only	OS	14	807		0.392(0.098-1.577)	0.188		0.515(0.127-2.081)	0.352
	EH38E2139285,EH38E2139286	cCREs_DNase-only	OS	17	804		0.902(0.372-2.186)	0.82		0.61(0.245-1.518)	0.288
	EH38E2477004	cCREs_DNase-only	OS	12	809		1.338(0.552-3.243)	0.519		1.64(0.667-4.035)	0.281
	EH38E2884575	cCREs_DNase-only	OS	18	803		0.979(0.436-2.2)	0.96		1.006(0.414-2.445)	0.99
	EH38E3387394	cCREs_DNase-only	OS	11	810		1.209(0.45-3.247)	0.706		1.633(0.603-4.417)	0.334
	EH38E3786936	cCREs_DNase-only	OS	14	807		1.439(0.641-3.235)	0.378		1.359(0.597-3.093)	0.465
	EH38E3336780	cCREs_PLS	OS	24	797		1.595(0.872-2.917)	0.13		1.816(0.984-3.351)	0.056
	EH38E2958133	cCREs_CTCF-only	OS	19	802		2.593(1.417-4.744)	0.002		2.515(1.365-4.635)	0.003
	EH38E3229632	cCREs_CTCF-only	OS	9	812		1.744(0.649-4.682)	0.27		1.722(0.631-4.701)	0.289
	EH38E2845031	cCREs_dELS	OS	11	810		1.717(0.709-4.161)	0.231		0.835(0.337-2.068)	0.697
	EH38E2866739	cCREs_dELS	OS	14	807		1.213(0.501-2.939)	0.669		1.796(0.734-4.392)	0.2
	EH38E1632797	cCREs_DNase-only	OS	8	813		0.748(0.186-3.005)	0.682		1.443(0.356-5.849)	0.607
	EH38E2024009	cCREs_DNase-only	OS	16	805		1.048(0.432-2.538)	0.918		1.134(0.463-2.779)	0.784
	EH38E2880189	cCREs_DNase-only	OS	15	806		1.029(0.425-2.493)	0.95		1.088(0.446-2.654)	0.853
	EH38E2890782	cCREs_DNase-only	OS	15	806		1.523(0.719-3.227)	0.272		0.876(0.41-1.87)	0.732
	EH38E3376535	cCREs_DNase-only	OS	12	809		0.494(0.123-1.984)	0.32		1.094(0.269-4.453)	0.901
	EH38E3548991	cCREs_DNase-only	OS	8	813		0.804(0.2-3.23)	0.758		1.175(0.289-4.78)	0.822
	EH38E2472281	cCREs_DNase-H3K4me3	OS	17	804		1.408(0.665-2.984)	0.372		1.026(0.48-2.196)	0.947
	EH38E2000197	cCREs_CTCF-only	OS	15	806		2.054(1.016-4.153)	0.045		2.869(1.396-5.897)	0.004
	EH38E3600664	cCREs_CTCF-only	OS	8	813		1.301(0.417-4.059)	0.651		1.586(0.5-5.033)	0.434
	EH38E3834946	cCREs_CTCF-only	OS	14	807		1.542(0.686-3.465)	0.294		1.423(0.629-3.22)	0.396
	EH38E2286592	cCREs_DNase-H3K4me3	OS	11	810		0.823(0.264-2.569)	0.738		0.775(0.192-3.138)	0.721
	EH38E2473824	cCREs_DNase-only	OS	49	772		1.183(0.733-1.909)	0.492		1.243(0.766-2.017)	0.379
	EH38E3834944	cCREs_DNase-only	OS	45	776		1.179(0.711-1.954)	0.524		1.298(0.78-2.162)	0.316
	EH38E3279673	cCREs_pELS	OS	14	807		1.226(0.506-2.971)	0.652		1.609(0.654-3.96)	0.3
	EH38E1558548	cCREs_PLS	OS	17	804		1.714(0.848-3.464)	0.134		1.435(0.699-2.945)	0.325
	EH38E2447512	cCREs_PLS	OS	17	804		1.317(0.622-2.792)	0.472		0.722(0.333-1.568)	0.411
	EH38E3279929	cCREs_PLS	OS	9	812		1.19(0.381-3.715)	0.764		1.186(0.376-3.743)	0.771
	EH38E3001115	cCREs_CTCF-only	OS	8	813		2.645(1.091-6.414)	0.031		1.617(0.662-3.949)	0.291
	EH38E2835000	cCREs_DNase-only	OS	11	810		0.246(0.034-1.75)	0.161		0.222(0.031-1.594)	0.135
	EH38E3780792	cCREs_DNase-only	OS	10	811		0.901(0.289-2.813)	0.858		1.124(0.358-3.529)	0.841
	EH38E1667855	cCREs_CTCF-only	OS	29	792		1.212(0.663-2.217)	0.532		1.158(0.628-2.137)	0.638
	EH38E2032664	cCREs_CTCF-only	OS	11	810		2.324(1.034-5.222)	0.041		1.939(0.851-4.414)	0.115
	EH38E2285873	cCREs_CTCF-only	OS	8	813		0(0-Inf)	0.988		0(0-Inf)	0.991
	EH38E2418384	cCREs_CTCF-only	OS	16	805		1.59(0.75-3.369)	0.226		1.285(0.6-2.749)	0.519
	EH38E2472088	cCREs_CTCF-only	OS	28	793		1.379(0.754-2.522)	0.297		1.45(0.787-2.671)	0.234
	EH38E2747704	cCREs_CTCF-only	OS	16	805		0.976(0.403-2.365)	0.957		1.319(0.539-3.227)	0.544
	EH38E2781426	cCREs_CTCF-only	OS	10	811		0.947(0.303-2.955)	0.925		1.004(0.32-3.15)	0.994
	EH38E2842179	cCREs_CTCF-only	OS	11	810		1.255(0.468-3.371)	0.652		1.144(0.424-3.087)	0.79
	EH38E3450301	cCREs_CTCF-only	OS	34	787		1.281(0.718-2.286)	0.402		0.988(0.551-1.77)	0.967
	EH38E3614028	cCREs_CTCF-only	OS	10	811		1.612(0.6-4.328)	0.344		1.952(0.719-5.295)	0.189
	EH38E3834094	cCREs_CTCF-only	OS	12	809		0.48(0.119-1.93)	0.301		0.668(0.164-2.713)	0.572
	EH38E3924859	cCREs_CTCF-only	OS	11	810		2.483(1.172-5.263)	0.018		2.068(0.959-4.461)	0.064
	EH38E2401575	cCREs_DNase-H3K4me3	OS	14	807		0.383(0.095-1.54)	0.176		0.316(0.078-1.275)	0.106
	EH38E1620963	cCREs_DNase-only	OS	14	807		1.251(0.516-3.031)	0.62		0.747(0.303-1.842)	0.526
	EH38E1644933	cCREs_DNase-only	OS	12	809		0.771(0.247-2.405)	0.654		0.62(0.197-1.952)	0.414
	EH38E2760516	cCREs_DNase-only	OS	14	807		0.857(0.319-2.3)	0.759		0.499(0.158-1.571)	0.235
	EH38E3303611	cCREs_DNase-only	OS	14	807		0.616(0.197-1.923)	0.404		0.961(0.305-3.027)	0.946
	EH38E3647098	cCREs_DNase-only	OS	28	793		1.108(0.589-2.084)	0.751		1.174(0.62-2.221)	0.623
	EH38E3649272	cCREs_DNase-only	OS	17	804		0.922(0.381-2.235)	0.858		0.752(0.308-1.835)	0.531
	EH38E3011325	cCREs_PLS	OS	19	802		1.153(0.544-2.442)	0.711		1.101(0.514-2.357)	0.804
	EH38E1473734	cCREs_CTCF-only	OS	13	808		2.361(1.168-4.774)	0.017		1.29(0.629-2.648)	0.487
	EH38E1667733	cCREs_CTCF-only	OS	12	809		1.119(0.417-3.004)	0.824		1.118(0.413-3.026)	0.825
	EH38E3784364	cCREs_CTCF-only	OS	18	803		1.698(0.84-3.432)	0.141		2.415(1.183-4.929)	0.015
	EH38E1883466	cCREs_dELS	OS	7	814		0.926(0.23-3.723)	0.914		1.015(0.25-4.121)	0.984
	EH38E2662660	cCREs_DNase-only	OS	12	809		2.405(1.135-5.098)	0.022		3.446(1.604-7.404)	0.002
	EH38E3534694	cCREs_DNase-only	OS	7	814		1.51(0.484-4.712)	0.478		1.82(0.57-5.812)	0.312
	EH38E3776261	cCREs_PLS	OS	25	796		1.148(0.59-2.231)	0.685		1.179(0.604-2.3)	0.629
	EH38E2578970	cCREs_dELS	OS	8	813		2.345(0.968-5.682)	0.059		2.463(1.005-6.036)	0.049
	EH38E3722855	cCREs_DNase-only	OS	17	804		0.975(0.403-2.364)	0.956		1.039(0.424-2.545)	0.934
	EH38E3846586	cCREs_DNase-only	OS	13	808		1.975(0.932-4.186)	0.076		1.204(0.553-2.621)	0.64
	EH38E3196154	cCREs_dELS	OS	18	803		0.66(0.246-1.772)	0.41		0.586(0.215-1.597)	0.296
	EH38E2092515	cCREs_DNase-only	OS	9	812		1.058(0.339-3.301)	0.923		0.974(0.31-3.057)	0.964
	EH38E2970744	cCREs_DNase-only	OS	8	813		1.262(0.405-3.94)	0.688		1.122(0.354-3.559)	0.845
	EH38E3313641	cCREs_DNase-only	OS	15	806		0.757(0.282-2.032)	0.58		0.796(0.294-2.151)	0.652
	EH38E3622072	cCREs_DNase-only	OS	10	811		0.853(0.273-2.664)	0.785		0.92(0.292-2.9)	0.887
	EH38E3834948	cCREs_DNase-only	OS	57	764		0.84(0.507-1.393)	0.5		0.915(0.55-1.522)	0.732
	EH38E3424003	cCREs_DNase-only	OS	17	804		1.412(0.666-2.993)	0.368		1.726(0.808-3.69)	0.159
	EH38E2916604	cCREs_pELS	OS	7	814		2.232(0.831-5.995)	0.111		3.273(1.211-8.846)	0.019
	EH38E3506880	cCREs_pELS	OS	7	814		0.823(0.205-3.307)	0.783		0.99(0.244-4.014)	0.989
	EH38E3867727	cCREs_pELS	OS	10	811		1.294(0.482-3.475)	0.609		1.816(0.672-4.909)	0.24
	EH38E1474023	cCREs_CTCF-only	OS	25	796		1.074(0.531-2.171)	0.842		1.527(0.75-3.109)	0.244
	EH38E3706180	cCREs_CTCF-only	OS	9	812		1.569(0.584-4.212)	0.372		1.933(0.713-5.24)	0.195
	EH38E3764725	cCREs_pELS	OS	8	813		3.258(1.449-7.326)	0.004		1.667(0.729-3.813)	0.226
	EH38E3126408	cCREs_CTCF-only	OS	22	799		0.96(0.453-2.035)	0.916		1.231(0.576-2.628)	0.592
	EH38E3665152	cCREs_CTCF-only	OS	6	815		1.637(0.524-5.109)	0.396		1.809(0.575-5.691)	0.311
	EH38E3924279	cCREs_CTCF-only	OS	9	812		0.603(0.15-2.422)	0.476		0.421(0.104-1.698)	0.224
	EH38E1744567	cCREs_dELS	OS	8	813		1.264(0.405-3.946)	0.686		1.708(0.541-5.389)	0.361
	EH38E3292578	cCREs_DNase-H3K4me3	OS	15	806		1.298(0.578-2.916)	0.528		1.759(0.772-4.009)	0.179
	EH38E3092371	cCREs_DNase-only	OS	46	775		1.222(0.757-1.973)	0.411		1.31(0.803-2.137)	0.279
	EH38E3349640	cCREs_pELS	OS	11	810		1.134(0.422-3.045)	0.803		1.117(0.414-3.015)	0.828
	EH38E2961887	cCREs_PLS	OS	23	798		1.336(0.687-2.598)	0.393		1.04(0.532-2.033)	0.908
	EH38E3732989	cCREs_CTCF-only	OS	7	814		0.83(0.206-3.336)	0.793		1.169(0.288-4.742)	0.827
	EH38E3669391	cCREs_dELS	OS	12	809		1.35(0.557-3.272)	0.506		1.723(0.7-4.241)	0.236
	EH38E3217060	cCREs_DNase-only	OS	8	813		1.135(0.364-3.543)	0.827		1.029(0.327-3.239)	0.961
	EH38E3843232	cCREs_DNase-only	OS	6	815		1.132(0.282-4.55)	0.861		0.894(0.22-3.639)	0.876
	EH38E1830566	cCREs_DNase-only	OS	18	803		1.264(0.596-2.677)	0.542		1.111(0.522-2.364)	0.785
	EH38E3019536	cCREs_DNase-only	OS	15	806		1.994(0.986-4.031)	0.055		2.317(1.139-4.713)	0.02
	EH38E2717906	cCREs_pELS	OS	14	807		1.542(0.727-3.267)	0.259		1.754(0.821-3.746)	0.147
	EH38E3233517	cCREs_pELS	OS	30	791		1.527(0.875-2.668)	0.137		1.969(1.113-3.483)	0.02
	EH38E1501400	cCREs_PLS	OS	19	802		0.657(0.245-1.764)	0.405		0.618(0.229-1.669)	0.343
	EH38E3792440	cCREs_DNase-only	OS	10	811		0(0-Inf)	0.992		0(0-Inf)	0.989
	EH38E1898938	cCREs_PLS	OS	10	811		0.266(0.037-1.893)	0.186		0.146(0.02-1.053)	0.056
	EH38E3886003	cCREs_CTCF-only	OS	7	814		0.905(0.225-3.636)	0.888		1.219(0.299-4.969)	0.783
	EH38E3411663	cCREs_dELS	OS	8	813		0.787(0.196-3.165)	0.736		0.673(0.166-2.72)	0.578
	EH38E3197670	cCREs_DNase-only	OS	13	808		1.038(0.387-2.787)	0.941		0.988(0.313-3.112)	0.983
	EH38E3342087	cCREs_pELS	OS	16	805		1.03(0.425-2.497)	0.947		1.266(0.517-3.101)	0.605
	EH38E2786684	cCREs_PLS	OS	11	810		0.537(0.134-2.159)	0.381		0.601(0.148-2.447)	0.477
	EH38E3651465	cCREs_CTCF-only	OS	12	809		1.317(0.544-3.192)	0.542		1.845(0.756-4.507)	0.179
	EH38E3605744	cCREs_DNase-H3K4me3	OS	25	796		1.938(1.109-3.385)	0.02		1.96(1.115-3.443)	0.019
	EH38E1939704	cCREs_DNase-only	OS	16	805		1.769(0.875-3.575)	0.112		1.302(0.641-2.644)	0.466
	EH38E1370489	cCREs_CTCF-only	OS	15	806		1.048(0.432-2.539)	0.918		0.982(0.404-2.386)	0.968
	EH38E2991494	cCREs_CTCF-only	OS	12	809		0.227(0.032-1.621)	0.139		0.192(0.027-1.373)	0.1
	EH38E1331965	cCREs_DNase-only	OS	9	812		0.979(0.314-3.056)	0.971		1.191(0.379-3.747)	0.765
	EH38E3010461	cCREs_DNase-only	OS	9	812		1.338(0.498-3.591)	0.564		0.693(0.255-1.883)	0.472
	EH38E2489104	cCREs_DNase-only	OS	21	800		0.552(0.205-1.481)	0.238		0.598(0.221-1.615)	0.31
	EH38E2555303	cCREs_DNase-only	OS	12	809		1.027(0.383-2.758)	0.957		1.413(0.522-3.827)	0.497
	EH38E3140256	cCREs_DNase-only	OS	8	813		1.772(0.66-4.759)	0.256		2.099(0.776-5.674)	0.144
	EH38E2420966	cCREs_pELS	OS	9	812		1.015(0.325-3.167)	0.98		0.906(0.286-2.87)	0.867
	EH38E3610040	cCREs_PLS	OS	8	813		0.842(0.21-3.386)	0.809		0.611(0.151-2.481)	0.491
	EH38E1423022	cCREs_DNase-only	OS	10	811		2.095(0.864-5.076)	0.102		1.322(0.54-3.237)	0.542
	EH38E2154281	cCREs_DNase-only	OS	9	812		1.665(0.62-4.471)	0.312		1.211(0.447-3.278)	0.706
	EH38E3607770	cCREs_DNase-only	OS	9	812		2.206(0.982-4.957)	0.055		1.524(0.668-3.477)	0.317
	EH38E3738799	cCREs_pELS	OS	31	790		1.134(0.62-2.073)	0.684		0.865(0.466-1.604)	0.645
	EH38E1700901	cCREs_PLS	OS	30	791		0.594(0.264-1.335)	0.208		0.391(0.16-0.955)	0.039
	EH38E3015372	cCREs_PLS	OS	15	806		0.967(0.399-2.343)	0.941		1.033(0.423-2.525)	0.943
	EH38E3406859	cCREs_DNase-only	OS	9	812		0.666(0.166-2.679)	0.568		0.551(0.136-2.227)	0.403
	EH38E1542948	cCREs_pELS	OS	11	810		0.838(0.268-2.615)	0.761		0.972(0.307-3.077)	0.962
	EH38E3046704	cCREs_PLS	OS	17	804		1.352(0.638-2.864)	0.432		1.947(0.908-4.176)	0.087
	EH38E2319942	cCREs_CTCF-only	OS	6	815		0.999(0.249-4.017)	0.999		1.9(0.47-7.682)	0.368
	EH38E1341933	cCREs_pELS	OS	15	806		1.364(0.607-3.065)	0.452		1.533(0.677-3.471)	0.306
	EH38E2066512	cCREs_pELS	OS	8	813		1.766(0.658-4.742)	0.259		1.808(0.667-4.906)	0.245
	EH38E3290287	cCREs_pELS	OS	18	803		1.565(0.774-3.163)	0.213		1.247(0.605-2.57)	0.55
	EH38E3707338	cCREs_pELS	OS	9	812		1.04(0.333-3.245)	0.946		1.344(0.329-5.489)	0.681
	EH38E2993804	cCREs_dELS	OS	12	809		1.602(0.713-3.6)	0.254		1.399(0.615-3.182)	0.423
	EH38E3099601	cCREs_pELS	OS	10	811		1.353(0.504-3.634)	0.548		0.892(0.326-2.444)	0.824
	EH38E2071326	cCREs_CTCF-only	OS	10	811		1.474(0.549-3.956)	0.442		0.648(0.236-1.781)	0.4
	EH38E3105262	cCREs_dELS	OS	17	804		1.147(0.51-2.576)	0.74		0.64(0.261-1.57)	0.33
	EH38E3132063	cCREs_dELS	OS	10	811		0.262(0.037-1.866)	0.181		0.369(0.052-2.636)	0.32
	EH38E2446559	cCREs_DNase-only	OS	7	814		0.42(0.059-2.99)	0.386		0.338(0.047-2.432)	0.281
	EH38E2971703	cCREs_DNase-only	OS	6	815		0.435(0.061-3.101)	0.406		0.538(0.075-3.861)	0.537
	EH38E3312787	cCREs_DNase-only	OS	23	798		0.625(0.258-1.513)	0.297		0.398(0.163-0.97)	0.043
	EH38E3121541	cCREs_pELS	OS	13	808		0.205(0.029-1.464)	0.114		0.231(0.032-1.655)	0.145
	EH38E3763577	cCREs_pELS	OS	14	807		1.698(0.801-3.597)	0.167		1.762(0.777-3.999)	0.175
	EH38E2254778	cCREs_CTCF-only	OS	27	794		0.423(0.158-1.136)	0.088		0.637(0.236-1.722)	0.374
	EH38E2875845	cCREs_CTCF-only	OS	18	803		0.996(0.443-2.237)	0.991		0.862(0.381-1.948)	0.721
	EH38E3255907	cCREs_CTCF-only	OS	9	812		1.587(0.591-4.263)	0.359		2.377(0.879-6.423)	0.088
	EH38E3842319	cCREs_DNase-only	OS	13	808		1.741(0.775-3.911)	0.18		1.168(0.515-2.648)	0.711
	EH38E2776524	cCREs_CTCF-only	OS	13	808		0.425(0.106-1.707)	0.228		0.555(0.137-2.244)	0.409
	EH38E3922185	cCREs_CTCF-only	OS	12	809		0.255(0.036-1.82)	0.173		0.284(0.04-2.041)	0.211
	EH38E3618349	cCREs_DNase-only	OS	11	810		1.261(0.47-3.386)	0.645		1.526(0.564-4.127)	0.405
	EH38E3853014	cCREs_DNase-only	OS	11	810		1.163(0.433-3.121)	0.765		2.324(0.842-6.415)	0.104
	EH38E3712771	cCREs_pELS	OS	8	813		0.329(0.046-2.347)	0.268		0.173(0.024-1.247)	0.082
	EH38E1425394	cCREs_CTCF-only	OS	9	812		1.133(0.363-3.535)	0.83		1.619(0.512-5.124)	0.412
	EH38E2660258	cCREs_CTCF-only	OS	8	813		0.758(0.189-3.049)	0.697		0.427(0.104-1.752)	0.237
	EH38E3348013	cCREs_CTCF-only	OS	12	809		0.47(0.117-1.891)	0.288		0.619(0.153-2.498)	0.5
	EH38E3855290	cCREs_dELS	OS	12	809		0.996(0.371-2.675)	0.994		1.204(0.444-3.267)	0.716
	EH38E2123104	cCREs_CTCF-only	OS	15	806		1.018(0.42-2.466)	0.969		1.025(0.42-2.502)	0.957
	EH38E2565962	cCREs_CTCF-only	OS	14	807		0.624(0.2-1.948)	0.417		0.774(0.247-2.427)	0.661
	EH38E2654927	cCREs_CTCF-only	OS	18	803		1.104(0.491-2.48)	0.811		1.279(0.563-2.908)	0.557
	EH38E1326124	cCREs_DNase-only	OS	9	812		2.895(1.287-6.509)	0.01		2.825(1.239-6.443)	0.014
	EH38E1873069	cCREs_DNase-only	OS	8	813		1.413(0.526-3.793)	0.493		1.917(0.704-5.218)	0.203
	EH38E2165112	cCREs_DNase-only	OS	11	810		1.135(0.423-3.046)	0.802		1.133(0.418-3.071)	0.805
	EH38E3021181	cCREs_DNase-only	OS	8	813		1.632(0.608-4.382)	0.331		1.849(0.685-4.988)	0.225
	EH38E2742236	cCREs_CTCF-only	OS	7	814		0.931(0.232-3.744)	0.92		0.643(0.158-2.618)	0.537
	EH38E3085310,EH38E1701099	cCREs_dELS	OS	8	813		0.729(0.181-2.931)	0.656		1.089(0.266-4.454)	0.906
	EH38E3810548	cCREs_DNase-H3K4me3	OS	6	815		2.445(0.91-6.566)	0.076		3.303(1.21-9.015)	0.02
	EH38E2144302	cCREs_DNase-only	OS	6	815		1.046(0.26-4.206)	0.949		0.986(0.244-3.981)	0.984
	EH38E3392396	cCREs_DNase-only	OS	11	810		1.263(0.47-3.39)	0.643		1.014(0.371-2.768)	0.979
	EH38E3095106	cCREs_DNase-only	OS	17	804		0.644(0.24-1.73)	0.383		0.528(0.195-1.426)	0.208
	EH38E3569650	cCREs_dELS	OS	7	814		1.369(0.439-4.274)	0.588		1.438(0.457-4.53)	0.535
	EH38E2611085	cCREs_DNase-only	OS	7	814		0.377(0.053-2.687)	0.33		0.57(0.079-4.081)	0.575
	EH38E2843874	cCREs_DNase-only	OS	12	809		1.337(0.552-3.24)	0.52		1.251(0.513-3.049)	0.623
	EH38E2584699	cCREs_CTCF-only	OS	19	802		1.182(0.558-2.505)	0.662		0.804(0.37-1.744)	0.58
	EH38E3194516	cCREs_CTCF-only	OS	15	806		2.051(1.015-4.147)	0.045		1.87(0.916-3.82)	0.086
	EH38E3587463	cCREs_CTCF-only	OS	12	809		1.013(0.377-2.719)	0.98		1.846(0.676-5.047)	0.232
	EH38E2789761	cCREs_dELS	OS	14	807		0.59(0.189-1.841)	0.363		0.782(0.249-2.455)	0.673
	EH38E3858634	cCREs_DNase-only	OS	11	810		1.051(0.392-2.822)	0.921		1.165(0.43-3.157)	0.764
	EH38E3908310	cCREs_dELS	OS	11	810		0.238(0.033-1.699)	0.152		0.227(0.032-1.625)	0.14
	EH38E3943768	cCREs_dELS	OS	9	812		0.592(0.147-2.381)	0.461		0.619(0.151-2.529)	0.504
	EH38E2835734	cCREs_DNase-only	OS	7	814		0.416(0.058-2.968)	0.382		0.235(0.033-1.682)	0.149
	EH38E3520355	cCREs_DNase-only	OS	18	803		1.564(0.804-3.04)	0.188		1.493(0.761-2.928)	0.243
	EH38E3761886	cCREs_DNase-only	OS	10	811		0.567(0.141-2.278)	0.424		0.64(0.157-2.603)	0.533
	EH38E2646715	cCREs_CTCF-only	OS	8	813		0.771(0.192-3.098)	0.714		0.771(0.19-3.123)	0.715
	EH38E1860965	cCREs_pELS	OS	8	813		0.347(0.049-2.475)	0.291		0.391(0.054-2.814)	0.351
	EH38E1783373	cCREs_CTCF-only	OS	14	807		0.639(0.205-1.995)	0.441		0.612(0.195-1.922)	0.4
	EH38E2638634	cCREs_CTCF-only	OS	18	803		1.106(0.492-2.486)	0.806		1.134(0.5-2.571)	0.763
	EH38E3351008	cCREs_CTCF-only	OS	8	813		0.763(0.19-3.068)	0.703		0.372(0.091-1.518)	0.168
	EH38E2838399	cCREs_DNase-only	OS	10	811		1.211(0.451-3.252)	0.704		1.412(0.52-3.838)	0.499
	EH38E1817603	cCREs_PLS	OS	11	810		0.24(0.034-1.711)	0.154		0.165(0.023-1.187)	0.074
	EH38E3589915	cCREs_CTCF-only	OS	7	814		0.891(0.222-3.582)	0.871		0.502(0.124-2.031)	0.334
	EH38E3761570	cCREs_CTCF-only	OS	10	811		0.275(0.039-1.959)	0.197		0.298(0.042-2.132)	0.228
	EH38E1762507	cCREs_dELS	OS	8	813		1.386(0.444-4.324)	0.574		1.748(0.553-5.523)	0.341
	EH38E1668008	cCREs_DNase-only	OS	14	807		0.843(0.314-2.263)	0.734		0.664(0.212-2.084)	0.483
	EH38E2175202	cCREs_DNase-only	OS	10	811		0.954(0.306-2.978)	0.936		0.676(0.214-2.133)	0.504
	EH38E3535917	cCREs_DNase-only	OS	7	814		0.862(0.214-3.465)	0.834		0.852(0.21-3.453)	0.823
	EH38E2965006	cCREs_pELS	OS	8	813		0.772(0.192-3.105)	0.716		0.587(0.145-2.382)	0.456
	EH38E2246085	cCREs_CTCF-only	OS	12	809		0.717(0.23-2.236)	0.566		1.009(0.321-3.174)	0.987
	EH38E3151734	cCREs_CTCF-only	OS	6	815		0.442(0.062-3.148)	0.415		0.488(0.067-3.539)	0.478
	EH38E3054928	cCREs_dELS	OS	12	809		1.303(0.538-3.157)	0.558		1.169(0.48-2.848)	0.731
	EH38E3770182	cCREs_DNase-only	OS	23	798		1.826(1.023-3.258)	0.042		1.884(1.049-3.383)	0.034
	EH38E2493037	cCREs_CTCF-only	OS	8	813		0.733(0.182-2.946)	0.661		0.537(0.132-2.178)	0.384
	EH38E2662534	cCREs_dELS	OS	7	814		1.27(0.407-3.964)	0.68		1.453(0.461-4.577)	0.524
	EH38E2325392	cCREs_DNase-only	OS	12	809		0.489(0.122-1.966)	0.313		0.478(0.119-1.928)	0.3
	EH38E3057337	cCREs_DNase-only	OS	8	813		0.341(0.048-2.427)	0.282		0.25(0.035-1.802)	0.169
	EH38E3114572	cCREs_DNase-only	OS	12	809		1.085(0.404-2.913)	0.871		0.912(0.338-2.463)	0.856
	EH38E3324168	cCREs_dELS	OS	14	807		0.41(0.102-1.65)	0.21		0.6(0.149-2.42)	0.472
	EH38E2871713	cCREs_DNase-H3K4me3	OS	7	814		2.335(0.869-6.27)	0.092		0.541(0.194-1.505)	0.239
	EH38E3432360	cCREs_DNase-only	OS	13	808		0.425(0.106-1.707)	0.227		0.463(0.115-1.871)	0.28
	EH38E1473174	cCREs_CTCF-only	OS	12	809		0.934(0.348-2.508)	0.893		0.743(0.275-2.006)	0.557
	EH38E1696780	cCREs_CTCF-only	OS	15	806		1.326(0.59-2.979)	0.495		1.672(0.738-3.789)	0.218
	EH38E1610732	cCREs_DNase-only	OS	9	812		1.209(0.387-3.774)	0.743		1.129(0.358-3.553)	0.836
	EH38E3892332	cCREs_DNase-only	OS	10	811		0(0-Inf)	0.992		0(0-Inf)	0.992
	EH38E2081464	cCREs_pELS	OS	19	802		1.432(0.708-2.894)	0.317		1.207(0.588-2.477)	0.607
	EH38E3476688	cCREs_PLS	OS	14	807		0.187(0.026-1.332)	0.094		0.291(0.041-2.084)	0.219
	EH38E3124355	cCREs_DNase-only	OS	18	803		1.42(0.702-2.87)	0.329		1.224(0.601-2.49)	0.577
	EH38E1895682	cCREs_CTCF-only	OS	6	815		1.072(0.267-4.309)	0.922		2.082(0.511-8.487)	0.306
	EH38E2977417	cCREs_CTCF-only	OS	10	811		0.944(0.303-2.947)	0.921		0.724(0.23-2.275)	0.58
	EH38E2823440	cCREs_DNase-only	OS	11	810		0.803(0.257-2.507)	0.706		0.898(0.286-2.827)	0.855
	EH38E2979151	cCREs_DNase-only	OS	13	808		0.958(0.357-2.571)	0.932		0.857(0.316-2.323)	0.762
	EH38E3172502	cCREs_DNase-only	OS	14	807		1.056(0.436-2.56)	0.903		1.031(0.421-2.528)	0.946
	EH38E3416297	cCREs_CTCF-only	OS	6	815		1.842(0.59-5.749)	0.293		1.256(0.396-3.989)	0.699
	EH38E3758744	cCREs_DNase-only	OS	13	808		1.121(0.418-3.01)	0.82		1.2(0.442-3.255)	0.72
	EH38E2589203	cCREs_dELS	OS	8	813		0.358(0.05-2.551)	0.305		0.656(0.091-4.729)	0.676
	EH38E2135121	cCREs_DNase-only	OS	13	808		0.722(0.231-2.255)	0.575		1.02(0.325-3.205)	0.973
	EH38E1824756	cCREs_pELS	OS	7	814		0.875(0.218-3.516)	0.85		0.86(0.211-3.495)	0.833
	EH38E2666165	cCREs_pELS	OS	15	806		0.799(0.298-2.146)	0.656		1.026(0.377-2.791)	0.96
	EH38E1704232	cCREs_DNase-only	OS	11	810		0.241(0.034-1.719)	0.156		0.345(0.048-2.471)	0.289
	EH38E1595266	cCREs_CTCF-only	OS	8	813		1.406(0.45-4.388)	0.557		2.618(0.825-8.307)	0.102
	EH38E1971059	cCREs_DNase-only	OS	11	810		3.235(1.526-6.857)	0.002		3.488(1.615-7.533)	0.001
	EH38E2789883	cCREs_DNase-only	OS	12	809		2.493(1.176-5.284)	0.017		2.362(1.103-5.06)	0.027
	EH38E3811505	cCREs_dELS	OS	11	810		1.673(0.69-4.054)	0.254		1.493(0.61-3.653)	0.38
	EH38E1750856	cCREs_DNase-only	OS	6	815		1.894(0.607-5.914)	0.271		2.238(0.711-7.047)	0.169
	EH38E3219547	cCREs_DNase-only	OS	8	813		1.329(0.426-4.148)	0.624		2.541(0.8-8.073)	0.114
	EH38E3474347	cCREs_DNase-only	OS	13	808		1.229(0.507-2.979)	0.648		1.361(0.557-3.326)	0.5
	EH38E3870803	cCREs_DNase-only	OS	13	808		0.971(0.362-2.606)	0.953		1.358(0.5-3.689)	0.548
	EH38E2359820	cCREs_CTCF-only	OS	9	812		0.354(0.05-2.525)	0.3		0.502(0.07-3.616)	0.494
	EH38E3200420	cCREs_DNase-only	OS	9	812		1.202(0.385-3.752)	0.751		1.111(0.355-3.476)	0.856
	EH38E3270772	cCREs_DNase-only	OS	12	809		1.051(0.392-2.822)	0.921		1.438(0.531-3.891)	0.475
	EH38E3902341	cCREs_DNase-only	OS	19	802		1.889(1.004-3.555)	0.049		2.195(1.151-4.186)	0.017
	EH38E3203299	cCREs_dELS	OS	10	811		1.171(0.436-3.144)	0.754		2.295(0.832-6.328)	0.108
	EH38E3086446	cCREs_PLS	OS	10	811		1.872(0.773-4.536)	0.165		1.68(0.684-4.124)	0.257
	EH38E2078952	cCREs_CTCF-only	OS	7	814		0.933(0.232-3.75)	0.922		0.65(0.159-2.653)	0.548
	EH38E2541161	cCREs_CTCF-only	OS	14	807		1.431(0.637-3.216)	0.385		1.412(0.624-3.195)	0.407
	EH38E3134710	cCREs_CTCF-only	OS	8	813		0.371(0.052-2.642)	0.322		0.503(0.07-3.604)	0.494
	EH38E3638857	cCREs_CTCF-only	OS	8	813		1.113(0.357-3.474)	0.853		0.682(0.214-2.171)	0.517
	EH38E3901531	cCREs_CTCF-only	OS	21	800		1.625(0.864-3.058)	0.132		1.956(1.027-3.727)	0.041
	EH38E3483426	cCREs_DNase-only	OS	15	806		0.808(0.301-2.17)	0.673		1.043(0.384-2.831)	0.934
	EH38E3866243	cCREs_CTCF-only	OS	6	815		0.5(0.07-3.563)	0.489		0.665(0.092-4.781)	0.685
	EH38E1405063	cCREs_dELS	OS	11	810		1.212(0.451-3.253)	0.703		1.004(0.368-2.74)	0.994
	EH38E3017346	cCREs_pELS	OS	9	812		0.301(0.042-2.142)	0.23		0.38(0.053-2.723)	0.336
	EH38E1783770	cCREs_CTCF-only	OS	10	811		0.571(0.142-2.295)	0.43		0.507(0.125-2.058)	0.342
	EH38E2295422	cCREs_CTCF-only	OS	10	811		0.533(0.133-2.142)	0.375		0.699(0.173-2.826)	0.616
	EH38E3295367	cCREs_dELS	OS	11	810		0.544(0.135-2.185)	0.39		0.271(0.066-1.108)	0.069
	EH38E3775391	cCREs_DNase-only	OS	17	804		1.477(0.697-3.129)	0.309		1.347(0.626-2.897)	0.446
	EH38E3034436	cCREs_pELS	OS	8	813		0.759(0.189-3.052)	0.698		0.831(0.206-3.361)	0.795
	EH38E2224891	cCREs_DNase-only	OS	10	811		0.26(0.036-1.85)	0.178		0.204(0.028-1.476)	0.115
	EH38E2098732	cCREs_CTCF-only	OS	8	813		0.794(0.198-3.192)	0.745		0.941(0.232-3.817)	0.933
	EH38E3403581	cCREs_CTCF-only	OS	9	812		1.108(0.355-3.459)	0.859		1.679(0.532-5.297)	0.377
	EH38E3835574	cCREs_CTCF-only	OS	11	810		1.177(0.438-3.159)	0.747		1.238(0.458-3.341)	0.674
	EH38E2027280	cCREs_DNase-only	OS	11	810		1.173(0.437-3.149)	0.752		1.414(0.519-3.854)	0.498
	EH38E2095524	cCREs_DNase-only	OS	14	807		0.37(0.092-1.487)	0.161		0.481(0.119-1.944)	0.304
	EH38E2565598	cCREs_dELS	OS	10	811		0.848(0.272-2.648)	0.777		1.364(0.434-4.287)	0.595
	EH38E1714113	cCREs_DNase-only	OS	10	811		1.232(0.459-3.309)	0.678		1.82(0.671-4.938)	0.24
	EH38E2677820	cCREs_DNase-only	OS	6	815		1.113(0.277-4.474)	0.88		1.365(0.336-5.54)	0.663
	EH38E3649264	cCREs_pELS	OS	16	805		1.179(0.525-2.649)	0.69		1.732(0.764-3.928)	0.188
	EH38E3806915	cCREs_PLS	OS	8	813		2.859(1.179-6.932)	0.02		3.365(1.365-8.294)	0.008
	EH38E3733782	cCREs_CTCF-only	OS	13	808		0.648(0.208-2.022)	0.455		0.482(0.153-1.519)	0.213
	EH38E3733567	cCREs_DNase-only	OS	11	810		0.505(0.126-2.028)	0.335		0.878(0.217-3.56)	0.856
	EH38E2247181	cCREs_pELS	OS	14	807		0.859(0.32-2.306)	0.763		0.862(0.274-2.71)	0.8
	EH38E2559802	cCREs_DNase-only	OS	9	812		0(0-Inf)	0.992		0(0-Inf)	0.992
	EH38E2984454	cCREs_CTCF-only	OS	7	814		1.368(0.438-4.268)	0.59		2.222(0.699-7.057)	0.176
	EH38E2905191	cCREs_DNase-only	OS	9	812		1.59(0.592-4.269)	0.357		2.322(0.856-6.298)	0.098
	EH38E3698468	cCREs_DNase-only	OS	11	810		1.074(0.4-2.885)	0.887		1.028(0.38-2.784)	0.957
	EH38E2541377	cCREs_DNase-only	OS	8	813		0.723(0.18-2.906)	0.647		0.55(0.077-3.943)	0.552
	EH38E2377892	cCREs_DNase-only	OS	11	810		0.752(0.241-2.346)	0.623		0.529(0.13-2.142)	0.372
	EH38E3176578	cCREs_pELS	OS	7	814		0.39(0.055-2.781)	0.348		0.25(0.035-1.793)	0.168
	EH38E3942604	cCREs_CTCF-only	OS	16	805		1.205(0.536-2.707)	0.652		1.169(0.516-2.651)	0.708
	EH38E2103762	cCREs_DNase-only	OS	14	807		1.135(0.468-2.75)	0.779		1.259(0.516-3.074)	0.613
	EH38E3427300	cCREs_DNase-only	OS	8	813		0.343(0.048-2.443)	0.285		0.338(0.047-2.432)	0.281
	EH38E3563886	cCREs_DNase-only	OS	11	810		0.24(0.034-1.712)	0.155		0.442(0.062-3.17)	0.416
	EH38E3893296	cCREs_CTCF-only	OS	17	804		0.907(0.374-2.197)	0.829		1.238(0.502-3.052)	0.642
	EH38E2891033	cCREs_DNase-only	OS	9	812		1.333(0.496-3.578)	0.569		1.573(0.578-4.281)	0.375
	EH38E3785813	cCREs_dELS	OS	10	811		1.32(0.492-3.544)	0.581		1.018(0.375-2.764)	0.972
	EH38E2296068	cCREs_DNase-only	OS	15	806		1.714(0.809-3.632)	0.16		1.647(0.768-3.531)	0.2
	EH38E2894340	cCREs_DNase-only	OS	10	811		1.718(0.709-4.164)	0.231		1.441(0.587-3.538)	0.426
	EH38E2982108	cCREs_DNase-only	OS	13	808		1.744(0.776-3.918)	0.178		1.629(0.715-3.707)	0.245
	EH38E1840766	cCREs_pELS	OS	5	816		0.63(0.088-4.491)	0.645		0.573(0.079-4.144)	0.581
	EH38E2994631	cCREs_pELS	OS	12	809		0.474(0.118-1.907)	0.293		0.38(0.094-1.531)	0.174
	EH38E3003613	cCREs_CTCF-only	OS	7	814		2.742(1.021-7.363)	0.045		1.857(0.683-5.044)	0.225
	EH38E2510238	cCREs_CTCF-only	OS	10	811		1.327(0.494-3.562)	0.575		2.001(0.738-5.429)	0.173
	EH38E3457240	cCREs_CTCF-only	OS	7	814		0.807(0.201-3.243)	0.762		0.577(0.142-2.353)	0.443
	EH38E2757245	cCREs_dELS	OS	10	811		1.416(0.527-3.802)	0.49		1.958(0.718-5.339)	0.189
	EH38E3705286	cCREs_dELS	OS	9	812		0.647(0.161-2.601)	0.54		1.108(0.272-4.504)	0.886
	EH38E2861829	cCREs_pELS	OS	13	808		0.896(0.334-2.406)	0.828		1.027(0.379-2.781)	0.958
	EH38E2789638	cCREs_pELS	OS	14	807		1.393(0.62-3.129)	0.423		1.561(0.687-3.545)	0.287
	EH38E1633141	cCREs_CTCF-only	OS	8	813		1.367(0.438-4.267)	0.59		0.827(0.262-2.612)	0.746
	EH38E3436249	cCREs_DNase-only	OS	16	805		1.248(0.556-2.804)	0.591		0.906(0.399-2.06)	0.814
	EH38E2293664	cCREs_DNase-only	OS	32	789		0.977(0.519-1.839)	0.943		0.574(0.291-1.131)	0.109
	EH38E3328415	cCREs_DNase-only	OS	20	801		0.443(0.142-1.382)	0.161		0.292(0.092-0.921)	0.036
	EH38E3044185	cCREs_CTCF-only	OS	9	812		2.278(0.94-5.523)	0.068		1.286(0.519-3.186)	0.587
	EH38E2264187	cCREs_CTCF-only	OS	6	815		0.953(0.237-3.832)	0.946		0.64(0.158-2.588)	0.531
	EH38E1933733	cCREs_DNase-only	OS	10	811		1.334(0.497-3.583)	0.567		1.517(0.56-4.107)	0.412
	EH38E2809106	cCREs_DNase-only	OS	9	812		0.633(0.157-2.545)	0.519		0.525(0.13-2.116)	0.365
	EH38E3468596	cCREs_DNase-only	OS	14	807		0.194(0.027-1.384)	0.102		0.231(0.032-1.652)	0.144
	EH38E3756121	cCREs_DNase-only	OS	21	800		1.039(0.49-2.201)	0.921		1.518(0.707-3.258)	0.284
	EH38E2676595	cCREs_PLS	OS	12	809		0.451(0.112-1.813)	0.262		0.71(0.175-2.873)	0.631
	EH38E3802929	cCREs_CTCF-only	OS	13	808		1.532(0.682-3.442)	0.302		1.783(0.725-4.385)	0.208
	EH38E2334040	cCREs_DNase-only	OS	12	809		1.014(0.378-2.723)	0.978		1.427(0.523-3.892)	0.487
	EH38E3805679	cCREs_pELS	OS	12	809		1.087(0.405-2.918)	0.869		0.803(0.297-2.172)	0.665
	EH38E3477799	cCREs_DNase-H3K4me3	OS	9	812		1.688(0.629-4.531)	0.299		1.613(0.594-4.377)	0.348
	EH38E2724242	cCREs_DNase-only	OS	6	815		1.032(0.257-4.147)	0.965		1.24(0.306-5.019)	0.763
	EH38E3898079	cCREs_DNase-only	OS	9	812		0.627(0.156-2.52)	0.511		0.777(0.191-3.162)	0.725
	EH38E1617721	cCREs_DNase-only	OS	10	811		0.287(0.04-2.043)	0.212		0.234(0.032-1.694)	0.15
	EH38E3852076	cCREs_CTCF-only	OS	20	801		0.757(0.312-1.834)	0.537		0.939(0.383-2.302)	0.89
	EH38E3886486	cCREs_CTCF-only	OS	12	809		0.78(0.25-2.435)	0.669		1.121(0.357-3.515)	0.845
	EH38E3940677	cCREs_CTCF-only	OS	7	814		0.836(0.208-3.362)	0.801		1.068(0.263-4.341)	0.927
	EH38E3699442	cCREs_DNase-only	OS	11	810		1.281(0.477-3.439)	0.623		2.254(0.829-6.129)	0.111
	EH38E2836468	cCREs_DNase-only	OS	12	809		0.489(0.122-1.967)	0.314		0.512(0.126-2.078)	0.349
	EH38E3606070	cCREs_DNase-only	OS	13	808		0.692(0.222-2.159)	0.525		0.731(0.233-2.295)	0.592
	EH38E3163726	cCREs_dELS	OS	12	809		2.427(1.145-5.144)	0.021		3.016(1.327-6.856)	0.008
	EH38E3313558	cCREs_dELS	OS	7	814		0.414(0.058-2.95)	0.379		0.899(0.125-6.486)	0.916
	EH38E2350235	cCREs_CTCF-only	OS	8	813		0.784(0.195-3.15)	0.731		1.594(0.392-6.481)	0.515
	EH38E3472283	cCREs_CTCF-only	OS	8	813		1.803(0.671-4.84)	0.242		0.662(0.206-2.127)	0.489
	EH38E2471154	cCREs_DNase-only	OS	8	813		0.335(0.047-2.386)	0.275		0.235(0.033-1.685)	0.149
	EH38E1409146	cCREs_CTCF-only	OS	20	801		0.896(0.399-2.013)	0.79		1.251(0.553-2.827)	0.59
	EH38E1658365	cCREs_DNase-only	OS	6	815		0.443(0.062-3.156)	0.416		0.374(0.052-2.693)	0.329
	EH38E3216095	cCREs_DNase-only	OS	8	813		0.759(0.189-3.05)	0.697		1.24(0.305-5.033)	0.764
	EH38E3001416	cCREs_pELS	OS	11	810		0.241(0.034-1.72)	0.156		0.348(0.049-2.491)	0.293
	EH38E3383745	cCREs_DNase-only	OS	10	811		1.012(0.324-3.157)	0.984		1.527(0.486-4.8)	0.469
	EH38E1553413	cCREs_pELS	OS	9	812		1.684(0.627-4.521)	0.301		1.198(0.439-3.265)	0.725
	EH38E2281029	cCREs_CTCF-only	OS	11	810		2.3(1.024-5.168)	0.044		2.938(1.288-6.702)	0.01
	EH38E2732333	cCREs_DNase-only	OS	8	813		1.842(0.686-4.945)	0.225		1.768(0.651-4.802)	0.264
	EH38E3858928	cCREs_DNase-only	OS	6	815		1.097(0.273-4.408)	0.897		0.829(0.204-3.374)	0.793
	EH38E3522160	cCREs_dELS	OS	9	812		1.076(0.345-3.358)	0.9		1.124(0.356-3.552)	0.842
	EH38E2559348	cCREs_CTCF-only	OS	12	809		1.489(0.614-3.608)	0.378		0.959(0.39-2.361)	0.928
	EH38E1640213	cCREs_DNase-only	OS	9	812		0.579(0.144-2.329)	0.442		0.497(0.123-2.008)	0.327
	EH38E2664366	cCREs_dELS	OS	7	814		0.955(0.237-3.837)	0.948		1.525(0.375-6.203)	0.556
	EH38E3360584	cCREs_DNase-only	OS	7	814		0.9(0.224-3.617)	0.882		1.611(0.394-6.591)	0.507
	EH38E2909328	cCREs_dELS	OS	9	812		0.322(0.045-2.298)	0.259		0.397(0.055-2.854)	0.358
	EH38E3042042	cCREs_CTCF-only	OS	7	814		0(0-Inf)	0.989		0(0-Inf)	0.99
	EH38E2666839	cCREs_DNase-only	OS	11	810		1.148(0.428-3.083)	0.784		1.291(0.478-3.487)	0.614
	EH38E3290952	cCREs_pELS	OS	10	811		0.55(0.137-2.209)	0.399		0.332(0.082-1.355)	0.125
	EH38E3457235	cCREs_dELS	OS	16	805		0.965(0.398-2.339)	0.937		0.745(0.303-1.836)	0.523
	EH38E2837863	cCREs_dELS	OS	6	815		1.991(0.638-6.215)	0.236		2.582(0.82-8.133)	0.105
	EH38E3901615	cCREs_pELS	OS	14	807		0.898(0.335-2.411)	0.831		1.288(0.475-3.493)	0.618
	EH38E3739446	cCREs_DNase-only	OS	8	813		0.338(0.047-2.409)	0.279		0.321(0.045-2.295)	0.257
	EH38E2584087	cCREs_DNase-only	OS	8	813		0.355(0.05-2.528)	0.301		0.57(0.08-4.08)	0.575
	EH38E2897081	cCREs_DNase-only	OS	10	811		0.952(0.305-2.97)	0.932		1.082(0.34-3.437)	0.894
	EH38E3358633	cCREs_DNase-only	OS	9	812		1.025(0.328-3.199)	0.966		0.83(0.263-2.625)	0.751
	EH38E3563381	cCREs_DNase-only	OS	6	815		0(0-Inf)	0.99		0(0-Inf)	0.991
	EH38E2484612	cCREs_DNase-only	OS	14	807		0.824(0.307-2.211)	0.7		1.028(0.38-2.778)	0.957
	EH38E2898838	cCREs_DNase-only	OS	9	812		0.607(0.151-2.439)	0.481		0.833(0.205-3.381)	0.798
	EH38E3778581	cCREs_CTCF-only	OS	11	810		0.559(0.139-2.248)	0.413		0.904(0.224-3.659)	0.888
	EH38E2226935	cCREs_dELS	OS	8	813		0.686(0.171-2.758)	0.596		1.067(0.262-4.344)	0.928
	EH38E2871711	cCREs_DNase-only	OS	7	814		0.83(0.207-3.337)	0.793		0.956(0.236-3.863)	0.949
	EH38E3395936	cCREs_CTCF-only	OS	7	814		1.929(0.719-5.18)	0.192		2.034(0.747-5.537)	0.165
	EH38E3886403	cCREs_CTCF-only	OS	8	813		1.915(0.713-5.142)	0.197		1.793(0.662-4.858)	0.251
	EH38E3076254	cCREs_dELS	OS	10	811		0.918(0.294-2.866)	0.883		1.07(0.341-3.363)	0.908
	EH38E2836347	cCREs_PLS	OS	7	814		1.399(0.448-4.367)	0.563		0.844(0.267-2.67)	0.772
	EH38E3580474	cCREs_dELS	OS	8	813		2.836(1.169-6.877)	0.021		2.122(0.861-5.233)	0.102
	EH38E2087962	cCREs_pELS	OS	8	813		1.216(0.39-3.796)	0.736		1.094(0.347-3.449)	0.878
	EH38E3698595	cCREs_PLS	OS	15	806		0.84(0.313-2.254)	0.729		1.301(0.477-3.55)	0.607
	EH38E3368537	cCREs_CTCF-only	OS	7	814		0.432(0.061-3.075)	0.402		0.808(0.112-5.835)	0.833
	EH38E3271258	cCREs_dELS	OS	6	815		1.01(0.251-4.06)	0.989		0.892(0.218-3.65)	0.874
	EH38E3477956	cCREs_pELS	OS	13	808		1.162(0.48-2.817)	0.739		1.67(0.602-4.628)	0.324
	EH38E1573133	cCREs_CTCF-only	OS	8	813		2.07(0.771-5.559)	0.149		1.819(0.664-4.984)	0.245
	EH38E3238489	cCREs_dELS	OS	6	815		0.461(0.065-3.284)	0.439		0.702(0.097-5.064)	0.725
	EH38E3383868	cCREs_DNase-only	OS	8	813		0.791(0.197-3.179)	0.741		1.401(0.344-5.703)	0.638
	EH38E3513218	cCREs_DNase-only	OS	10	811		1.278(0.476-3.43)	0.627		0.837(0.309-2.267)	0.726
	EH38E2635849	cCREs_CTCF-only	OS	16	805		1.168(0.52-2.624)	0.707		1.148(0.508-2.593)	0.74
	EH38E2342809	cCREs_DNase-only	OS	8	813		0.692(0.172-2.782)	0.604		0.461(0.113-1.885)	0.281
	EH38E3161662	cCREs_DNase-only	OS	14	807		0.618(0.198-1.928)	0.407		1.196(0.377-3.796)	0.761
	EH38E3513676	cCREs_pELS	OS	6	815		1.096(0.273-4.404)	0.898		1.782(0.438-7.251)	0.42
	EH38E3301025	cCREs_dELS	OS	8	813		1.465(0.546-3.933)	0.449		2.165(0.789-5.936)	0.134
	EH38E3221912	cCREs_DNase-only	OS	13	808		0.643(0.206-2.007)	0.447		0.563(0.179-1.772)	0.326
	EH38E3308522	cCREs_CTCF-only	OS	6	815		0(0-Inf)	0.99		0(0-Inf)	0.993
	EH38E3744100	cCREs_CTCF-only	OS	8	813		1.622(0.604-4.355)	0.337		1.556(0.575-4.214)	0.384
	EH38E3287534	cCREs_dELS	OS	6	815		0.431(0.06-3.068)	0.4		0.338(0.047-2.423)	0.28
	EH38E3790771	cCREs_PLS	OS	9	812		1.479(0.551-3.97)	0.437		2.357(0.868-6.398)	0.093
	EH38E3780555	cCREs_dELS	OS	6	815		0(0-Inf)	0.99		0(0-Inf)	0.992
	EH38E3756123	cCREs_pELS	OS	6	815		2.707(1.008-7.269)	0.048		1.879(0.69-5.116)	0.217
	EH38E3046512	cCREs_dELS	OS	10	811		0.947(0.303-2.955)	0.925		0.736(0.234-2.317)	0.6
	EH38E1681156	cCREs_CTCF-only	RFS	26	695		1.154(0.592-2.249)	0.674		1.227(0.627-2.4)	0.55
	EH38E1857474	cCREs_DNase-only	RFS	21	700		1.52(0.78-2.963)	0.219		1.404(0.716-2.753)	0.323
	EH38E2255922	cCREs_DNase-only	RFS	13	708		0.878(0.281-2.743)	0.822		1.52(0.479-4.822)	0.477
	EH38E3583951	cCREs_DNase-only	RFS	14	707		0.659(0.211-2.059)	0.473		0.71(0.227-2.225)	0.557
	EH38E3628913	cCREs_DNase-only	RFS	15	706		1.917(0.946-3.884)	0.071		1.245(0.608-2.55)	0.549
	EH38E1563885	cCREs_CTCF-only	RFS	23	698		0.8(0.355-1.801)	0.59		0.67(0.296-1.514)	0.336
	EH38E2477431	cCREs_CTCF-only	RFS	12	709		0.781(0.25-2.44)	0.67		0.771(0.245-2.43)	0.658
	EH38E2497046	cCREs_CTCF-only	RFS	8	713		0.8(0.199-3.221)	0.754		0.837(0.207-3.384)	0.803
	EH38E3343250	cCREs_CTCF-only	RFS	26	695		1.185(0.608-2.31)	0.618		1.087(0.554-2.129)	0.809
	EH38E3282555	cCREs_dELS	RFS	10	711		1.402(0.522-3.771)	0.503		1.09(0.402-2.954)	0.865
	EH38E3240463	cCREs_DNase-only	RFS	15	706		0.976(0.402-2.37)	0.958		0.805(0.329-1.967)	0.633
	EH38E3757184	cCREs_DNase-only	RFS	18	703		1.456(0.685-3.092)	0.328		1.22(0.568-2.618)	0.61
	EH38E3795891	cCREs_DNase-only	RFS	6	715		1.016(0.252-4.087)	0.983		0.801(0.198-3.24)	0.756
	EH38E3938103	cCREs_DNase-only	RFS	28	693		1.605(0.897-2.872)	0.111		1.559(0.865-2.809)	0.14
	EH38E2988425	cCREs_pELS	RFS	6	715		0.454(0.064-3.238)	0.431		0.355(0.049-2.562)	0.304
	EH38E3221050	cCREs_pELS	RFS	7	714		0(0-Inf)	0.989		0(0-Inf)	0.99
	EH38E2835747	cCREs_PLS	RFS	6	715		0.5(0.07-3.567)	0.489		0.399(0.056-2.873)	0.362
	EH38E2863690	cCREs_PLS	RFS	24	697		1.176(0.58-2.382)	0.653		0.883(0.433-1.803)	0.733
	EH38E2906455	cCREs_CTCF-only	RFS	6	715		0.515(0.072-3.675)	0.508		0.59(0.082-4.257)	0.601
	EH38E1758798	cCREs_DNase-only	RFS	15	706		0.573(0.183-1.79)	0.338		0.496(0.157-1.567)	0.232
	EH38E2114865	cCREs_DNase-only	RFS	9	712		0.649(0.161-2.611)	0.543		0.642(0.158-2.605)	0.536
	EH38E2267002	cCREs_DNase-only	RFS	13	708		1.493(0.615-3.624)	0.376		1.239(0.507-3.031)	0.638
	EH38E2365802	cCREs_DNase-only	RFS	17	704		1.452(0.684-3.084)	0.331		1.152(0.538-2.467)	0.715
	EH38E3303609	cCREs_DNase-only	RFS	10	711		1.043(0.334-3.259)	0.942		1.776(0.552-5.715)	0.335
	EH38E3417834	cCREs_DNase-only	RFS	20	701		1.09(0.484-2.453)	0.835		1.44(0.633-3.277)	0.385
	EH38E3698210	cCREs_DNase-only	RFS	6	715		0.427(0.06-3.048)	0.396		0.723(0.1-5.224)	0.748
	EH38E3302174	cCREs_pELS	RFS	17	704		0.539(0.172-1.684)	0.288		0.739(0.234-2.33)	0.605
	EH38E2125936	cCREs_PLS	RFS	13	708		0.676(0.216-2.113)	0.501		0.584(0.186-1.838)	0.358
	EH38E1578182	cCREs_CTCF-only	RFS	15	706		1.106(0.456-2.684)	0.824		1.269(0.519-3.099)	0.602
	EH38E1630021	cCREs_CTCF-only	RFS	24	697		0.8(0.355-1.8)	0.589		0.789(0.348-1.791)	0.572
	EH38E1687299	cCREs_CTCF-only	RFS	20	701		0.757(0.312-1.836)	0.538		0.785(0.322-1.915)	0.595
	EH38E2949993	cCREs_CTCF-only	RFS	11	710		1.355(0.504-3.643)	0.547		1.684(0.608-4.66)	0.316
	EH38E3011099	cCREs_CTCF-only	RFS	11	710		1.219(0.453-3.277)	0.695		0.886(0.326-2.407)	0.812
	EH38E3432060	cCREs_CTCF-only	RFS	16	705		2.087(1.03-4.23)	0.041		1.475(0.718-3.031)	0.29
	EH38E3711925	cCREs_CTCF-only	RFS	51	670		1.158(0.706-1.9)	0.561		1.005(0.607-1.664)	0.985
	EH38E3834997	cCREs_CTCF-only	RFS	21	700		1.144(0.539-2.43)	0.726		1.017(0.474-2.182)	0.966
	EH38E3839121	cCREs_DNase-H3K4me3	RFS	26	695		0.994(0.49-2.013)	0.986		0.802(0.392-1.641)	0.547
	EH38E2703930	cCREs_DNase-only	RFS	12	709		2.371(1.116-5.034)	0.025		2.679(1.252-5.735)	0.011
	EH38E3376198	cCREs_DNase-only	RFS	18	703		1.116(0.496-2.511)	0.792		1.062(0.462-2.44)	0.888
	EH38E3581910	cCREs_DNase-only	RFS	5	716		1.346(0.335-5.419)	0.676		1.158(0.285-4.697)	0.837
	EH38E2376351	cCREs_pELS	RFS	18	703		1.554(0.767-3.15)	0.221		1.437(0.703-2.938)	0.32
	EH38E1749115	cCREs_CTCF-only	RFS	12	709		1.529(0.63-3.712)	0.348		1.558(0.635-3.823)	0.333
	EH38E2294548	cCREs_CTCF-only	RFS	24	697		1.26(0.646-2.455)	0.498		1.338(0.681-2.627)	0.398
	EH38E3181899	cCREs_CTCF-only	RFS	14	707		0.433(0.108-1.742)	0.238		0.53(0.131-2.142)	0.373
	EH38E3786930	cCREs_CTCF-only	RFS	28	693		1.103(0.566-2.149)	0.774		1.221(0.621-2.4)	0.563
	EH38E3889533	cCREs_CTCF-only	RFS	10	711		0.622(0.155-2.502)	0.504		0.563(0.139-2.281)	0.421
	EH38E3047732	cCREs_dELS	RFS	6	715		2.48(0.922-6.67)	0.072		2.066(0.743-5.743)	0.164
	EH38E3761592	cCREs_DNase-only	RFS	16	705		1.518(0.715-3.223)	0.277		1.038(0.478-2.254)	0.924
	EH38E2438014	cCREs_pELS	RFS	8	713		1.903(0.708-5.117)	0.202		2.203(0.814-5.965)	0.12
	EH38E3565303	cCREs_PLS	RFS	9	712		0.817(0.203-3.291)	0.776		0.63(0.156-2.549)	0.517
	EH38E2846315	cCREs_dELS	RFS	8	713		1.222(0.391-3.821)	0.73		1.154(0.367-3.627)	0.806
	EH38E2912140	cCREs_CTCF-only	RFS	6	715		0.497(0.07-3.542)	0.485		0.648(0.09-4.655)	0.666
	EH38E2188213	cCREs_dELS	RFS	13	708		0.197(0.028-1.407)	0.105		0.251(0.035-1.8)	0.169
	EH38E3055895	cCREs_dELS	RFS	32	689		1.363(0.778-2.387)	0.279		1.369(0.777-2.414)	0.277
	EH38E3450261	cCREs_DNase-only	RFS	26	695		0.876(0.412-1.86)	0.73		1.047(0.491-2.232)	0.905
	EH38E3578404	cCREs_DNase-only	RFS	9	712		2.032(0.837-4.934)	0.117		1.455(0.587-3.607)	0.418
	EH38E2789314	cCREs_PLS	RFS	6	715		1.03(0.256-4.147)	0.966		1.157(0.284-4.71)	0.839
	EH38E2841869	cCREs_dELS	RFS	8	713		0.34(0.048-2.427)	0.282		0.423(0.059-3.049)	0.393
	EH38E3827653	cCREs_dELS	RFS	11	710		0.907(0.29-2.834)	0.867		0.767(0.244-2.412)	0.65
	EH38E3842539	cCREs_DNase-only	RFS	6	715		0(0-Inf)	0.99		0(0-Inf)	0.99
	EH38E2060249	cCREs_pELS	RFS	7	714		0.855(0.212-3.44)	0.825		0.982(0.243-3.973)	0.98
	EH38E3499202	cCREs_pELS	RFS	7	714		1.838(0.684-4.943)	0.228		2.256(0.827-6.154)	0.112
	EH38E1418218	cCREs_CTCF-only	RFS	11	710		1.599(0.659-3.881)	0.3		1.874(0.77-4.561)	0.166
	EH38E2216580	cCREs_CTCF-only	RFS	19	702		1.259(0.593-2.673)	0.549		1.226(0.574-2.62)	0.598
	EH38E2285558	cCREs_CTCF-only	RFS	13	708		0(0-Inf)	0.991		0(0-Inf)	0.992
	EH38E2293785	cCREs_CTCF-only	RFS	7	714		0.807(0.2-3.246)	0.762		0.981(0.24-4.003)	0.978
	EH38E2594377	cCREs_CTCF-only	RFS	41	680		1.038(0.593-1.819)	0.895		1.028(0.584-1.808)	0.925
	EH38E2642063	cCREs_CTCF-only	RFS	16	705		0.745(0.277-2.002)	0.559		1.063(0.393-2.88)	0.904
	EH38E2845365	cCREs_CTCF-only	RFS	13	708		0.458(0.114-1.841)	0.271		0.626(0.154-2.546)	0.513
	EH38E2854848	cCREs_CTCF-only	RFS	24	697		1.248(0.616-2.528)	0.539		1.067(0.521-2.184)	0.86
	EH38E2876471	cCREs_CTCF-only	RFS	14	707		1.116(0.46-2.708)	0.809		1.295(0.527-3.183)	0.573
	EH38E3177888	cCREs_CTCF-only	RFS	14	707		0.562(0.18-1.757)	0.322		0.467(0.148-1.476)	0.195
	EH38E3532690	cCREs_CTCF-only	RFS	29	692		0.682(0.321-1.449)	0.32		0.671(0.314-1.431)	0.302
	EH38E3615819	cCREs_CTCF-only	RFS	15	706		0.833(0.31-2.239)	0.717		0.779(0.288-2.107)	0.623
	EH38E3617661	cCREs_CTCF-only	RFS	32	689		0.857(0.44-1.67)	0.65		1.085(0.553-2.13)	0.812
	EH38E3863446	cCREs_CTCF-only	RFS	17	704		1.476(0.695-3.134)	0.311		1.23(0.574-2.634)	0.594
	EH38E1604576	cCREs_DNase-H3K4me3	RFS	20	701		1.229(0.579-2.609)	0.592		1.172(0.548-2.508)	0.682
	EH38E3745580	cCREs_DNase-only	RFS	10	711		1.413(0.525-3.8)	0.494		1.401(0.518-3.793)	0.506
	EH38E3764238	cCREs_DNase-only	RFS	5	716		0.695(0.097-4.958)	0.717		2.309(0.318-16.782)	0.408
	EH38E3781451	cCREs_DNase-only	RFS	18	703		0.871(0.359-2.115)	0.761		1.038(0.425-2.534)	0.934
	EH38E3940506	cCREs_DNase-only	RFS	33	688		1.139(0.636-2.038)	0.662		0.953(0.528-1.718)	0.872
	EH38E3095474	cCREs_pELS	RFS	5	716		0.576(0.081-4.111)	0.583		0.726(0.101-5.196)	0.75
	EH38E3218846	cCREs_CTCF-only	RFS	9	712		1.438(0.535-3.866)	0.472		1.137(0.416-3.108)	0.802
	EH38E1873654	cCREs_dELS	RFS	10	711		0.64(0.159-2.574)	0.529		0.678(0.168-2.737)	0.585
	EH38E2088242	cCREs_DNase-only	RFS	11	710		1.499(0.618-3.639)	0.371		1.517(0.623-3.695)	0.359
	EH38E3157042	cCREs_DNase-only	RFS	13	708		1.239(0.51-3.006)	0.636		1.063(0.435-2.602)	0.893
	EH38E3450313	cCREs_DNase-only	RFS	43	678		1.017(0.58-1.781)	0.954		0.993(0.565-1.744)	0.979
	EH38E3472077	cCREs_DNase-only	RFS	11	710		1.597(0.658-3.877)	0.301		2.139(0.867-5.276)	0.099
	EH38E1886436	cCREs_pELS	RFS	20	701		1.72(0.882-3.352)	0.111		1.31(0.659-2.604)	0.441
	EH38E3269833	cCREs_CTCF-only	RFS	8	713		1.255(0.402-3.922)	0.696		1.896(0.599-5.996)	0.276
	EH38E3293646	cCREs_CTCF-only	RFS	10	711		1.499(0.558-4.031)	0.422		1.452(0.537-3.925)	0.462
	EH38E3779532	cCREs_dELS	RFS	19	702		0.984(0.437-2.215)	0.969		0.833(0.368-1.886)	0.661
	EH38E2876954	cCREs_DNase-only	RFS	9	712		3.977(1.869-8.46)	0		2.956(1.375-6.356)	0.006
	EH38E3131316	cCREs_DNase-only	RFS	23	698		1.029(0.485-2.186)	0.94		0.84(0.392-1.799)	0.654
	EH38E3138537	cCREs_DNase-only	RFS	6	715		3.807(1.567-9.25)	0.003		3.27(1.323-8.084)	0.01
	EH38E3398500	cCREs_DNase-only	RFS	9	712		1.557(0.579-4.188)	0.38		1.725(0.636-4.68)	0.284
	EH38E2902137	cCREs_PLS	RFS	21	700		1.73(0.917-3.262)	0.091		1.603(0.847-3.034)	0.147
	EH38E3689181	cCREs_CTCF-only	RFS	15	706		0.704(0.225-2.2)	0.546		0.64(0.203-2.013)	0.445
	EH38E2643546	cCREs_DNase-only	RFS	9	712		0.632(0.157-2.542)	0.518		0.939(0.231-3.818)	0.93
	EH38E2563798	cCREs_CTCF-only	RFS	11	710		0.849(0.272-2.654)	0.779		0.7(0.222-2.21)	0.543
	EH38E1625166	cCREs_dELS	RFS	8	713		0.756(0.188-3.041)	0.693		0.712(0.175-2.901)	0.635
	EH38E2377469	cCREs_CTCF-only	RFS	15	706		1.615(0.761-3.43)	0.212		1.485(0.655-3.365)	0.344
	EH38E3716280	cCREs_CTCF-only	RFS	57	664		1.242(0.784-1.967)	0.355		1.14(0.717-1.811)	0.58
	EH38E3399928	cCREs_dELS	RFS	31	690		0.476(0.196-1.156)	0.101		0.438(0.179-1.071)	0.07
	EH38E2110147	cCREs_DNase-only	RFS	12	709		1.05(0.39-2.823)	0.923		1.005(0.371-2.726)	0.992
	EH38E3074757	cCREs_DNase-only	RFS	14	707		0.608(0.194-1.899)	0.391		0.516(0.164-1.625)	0.258
	EH38E3583954	cCREs_DNase-only	RFS	35	686		1.24(0.708-2.172)	0.452		0.929(0.524-1.647)	0.801
	EH38E3583971	cCREs_DNase-only	RFS	15	706		1.629(0.724-3.667)	0.239		1.407(0.619-3.196)	0.415
	EH38E1438859	cCREs_pELS	RFS	11	710		1.494(0.616-3.627)	0.375		1.24(0.508-3.024)	0.637
	EH38E3181169	cCREs_PLS	RFS	8	713		0.846(0.21-3.404)	0.814		0.789(0.194-3.205)	0.741
	EH38E3536977	cCREs_CTCF-only	RFS	10	711		3.959(1.863-8.411)	0		3.729(1.719-8.089)	0.001
	EH38E3679740	cCREs_dELS	RFS	39	682		0.772(0.396-1.504)	0.446		0.796(0.407-1.556)	0.505
	EH38E1870202	cCREs_DNase-only	RFS	7	714		1.8(0.669-4.841)	0.244		1.628(0.598-4.429)	0.34
	EH38E2782332	cCREs_DNase-only	RFS	6	715		1.213(0.301-4.883)	0.786		1.279(0.315-5.191)	0.73
	EH38E3045434	cCREs_DNase-only	RFS	7	714		0.373(0.052-2.663)	0.326		0.426(0.059-3.053)	0.396
	EH38E3159030	cCREs_DNase-only	RFS	12	709		0.509(0.126-2.048)	0.342		0.561(0.139-2.264)	0.417
	EH38E3357628	cCREs_DNase-only	RFS	20	701		1.14(0.537-2.421)	0.733		1.06(0.498-2.257)	0.88
	EH38E3434452	cCREs_DNase-only	RFS	22	699		0.711(0.293-1.726)	0.451		0.539(0.22-1.318)	0.175
	EH38E3881493	cCREs_PLS	RFS	17	704		1.273(0.565-2.865)	0.561		1.154(0.508-2.62)	0.732
	EH38E3766022	cCREs_CTCF-only	RFS	21	700		1.4(0.691-2.837)	0.35		1.726(0.847-3.519)	0.133
	EH38E3517498	cCREs_dELS	RFS	5	716		0(0-Inf)	0.991		0(0-Inf)	0.991
	EH38E3792494	cCREs_dELS	RFS	15	706		0.54(0.173-1.688)	0.289		0.624(0.198-1.967)	0.421
	EH38E3942394	cCREs_dELS	RFS	5	716		1.986(0.635-6.206)	0.238		1.526(0.478-4.877)	0.476
	EH38E2245688	cCREs_DNase-only	RFS	11	710		1.011(0.323-3.159)	0.985		1.178(0.374-3.706)	0.78
	EH38E2650862	cCREs_DNase-only	RFS	12	709		1.052(0.391-2.828)	0.921		1.009(0.372-2.734)	0.987
	EH38E3785543	cCREs_DNase-only	RFS	12	709		1.342(0.553-3.258)	0.515		1.368(0.561-3.337)	0.491
	EH38E3268066	cCREs_dELS	RFS	6	715		1.098(0.273-4.421)	0.895		0.863(0.211-3.54)	0.838
	EH38E3345207	cCREs_DNase-only	RFS	14	707		1.142(0.471-2.772)	0.769		1.277(0.522-3.12)	0.592
	EH38E3548034	cCREs_DNase-only	RFS	27	694		0.531(0.219-1.29)	0.162		0.551(0.225-1.347)	0.191
	EH38E3882401	cCREs_DNase-only	RFS	16	705		0.836(0.311-2.247)	0.722		0.875(0.322-2.375)	0.793
	EH38E2537791	cCREs_dELS	RFS	14	707		1.631(0.724-3.671)	0.237		2.215(0.978-5.013)	0.056
	EH38E3355605	cCREs_dELS	RFS	7	714		1.274(0.408-3.982)	0.677		1.424(0.45-4.506)	0.547
	EH38E0054869	cCREs_DNase-only	RFS	14	707		0.637(0.204-1.992)	0.439		0.691(0.22-2.168)	0.526
	EH38E2139285,EH38E2139286	cCREs_DNase-only	RFS	13	708		0.931(0.346-2.503)	0.887		1.206(0.445-3.271)	0.712
	EH38E2477004	cCREs_DNase-only	RFS	12	709		1.931(0.857-4.35)	0.112		1.783(0.777-4.095)	0.173
	EH38E2884575	cCREs_DNase-only	RFS	16	705		0.916(0.377-2.223)	0.846		0.995(0.409-2.424)	0.992
	EH38E3387394	cCREs_DNase-only	RFS	10	711		0.952(0.305-2.975)	0.933		1.122(0.357-3.53)	0.844
	EH38E3786936	cCREs_DNase-only	RFS	14	707		1.747(0.775-3.936)	0.178		1.513(0.667-3.435)	0.322
	EH38E3336780	cCREs_PLS	RFS	21	700		1.156(0.545-2.455)	0.706		1.165(0.546-2.488)	0.693
	EH38E2958133	cCREs_CTCF-only	RFS	16	705		1.542(0.685-3.472)	0.295		1.385(0.612-3.132)	0.435
	EH38E3229632	cCREs_CTCF-only	RFS	7	714		1.103(0.274-4.439)	0.891		1.417(0.346-5.798)	0.628
	EH38E2845031	cCREs_dELS	RFS	8	713		1.286(0.411-4.018)	0.666		1.11(0.353-3.489)	0.858
	EH38E2866739	cCREs_dELS	RFS	13	708		1.086(0.404-2.919)	0.871		1.194(0.441-3.229)	0.727
	EH38E1632797	cCREs_DNase-only	RFS	8	713		0.736(0.183-2.961)	0.666		1.002(0.247-4.057)	0.998
	EH38E2024009	cCREs_DNase-only	RFS	16	705		1.097(0.452-2.662)	0.838		0.994(0.407-2.43)	0.99
	EH38E2880189	cCREs_DNase-only	RFS	13	708		1.384(0.57-3.36)	0.473		1.312(0.537-3.206)	0.551
	EH38E2890782	cCREs_DNase-only	RFS	12	709		1.471(0.606-3.571)	0.394		0.998(0.406-2.452)	0.997
	EH38E3376535	cCREs_DNase-only	RFS	11	710		0.634(0.158-2.554)	0.522		0.896(0.22-3.654)	0.878
	EH38E3548991	cCREs_DNase-only	RFS	8	713		1.296(0.415-4.049)	0.656		1.365(0.432-4.317)	0.596
	EH38E2472281	cCREs_DNase-H3K4me3	RFS	14	707		1.207(0.497-2.93)	0.678		1.077(0.438-2.647)	0.871
	EH38E2000197	cCREs_CTCF-only	RFS	14	707		1.858(0.875-3.945)	0.107		2.326(1.092-4.956)	0.029
	EH38E3600664	cCREs_CTCF-only	RFS	8	713		1.91(0.71-5.137)	0.2		1.972(0.72-5.403)	0.187
	EH38E3834946	cCREs_CTCF-only	RFS	11	710		1.224(0.455-3.291)	0.689		1.159(0.429-3.133)	0.771
	EH38E2286592	cCREs_DNase-H3K4me3	RFS	10	711		0.982(0.314-3.07)	0.975		1.114(0.355-3.5)	0.853
	EH38E2473824	cCREs_DNase-only	RFS	41	680		0.904(0.505-1.618)	0.734		0.944(0.525-1.694)	0.846
	EH38E3834944	cCREs_DNase-only	RFS	39	682		1.115(0.649-1.916)	0.694		1.108(0.641-1.915)	0.714
	EH38E3279673	cCREs_pELS	RFS	13	708		1.126(0.419-3.026)	0.815		1.501(0.548-4.112)	0.429
	EH38E1558548	cCREs_PLS	RFS	16	705		1.977(0.975-4.008)	0.059		1.411(0.69-2.883)	0.346
	EH38E2447512	cCREs_PLS	RFS	14	707		1.256(0.517-3.049)	0.615		0.821(0.331-2.037)	0.671
	EH38E3279929	cCREs_PLS	RFS	7	714		0.498(0.07-3.55)	0.486		0.463(0.065-3.314)	0.443
	EH38E3001115	cCREs_CTCF-only	RFS	5	716		1.482(0.368-5.964)	0.58		1.18(0.291-4.776)	0.817
	EH38E2835000	cCREs_DNase-only	RFS	11	710		0.489(0.122-1.968)	0.314		0.355(0.087-1.443)	0.148
	EH38E3780792	cCREs_DNase-only	RFS	9	712		1.124(0.359-3.511)	0.841		1.174(0.372-3.702)	0.785
	EH38E1667855	cCREs_CTCF-only	RFS	24	697		1.042(0.514-2.11)	0.91		1.04(0.511-2.12)	0.913
	EH38E2032664	cCREs_CTCF-only	RFS	10	711		2.6(1.155-5.853)	0.021		1.661(0.728-3.792)	0.228
	EH38E2285873	cCREs_CTCF-only	RFS	8	713		0.317(0.044-2.261)	0.252		0.308(0.043-2.202)	0.24
	EH38E2418384	cCREs_CTCF-only	RFS	14	707		1.424(0.633-3.206)	0.393		1.234(0.545-2.793)	0.614
	EH38E2472088	cCREs_CTCF-only	RFS	26	695		1.344(0.713-2.535)	0.361		1.138(0.599-2.162)	0.692
	EH38E2747704	cCREs_CTCF-only	RFS	16	705		1.192(0.529-2.682)	0.672		1.227(0.541-2.781)	0.625
	EH38E2781426	cCREs_CTCF-only	RFS	7	714		0.94(0.234-3.783)	0.931		0.762(0.188-3.082)	0.703
	EH38E2842179	cCREs_CTCF-only	RFS	9	712		2.087(0.86-5.066)	0.104		2.027(0.822-5.002)	0.125
	EH38E3450301	cCREs_CTCF-only	RFS	25	696		0.761(0.338-1.712)	0.509		0.612(0.271-1.382)	0.237
	EH38E3614028	cCREs_CTCF-only	RFS	9	712		1.7(0.632-4.57)	0.293		1.552(0.571-4.218)	0.388
	EH38E3834094	cCREs_CTCF-only	RFS	12	709		0.723(0.231-2.258)	0.576		0.679(0.215-2.144)	0.51
	EH38E3924859	cCREs_CTCF-only	RFS	10	711		2.413(1.136-5.126)	0.022		1.567(0.725-3.389)	0.253
	EH38E2401575	cCREs_DNase-H3K4me3	RFS	13	708		0.635(0.203-1.986)	0.436		0.475(0.151-1.493)	0.203
	EH38E1620963	cCREs_DNase-only	RFS	12	709		1.495(0.616-3.63)	0.374		0.708(0.281-1.78)	0.463
	EH38E1644933	cCREs_DNase-only	RFS	10	711		0.645(0.16-2.594)	0.536		0.52(0.128-2.116)	0.361
	EH38E2760516	cCREs_DNase-only	RFS	12	709		1.231(0.507-2.988)	0.646		0.808(0.298-2.192)	0.675
	EH38E3303611	cCREs_DNase-only	RFS	14	707		1.208(0.498-2.931)	0.677		1.346(0.549-3.305)	0.516
	EH38E3647098	cCREs_DNase-only	RFS	24	697		0.986(0.487-1.998)	0.969		0.934(0.458-1.906)	0.852
	EH38E3649272	cCREs_DNase-only	RFS	14	707		0.65(0.208-2.03)	0.458		0.449(0.143-1.414)	0.171
	EH38E3011325	cCREs_PLS	RFS	17	704		1.221(0.575-2.594)	0.603		0.826(0.386-1.768)	0.623
	EH38E1473734	cCREs_CTCF-only	RFS	10	711		3.231(1.432-7.29)	0.005		2.626(1.154-5.977)	0.021
	EH38E1667733	cCREs_CTCF-only	RFS	9	712		0.373(0.052-2.658)	0.325		0.468(0.065-3.351)	0.449
	EH38E3784364	cCREs_CTCF-only	RFS	15	706		1.754(0.826-3.725)	0.144		2.081(0.974-4.444)	0.058
	EH38E1883466	cCREs_dELS	RFS	7	714		1.103(0.274-4.44)	0.891		0.989(0.243-4.032)	0.988
	EH38E2662660	cCREs_DNase-only	RFS	11	710		2.734(1.287-5.81)	0.009		3.168(1.476-6.802)	0.003
	EH38E3534694	cCREs_DNase-only	RFS	7	714		1.537(0.492-4.804)	0.46		1.598(0.503-5.077)	0.427
	EH38E3776261	cCREs_PLS	RFS	23	698		1.225(0.605-2.481)	0.574		1.102(0.543-2.237)	0.788
	EH38E2578970	cCREs_dELS	RFS	7	714		1.114(0.277-4.483)	0.879		0.993(0.245-4.021)	0.992
	EH38E3722855	cCREs_DNase-only	RFS	15	706		1.202(0.495-2.919)	0.684		0.966(0.395-2.366)	0.94
	EH38E3846586	cCREs_DNase-only	RFS	8	713		1.77(0.658-4.76)	0.258		2.28(0.83-6.262)	0.11
	EH38E3196154	cCREs_dELS	RFS	16	705		0.357(0.089-1.438)	0.148		0.247(0.061-1.007)	0.051
	EH38E2092515	cCREs_DNase-only	RFS	8	713		0.704(0.175-2.833)	0.621		0.547(0.135-2.211)	0.397
	EH38E2970744	cCREs_DNase-only	RFS	7	714		0.998(0.248-4.015)	0.997		0.769(0.188-3.142)	0.715
	EH38E3313641	cCREs_DNase-only	RFS	13	708		0.421(0.105-1.696)	0.224		0.439(0.108-1.781)	0.249
	EH38E3622072	cCREs_DNase-only	RFS	9	712		0.656(0.163-2.639)	0.553		0.598(0.147-2.432)	0.473
	EH38E3834948	cCREs_DNase-only	RFS	50	671		0.747(0.417-1.336)	0.325		0.846(0.472-1.518)	0.576
	EH38E3424003	cCREs_DNase-only	RFS	16	705		1.337(0.594-3.011)	0.483		1.201(0.53-2.724)	0.661
	EH38E2916604	cCREs_pELS	RFS	6	715		1.611(0.516-5.036)	0.412		2.042(0.651-6.409)	0.221
	EH38E3506880	cCREs_pELS	RFS	7	714		0.878(0.218-3.532)	0.854		0.787(0.193-3.199)	0.737
	EH38E3867727	cCREs_pELS	RFS	9	712		0.653(0.162-2.627)	0.548		0.712(0.176-2.883)	0.634
	EH38E1474023	cCREs_CTCF-only	RFS	23	698		0.724(0.298-1.758)	0.476		0.822(0.338-1.999)	0.665
	EH38E3706180	cCREs_CTCF-only	RFS	8	713		1.481(0.473-4.631)	0.5		1.716(0.544-5.408)	0.357
	EH38E3764725	cCREs_pELS	RFS	6	715		2.459(0.914-6.614)	0.075		2.078(0.76-5.678)	0.154
	EH38E3126408	cCREs_CTCF-only	RFS	19	702		0.498(0.16-1.558)	0.231		0.563(0.179-1.766)	0.324
	EH38E3665152	cCREs_CTCF-only	RFS	5	716		0.608(0.085-4.334)	0.619		0.598(0.083-4.291)	0.609
	EH38E3924279	cCREs_CTCF-only	RFS	7	714		0(0-Inf)	0.993		0(0-Inf)	0.992
	EH38E1744567	cCREs_dELS	RFS	7	714		0.417(0.059-2.978)	0.384		0.468(0.065-3.357)	0.45
	EH38E3292578	cCREs_DNase-H3K4me3	RFS	14	707		1.245(0.513-3.022)	0.628		1.451(0.59-3.568)	0.418
	EH38E3092371	cCREs_DNase-only	RFS	43	678		1.322(0.806-2.168)	0.269		1.295(0.782-2.145)	0.315
	EH38E3349640	cCREs_pELS	RFS	10	711		0.703(0.175-2.828)	0.62		0.598(0.148-2.414)	0.47
	EH38E2961887	cCREs_PLS	RFS	18	703		0.754(0.28-2.028)	0.576		0.635(0.234-1.722)	0.372
	EH38E3732989	cCREs_CTCF-only	RFS	7	714		0.82(0.204-3.298)	0.78		0.841(0.208-3.402)	0.808
	EH38E3669391	cCREs_dELS	RFS	12	709		1.356(0.559-3.291)	0.501		1.328(0.541-3.26)	0.535
	EH38E3217060	cCREs_DNase-only	RFS	7	714		0.801(0.199-3.224)	0.755		0.988(0.244-4)	0.987
	EH38E3843232	cCREs_DNase-only	RFS	6	715		1.366(0.339-5.498)	0.661		1.047(0.256-4.276)	0.949
	EH38E1830566	cCREs_DNase-only	RFS	15	706		1.219(0.502-2.96)	0.661		1.11(0.455-2.704)	0.819
	EH38E3019536	cCREs_DNase-only	RFS	12	709		1.17(0.435-3.147)	0.755		1.412(0.521-3.826)	0.497
	EH38E2717906	cCREs_pELS	RFS	12	709		1.022(0.38-2.749)	0.965		1.115(0.413-3.011)	0.829
	EH38E3233517	cCREs_pELS	RFS	26	695		1.283(0.658-2.502)	0.464		1.613(0.821-3.171)	0.165
	EH38E1501400	cCREs_PLS	RFS	15	706		0.561(0.179-1.753)	0.32		0.525(0.167-1.65)	0.27
	EH38E3792440	cCREs_DNase-only	RFS	8	713		0(0-Inf)	0.989		0(0-Inf)	0.993
	EH38E1898938	cCREs_PLS	RFS	8	713		0.337(0.047-2.403)	0.278		0.271(0.038-1.943)	0.194
	EH38E3886003	cCREs_CTCF-only	RFS	5	716		0(0-Inf)	0.991		0(0-Inf)	0.993
	EH38E3411663	cCREs_dELS	RFS	6	715		0(0-Inf)	0.99		0(0-Inf)	0.99
	EH38E3197670	cCREs_DNase-only	RFS	12	709		0.803(0.257-2.508)	0.705		0.817(0.26-2.568)	0.73
	EH38E3342087	cCREs_pELS	RFS	13	708		0.434(0.108-1.745)	0.239		0.548(0.135-2.228)	0.401
	EH38E2786684	cCREs_PLS	RFS	11	710		0.566(0.141-2.28)	0.424		0.465(0.114-1.889)	0.284
	EH38E3651465	cCREs_CTCF-only	RFS	11	710		0.92(0.294-2.876)	0.886		1.029(0.328-3.222)	0.962
	EH38E3605744	cCREs_DNase-H3K4me3	RFS	23	698		1.937(1.082-3.468)	0.026		1.629(0.905-2.932)	0.104
	EH38E1939704	cCREs_DNase-only	RFS	14	707		2.33(1.15-4.723)	0.019		1.903(0.923-3.924)	0.081
	EH38E1370489	cCREs_CTCF-only	RFS	13	708		0.833(0.267-2.604)	0.754		0.788(0.251-2.473)	0.684
	EH38E2991494	cCREs_CTCF-only	RFS	10	711		0.276(0.039-1.972)	0.2		0.281(0.039-2.006)	0.205
	EH38E1331965	cCREs_DNase-only	RFS	9	712		1.467(0.546-3.945)	0.448		1.406(0.519-3.808)	0.503
	EH38E3010461	cCREs_DNase-only	RFS	8	713		1.698(0.632-4.567)	0.294		0.891(0.325-2.44)	0.822
	EH38E2489104	cCREs_DNase-only	RFS	18	703		0.502(0.161-1.57)	0.236		0.545(0.173-1.715)	0.3
	EH38E2555303	cCREs_DNase-only	RFS	12	709		1.076(0.4-2.894)	0.884		1.169(0.432-3.158)	0.759
	EH38E3140256	cCREs_DNase-only	RFS	8	713		2.207(0.82-5.942)	0.117		2.089(0.773-5.648)	0.147
	EH38E2420966	cCREs_pELS	RFS	8	713		1.34(0.429-4.187)	0.615		1.778(0.561-5.636)	0.328
	EH38E3610040	cCREs_PLS	RFS	5	716		0(0-Inf)	0.991		0(0-Inf)	0.99
	EH38E1423022	cCREs_DNase-only	RFS	7	714		1.108(0.275-4.457)	0.886		1.171(0.288-4.755)	0.825
	EH38E2154281	cCREs_DNase-only	RFS	8	713		2.097(0.78-5.639)	0.142		1.848(0.677-5.043)	0.231
	EH38E3607770	cCREs_DNase-only	RFS	7	714		2.691(1.109-6.532)	0.029		3.225(1.316-7.903)	0.01
	EH38E3738799	cCREs_pELS	RFS	27	694		1.189(0.61-2.317)	0.612		0.886(0.448-1.755)	0.729
	EH38E1700901	cCREs_PLS	RFS	25	696		0.378(0.121-1.18)	0.094		0.279(0.069-1.126)	0.073
	EH38E3015372	cCREs_PLS	RFS	14	707		1.118(0.46-2.714)	0.806		1.014(0.415-2.48)	0.975
	EH38E3406859	cCREs_DNase-only	RFS	8	713		0.731(0.182-2.94)	0.659		0.669(0.164-2.724)	0.575
	EH38E1542948	cCREs_pELS	RFS	11	710		0.874(0.28-2.731)	0.817		0.711(0.225-2.249)	0.562
	EH38E3046704	cCREs_PLS	RFS	16	705		1.411(0.627-3.175)	0.406		1.73(0.759-3.943)	0.192
	EH38E2319942	cCREs_CTCF-only	RFS	6	715		1.001(0.249-4.028)	0.999		1.316(0.326-5.313)	0.7
	EH38E1341933	cCREs_pELS	RFS	13	708		1.193(0.492-2.897)	0.696		1.091(0.446-2.669)	0.848
	EH38E2066512	cCREs_pELS	RFS	6	715		1.086(0.27-4.37)	0.908		1.02(0.251-4.144)	0.978
	EH38E3290287	cCREs_pELS	RFS	15	706		1.922(0.853-4.332)	0.115		2.005(0.885-4.543)	0.095
	EH38E3707338	cCREs_pELS	RFS	8	713		0.454(0.064-3.237)	0.431		0.645(0.09-4.641)	0.663
	EH38E2993804	cCREs_dELS	RFS	11	710		1.397(0.519-3.759)	0.508		1.355(0.501-3.665)	0.549
	EH38E3099601	cCREs_pELS	RFS	8	713		1.734(0.645-4.663)	0.275		1.338(0.495-3.619)	0.566
	EH38E2071326	cCREs_CTCF-only	RFS	8	713		2.163(0.804-5.817)	0.126		2.104(0.768-5.764)	0.148
	EH38E3105262	cCREs_dELS	RFS	13	708		0.66(0.211-2.062)	0.475		0.576(0.183-1.806)	0.344
	EH38E3132063	cCREs_dELS	RFS	10	711		0.272(0.038-1.941)	0.194		0.298(0.042-2.132)	0.228
	EH38E2446559	cCREs_DNase-only	RFS	6	715		0(0-Inf)	0.99		0(0-Inf)	0.99
	EH38E2971703	cCREs_DNase-only	RFS	6	715		0.429(0.06-3.057)	0.398		0.439(0.061-3.151)	0.413
	EH38E3312787	cCREs_DNase-only	RFS	19	702		0.466(0.149-1.458)	0.19		0.439(0.14-1.373)	0.157
	EH38E3121541	cCREs_pELS	RFS	12	709		0.549(0.136-2.208)	0.398		0.516(0.128-2.085)	0.353
	EH38E3763577	cCREs_pELS	RFS	12	709		1.725(0.766-3.882)	0.188		2.2(0.965-5.019)	0.061
	EH38E2254778	cCREs_CTCF-only	RFS	27	694		0.806(0.38-1.712)	0.575		0.937(0.439-1.999)	0.866
	EH38E2875845	cCREs_CTCF-only	RFS	14	707		0.4(0.099-1.611)	0.198		0.415(0.103-1.676)	0.217
	EH38E3255907	cCREs_CTCF-only	RFS	9	712		1.653(0.615-4.445)	0.319		1.731(0.641-4.674)	0.279
	EH38E3842319	cCREs_DNase-only	RFS	11	710		1.413(0.526-3.8)	0.493		1.108(0.409-3.001)	0.841
	EH38E2776524	cCREs_CTCF-only	RFS	12	709		0.227(0.032-1.618)	0.139		0.249(0.035-1.782)	0.166
	EH38E3922185	cCREs_CTCF-only	RFS	11	710		0.303(0.042-2.161)	0.234		0.352(0.049-2.522)	0.298
	EH38E3618349	cCREs_DNase-only	RFS	11	710		0.914(0.292-2.856)	0.877		0.83(0.265-2.602)	0.75
	EH38E3853014	cCREs_DNase-only	RFS	11	710		1.233(0.459-3.316)	0.678		1.841(0.67-5.063)	0.237
	EH38E3712771	cCREs_pELS	RFS	7	714		0.86(0.214-3.46)	0.832		0.835(0.206-3.384)	0.801
	EH38E1425394	cCREs_CTCF-only	RFS	7	714		0.775(0.193-3.119)	0.72		0.997(0.246-4.044)	0.997
	EH38E2660258	cCREs_CTCF-only	RFS	6	715		0.455(0.064-3.243)	0.432		0.611(0.085-4.392)	0.624
	EH38E3348013	cCREs_CTCF-only	RFS	11	710		0.257(0.036-1.831)	0.175		0.278(0.039-1.988)	0.202
	EH38E3855290	cCREs_dELS	RFS	12	709		0.855(0.273-2.671)	0.787		0.752(0.239-2.368)	0.627
	EH38E2123104	cCREs_CTCF-only	RFS	14	707		0.951(0.354-2.558)	0.921		0.916(0.34-2.473)	0.863
	EH38E2565962	cCREs_CTCF-only	RFS	14	707		0.856(0.318-2.301)	0.757		0.838(0.311-2.256)	0.726
	EH38E2654927	cCREs_CTCF-only	RFS	17	704		0.926(0.381-2.247)	0.865		0.84(0.343-2.056)	0.702
	EH38E1326124	cCREs_DNase-only	RFS	8	713		2.799(1.152-6.8)	0.023		2.29(0.93-5.637)	0.072
	EH38E1873069	cCREs_DNase-only	RFS	7	714		1.249(0.4-3.904)	0.702		1.6(0.505-5.069)	0.424
	EH38E2165112	cCREs_DNase-only	RFS	11	710		1(0.32-3.127)	1		0.923(0.294-2.9)	0.891
	EH38E3021181	cCREs_DNase-only	RFS	7	714		1.417(0.453-4.428)	0.549		1.313(0.417-4.132)	0.641
	EH38E2742236	cCREs_CTCF-only	RFS	6	715		0.478(0.067-3.409)	0.462		0.353(0.049-2.532)	0.3
	EH38E3085310,EH38E1701099	cCREs_dELS	RFS	7	714		0(0-Inf)	0.993		0(0-Inf)	0.993
	EH38E3810548	cCREs_DNase-H3K4me3	RFS	5	716		1.366(0.339-5.498)	0.661		2.028(0.494-8.322)	0.326
	EH38E2144302	cCREs_DNase-only	RFS	5	716		0.562(0.079-4.005)	0.565		0.473(0.066-3.383)	0.456
	EH38E3392396	cCREs_DNase-only	RFS	10	711		1.541(0.573-4.145)	0.392		1.259(0.461-3.441)	0.653
	EH38E3095106	cCREs_DNase-only	RFS	14	707		0.626(0.2-1.957)	0.421		0.647(0.206-2.032)	0.456
	EH38E3569650	cCREs_dELS	RFS	7	714		1.382(0.442-4.318)	0.578		1.121(0.356-3.529)	0.846
	EH38E2611085	cCREs_DNase-only	RFS	7	714		0.382(0.054-2.724)	0.337		0.489(0.068-3.502)	0.477
	EH38E2843874	cCREs_DNase-only	RFS	11	710		1.373(0.511-3.693)	0.53		1.095(0.405-2.963)	0.858
	EH38E2584699	cCREs_CTCF-only	RFS	18	703		1.115(0.495-2.51)	0.792		1.008(0.442-2.297)	0.985
	EH38E3194516	cCREs_CTCF-only	RFS	12	709		1.544(0.636-3.749)	0.337		1.417(0.578-3.476)	0.446
	EH38E3587463	cCREs_CTCF-only	RFS	11	710		0.925(0.296-2.891)	0.893		1.406(0.443-4.465)	0.563
	EH38E2789761	cCREs_dELS	RFS	14	707		0.641(0.205-2.003)	0.444		0.675(0.215-2.121)	0.501
	EH38E3858634	cCREs_DNase-only	RFS	11	710		0.518(0.129-2.084)	0.354		0.496(0.123-2.005)	0.325
	EH38E3908310	cCREs_dELS	RFS	11	710		0(0-Inf)	0.992		0(0-Inf)	0.991
	EH38E3943768	cCREs_dELS	RFS	9	712		0.632(0.157-2.542)	0.518		0.476(0.116-1.95)	0.302
	EH38E2835734	cCREs_DNase-only	RFS	5	716		0(0-Inf)	0.991		0(0-Inf)	0.992
	EH38E3520355	cCREs_DNase-only	RFS	15	706		1.251(0.556-2.816)	0.588		1.189(0.523-2.701)	0.68
	EH38E3761886	cCREs_DNase-only	RFS	9	712		1.051(0.336-3.286)	0.931		1.292(0.406-4.11)	0.664
	EH38E2646715	cCREs_CTCF-only	RFS	7	714		0.418(0.059-2.982)	0.384		0.304(0.042-2.18)	0.236
	EH38E1860965	cCREs_pELS	RFS	8	713		0.792(0.197-3.187)	0.742		0.587(0.144-2.391)	0.458
	EH38E1783373	cCREs_CTCF-only	RFS	13	708		1.051(0.391-2.826)	0.922		0.944(0.348-2.562)	0.909
	EH38E2638634	cCREs_CTCF-only	RFS	13	708		0.526(0.131-2.117)	0.366		0.602(0.149-2.433)	0.477
	EH38E3351008	cCREs_CTCF-only	RFS	7	714		0.488(0.068-3.48)	0.474		0.271(0.037-1.958)	0.196
	EH38E2838399	cCREs_DNase-only	RFS	10	711		0.614(0.153-2.47)	0.492		0.554(0.137-2.248)	0.409
	EH38E1817603	cCREs_PLS	RFS	10	711		0(0-Inf)	0.992		0(0-Inf)	0.992
	EH38E3589915	cCREs_CTCF-only	RFS	5	716		0.605(0.085-4.313)	0.616		0.459(0.064-3.294)	0.439
	EH38E3761570	cCREs_CTCF-only	RFS	9	712		0(0-Inf)	0.992		0(0-Inf)	0.992
	EH38E1762507	cCREs_dELS	RFS	8	713		1.271(0.407-3.972)	0.68		1.206(0.382-3.814)	0.749
	EH38E1668008	cCREs_DNase-only	RFS	12	709		0.444(0.11-1.787)	0.253		0.425(0.105-1.718)	0.23
	EH38E2175202	cCREs_DNase-only	RFS	9	712		0.725(0.18-2.916)	0.65		0.56(0.139-2.257)	0.415
	EH38E3535917	cCREs_DNase-only	RFS	7	714		0.861(0.214-3.465)	0.833		0.652(0.161-2.638)	0.549
	EH38E2965006	cCREs_pELS	RFS	7	714		0.455(0.064-3.242)	0.432		0.301(0.042-2.16)	0.232
	EH38E2246085	cCREs_CTCF-only	RFS	12	709		0.734(0.235-2.293)	0.594		0.712(0.227-2.237)	0.561
	EH38E3054928	cCREs_dELS	RFS	11	710		0.555(0.138-2.234)	0.407		0.402(0.1-1.624)	0.201
	EH38E3770182	cCREs_DNase-only	RFS	19	702		1.729(0.887-3.369)	0.108		1.689(0.86-3.319)	0.128
	EH38E2493037	cCREs_CTCF-only	RFS	7	714		0.753(0.187-3.031)	0.69		0.552(0.136-2.237)	0.405
	EH38E2662534	cCREs_dELS	RFS	7	714		2.24(0.833-6.027)	0.11		2.006(0.737-5.458)	0.173
	EH38E2325392	cCREs_DNase-only	RFS	11	710		0.931(0.298-2.911)	0.902		0.819(0.261-2.572)	0.732
	EH38E3057337	cCREs_DNase-only	RFS	8	713		1.476(0.472-4.616)	0.503		1.137(0.359-3.603)	0.827
	EH38E3114572	cCREs_DNase-only	RFS	9	712		0.664(0.165-2.672)	0.564		0.622(0.154-2.516)	0.505
	EH38E3324168	cCREs_dELS	RFS	14	707		0.62(0.199-1.939)	0.412		0.716(0.228-2.245)	0.567
	EH38E3432360	cCREs_DNase-only	RFS	12	709		0.241(0.034-1.717)	0.155		0.23(0.032-1.642)	0.143
	EH38E1473174	cCREs_CTCF-only	RFS	9	712		0.318(0.045-2.266)	0.253		0.297(0.042-2.129)	0.227
	EH38E1696780	cCREs_CTCF-only	RFS	14	707		1.174(0.484-2.851)	0.722		1.259(0.515-3.077)	0.614
	EH38E1610732	cCREs_DNase-only	RFS	8	713		0.837(0.208-3.371)	0.803		0.724(0.179-2.926)	0.65
	EH38E3892332	cCREs_DNase-only	RFS	9	712		0(0-Inf)	0.99		0(0-Inf)	0.99
	EH38E2081464	cCREs_pELS	RFS	18	703		1.684(0.831-3.411)	0.148		1.218(0.594-2.497)	0.591
	EH38E3476688	cCREs_PLS	RFS	14	707		0.445(0.111-1.79)	0.254		0.508(0.126-2.046)	0.34
	EH38E3124355	cCREs_DNase-only	RFS	16	705		1.582(0.781-3.205)	0.203		1.404(0.685-2.876)	0.354
	EH38E1895682	cCREs_CTCF-only	RFS	6	715		1.317(0.327-5.3)	0.698		2.008(0.492-8.205)	0.331
	EH38E2977417	cCREs_CTCF-only	RFS	8	713		1.343(0.43-4.198)	0.612		0.976(0.31-3.068)	0.967
	EH38E2823440	cCREs_DNase-only	RFS	9	712		0.639(0.159-2.571)	0.528		0.784(0.194-3.175)	0.733
	EH38E2979151	cCREs_DNase-only	RFS	12	709		0.906(0.29-2.833)	0.866		0.642(0.204-2.026)	0.45
	EH38E3172502	cCREs_DNase-only	RFS	13	708		1.256(0.517-3.048)	0.615		1.378(0.564-3.367)	0.482
	EH38E3416297	cCREs_CTCF-only	RFS	5	716		2.643(0.846-8.261)	0.095		2.591(0.812-8.268)	0.108
	EH38E3758744	cCREs_DNase-only	RFS	10	711		0.667(0.166-2.682)	0.568		0.782(0.192-3.185)	0.732
	EH38E2589203	cCREs_dELS	RFS	8	713		0.731(0.182-2.941)	0.659		0.971(0.238-3.955)	0.967
	EH38E2135121	cCREs_DNase-only	RFS	12	709		0.891(0.285-2.785)	0.843		1.021(0.325-3.205)	0.971
	EH38E1824756	cCREs_pELS	RFS	6	715		0.417(0.058-2.972)	0.382		0.383(0.053-2.756)	0.341
	EH38E2666165	cCREs_pELS	RFS	13	708		0.671(0.215-2.098)	0.493		0.873(0.276-2.761)	0.818
	EH38E1704232	cCREs_DNase-only	RFS	10	711		0.282(0.04-2.009)	0.206		0.327(0.046-2.345)	0.266
	EH38E1595266	cCREs_CTCF-only	RFS	7	714		1.056(0.262-4.251)	0.939		1.371(0.337-5.579)	0.66
	EH38E1971059	cCREs_DNase-only	RFS	8	713		1.947(0.724-5.235)	0.187		2.324(0.852-6.337)	0.1
	EH38E2789883	cCREs_DNase-only	RFS	9	712		2.585(1.064-6.278)	0.036		2.665(1.09-6.517)	0.032
	EH38E3811505	cCREs_dELS	RFS	9	712		1.145(0.366-3.579)	0.815		1.044(0.331-3.292)	0.941
	EH38E1750856	cCREs_DNase-only	RFS	5	716		0.886(0.124-6.325)	0.904		1.187(0.165-8.541)	0.865
	EH38E3219547	cCREs_DNase-only	RFS	8	713		1.228(0.393-3.837)	0.724		1.605(0.505-5.094)	0.422
	EH38E3474347	cCREs_DNase-only	RFS	12	709		1.681(0.747-3.785)	0.209		1.747(0.772-3.951)	0.181
	EH38E3870803	cCREs_DNase-only	RFS	12	709		0.741(0.237-2.314)	0.605		0.871(0.276-2.747)	0.814
	EH38E2359820	cCREs_CTCF-only	RFS	9	712		0.362(0.051-2.583)	0.311		0.371(0.052-2.674)	0.325
	EH38E3200420	cCREs_DNase-only	RFS	7	714		2.157(0.802-5.8)	0.128		2.044(0.753-5.545)	0.161
	EH38E3270772	cCREs_DNase-only	RFS	12	709		2.239(0.993-5.049)	0.052		2.079(0.914-4.727)	0.081
	EH38E3902341	cCREs_DNase-only	RFS	18	703		1.402(0.66-2.978)	0.379		1.229(0.572-2.64)	0.597
	EH38E3203299	cCREs_dELS	RFS	10	711		1.314(0.489-3.533)	0.589		1.866(0.68-5.123)	0.226
	EH38E3086446	cCREs_PLS	RFS	8	713		1.243(0.398-3.884)	0.709		1.279(0.404-4.048)	0.675
	EH38E2078952	cCREs_CTCF-only	RFS	7	714		1.63(0.521-5.094)	0.401		0.907(0.285-2.887)	0.869
	EH38E2541161	cCREs_CTCF-only	RFS	12	709		1.579(0.702-3.555)	0.27		1.768(0.778-4.019)	0.174
	EH38E3134710	cCREs_CTCF-only	RFS	8	713		0.767(0.191-3.087)	0.709		0.753(0.186-3.053)	0.691
	EH38E3638857	cCREs_CTCF-only	RFS	6	715		1.612(0.516-5.039)	0.411		2.137(0.671-6.807)	0.199
	EH38E3901531	cCREs_CTCF-only	RFS	17	704		1.717(0.881-3.345)	0.112		2.124(1.081-4.17)	0.029
	EH38E3483426	cCREs_DNase-only	RFS	15	706		1.294(0.575-2.913)	0.533		1.412(0.621-3.21)	0.411
	EH38E3866243	cCREs_CTCF-only	RFS	6	715		0.523(0.073-3.733)	0.518		0.615(0.086-4.415)	0.629
	EH38E1405063	cCREs_dELS	RFS	8	713		2.168(0.806-5.833)	0.125		2.075(0.765-5.628)	0.152
	EH38E3017346	cCREs_pELS	RFS	8	713		0.797(0.198-3.206)	0.749		0.878(0.217-3.552)	0.855
	EH38E1783770	cCREs_CTCF-only	RFS	10	711		1.033(0.33-3.228)	0.956		0.737(0.232-2.338)	0.605
	EH38E2295422	cCREs_CTCF-only	RFS	10	711		0.888(0.284-2.775)	0.838		0.873(0.278-2.745)	0.817
	EH38E3295367	cCREs_dELS	RFS	8	713		0.814(0.202-3.274)	0.772		0.935(0.23-3.806)	0.926
	EH38E3775391	cCREs_DNase-only	RFS	17	704		1.908(0.942-3.866)	0.073		1.667(0.813-3.418)	0.163
	EH38E3034436	cCREs_pELS	RFS	7	714		1.451(0.464-4.534)	0.522		1.251(0.396-3.954)	0.703
	EH38E2224891	cCREs_DNase-only	RFS	8	713		0.328(0.046-2.342)	0.267		0.369(0.052-2.638)	0.32
	EH38E2098732	cCREs_CTCF-only	RFS	7	714		1.083(0.269-4.359)	0.911		1.311(0.321-5.354)	0.706
	EH38E3403581	cCREs_CTCF-only	RFS	9	712		1.209(0.387-3.78)	0.744		1.311(0.416-4.132)	0.643
	EH38E3835574	cCREs_CTCF-only	RFS	9	712		0.33(0.046-2.354)	0.269		0.358(0.05-2.56)	0.306
	EH38E2027280	cCREs_DNase-only	RFS	11	710		2.315(1.027-5.214)	0.043		2.364(1.032-5.415)	0.042
	EH38E2095524	cCREs_DNase-only	RFS	14	707		0.899(0.334-2.418)	0.833		0.963(0.357-2.597)	0.94
	EH38E2565598	cCREs_dELS	RFS	10	711		0.94(0.301-2.938)	0.915		1.118(0.356-3.508)	0.849
	EH38E1714113	cCREs_DNase-only	RFS	10	711		1.508(0.561-4.057)	0.416		1.652(0.609-4.478)	0.324
	EH38E2677820	cCREs_DNase-only	RFS	5	716		0.719(0.101-5.128)	0.742		0.76(0.106-5.45)	0.785
	EH38E3649264	cCREs_pELS	RFS	15	706		0.633(0.203-1.978)	0.431		0.748(0.239-2.344)	0.619
	EH38E3806915	cCREs_PLS	RFS	6	715		2.27(0.726-7.099)	0.159		2.295(0.721-7.307)	0.16
	EH38E3733782	cCREs_CTCF-only	RFS	9	712		0(0-Inf)	0.992		0(0-Inf)	0.993
	EH38E3733567	cCREs_DNase-only	RFS	10	711		0.629(0.156-2.53)	0.513		0.926(0.228-3.764)	0.915
	EH38E2247181	cCREs_pELS	RFS	11	710		0.535(0.133-2.152)	0.378		0.668(0.165-2.7)	0.571
	EH38E2559802	cCREs_DNase-only	RFS	9	712		0(0-Inf)	0.993		0(0-Inf)	0.993
	EH38E2984454	cCREs_CTCF-only	RFS	6	715		0.557(0.078-3.969)	0.559		0.758(0.105-5.453)	0.783
	EH38E2905191	cCREs_DNase-only	RFS	8	713		1.241(0.397-3.877)	0.711		1.308(0.416-4.117)	0.646
	EH38E3698468	cCREs_DNase-only	RFS	10	711		1.202(0.447-3.232)	0.715		0.978(0.36-2.656)	0.965
	EH38E2541377	cCREs_DNase-only	RFS	7	714		0.765(0.19-3.078)	0.706		0.837(0.207-3.379)	0.802
	EH38E2377892	cCREs_DNase-only	RFS	10	711		0.528(0.131-2.126)	0.369		0.442(0.109-1.788)	0.252
	EH38E3176578	cCREs_pELS	RFS	5	716		0(0-Inf)	0.991		0(0-Inf)	0.992
	EH38E3942604	cCREs_CTCF-only	RFS	14	707		1.23(0.507-2.986)	0.647		1.094(0.448-2.675)	0.843
	EH38E2103762	cCREs_DNase-only	RFS	12	709		1.523(0.627-3.697)	0.352		1.496(0.613-3.654)	0.376
	EH38E3427300	cCREs_DNase-only	RFS	7	714		0.419(0.059-2.992)	0.386		0.549(0.076-3.954)	0.552
	EH38E3563886	cCREs_DNase-only	RFS	11	710		0.535(0.133-2.152)	0.378		0.651(0.16-2.646)	0.548
	EH38E3893296	cCREs_CTCF-only	RFS	16	705		0.586(0.188-1.831)	0.358		0.723(0.229-2.283)	0.581
	EH38E2891033	cCREs_DNase-only	RFS	8	713		1.24(0.397-3.877)	0.711		1.111(0.349-3.531)	0.859
	EH38E3785813	cCREs_dELS	RFS	8	713		1.269(0.406-3.965)	0.682		1.247(0.391-3.972)	0.709
	EH38E2296068	cCREs_DNase-only	RFS	13	708		1.848(0.821-4.16)	0.138		1.883(0.831-4.264)	0.129
	EH38E2894340	cCREs_DNase-only	RFS	10	711		2.407(1.069-5.419)	0.034		1.931(0.849-4.39)	0.116
	EH38E2982108	cCREs_DNase-only	RFS	12	709		1.723(0.766-3.88)	0.189		1.588(0.699-3.604)	0.269
	EH38E2994631	cCREs_pELS	RFS	10	711		0.322(0.045-2.294)	0.258		0.313(0.044-2.246)	0.248
	EH38E3003613	cCREs_CTCF-only	RFS	5	716		2.759(0.882-8.625)	0.081		1.981(0.622-6.304)	0.247
	EH38E2510238	cCREs_CTCF-only	RFS	9	712		1.143(0.366-3.572)	0.818		1.666(0.527-5.268)	0.385
	EH38E3457240	cCREs_CTCF-only	RFS	6	715		1.087(0.27-4.375)	0.907		0.877(0.214-3.588)	0.855
	EH38E2757245	cCREs_dELS	RFS	8	713		1.634(0.608-4.394)	0.331		2.428(0.878-6.712)	0.087
	EH38E3705286	cCREs_dELS	RFS	8	713		0.738(0.183-2.969)	0.669		0.827(0.203-3.368)	0.791
	EH38E2861829	cCREs_pELS	RFS	11	710		1.742(0.718-4.23)	0.22		2.152(0.87-5.326)	0.097
	EH38E2789638	cCREs_pELS	RFS	12	709		0.57(0.142-2.296)	0.429		0.453(0.112-1.842)	0.269
	EH38E3436249	cCREs_DNase-only	RFS	13	708		1.332(0.549-3.233)	0.526		1.544(0.632-3.774)	0.341
	EH38E2293664	cCREs_DNase-only	RFS	23	698		0.965(0.454-2.048)	0.925		1.088(0.507-2.333)	0.829
	EH38E3328415	cCREs_DNase-only	RFS	17	704		0.544(0.174-1.699)	0.295		0.496(0.158-1.557)	0.229
	EH38E3044185	cCREs_CTCF-only	RFS	6	715		3.285(1.22-8.84)	0.019		3.016(1.101-8.268)	0.032
	EH38E2264187	cCREs_CTCF-only	RFS	5	716		0.631(0.088-4.497)	0.646		0.377(0.052-2.72)	0.334
	EH38E1933733	cCREs_DNase-only	RFS	8	713		0.811(0.202-3.264)	0.768		1.036(0.255-4.204)	0.96
	EH38E2809106	cCREs_DNase-only	RFS	8	713		0.385(0.054-2.747)	0.341		0.33(0.046-2.361)	0.269
	EH38E3468596	cCREs_DNase-only	RFS	13	708		0.468(0.116-1.882)	0.285		0.641(0.158-2.596)	0.534
	EH38E3756121	cCREs_DNase-only	RFS	19	702		0.714(0.266-1.92)	0.505		0.905(0.333-2.456)	0.845
	EH38E2676595	cCREs_PLS	RFS	11	710		0.308(0.043-2.194)	0.24		0.432(0.06-3.103)	0.404
	EH38E3802929	cCREs_CTCF-only	RFS	12	709		1.644(0.73-3.701)	0.23		1.72(0.697-4.243)	0.239
	EH38E2334040	cCREs_DNase-only	RFS	11	710		1.249(0.464-3.358)	0.66		1.852(0.677-5.07)	0.23
	EH38E3805679	cCREs_pELS	RFS	9	712		0.639(0.159-2.57)	0.528		0.461(0.114-1.87)	0.278
	EH38E3477799	cCREs_DNase-H3K4me3	RFS	7	714		1.154(0.287-4.645)	0.84		1.291(0.317-5.261)	0.721
	EH38E2724242	cCREs_DNase-only	RFS	5	716		0.644(0.09-4.59)	0.66		0.772(0.107-5.562)	0.798
	EH38E3898079	cCREs_DNase-only	RFS	7	714		1.003(0.249-4.037)	0.996		1.096(0.27-4.454)	0.898
	EH38E1617721	cCREs_DNase-only	RFS	8	713		0.967(0.24-3.893)	0.963		1.42(0.343-5.883)	0.628
	EH38E3852076	cCREs_CTCF-only	RFS	17	704		0.522(0.167-1.631)	0.263		0.787(0.25-2.477)	0.682
	EH38E3886486	cCREs_CTCF-only	RFS	11	710		0.551(0.137-2.216)	0.401		0.703(0.174-2.847)	0.622
	EH38E3940677	cCREs_CTCF-only	RFS	6	715		0.41(0.057-2.925)	0.374		0.478(0.067-3.434)	0.463
	EH38E3699442	cCREs_DNase-only	RFS	10	711		1.381(0.513-3.712)	0.523		1.9(0.697-5.178)	0.21
	EH38E2836468	cCREs_DNase-only	RFS	11	710		0.911(0.291-2.847)	0.872		0.914(0.29-2.885)	0.878
	EH38E3606070	cCREs_DNase-only	RFS	12	709		0.809(0.259-2.528)	0.715		0.801(0.254-2.524)	0.705
	EH38E3163726	cCREs_dELS	RFS	10	711		1.95(0.803-4.734)	0.14		2.027(0.746-5.508)	0.166
	EH38E3313558	cCREs_dELS	RFS	7	714		0.468(0.066-3.34)	0.449		0.705(0.098-5.078)	0.729
	EH38E2350235	cCREs_CTCF-only	RFS	8	713		0.822(0.204-3.307)	0.782		1.125(0.276-4.583)	0.869
	EH38E3472283	cCREs_CTCF-only	RFS	6	715		1.689(0.54-5.278)	0.367		1.2(0.291-4.955)	0.801
	EH38E2471154	cCREs_DNase-only	RFS	8	713		0.407(0.057-2.899)	0.369		0.243(0.034-1.742)	0.159
	EH38E1409146	cCREs_CTCF-only	RFS	18	703		0.32(0.08-1.288)	0.109		0.397(0.098-1.607)	0.196
	EH38E1658365	cCREs_DNase-only	RFS	6	715		0.473(0.066-3.375)	0.455		0.38(0.053-2.732)	0.336
	EH38E3216095	cCREs_DNase-only	RFS	8	713		1.892(0.704-5.09)	0.206		2.423(0.891-6.588)	0.083
	EH38E3001416	cCREs_pELS	RFS	10	711		0.263(0.037-1.878)	0.183		0.323(0.045-2.31)	0.26
	EH38E3383745	cCREs_DNase-only	RFS	9	712		1.224(0.392-3.826)	0.728		1.678(0.531-5.303)	0.378
	EH38E1553413	cCREs_pELS	RFS	6	715		1.954(0.625-6.108)	0.249		2.1(0.668-6.606)	0.204
	EH38E2281029	cCREs_CTCF-only	RFS	9	712		1.557(0.579-4.186)	0.381		1.981(0.725-5.414)	0.182
	EH38E2732333	cCREs_DNase-only	RFS	7	714		0.906(0.225-3.644)	0.889		0.791(0.195-3.208)	0.743
	EH38E3522160	cCREs_dELS	RFS	8	713		1.586(0.507-4.957)	0.428		2.296(0.725-7.275)	0.158
	EH38E2559348	cCREs_CTCF-only	RFS	7	714		1.12(0.278-4.508)	0.873		1.252(0.308-5.09)	0.753
	EH38E1640213	cCREs_DNase-only	RFS	8	713		0(0-Inf)	0.992		0(0-Inf)	0.993
	EH38E2664366	cCREs_dELS	RFS	7	714		0.926(0.23-3.729)	0.914		0.903(0.223-3.664)	0.887
	EH38E3360584	cCREs_DNase-only	RFS	6	715		2.517(0.805-7.871)	0.113		4.32(1.335-13.981)	0.015
	EH38E2909328	cCREs_dELS	RFS	9	712		0.779(0.194-3.136)	0.726		0.667(0.163-2.721)	0.572
	EH38E3042042	cCREs_CTCF-only	RFS	6	715		0(0-Inf)	0.992		0(0-Inf)	0.991
	EH38E2666839	cCREs_DNase-only	RFS	10	711		0.962(0.308-3.005)	0.946		1.216(0.385-3.84)	0.739
	EH38E3290952	cCREs_pELS	RFS	8	713		0.409(0.057-2.918)	0.372		0.375(0.052-2.692)	0.33
	EH38E3457235	cCREs_dELS	RFS	12	709		0.857(0.274-2.679)	0.791		1.149(0.366-3.608)	0.812
	EH38E2837863	cCREs_dELS	RFS	5	716		1.705(0.423-6.867)	0.453		1.984(0.491-8.015)	0.336
	EH38E3901615	cCREs_pELS	RFS	12	709		0.808(0.258-2.524)	0.713		1.116(0.355-3.513)	0.851
	EH38E3739446	cCREs_DNase-only	RFS	7	714		0.388(0.054-2.767)	0.345		0.49(0.068-3.521)	0.479
	EH38E2584087	cCREs_DNase-only	RFS	7	714		0.937(0.233-3.77)	0.927		1.243(0.304-5.075)	0.762
	EH38E2897081	cCREs_DNase-only	RFS	7	714		0(0-Inf)	0.99		0(0-Inf)	0.99
	EH38E3358633	cCREs_DNase-only	RFS	6	715		0.565(0.079-4.03)	0.569		0.636(0.088-4.598)	0.654
	EH38E2484612	cCREs_DNase-only	RFS	12	709		1(0.372-2.688)	1		1.15(0.424-3.115)	0.784
	EH38E2898838	cCREs_DNase-only	RFS	9	712		1.376(0.44-4.303)	0.583		1.21(0.382-3.827)	0.746
	EH38E3778581	cCREs_CTCF-only	RFS	11	710		1.015(0.325-3.174)	0.979		1.223(0.39-3.841)	0.73
	EH38E2226935	cCREs_dELS	RFS	8	713		0.724(0.18-2.915)	0.65		0.809(0.199-3.289)	0.767
	EH38E2871711	cCREs_DNase-only	RFS	7	714		0.427(0.06-3.045)	0.396		0.436(0.061-3.118)	0.408
	EH38E3395936	cCREs_CTCF-only	RFS	6	715		1.256(0.312-5.058)	0.749		1.17(0.287-4.761)	0.827
	EH38E3886403	cCREs_CTCF-only	RFS	6	715		2.006(0.641-6.274)	0.232		1.909(0.604-6.037)	0.271
	EH38E3076254	cCREs_dELS	RFS	10	711		1.963(0.809-4.765)	0.136		2.172(0.886-5.322)	0.09
	EH38E2836347	cCREs_PLS	RFS	5	716		0.816(0.114-5.822)	0.839		0.651(0.091-4.657)	0.669
	EH38E3580474	cCREs_dELS	RFS	7	714		3.211(1.191-8.656)	0.021		2.619(0.951-7.215)	0.063
	EH38E2087962	cCREs_pELS	RFS	7	714		1.37(0.438-4.283)	0.588		1.523(0.483-4.805)	0.473
	EH38E3698595	cCREs_PLS	RFS	15	706		1.389(0.572-3.372)	0.468		1.562(0.632-3.86)	0.334
	EH38E3368537	cCREs_CTCF-only	RFS	7	714		0.459(0.064-3.272)	0.437		0.596(0.082-4.312)	0.608
	EH38E3271258	cCREs_dELS	RFS	6	715		1.016(0.252-4.087)	0.983		0.881(0.216-3.597)	0.86
	EH38E3477956	cCREs_pELS	RFS	12	709		1.11(0.413-2.984)	0.836		1.231(0.386-3.924)	0.725
	EH38E1573133	cCREs_CTCF-only	RFS	8	713		2.222(0.826-5.975)	0.114		1.921(0.702-5.256)	0.204
	EH38E3238489	cCREs_dELS	RFS	5	716		1.443(0.359-5.808)	0.606		2.014(0.487-8.331)	0.334
	EH38E3383868	cCREs_DNase-only	RFS	7	714		0.463(0.065-3.3)	0.442		0.649(0.09-4.654)	0.667
	EH38E3513218	cCREs_DNase-only	RFS	6	715		0.545(0.076-3.887)	0.545		0.742(0.103-5.344)	0.767
	EH38E2635849	cCREs_CTCF-only	RFS	15	706		1.299(0.577-2.925)	0.527		1.248(0.551-2.824)	0.596
	EH38E2342809	cCREs_DNase-only	RFS	7	714		2.072(0.771-5.572)	0.149		2.827(1.041-7.674)	0.041
	EH38E3161662	cCREs_DNase-only	RFS	13	708		0.719(0.23-2.247)	0.571		0.985(0.311-3.12)	0.98
	EH38E3513676	cCREs_pELS	RFS	6	715		1.048(0.26-4.218)	0.947		1.188(0.293-4.821)	0.809
	EH38E3301025	cCREs_dELS	RFS	8	713		1.641(0.61-4.412)	0.327		2.02(0.739-5.522)	0.17
	EH38E3221912	cCREs_DNase-only	RFS	13	708		1.405(0.579-3.412)	0.453		1.104(0.45-2.707)	0.828
	EH38E3308522	cCREs_CTCF-only	RFS	6	715		0(0-Inf)	0.99		0(0-Inf)	0.991
	EH38E3744100	cCREs_CTCF-only	RFS	7	714		1.483(0.474-4.635)	0.498		1.499(0.477-4.709)	0.489
	EH38E3287534	cCREs_dELS	RFS	5	716		0(0-Inf)	0.991		0(0-Inf)	0.991
	EH38E3790771	cCREs_PLS	RFS	9	712		1.236(0.396-3.863)	0.716		1.48(0.469-4.669)	0.503
	EH38E3780555	cCREs_dELS	RFS	6	715		0(0-Inf)	0.99		0(0-Inf)	0.99
	EH38E3046512	cCREs_dELS	RFS	9	712		1.264(0.404-3.951)	0.687		1.112(0.352-3.512)	0.857
nHM iCMS2	EH38E1681156	cCREs_CTCF-only	OS	18	486		0.779(0.288-2.107)	0.623		0.791(0.29-2.153)	0.646
	EH38E1857474	cCREs_DNase-only	OS	14	490		1.835(0.81-4.159)	0.146		1.767(0.706-4.422)	0.224
	EH38E2255922	cCREs_DNase-only	OS	12	492		0.934(0.297-2.933)	0.907		2.386(0.733-7.76)	0.148
	EH38E3583951	cCREs_DNase-only	OS	10	494		0.305(0.043-2.182)	0.237		0.442(0.061-3.181)	0.418
	EH38E3628913	cCREs_DNase-only	OS	13	491		1.233(0.456-3.333)	0.68		0.761(0.277-2.09)	0.596
	EH38E1563885	cCREs_CTCF-only	OS	18	486		1.066(0.437-2.604)	0.888		0.983(0.397-2.43)	0.97
	EH38E2477431	cCREs_CTCF-only	OS	8	496		0.405(0.057-2.898)	0.368		0.349(0.048-2.538)	0.298
	EH38E2497046	cCREs_CTCF-only	OS	6	498		0.59(0.083-4.22)	0.599		0.719(0.099-5.221)	0.744
	EH38E3343250	cCREs_CTCF-only	OS	19	485		0.733(0.271-1.983)	0.541		0.65(0.236-1.791)	0.404
	EH38E3282555	cCREs_dELS	OS	8	496		0.428(0.06-3.059)	0.398		0.373(0.052-2.695)	0.328
	EH38E3240463	cCREs_DNase-only	OS	7	497		0.929(0.23-3.751)	0.917		1.046(0.255-4.288)	0.95
	EH38E3757184	cCREs_DNase-only	OS	11	493		1.785(0.731-4.359)	0.203		1.384(0.56-3.421)	0.482
	EH38E3795891	cCREs_DNase-only	OS	7	497		1.078(0.267-4.354)	0.916		0.544(0.132-2.246)	0.4
	EH38E3938103	cCREs_DNase-only	OS	18	486		0.788(0.291-2.129)	0.638		1.05(0.383-2.879)	0.924
	EH38E2988425	cCREs_pELS	OS	5	499		1.63(0.404-6.584)	0.493		1.645(0.397-6.811)	0.492
	EH38E2863690	cCREs_PLS	OS	18	486		1.776(0.87-3.626)	0.115		1.256(0.612-2.578)	0.535
	EH38E2906455	cCREs_CTCF-only	OS	8	496		1.637(0.521-5.139)	0.399		1.982(0.622-6.312)	0.247
	EH38E1758798	cCREs_DNase-only	OS	12	492		0.579(0.143-2.339)	0.443		0.448(0.11-1.828)	0.263
	EH38E2114865	cCREs_DNase-only	OS	5	499		0.714(0.1-5.104)	0.737		0.675(0.093-4.896)	0.698
	EH38E2267002	cCREs_DNase-only	OS	6	498		0.582(0.081-4.158)	0.589		0.421(0.057-3.084)	0.394
	EH38E2365802	cCREs_DNase-only	OS	12	492		0.562(0.139-2.271)	0.419		0.46(0.113-1.867)	0.277
	EH38E3303609	cCREs_DNase-only	OS	6	498		0(0-Inf)	0.994		0(0-Inf)	0.994
	EH38E3417834	cCREs_DNase-only	OS	16	488		1.316(0.539-3.215)	0.546		1.895(0.764-4.701)	0.168
	EH38E3698210	cCREs_DNase-only	OS	7	497		0.501(0.07-3.584)	0.491		0.693(0.095-5.071)	0.718
	EH38E3302174	cCREs_pELS	OS	12	492		0.55(0.136-2.221)	0.401		0.649(0.158-2.661)	0.548
	EH38E2125936	cCREs_PLS	OS	11	493		0.975(0.311-3.061)	0.966		0.931(0.291-2.976)	0.904
	EH38E1578182	cCREs_CTCF-only	OS	14	490		0.775(0.247-2.433)	0.662		0.751(0.237-2.375)	0.626
	EH38E1630021	cCREs_CTCF-only	OS	13	491		0.738(0.235-2.316)	0.602		1.058(0.332-3.368)	0.924
	EH38E1687299	cCREs_CTCF-only	OS	15	489		0.433(0.107-1.749)	0.24		0.443(0.107-1.825)	0.26
	EH38E2949993	cCREs_CTCF-only	OS	7	497		0.504(0.07-3.603)	0.495		0.667(0.091-4.879)	0.69
	EH38E3011099	cCREs_CTCF-only	OS	9	495		0.815(0.202-3.293)	0.774		0.554(0.134-2.281)	0.413
	EH38E3432060	cCREs_CTCF-only	OS	13	491		2.271(1.002-5.147)	0.049		2.235(0.964-5.182)	0.061
	EH38E3711925	cCREs_CTCF-only	OS	32	472		0.772(0.361-1.651)	0.505		0.804(0.366-1.767)	0.587
	EH38E3834997	cCREs_CTCF-only	OS	12	492		0.561(0.139-2.266)	0.417		0.404(0.096-1.703)	0.217
	EH38E3839121	cCREs_DNase-H3K4me3	OS	21	483		1.649(0.839-3.241)	0.147		1.428(0.717-2.843)	0.311
	EH38E2703930	cCREs_DNase-only	OS	11	493		1.69(0.692-4.128)	0.249		1.212(0.482-3.048)	0.682
	EH38E3376198	cCREs_DNase-only	OS	11	493		0.621(0.154-2.508)	0.503		0.881(0.215-3.615)	0.86
	EH38E3581910	cCREs_DNase-only	OS	6	498		2.152(0.685-6.756)	0.189		1.457(0.457-4.648)	0.525
	EH38E2376351	cCREs_pELS	OS	11	493		0.992(0.316-3.113)	0.988		1.233(0.385-3.942)	0.724
	EH38E1749115	cCREs_CTCF-only	OS	9	495		0.773(0.191-3.121)	0.717		1.07(0.261-4.392)	0.925
	EH38E2294548	cCREs_CTCF-only	OS	20	484		1.091(0.482-2.473)	0.834		0.895(0.387-2.068)	0.794
	EH38E3181899	cCREs_CTCF-only	OS	9	495		0.362(0.051-2.585)	0.311		0.405(0.056-2.925)	0.37
	EH38E3786930	cCREs_CTCF-only	OS	22	482		0.832(0.341-2.03)	0.685		1.025(0.413-2.549)	0.957
	EH38E3889533	cCREs_CTCF-only	OS	8	496		0.907(0.225-3.664)	0.891		1.424(0.34-5.965)	0.629
	EH38E3761592	cCREs_DNase-only	OS	13	491		0.871(0.277-2.733)	0.812		0.938(0.292-3.017)	0.915
	EH38E2438014	cCREs_pELS	OS	5	499		2.921(0.93-9.175)	0.066		2.812(0.865-9.148)	0.086
	EH38E3565303	cCREs_PLS	OS	6	498		1.212(0.3-4.894)	0.788		1.018(0.245-4.231)	0.98
	EH38E2846315	cCREs_dELS	OS	6	498		0(0-Inf)	0.994		0(0-Inf)	0.993
	EH38E2188213	cCREs_dELS	OS	10	494		0(0-Inf)	0.992		0(0-Inf)	0.992
	EH38E3055895	cCREs_dELS	OS	23	481		0.734(0.301-1.792)	0.497		0.867(0.35-2.146)	0.757
	EH38E3450261	cCREs_DNase-only	OS	18	486		1.282(0.566-2.905)	0.552		1.991(0.865-4.582)	0.106
	EH38E3578404	cCREs_DNase-only	OS	5	499		1.502(0.372-6.067)	0.568		1.476(0.355-6.133)	0.592
	EH38E2789314	cCREs_PLS	OS	5	499		0(0-Inf)	0.995		0(0-Inf)	0.994
	EH38E3827653	cCREs_dELS	OS	9	495		0.771(0.191-3.115)	0.715		0.652(0.16-2.658)	0.55
	EH38E3842539	cCREs_DNase-only	OS	5	499		0.738(0.103-5.275)	0.762		1.238(0.169-9.05)	0.833
	EH38E2060249	cCREs_pELS	OS	6	498		1.221(0.302-4.931)	0.779		1.707(0.416-7.012)	0.458
	EH38E3499202	cCREs_pELS	OS	5	499		3.302(1.05-10.38)	0.041		0.969(0.231-4.069)	0.965
	EH38E1418218	cCREs_CTCF-only	OS	5	499		1.54(0.381-6.222)	0.544		3.369(0.796-14.247)	0.099
	EH38E2216580	cCREs_CTCF-only	OS	11	493		1.077(0.343-3.383)	0.898		1.045(0.325-3.354)	0.941
	EH38E2285558	cCREs_CTCF-only	OS	8	496		0(0-Inf)	0.993		0(0-Inf)	0.993
	EH38E2293785	cCREs_CTCF-only	OS	6	498		0.543(0.076-3.882)	0.543		0.999(0.137-7.306)	0.999
	EH38E2594377	cCREs_CTCF-only	OS	29	475		0.864(0.404-1.848)	0.707		1.006(0.461-2.197)	0.988
	EH38E2642063	cCREs_CTCF-only	OS	12	492		0.555(0.137-2.241)	0.408		1.01(0.246-4.142)	0.989
	EH38E2845365	cCREs_CTCF-only	OS	9	495		0.363(0.051-2.596)	0.313		0.508(0.069-3.747)	0.506
	EH38E2854848	cCREs_CTCF-only	OS	22	482		1.497(0.733-3.057)	0.268		1.395(0.672-2.897)	0.372
	EH38E2876471	cCREs_CTCF-only	OS	11	493		1.358(0.502-3.67)	0.547		1.315(0.476-3.63)	0.597
	EH38E3177888	cCREs_CTCF-only	OS	12	492		0(0-Inf)	0.992		0(0-Inf)	0.993
	EH38E3532690	cCREs_CTCF-only	OS	18	486		0.356(0.088-1.437)	0.147		0.451(0.111-1.838)	0.266
	EH38E3615819	cCREs_CTCF-only	OS	14	490		0.735(0.234-2.308)	0.598		0.694(0.219-2.194)	0.534
	EH38E3617661	cCREs_CTCF-only	OS	24	480		1.354(0.663-2.764)	0.406		1.891(0.907-3.942)	0.089
	EH38E3863446	cCREs_CTCF-only	OS	10	494		0.723(0.179-2.919)	0.648		0.925(0.225-3.802)	0.914
	EH38E1604576	cCREs_DNase-H3K4me3	OS	16	488		0.914(0.338-2.472)	0.86		1.187(0.434-3.248)	0.739
	EH38E3745580	cCREs_DNase-only	OS	8	496		0.959(0.238-3.875)	0.954		1.177(0.285-4.852)	0.822
	EH38E3764238	cCREs_DNase-only	OS	6	498		1.442(0.357-5.823)	0.608		0.815(0.196-3.39)	0.779
	EH38E3781451	cCREs_DNase-only	OS	11	493		0.605(0.15-2.444)	0.481		1.193(0.29-4.915)	0.807
	EH38E3940506	cCREs_DNase-only	OS	22	482		1.391(0.681-2.84)	0.365		1.162(0.556-2.428)	0.69
	EH38E3095474	cCREs_pELS	OS	5	499		2.451(0.78-7.699)	0.125		1.529(0.473-4.944)	0.479
	EH38E3218846	cCREs_CTCF-only	OS	7	497		1.494(0.476-4.692)	0.492		0.724(0.223-2.351)	0.591
	EH38E1873654	cCREs_dELS	OS	6	498		1.231(0.305-4.972)	0.771		0.819(0.197-3.399)	0.783
	EH38E2088242	cCREs_DNase-only	OS	9	495		1.886(0.698-5.1)	0.211		2.447(0.898-6.667)	0.08
	EH38E3157042	cCREs_DNase-only	OS	5	499		0.726(0.102-5.19)	0.75		0.665(0.091-4.855)	0.687
	EH38E3450313	cCREs_DNase-only	OS	27	477		0.748(0.33-1.694)	0.486		0.8(0.349-1.832)	0.597
	EH38E3472077	cCREs_DNase-only	OS	7	497		0.449(0.063-3.207)	0.424		0.551(0.075-4.049)	0.558
	EH38E1886436	cCREs_pELS	OS	14	490		0.442(0.109-1.786)	0.252		0.345(0.084-1.419)	0.14
	EH38E3779532	cCREs_dELS	OS	12	492		0.572(0.142-2.309)	0.432		0.318(0.076-1.324)	0.115
	EH38E2876954	cCREs_DNase-only	OS	10	494		2.137(0.875-5.221)	0.096		1.199(0.481-2.989)	0.697
	EH38E3131316	cCREs_DNase-only	OS	11	493		2.202(0.971-4.991)	0.059		2.763(1.195-6.388)	0.017
	EH38E2902137	cCREs_PLS	OS	12	492		2.093(0.923-4.743)	0.077		2.492(1.079-5.756)	0.033
	EH38E3689181	cCREs_CTCF-only	OS	10	494		1.649(0.61-4.459)	0.324		1.282(0.468-3.512)	0.629
	EH38E2563798	cCREs_CTCF-only	OS	9	495		0(0-Inf)	0.993		0(0-Inf)	0.993
	EH38E1625166	cCREs_dELS	OS	8	496		0.404(0.057-2.889)	0.367		0.473(0.065-3.418)	0.458
	EH38E2377469	cCREs_CTCF-only	OS	12	492		1.208(0.447-3.266)	0.709		1.02(0.32-3.245)	0.973
	EH38E3716280	cCREs_CTCF-only	OS	33	471		0.872(0.427-1.78)	0.706		0.981(0.477-2.02)	0.959
	EH38E3399928	cCREs_dELS	OS	30	474		0.828(0.387-1.771)	0.627		0.796(0.369-1.719)	0.561
	EH38E2110147	cCREs_DNase-only	OS	8	496		0.392(0.055-2.804)	0.351		0.439(0.061-3.171)	0.414
	EH38E3074757	cCREs_DNase-only	OS	12	492		0.883(0.281-2.771)	0.831		0.677(0.213-2.15)	0.508
	EH38E3583954	cCREs_DNase-only	OS	23	481		1.507(0.767-2.961)	0.234		1.313(0.655-2.633)	0.443
	EH38E3583971	cCREs_DNase-only	OS	11	493		1.748(0.716-4.268)	0.22		1.94(0.775-4.856)	0.157
	EH38E1438859	cCREs_pELS	OS	10	494		2.251(0.921-5.498)	0.075		1.701(0.688-4.205)	0.25
	EH38E3181169	cCREs_PLS	OS	9	495		0.836(0.207-3.377)	0.801		0.552(0.133-2.293)	0.414
	EH38E3536977	cCREs_CTCF-only	OS	8	496		4.288(1.89-9.727)	0		2.952(1.249-6.975)	0.014
	EH38E3679740	cCREs_dELS	OS	24	480		1.512(0.77-2.972)	0.23		1.165(0.563-2.41)	0.68
	EH38E1870202	cCREs_DNase-only	OS	5	499		2.174(0.692-6.827)	0.184		2.139(0.651-7.024)	0.21
	EH38E2782332	cCREs_DNase-only	OS	5	499		1.309(0.324-5.288)	0.705		1.127(0.273-4.649)	0.869
	EH38E3045434	cCREs_DNase-only	OS	5	499		0.645(0.09-4.611)	0.662		1.032(0.141-7.535)	0.975
	EH38E3159030	cCREs_DNase-only	OS	13	491		0.814(0.259-2.555)	0.724		0.737(0.232-2.343)	0.605
	EH38E3357628	cCREs_DNase-only	OS	17	487		0.99(0.405-2.417)	0.982		1.131(0.458-2.794)	0.79
	EH38E3434452	cCREs_DNase-only	OS	15	489		1.716(0.757-3.888)	0.196		1.628(0.707-3.75)	0.252
	EH38E3881493	cCREs_PLS	OS	11	493		1.991(0.815-4.864)	0.131		1.334(0.539-3.298)	0.533
	EH38E3766022	cCREs_CTCF-only	OS	13	491		0.533(0.132-2.153)	0.377		0.706(0.172-2.898)	0.629
	EH38E3792494	cCREs_dELS	OS	9	495		1.206(0.384-3.785)	0.749		1.002(0.316-3.178)	0.997
	EH38E2245688	cCREs_DNase-only	OS	5	499		1.725(0.427-6.969)	0.444		2.188(0.528-9.068)	0.28
	EH38E2650862	cCREs_DNase-only	OS	8	496		1.634(0.52-5.13)	0.4		1.934(0.606-6.176)	0.266
	EH38E3785543	cCREs_DNase-only	OS	8	496		1.236(0.394-3.881)	0.717		1.017(0.319-3.241)	0.978
	EH38E3268066	cCREs_dELS	OS	6	498		1.064(0.263-4.298)	0.931		0.722(0.176-2.968)	0.651
	EH38E3345207	cCREs_DNase-only	OS	6	498		0.594(0.083-4.246)	0.604		0.842(0.117-6.06)	0.864
	EH38E3548034	cCREs_DNase-only	OS	23	481		0.431(0.137-1.355)	0.15		0.377(0.118-1.202)	0.099
	EH38E3882401	cCREs_DNase-only	OS	12	492		0.558(0.138-2.253)	0.412		0.495(0.121-2.025)	0.328
	EH38E2537791	cCREs_dELS	OS	10	494		0.647(0.16-2.612)	0.54		1.348(0.327-5.556)	0.679
	EH38E3355605	cCREs_dELS	OS	5	499		2.181(0.694-6.85)	0.182		3.007(0.935-9.67)	0.065
	EH38E0054869	cCREs_DNase-only	OS	10	494		0.312(0.044-2.228)	0.245		0.477(0.066-3.458)	0.464
	EH38E2139285,EH38E2139286	cCREs_DNase-only	OS	10	494		0.66(0.163-2.667)	0.56		0.439(0.104-1.855)	0.263
	EH38E2477004	cCREs_DNase-only	OS	6	498		1.987(0.633-6.241)	0.24		1.847(0.574-5.937)	0.303
	EH38E2884575	cCREs_DNase-only	OS	14	490		1.269(0.52-3.099)	0.601		1.04(0.383-2.827)	0.938
	EH38E3387394	cCREs_DNase-only	OS	8	496		1.381(0.44-4.335)	0.58		1.858(0.58-5.958)	0.297
	EH38E3786936	cCREs_DNase-only	OS	11	493		1.868(0.765-4.563)	0.17		1.896(0.753-4.773)	0.174
	EH38E3336780	cCREs_PLS	OS	17	487		1.632(0.763-3.49)	0.207		2.028(0.933-4.411)	0.074
	EH38E2958133	cCREs_CTCF-only	OS	13	491		2.062(0.91-4.673)	0.083		1.901(0.823-4.393)	0.133
	EH38E3229632	cCREs_CTCF-only	OS	5	499		3.323(1.057-10.447)	0.04		2.28(0.7-7.424)	0.171
	EH38E2845031	cCREs_dELS	OS	6	498		2.271(0.723-7.132)	0.16		2.235(0.701-7.129)	0.174
	EH38E2866739	cCREs_dELS	OS	11	493		1.473(0.545-3.981)	0.446		2.341(0.848-6.465)	0.101
	EH38E1632797	cCREs_DNase-only	OS	5	499		0.65(0.091-4.649)	0.668		1.083(0.15-7.836)	0.937
	EH38E2024009	cCREs_DNase-only	OS	10	494		1.153(0.367-3.62)	0.807		1.475(0.456-4.77)	0.516
	EH38E2880189	cCREs_DNase-only	OS	9	495		1.701(0.629-4.599)	0.295		1.403(0.515-3.823)	0.508
	EH38E2890782	cCREs_DNase-only	OS	8	496		1.366(0.435-4.288)	0.593		1.037(0.324-3.324)	0.951
	EH38E3376535	cCREs_DNase-only	OS	6	498		0(0-Inf)	0.994		0(0-Inf)	0.994
	EH38E2472281	cCREs_DNase-H3K4me3	OS	5	499		1.485(0.368-5.998)	0.579		0.833(0.202-3.439)	0.801
	EH38E2000197	cCREs_CTCF-only	OS	6	498		2.14(0.682-6.72)	0.192		2.494(0.758-8.205)	0.133
	EH38E3600664	cCREs_CTCF-only	OS	7	497		1.085(0.269-4.384)	0.908		1.422(0.343-5.899)	0.628
	EH38E3834946	cCREs_CTCF-only	OS	9	495		0.776(0.192-3.133)	0.721		0.676(0.166-2.762)	0.586
	EH38E2286592	cCREs_DNase-H3K4me3	OS	7	497		0.484(0.068-3.457)	0.469		0(0-Inf)	0.993
	EH38E2473824	cCREs_DNase-only	OS	30	474		1.378(0.745-2.552)	0.307		1.44(0.761-2.727)	0.263
	EH38E3834944	cCREs_DNase-only	OS	22	482		1.206(0.564-2.578)	0.63		1.151(0.535-2.477)	0.719
	EH38E3279673	cCREs_pELS	OS	12	492		1.339(0.495-3.62)	0.565		1.555(0.562-4.301)	0.395
	EH38E1558548	cCREs_PLS	OS	6	498		1.12(0.277-4.524)	0.874		0.967(0.235-3.985)	0.963
	EH38E2447512	cCREs_PLS	OS	14	490		1.347(0.551-3.289)	0.513		0.683(0.264-1.763)	0.43
	EH38E2835000	cCREs_DNase-only	OS	9	495		0(0-Inf)	0.993		0(0-Inf)	0.994
	EH38E3780792	cCREs_DNase-only	OS	6	498		0.543(0.076-3.882)	0.543		0.921(0.127-6.7)	0.935
	EH38E1667855	cCREs_CTCF-only	OS	24	480		1.28(0.627-2.615)	0.497		1.022(0.494-2.117)	0.953
	EH38E2032664	cCREs_CTCF-only	OS	7	497		1.98(0.631-6.217)	0.242		1.424(0.438-4.637)	0.557
	EH38E2285873	cCREs_CTCF-only	OS	7	497		0(0-Inf)	0.994		0(0-Inf)	0.992
	EH38E2418384	cCREs_CTCF-only	OS	8	496		0.426(0.06-3.043)	0.395		0.379(0.052-2.733)	0.336
	EH38E2472088	cCREs_CTCF-only	OS	20	484		1.437(0.672-3.074)	0.35		1.397(0.642-3.042)	0.399
	EH38E2747704	cCREs_CTCF-only	OS	9	495		0.348(0.049-2.485)	0.292		0.348(0.048-2.532)	0.297
	EH38E2781426	cCREs_CTCF-only	OS	7	497		1.015(0.251-4.099)	0.983		0.914(0.223-3.741)	0.9
	EH38E2842179	cCREs_CTCF-only	OS	9	495		1.287(0.41-4.04)	0.666		0.992(0.312-3.149)	0.989
	EH38E3450301	cCREs_CTCF-only	OS	14	490		0.806(0.257-2.531)	0.712		0.766(0.242-2.425)	0.65
	EH38E3614028	cCREs_CTCF-only	OS	6	498		1.51(0.374-6.098)	0.563		1.24(0.299-5.14)	0.766
	EH38E3834094	cCREs_CTCF-only	OS	11	493		0.295(0.041-2.109)	0.224		0.374(0.052-2.715)	0.331
	EH38E3924859	cCREs_CTCF-only	OS	8	496		2.194(0.812-5.932)	0.121		1.609(0.576-4.489)	0.364
	EH38E2401575	cCREs_DNase-H3K4me3	OS	11	493		0.277(0.039-1.984)	0.201		0.199(0.028-1.432)	0.109
	EH38E1620963	cCREs_DNase-only	OS	8	496		0.434(0.061-3.103)	0.406		0.233(0.032-1.709)	0.152
	EH38E1644933	cCREs_DNase-only	OS	8	496		0.432(0.06-3.085)	0.402		0.352(0.048-2.556)	0.302
	EH38E2760516	cCREs_DNase-only	OS	6	498		1.243(0.308-5.02)	0.76		0.288(0.038-2.171)	0.227
	EH38E3303611	cCREs_DNase-only	OS	9	495		0.347(0.049-2.48)	0.291		0.384(0.053-2.786)	0.344
	EH38E3647098	cCREs_DNase-only	OS	13	491		0.804(0.256-2.523)	0.708		0.933(0.288-3.031)	0.909
	EH38E3649272	cCREs_DNase-only	OS	14	490		1.063(0.393-2.873)	0.904		0.879(0.319-2.418)	0.802
	EH38E3011325	cCREs_PLS	OS	12	492		0.838(0.267-2.632)	0.763		0.734(0.23-2.346)	0.602
	EH38E1473734	cCREs_CTCF-only	OS	9	495		3.176(1.401-7.201)	0.006		1.356(0.57-3.23)	0.491
	EH38E1667733	cCREs_CTCF-only	OS	7	497		1.044(0.258-4.216)	0.952		0.892(0.218-3.649)	0.873
	EH38E3784364	cCREs_CTCF-only	OS	8	496		0.977(0.242-3.947)	0.974		1.434(0.346-5.943)	0.619
	EH38E1883466	cCREs_dELS	OS	5	499		0(0-Inf)	0.995		0(0-Inf)	0.994
	EH38E2662660	cCREs_DNase-only	OS	7	497		1.777(0.566-5.58)	0.325		2.92(0.909-9.375)	0.072
	EH38E3534694	cCREs_DNase-only	OS	5	499		1.581(0.391-6.386)	0.52		1.811(0.418-7.843)	0.427
	EH38E3776261	cCREs_PLS	OS	17	487		1.308(0.577-2.964)	0.52		1.277(0.561-2.91)	0.56
	EH38E2578970	cCREs_dELS	OS	5	499		2.603(0.829-8.174)	0.101		2.861(0.883-9.273)	0.08
	EH38E3722855	cCREs_DNase-only	OS	12	492		0.975(0.311-3.061)	0.965		1.5(0.465-4.838)	0.497
	EH38E3846586	cCREs_DNase-only	OS	9	495		3.368(1.485-7.639)	0.004		1.338(0.556-3.221)	0.516
	EH38E3196154	cCREs_dELS	OS	10	494		1.07(0.341-3.36)	0.908		1.193(0.373-3.82)	0.766
	EH38E2092515	cCREs_DNase-only	OS	5	499		0.623(0.087-4.457)	0.638		0.515(0.071-3.742)	0.512
	EH38E3313641	cCREs_DNase-only	OS	12	492		0.514(0.127-2.078)	0.351		0.656(0.16-2.693)	0.558
	EH38E3622072	cCREs_DNase-only	OS	5	499		1.402(0.347-5.662)	0.635		1.033(0.248-4.301)	0.964
	EH38E3834948	cCREs_DNase-only	OS	36	468		0.864(0.44-1.698)	0.671		1.207(0.609-2.393)	0.591
	EH38E3424003	cCREs_DNase-only	OS	9	495		1.363(0.434-4.279)	0.596		1.853(0.584-5.88)	0.295
	EH38E3506880	cCREs_pELS	OS	6	498		0.513(0.072-3.666)	0.506		0.613(0.085-4.441)	0.628
	EH38E1474023	cCREs_CTCF-only	OS	16	488		1.19(0.487-2.905)	0.703		1.904(0.765-4.743)	0.166
	EH38E3764725	cCREs_pELS	OS	5	499		3.781(1.396-10.242)	0.009		1.595(0.553-4.604)	0.388
	EH38E3126408	cCREs_CTCF-only	OS	14	490		0.744(0.237-2.336)	0.613		1.023(0.32-3.272)	0.969
	EH38E3924279	cCREs_CTCF-only	OS	5	499		0(0-Inf)	0.995		0(0-Inf)	0.994
	EH38E1744567	cCREs_dELS	OS	6	498		1.48(0.366-5.98)	0.582		3.511(0.844-14.611)	0.084
	EH38E3292578	cCREs_DNase-H3K4me3	OS	8	496		1.572(0.501-4.935)	0.439		2.277(0.71-7.307)	0.167
	EH38E3092371	cCREs_DNase-only	OS	23	481		1.336(0.654-2.727)	0.427		1.644(0.791-3.414)	0.183
	EH38E3349640	cCREs_pELS	OS	5	499		1.548(0.383-6.253)	0.539		1.559(0.381-6.384)	0.537
	EH38E2961887	cCREs_PLS	OS	15	489		0.996(0.368-2.691)	0.993		0.619(0.227-1.689)	0.349
	EH38E3732989	cCREs_CTCF-only	OS	7	497		0.993(0.246-4.013)	0.993		1.327(0.324-5.437)	0.694
	EH38E3669391	cCREs_dELS	OS	6	498		2.065(0.658-6.483)	0.214		1.637(0.501-5.347)	0.415
	EH38E3217060	cCREs_DNase-only	OS	6	498		1.952(0.621-6.129)	0.252		1.375(0.423-4.475)	0.597
	EH38E3843232	cCREs_DNase-only	OS	5	499		0.68(0.095-4.863)	0.701		0.483(0.067-3.508)	0.472
	EH38E1830566	cCREs_DNase-only	OS	9	495		0.739(0.183-2.986)	0.672		0.836(0.206-3.404)	0.803
	EH38E3019536	cCREs_DNase-only	OS	10	494		1.576(0.583-4.261)	0.37		1.698(0.622-4.633)	0.301
	EH38E2717906	cCREs_pELS	OS	11	493		1.567(0.642-3.826)	0.324		1.907(0.769-4.728)	0.163
	EH38E3233517	cCREs_pELS	OS	20	484		1.592(0.779-3.25)	0.202		2.548(1.217-5.332)	0.013
	EH38E1501400	cCREs_PLS	OS	7	497		0(0-Inf)	0.994		0(0-Inf)	0.993
	EH38E3792440	cCREs_DNase-only	OS	5	499		0(0-Inf)	0.992		0(0-Inf)	0.992
	EH38E1898938	cCREs_PLS	OS	7	497		0.462(0.065-3.303)	0.442		0.42(0.058-3.025)	0.389
	EH38E3197670	cCREs_DNase-only	OS	8	496		1.606(0.511-5.042)	0.417		1.621(0.396-6.635)	0.502
	EH38E3342087	cCREs_pELS	OS	8	496		0.921(0.228-3.719)	0.908		1.736(0.416-7.243)	0.449
	EH38E2786684	cCREs_PLS	OS	5	499		0.732(0.102-5.234)	0.756		1.029(0.14-7.536)	0.978
	EH38E3605744	cCREs_DNase-H3K4me3	OS	15	489		1.991(0.931-4.26)	0.076		1.833(0.848-3.958)	0.123
	EH38E1939704	cCREs_DNase-only	OS	8	496		0.829(0.205-3.347)	0.792		0.664(0.162-2.715)	0.569
	EH38E1370489	cCREs_CTCF-only	OS	7	497		1.506(0.48-4.727)	0.483		0.906(0.287-2.857)	0.866
	EH38E2991494	cCREs_CTCF-only	OS	6	498		0.594(0.083-4.247)	0.604		0.35(0.047-2.621)	0.307
	EH38E2489104	cCREs_DNase-only	OS	16	488		0.651(0.208-2.045)	0.463		0.586(0.184-1.862)	0.365
	EH38E2555303	cCREs_DNase-only	OS	10	494		1.542(0.57-4.169)	0.393		1.881(0.684-5.171)	0.221
	EH38E3140256	cCREs_DNase-only	OS	5	499		1.751(0.433-7.076)	0.432		1.555(0.378-6.395)	0.541
	EH38E2420966	cCREs_pELS	OS	6	498		1.222(0.303-4.936)	0.778		2.17(0.527-8.93)	0.283
	EH38E1423022	cCREs_DNase-only	OS	7	497		3.1(1.146-8.386)	0.026		1.68(0.595-4.744)	0.327
	EH38E2154281	cCREs_DNase-only	OS	5	499		3.246(1.033-10.201)	0.044		1.524(0.464-5.01)	0.488
	EH38E3607770	cCREs_DNase-only	OS	6	498		1.786(0.569-5.606)	0.321		0.878(0.272-2.827)	0.827
	EH38E3738799	cCREs_pELS	OS	22	482		1.213(0.567-2.595)	0.618		1.079(0.494-2.358)	0.849
	EH38E1700901	cCREs_PLS	OS	16	488		1.204(0.493-2.94)	0.684		0.847(0.31-2.309)	0.745
	EH38E3015372	cCREs_PLS	OS	7	497		1.553(0.495-4.877)	0.451		1.28(0.395-4.15)	0.681
	EH38E3406859	cCREs_DNase-only	OS	6	498		0.557(0.078-3.982)	0.56		0.417(0.057-3.032)	0.387
	EH38E1542948	cCREs_pELS	OS	7	497		1.083(0.268-4.374)	0.911		1.403(0.34-5.788)	0.639
	EH38E3046704	cCREs_PLS	OS	6	498		1.053(0.261-4.255)	0.942		2.04(0.489-8.516)	0.328
	EH38E1341933	cCREs_pELS	OS	10	494		1.62(0.599-4.38)	0.342		1.4(0.51-3.841)	0.514
	EH38E2066512	cCREs_pELS	OS	5	499		1.533(0.379-6.192)	0.549		1.538(0.369-6.413)	0.554
	EH38E3290287	cCREs_pELS	OS	10	494		1.646(0.609-4.45)	0.326		1.663(0.609-4.539)	0.321
	EH38E3707338	cCREs_pELS	OS	8	496		1.414(0.45-4.44)	0.553		2.051(0.497-8.461)	0.321
	EH38E2993804	cCREs_dELS	OS	7	497		2.212(0.818-5.981)	0.118		1.509(0.55-4.142)	0.424
	EH38E3099601	cCREs_pELS	OS	5	499		0.737(0.103-5.267)	0.761		0.706(0.098-5.115)	0.731
	EH38E3105262	cCREs_dELS	OS	10	494		2.306(0.944-5.631)	0.067		2.248(0.804-6.284)	0.122
	EH38E3132063	cCREs_dELS	OS	5	499		0.649(0.091-4.638)	0.666		1.172(0.16-8.587)	0.876
	EH38E2446559	cCREs_DNase-only	OS	5	499		0(0-Inf)	0.995		0(0-Inf)	0.994
	EH38E3312787	cCREs_DNase-only	OS	15	489		0.664(0.212-2.086)	0.484		0.599(0.19-1.889)	0.382
	EH38E3121541	cCREs_pELS	OS	8	496		0.415(0.058-2.969)	0.381		0.425(0.059-3.082)	0.398
	EH38E3763577	cCREs_pELS	OS	9	495		1.743(0.645-4.712)	0.273		1.583(0.496-5.048)	0.437
	EH38E2254778	cCREs_CTCF-only	OS	23	481		0.432(0.138-1.355)	0.15		0.721(0.226-2.301)	0.581
	EH38E2875845	cCREs_CTCF-only	OS	14	490		0.719(0.229-2.258)	0.572		0.582(0.184-1.847)	0.359
	EH38E3255907	cCREs_CTCF-only	OS	6	498		0.572(0.08-4.092)	0.578		0.873(0.121-6.292)	0.893
	EH38E3842319	cCREs_DNase-only	OS	5	499		3.046(0.97-9.564)	0.056		1.031(0.311-3.421)	0.961
	EH38E2776524	cCREs_CTCF-only	OS	9	495		0.343(0.048-2.452)	0.286		0.447(0.062-3.222)	0.424
	EH38E3922185	cCREs_CTCF-only	OS	11	493		0.337(0.047-2.413)	0.279		0.406(0.056-2.956)	0.374
	EH38E3618349	cCREs_DNase-only	OS	8	496		1.572(0.501-4.937)	0.438		2.612(0.808-8.44)	0.109
	EH38E3853014	cCREs_DNase-only	OS	8	496		1.555(0.495-4.883)	0.449		2.878(0.876-9.46)	0.082
	EH38E1425394	cCREs_CTCF-only	OS	8	496		0.912(0.226-3.683)	0.897		1.271(0.307-5.267)	0.741
	EH38E2660258	cCREs_CTCF-only	OS	6	498		0.55(0.077-3.929)	0.551		0.347(0.047-2.565)	0.3
	EH38E3348013	cCREs_CTCF-only	OS	9	495		0(0-Inf)	0.993		0(0-Inf)	0.992
	EH38E3855290	cCREs_dELS	OS	6	498		0.564(0.079-4.032)	0.568		0.685(0.095-4.932)	0.707
	EH38E2123104	cCREs_CTCF-only	OS	13	491		1.16(0.429-3.135)	0.77		1.232(0.446-3.401)	0.688
	EH38E2565962	cCREs_CTCF-only	OS	9	495		0.78(0.193-3.149)	0.727		0.974(0.239-3.972)	0.971
	EH38E2654927	cCREs_CTCF-only	OS	11	493		1.51(0.558-4.081)	0.417		1.882(0.674-5.256)	0.228
	EH38E1326124	cCREs_DNase-only	OS	6	498		5.565(2.268-13.652)	0		4.34(1.71-11.014)	0.002
	EH38E2165112	cCREs_DNase-only	OS	8	496		1.357(0.432-4.259)	0.601		1.267(0.396-4.059)	0.69
	EH38E3392396	cCREs_DNase-only	OS	6	498		0(0-Inf)	0.994		0(0-Inf)	0.993
	EH38E3095106	cCREs_DNase-only	OS	10	494		1.043(0.332-3.275)	0.942		0.732(0.223-2.406)	0.608
	EH38E2584699	cCREs_CTCF-only	OS	12	492		2.179(0.962-4.939)	0.062		2.308(0.998-5.339)	0.051
	EH38E3194516	cCREs_CTCF-only	OS	11	493		2.604(1.149-5.902)	0.022		2.441(1.043-5.711)	0.04
	EH38E3587463	cCREs_CTCF-only	OS	8	496		1.311(0.418-4.117)	0.642		3.772(1.143-12.453)	0.029
	EH38E2789761	cCREs_dELS	OS	6	498		0.508(0.071-3.633)	0.5		0.842(0.115-6.162)	0.866
	EH38E3858634	cCREs_DNase-only	OS	5	499		0.629(0.088-4.496)	0.644		0.651(0.09-4.737)	0.672
	EH38E3908310	cCREs_dELS	OS	6	498		0.523(0.073-3.736)	0.518		0.452(0.061-3.35)	0.437
	EH38E3943768	cCREs_dELS	OS	7	497		0.449(0.063-3.207)	0.424		0.513(0.068-3.854)	0.516
	EH38E2835734	cCREs_DNase-only	OS	5	499		0.74(0.104-5.292)	0.764		0.31(0.043-2.252)	0.247
	EH38E3520355	cCREs_DNase-only	OS	12	492		1.522(0.623-3.716)	0.357		1.467(0.593-3.63)	0.407
	EH38E3761886	cCREs_DNase-only	OS	8	496		0.875(0.217-3.536)	0.852		0.741(0.179-3.075)	0.68
	EH38E2646715	cCREs_CTCF-only	OS	6	498		1.322(0.327-5.339)	0.695		1.011(0.245-4.176)	0.988
	EH38E1860965	cCREs_pELS	OS	5	499		0(0-Inf)	0.995		0(0-Inf)	0.993
	EH38E1783373	cCREs_CTCF-only	OS	9	495		0.367(0.051-2.624)	0.318		0.431(0.06-3.105)	0.403
	EH38E2638634	cCREs_CTCF-only	OS	13	491		1.191(0.44-3.218)	0.731		1.029(0.377-2.808)	0.956
	EH38E3351008	cCREs_CTCF-only	OS	5	499		0.668(0.093-4.776)	0.688		0.197(0.027-1.453)	0.111
	EH38E2838399	cCREs_DNase-only	OS	6	498		0.602(0.084-4.305)	0.613		0.521(0.071-3.798)	0.52
	EH38E1817603	cCREs_PLS	OS	5	499		0.666(0.093-4.762)	0.686		0.264(0.036-1.949)	0.192
	EH38E3589915	cCREs_CTCF-only	OS	7	497		1.076(0.266-4.348)	0.918		0.535(0.131-2.189)	0.385
	EH38E3761570	cCREs_CTCF-only	OS	5	499		0(0-Inf)	0.995		0(0-Inf)	0.994
	EH38E1762507	cCREs_dELS	OS	5	499		0.709(0.099-5.072)	0.732		0.865(0.119-6.303)	0.887
	EH38E1668008	cCREs_DNase-only	OS	9	495		0.752(0.186-3.036)	0.688		0.345(0.048-2.48)	0.29
	EH38E3535917	cCREs_DNase-only	OS	5	499		0.663(0.093-4.742)	0.682		0.647(0.089-4.689)	0.666
	EH38E2965006	cCREs_pELS	OS	7	497		0.487(0.068-3.481)	0.473		0.487(0.067-3.543)	0.478
	EH38E2246085	cCREs_CTCF-only	OS	8	496		0.386(0.054-2.757)	0.342		0.542(0.075-3.908)	0.543
	EH38E3054928	cCREs_dELS	OS	7	497		0.991(0.245-4.004)	0.99		0.941(0.232-3.814)	0.932
	EH38E3770182	cCREs_DNase-only	OS	16	488		1.409(0.622-3.193)	0.411		1.31(0.573-2.995)	0.522
	EH38E2662534	cCREs_dELS	OS	7	497		1.528(0.487-4.796)	0.468		1.601(0.501-5.115)	0.427
	EH38E2325392	cCREs_DNase-only	OS	10	494		0.72(0.178-2.906)	0.644		0.626(0.153-2.55)	0.513
	EH38E3057337	cCREs_DNase-only	OS	6	498		0.556(0.078-3.976)	0.559		0.395(0.053-2.921)	0.363
	EH38E3114572	cCREs_DNase-only	OS	6	498		1.221(0.302-4.932)	0.779		1.11(0.271-4.545)	0.885
	EH38E3324168	cCREs_dELS	OS	10	494		0.332(0.046-2.375)	0.272		0.578(0.08-4.202)	0.588
	EH38E3432360	cCREs_DNase-only	OS	10	494		0.333(0.047-2.378)	0.273		0.426(0.059-3.082)	0.398
	EH38E1473174	cCREs_CTCF-only	OS	8	496		0.865(0.214-3.496)	0.839		0.747(0.184-3.038)	0.684
	EH38E1696780	cCREs_CTCF-only	OS	10	494		1.793(0.663-4.846)	0.25		2.132(0.774-5.871)	0.143
	EH38E1610732	cCREs_DNase-only	OS	6	498		1.425(0.353-5.756)	0.619		1.931(0.465-8.013)	0.365
	EH38E3892332	cCREs_DNase-only	OS	6	498		0(0-Inf)	0.994		0(0-Inf)	0.994
	EH38E2081464	cCREs_pELS	OS	8	496		1.412(0.45-4.434)	0.554		2.338(0.732-7.464)	0.152
	EH38E3476688	cCREs_PLS	OS	6	498		0.551(0.077-3.94)	0.553		1.112(0.153-8.062)	0.917
	EH38E3124355	cCREs_DNase-only	OS	9	495		1.689(0.625-4.566)	0.302		1.908(0.688-5.295)	0.215
	EH38E2977417	cCREs_CTCF-only	OS	5	499		0.756(0.106-5.405)	0.78		0.484(0.066-3.549)	0.476
	EH38E2823440	cCREs_DNase-only	OS	7	497		0.495(0.069-3.543)	0.484		0.425(0.059-3.072)	0.397
	EH38E2979151	cCREs_DNase-only	OS	5	499		0.677(0.095-4.842)	0.698		0.465(0.064-3.396)	0.45
	EH38E3172502	cCREs_DNase-only	OS	10	494		0.674(0.167-2.721)	0.579		0.741(0.181-3.037)	0.677
	EH38E3416297	cCREs_CTCF-only	OS	6	498		2.229(0.71-7)	0.17		1.384(0.427-4.486)	0.588
	EH38E3758744	cCREs_DNase-only	OS	9	495		0.867(0.215-3.501)	0.841		0.846(0.205-3.486)	0.817
	EH38E2589203	cCREs_dELS	OS	6	498		0(0-Inf)	0.994		0(0-Inf)	0.994
	EH38E1824756	cCREs_pELS	OS	5	499		0.633(0.089-4.527)	0.649		0.592(0.081-4.321)	0.605
	EH38E2666165	cCREs_pELS	OS	8	496		0.389(0.054-2.782)	0.347		0.959(0.131-7.01)	0.967
	EH38E1704232	cCREs_DNase-only	OS	7	497		0.447(0.062-3.193)	0.422		0.583(0.081-4.213)	0.593
	EH38E1595266	cCREs_CTCF-only	OS	6	498		1.374(0.34-5.548)	0.656		2.802(0.674-11.642)	0.156
	EH38E1971059	cCREs_DNase-only	OS	5	499		1.794(0.444-7.248)	0.412		3.318(0.79-13.941)	0.101
	EH38E2789883	cCREs_DNase-only	OS	5	499		0.754(0.105-5.388)	0.778		0.809(0.112-5.868)	0.834
	EH38E3811505	cCREs_dELS	OS	5	499		1.8(0.446-7.272)	0.409		1.324(0.319-5.491)	0.699
	EH38E3219547	cCREs_DNase-only	OS	7	497		1.128(0.279-4.555)	0.866		2.305(0.549-9.687)	0.254
	EH38E3474347	cCREs_DNase-only	OS	10	494		1.533(0.567-4.144)	0.4		1.453(0.526-4.015)	0.471
	EH38E3870803	cCREs_DNase-only	OS	7	497		1.063(0.263-4.293)	0.932		1.49(0.359-6.185)	0.583
	EH38E3200420	cCREs_DNase-only	OS	8	496		0.968(0.24-3.91)	0.964		0.981(0.242-3.985)	0.979
	EH38E3270772	cCREs_DNase-only	OS	7	497		1.154(0.286-4.662)	0.84		1.515(0.371-6.195)	0.563
	EH38E3902341	cCREs_DNase-only	OS	11	493		2.483(1.095-5.628)	0.029		2.242(0.964-5.215)	0.061
	EH38E3203299	cCREs_dELS	OS	5	499		1.316(0.326-5.316)	0.7		2.849(0.666-12.193)	0.158
	EH38E2078952	cCREs_CTCF-only	OS	5	499		0.767(0.107-5.486)	0.792		0.676(0.092-4.986)	0.701
	EH38E2541161	cCREs_CTCF-only	OS	11	493		1.013(0.323-3.18)	0.983		1.035(0.325-3.29)	0.954
	EH38E3638857	cCREs_CTCF-only	OS	6	498		0.555(0.078-3.971)	0.558		0.353(0.047-2.632)	0.31
	EH38E3901531	cCREs_CTCF-only	OS	13	491		1.932(0.852-4.378)	0.115		2.255(0.983-5.17)	0.055
	EH38E3483426	cCREs_DNase-only	OS	9	495		0(0-Inf)	0.993		0(0-Inf)	0.995
	EH38E1405063	cCREs_dELS	OS	5	499		1.42(0.352-5.736)	0.623		0.95(0.23-3.926)	0.943
	EH38E3017346	cCREs_pELS	OS	6	498		0.559(0.078-3.997)	0.562		0.541(0.075-3.908)	0.543
	EH38E1783770	cCREs_CTCF-only	OS	7	497		1.018(0.252-4.113)	0.98		1.062(0.255-4.425)	0.935
	EH38E2295422	cCREs_CTCF-only	OS	8	496		0.395(0.055-2.824)	0.355		0.695(0.096-5.015)	0.718
	EH38E3295367	cCREs_dELS	OS	7	497		0.479(0.067-3.423)	0.463		0.19(0.026-1.399)	0.103
	EH38E3775391	cCREs_DNase-only	OS	13	491		2.126(0.938-4.818)	0.071		1.596(0.678-3.756)	0.284
	EH38E3034436	cCREs_pELS	OS	5	499		1.639(0.406-6.62)	0.488		1.932(0.462-8.078)	0.367
	EH38E2224891	cCREs_DNase-only	OS	5	499		0.636(0.089-4.55)	0.652		0.868(0.119-6.33)	0.889
	EH38E2098732	cCREs_CTCF-only	OS	7	497		0.475(0.066-3.395)	0.458		0.554(0.077-4.002)	0.558
	EH38E3403581	cCREs_CTCF-only	OS	9	495		1.339(0.427-4.204)	0.617		1.953(0.609-6.264)	0.26
	EH38E3835574	cCREs_CTCF-only	OS	8	496		0.969(0.24-3.914)	0.965		1.126(0.274-4.623)	0.869
	EH38E2027280	cCREs_DNase-only	OS	7	497		1.65(0.526-5.182)	0.391		2.146(0.674-6.839)	0.196
	EH38E2095524	cCREs_DNase-only	OS	11	493		0.277(0.039-1.977)	0.2		0.36(0.05-2.6)	0.311
	EH38E2565598	cCREs_dELS	OS	8	496		0.847(0.21-3.421)	0.816		1.601(0.389-6.598)	0.515
	EH38E1714113	cCREs_DNase-only	OS	10	494		1.481(0.548-4.005)	0.439		2.036(0.738-5.612)	0.169
	EH38E3649264	cCREs_pELS	OS	10	494		1.633(0.604-4.415)	0.333		2.241(0.809-6.206)	0.121
	EH38E3733782	cCREs_CTCF-only	OS	8	496		1.36(0.433-4.271)	0.598		0.692(0.215-2.23)	0.537
	EH38E3733567	cCREs_DNase-only	OS	8	496		0.409(0.057-2.928)	0.374		0.71(0.097-5.167)	0.735
	EH38E2247181	cCREs_pELS	OS	9	495		1.284(0.409-4.031)	0.669		1.174(0.285-4.834)	0.825
	EH38E2559802	cCREs_DNase-only	OS	7	497		0(0-Inf)	0.994		0(0-Inf)	0.993
	EH38E2984454	cCREs_CTCF-only	OS	6	498		1.303(0.323-5.264)	0.71		2.344(0.562-9.779)	0.242
	EH38E2905191	cCREs_DNase-only	OS	6	498		3.65(1.348-9.882)	0.011		5.121(1.827-14.356)	0.002
	EH38E2541377	cCREs_DNase-only	OS	5	499		1.506(0.373-6.084)	0.565		0.931(0.128-6.778)	0.944
	EH38E2377892	cCREs_DNase-only	OS	7	497		0.963(0.239-3.891)	0.958		0.585(0.081-4.246)	0.596
	EH38E3942604	cCREs_CTCF-only	OS	12	492		1.572(0.644-3.838)	0.321		1.315(0.532-3.251)	0.554
	EH38E2103762	cCREs_DNase-only	OS	9	495		1.712(0.633-4.629)	0.289		2.504(0.907-6.908)	0.076
	EH38E3427300	cCREs_DNase-only	OS	8	496		0.41(0.057-2.93)	0.374		0.382(0.052-2.788)	0.343
	EH38E3563886	cCREs_DNase-only	OS	5	499		0(0-Inf)	0.992		0(0-Inf)	0.995
	EH38E3893296	cCREs_CTCF-only	OS	8	496		0.434(0.061-3.101)	0.405		0.704(0.094-5.256)	0.733
	EH38E2891033	cCREs_DNase-only	OS	5	499		1.442(0.357-5.826)	0.607		1.276(0.31-5.253)	0.736
	EH38E3785813	cCREs_dELS	OS	7	497		0.502(0.07-3.591)	0.493		0.409(0.056-2.975)	0.377
	EH38E2296068	cCREs_DNase-only	OS	9	495		1.201(0.383-3.77)	0.754		1.187(0.367-3.839)	0.775
	EH38E2894340	cCREs_DNase-only	OS	7	497		1.734(0.552-5.446)	0.346		1.378(0.423-4.482)	0.595
	EH38E2982108	cCREs_DNase-only	OS	8	496		1.554(0.495-4.878)	0.45		1.326(0.41-4.291)	0.637
	EH38E2994631	cCREs_pELS	OS	8	496		0(0-Inf)	0.993		0(0-Inf)	0.993
	EH38E2510238	cCREs_CTCF-only	OS	7	497		0.97(0.24-3.918)	0.966		1.222(0.297-5.034)	0.781
	EH38E3457240	cCREs_CTCF-only	OS	5	499		0.673(0.094-4.815)	0.694		0.73(0.1-5.332)	0.757
	EH38E3705286	cCREs_dELS	OS	5	499		0.649(0.091-4.638)	0.666		1.518(0.206-11.164)	0.682
	EH38E2861829	cCREs_pELS	OS	11	493		1.31(0.485-3.543)	0.594		1.541(0.56-4.242)	0.403
	EH38E2789638	cCREs_pELS	OS	8	496		1.455(0.464-4.57)	0.52		1.471(0.46-4.705)	0.516
	EH38E3436249	cCREs_DNase-only	OS	9	495		0.385(0.054-2.75)	0.341		0.385(0.053-2.782)	0.344
	EH38E2293664	cCREs_DNase-only	OS	18	486		1.568(0.733-3.353)	0.246		0.603(0.256-1.419)	0.247
	EH38E3328415	cCREs_DNase-only	OS	11	493		0.299(0.042-2.135)	0.229		0.263(0.036-1.896)	0.185
	EH38E1933733	cCREs_DNase-only	OS	6	498		2.084(0.664-6.545)	0.209		1.61(0.507-5.119)	0.419
	EH38E2809106	cCREs_DNase-only	OS	5	499		0.673(0.094-4.811)	0.693		0.456(0.063-3.274)	0.435
	EH38E3468596	cCREs_DNase-only	OS	9	495		0(0-Inf)	0.993		0(0-Inf)	0.995
	EH38E3756121	cCREs_DNase-only	OS	12	492		1.318(0.488-3.564)	0.586		1.672(0.603-4.638)	0.324
	EH38E2676595	cCREs_PLS	OS	5	499		0.668(0.093-4.778)	0.688		0.781(0.108-5.648)	0.807
	EH38E3802929	cCREs_CTCF-only	OS	7	497		0.904(0.224-3.65)	0.887		0.876(0.117-6.575)	0.897
	EH38E2334040	cCREs_DNase-only	OS	7	497		1.539(0.49-4.833)	0.46		1.661(0.516-5.342)	0.395
	EH38E3805679	cCREs_pELS	OS	9	495		0.743(0.184-3)	0.676		0.607(0.148-2.488)	0.488
	EH38E2724242	cCREs_DNase-only	OS	5	499		0.643(0.09-4.596)	0.66		0.843(0.116-6.12)	0.866
	EH38E3898079	cCREs_DNase-only	OS	7	497		0(0-Inf)	0.994		0(0-Inf)	0.994
	EH38E1617721	cCREs_DNase-only	OS	6	498		0(0-Inf)	0.994		0(0-Inf)	0.994
	EH38E3852076	cCREs_CTCF-only	OS	14	490		1.108(0.41-2.994)	0.84		1.206(0.425-3.424)	0.725
	EH38E3886486	cCREs_CTCF-only	OS	7	497		1.11(0.275-4.482)	0.884		1.472(0.356-6.082)	0.593
	EH38E3940677	cCREs_CTCF-only	OS	6	498		1.196(0.296-4.833)	0.801		1.304(0.315-5.403)	0.715
	EH38E2836468	cCREs_DNase-only	OS	9	495		0(0-Inf)	0.993		0(0-Inf)	0.992
	EH38E3606070	cCREs_DNase-only	OS	10	494		0.332(0.046-2.371)	0.272		0.315(0.044-2.263)	0.251
	EH38E3163726	cCREs_dELS	OS	7	497		2.898(1.072-7.836)	0.036		4.156(1.293-13.36)	0.017
	EH38E2350235	cCREs_CTCF-only	OS	5	499		0.678(0.095-4.85)	0.699		1.489(0.204-10.847)	0.695
	EH38E3472283	cCREs_CTCF-only	OS	5	499		2.515(0.801-7.898)	0.114		0.82(0.187-3.606)	0.793
	EH38E2471154	cCREs_DNase-only	OS	5	499		0(0-Inf)	0.992		0(0-Inf)	0.994
	EH38E1409146	cCREs_CTCF-only	OS	11	493		0.601(0.149-2.428)	0.475		0.997(0.244-4.079)	0.997
	EH38E3001416	cCREs_pELS	OS	8	496		0(0-Inf)	0.993		0(0-Inf)	0.994
	EH38E3383745	cCREs_DNase-only	OS	6	498		0.605(0.085-4.325)	0.616		1.078(0.148-7.877)	0.941
	EH38E1553413	cCREs_pELS	OS	7	497		1.151(0.285-4.649)	0.844		0.765(0.185-3.164)	0.711
	EH38E2281029	cCREs_CTCF-only	OS	7	497		1.887(0.601-5.926)	0.277		2.686(0.808-8.93)	0.107
	EH38E3522160	cCREs_dELS	OS	5	499		0(0-Inf)	0.995		0(0-Inf)	0.994
	EH38E2559348	cCREs_CTCF-only	OS	6	498		0.608(0.085-4.348)	0.62		0.406(0.056-2.968)	0.375
	EH38E1640213	cCREs_DNase-only	OS	6	498		0.514(0.072-3.677)	0.508		0.392(0.054-2.828)	0.353
	EH38E2664366	cCREs_dELS	OS	5	499		0.733(0.103-5.243)	0.757		1.14(0.156-8.343)	0.898
	EH38E2909328	cCREs_dELS	OS	5	499		0(0-Inf)	0.995		0(0-Inf)	0.994
	EH38E2666839	cCREs_DNase-only	OS	7	497		0.954(0.236-3.855)	0.948		0.928(0.228-3.78)	0.917
	EH38E3290952	cCREs_pELS	OS	5	499		0.633(0.088-4.523)	0.648		0.298(0.04-2.2)	0.235
	EH38E3457235	cCREs_dELS	OS	8	496		0.832(0.206-3.359)	0.796		0.721(0.176-2.959)	0.65
	EH38E3901615	cCREs_pELS	OS	5	499		0.75(0.105-5.362)	0.774		1.524(0.21-11.051)	0.677
	EH38E2584087	cCREs_DNase-only	OS	5	499		0(0-Inf)	0.995		0(0-Inf)	0.994
	EH38E2897081	cCREs_DNase-only	OS	6	498		0.594(0.083-4.246)	0.604		1.069(0.147-7.791)	0.948
	EH38E3358633	cCREs_DNase-only	OS	5	499		1.409(0.349-5.692)	0.63		0.986(0.235-4.131)	0.984
	EH38E2484612	cCREs_DNase-only	OS	7	497		1.45(0.462-4.553)	0.524		1.792(0.552-5.815)	0.331
	EH38E3778581	cCREs_CTCF-only	OS	8	496		0.999(0.247-4.035)	0.999		1.285(0.313-5.274)	0.728
	EH38E2226935	cCREs_dELS	OS	5	499		1.379(0.341-5.571)	0.652		1.727(0.419-7.112)	0.45
	EH38E3395936	cCREs_CTCF-only	OS	5	499		1.401(0.347-5.659)	0.636		1.602(0.385-6.672)	0.517
	EH38E3886403	cCREs_CTCF-only	OS	5	499		3.238(1.03-10.18)	0.044		2.559(0.779-8.408)	0.122
	EH38E3076254	cCREs_dELS	OS	6	498		0.61(0.085-4.359)	0.622		0.889(0.121-6.55)	0.908
	EH38E3580474	cCREs_dELS	OS	5	499		5.861(2.159-15.911)	0.001		3.198(1.122-9.119)	0.03
	EH38E2087962	cCREs_pELS	OS	7	497		1.012(0.251-4.087)	0.987		0.821(0.201-3.355)	0.784
	EH38E3698595	cCREs_PLS	OS	9	495		0.75(0.186-3.028)	0.686		1.266(0.308-5.197)	0.744
	EH38E3368537	cCREs_CTCF-only	OS	5	499		0(0-Inf)	0.995		0(0-Inf)	0.994
	EH38E3477956	cCREs_pELS	OS	7	497		1.419(0.452-4.455)	0.549		1.528(0.353-6.615)	0.571
	EH38E1573133	cCREs_CTCF-only	OS	7	497		1.919(0.611-6.026)	0.264		2.011(0.609-6.639)	0.251
	EH38E3238489	cCREs_dELS	OS	5	499		0(0-Inf)	0.995		0(0-Inf)	0.995
	EH38E3513218	cCREs_DNase-only	OS	8	496		2.037(0.753-5.509)	0.161		1.133(0.408-3.143)	0.811
	EH38E2635849	cCREs_CTCF-only	OS	8	496		0.891(0.22-3.597)	0.871		1.288(0.314-5.292)	0.726
	EH38E2342809	cCREs_DNase-only	OS	7	497		0.958(0.237-3.869)	0.952		0.71(0.168-2.99)	0.64
	EH38E3161662	cCREs_DNase-only	OS	7	497		0(0-Inf)	0.994		0(0-Inf)	0.993
	EH38E3513676	cCREs_pELS	OS	5	499		0.736(0.103-5.259)	0.76		1.143(0.157-8.349)	0.895
	EH38E3221912	cCREs_DNase-only	OS	7	497		1.022(0.253-4.13)	0.975		0.74(0.178-3.072)	0.679
	EH38E3308522	cCREs_CTCF-only	OS	5	499		0(0-Inf)	0.992		0(0-Inf)	0.994
	EH38E3790771	cCREs_PLS	OS	6	498		1.38(0.342-5.575)	0.651		2.566(0.62-10.618)	0.193
	EH38E3046512	cCREs_dELS	OS	5	499		0.699(0.098-5)	0.722		0.615(0.084-4.472)	0.631
	EH38E1681156	cCREs_CTCF-only	RFS	16	430		1.23(0.503-3.011)	0.65		1.231(0.5-3.03)	0.651
	EH38E1857474	cCREs_DNase-only	RFS	13	433		1.614(0.659-3.953)	0.295		1.609(0.648-3.994)	0.305
	EH38E2255922	cCREs_DNase-only	RFS	12	434		0.68(0.168-2.75)	0.588		1.149(0.277-4.758)	0.848
	EH38E3583951	cCREs_DNase-only	RFS	10	436		0.303(0.042-2.167)	0.234		0.342(0.048-2.456)	0.286
	EH38E3628913	cCREs_DNase-only	RFS	11	435		1.385(0.511-3.751)	0.522		0.971(0.355-2.655)	0.954
	EH38E1563885	cCREs_CTCF-only	RFS	16	430		0.654(0.208-2.057)	0.468		0.577(0.182-1.828)	0.35
	EH38E2477431	cCREs_CTCF-only	RFS	7	439		0.471(0.066-3.372)	0.454		0.373(0.051-2.729)	0.332
	EH38E2497046	cCREs_CTCF-only	RFS	6	440		1.263(0.312-5.111)	0.743		1.225(0.298-5.043)	0.779
	EH38E3343250	cCREs_CTCF-only	RFS	16	430		1.187(0.485-2.905)	0.707		1.195(0.48-2.975)	0.701
	EH38E3282555	cCREs_dELS	RFS	8	438		2.129(0.786-5.766)	0.137		1.61(0.584-4.438)	0.357
	EH38E3240463	cCREs_DNase-only	RFS	7	439		1.502(0.478-4.725)	0.486		1.293(0.406-4.117)	0.664
	EH38E3757184	cCREs_DNase-only	RFS	10	436		1.776(0.655-4.813)	0.259		1.358(0.489-3.768)	0.557
	EH38E3938103	cCREs_DNase-only	RFS	18	428		1.096(0.448-2.683)	0.84		1.064(0.428-2.645)	0.893
	EH38E2863690	cCREs_PLS	RFS	14	432		1.401(0.572-3.428)	0.461		0.848(0.334-2.152)	0.729
	EH38E2906455	cCREs_CTCF-only	RFS	6	440		0.582(0.081-4.166)	0.59		0.698(0.096-5.073)	0.722
	EH38E1758798	cCREs_DNase-only	RFS	10	436		0.613(0.151-2.478)	0.492		0.504(0.122-2.072)	0.342
	EH38E2114865	cCREs_DNase-only	RFS	5	441		0.624(0.087-4.463)	0.638		0.56(0.077-4.05)	0.565
	EH38E2267002	cCREs_DNase-only	RFS	6	440		0.593(0.083-4.246)	0.603		0.411(0.056-3.002)	0.381
	EH38E2365802	cCREs_DNase-only	RFS	10	436		0.621(0.153-2.51)	0.503		0.445(0.108-1.833)	0.262
	EH38E3303609	cCREs_DNase-only	RFS	5	441		0(0-Inf)	0.995		0(0-Inf)	0.995
	EH38E3417834	cCREs_DNase-only	RFS	14	432		1.098(0.405-2.974)	0.854		1.494(0.54-4.136)	0.439
	EH38E3698210	cCREs_DNase-only	RFS	5	441		0(0-Inf)	0.994		0(0-Inf)	0.995
	EH38E3302174	cCREs_pELS	RFS	10	436		0.667(0.165-2.698)	0.57		1.224(0.298-5.029)	0.78
	EH38E2125936	cCREs_PLS	RFS	11	435		0.904(0.287-2.843)	0.863		0.774(0.244-2.459)	0.664
	EH38E1578182	cCREs_CTCF-only	RFS	11	435		1.406(0.519-3.809)	0.503		1.472(0.53-4.085)	0.458
	EH38E1630021	cCREs_CTCF-only	RFS	13	433		1.389(0.567-3.398)	0.472		1.335(0.538-3.309)	0.533
	EH38E1687299	cCREs_CTCF-only	RFS	14	432		0.492(0.122-1.99)	0.32		0.558(0.136-2.287)	0.417
	EH38E2949993	cCREs_CTCF-only	RFS	6	440		1.321(0.327-5.344)	0.696		1.657(0.395-6.949)	0.49
	EH38E3011099	cCREs_CTCF-only	RFS	8	438		1.471(0.468-4.629)	0.509		0.866(0.269-2.79)	0.809
	EH38E3432060	cCREs_CTCF-only	RFS	12	434		2.918(1.36-6.262)	0.006		2.234(1.02-4.892)	0.044
	EH38E3711925	cCREs_CTCF-only	RFS	30	416		1.378(0.722-2.631)	0.332		1.136(0.581-2.222)	0.71
	EH38E3834997	cCREs_CTCF-only	RFS	11	435		0.936(0.298-2.942)	0.909		0.744(0.231-2.399)	0.621
	EH38E3839121	cCREs_DNase-H3K4me3	RFS	18	428		1.564(0.729-3.355)	0.25		1.228(0.562-2.683)	0.606
	EH38E2703930	cCREs_DNase-only	RFS	8	438		2.624(1.072-6.425)	0.035		3.195(1.26-8.099)	0.014
	EH38E3376198	cCREs_DNase-only	RFS	11	435		1.531(0.565-4.15)	0.403		1.471(0.53-4.085)	0.459
	EH38E2376351	cCREs_pELS	RFS	11	435		1.631(0.666-3.991)	0.284		1.592(0.644-3.938)	0.314
	EH38E1749115	cCREs_CTCF-only	RFS	8	438		0.952(0.235-3.852)	0.945		1.015(0.247-4.168)	0.983
	EH38E2294548	cCREs_CTCF-only	RFS	17	429		1.698(0.792-3.641)	0.174		1.901(0.874-4.134)	0.105
	EH38E3181899	cCREs_CTCF-only	RFS	9	437		0.36(0.05-2.579)	0.309		0.365(0.051-2.623)	0.316
	EH38E3786930	cCREs_CTCF-only	RFS	21	425		0.877(0.358-2.146)	0.774		1.038(0.417-2.579)	0.937
	EH38E3889533	cCREs_CTCF-only	RFS	7	439		1.041(0.257-4.209)	0.956		1.456(0.351-6.039)	0.604
	EH38E3761592	cCREs_DNase-only	RFS	13	433		1.519(0.621-3.718)	0.36		1.117(0.44-2.833)	0.816
	EH38E2438014	cCREs_pELS	RFS	5	441		4.219(1.556-11.442)	0.005		4.199(1.495-11.789)	0.006
	EH38E3565303	cCREs_PLS	RFS	6	440		1.572(0.388-6.373)	0.527		1.034(0.251-4.259)	0.963
	EH38E2846315	cCREs_dELS	RFS	6	440		1.103(0.273-4.463)	0.89		0.968(0.237-3.948)	0.964
	EH38E2188213	cCREs_dELS	RFS	10	436		0(0-Inf)	0.992		0(0-Inf)	0.992
	EH38E3055895	cCREs_dELS	RFS	23	423		1.054(0.492-2.261)	0.892		1.002(0.463-2.169)	0.996
	EH38E3450261	cCREs_DNase-only	RFS	16	430		0.885(0.327-2.396)	0.81		1.042(0.381-2.846)	0.936
	EH38E3578404	cCREs_DNase-only	RFS	5	441		1.388(0.343-5.616)	0.645		1.069(0.258-4.436)	0.927
	EH38E2789314	cCREs_PLS	RFS	5	441		0.643(0.09-4.599)	0.66		0.702(0.097-5.106)	0.727
	EH38E3827653	cCREs_dELS	RFS	8	438		0.969(0.24-3.919)	0.965		0.693(0.17-2.833)	0.61
	EH38E2060249	cCREs_pELS	RFS	6	440		1.177(0.291-4.761)	0.819		1.42(0.346-5.833)	0.627
	EH38E1418218	cCREs_CTCF-only	RFS	5	441		1.507(0.373-6.098)	0.565		2.686(0.64-11.275)	0.177
	EH38E2216580	cCREs_CTCF-only	RFS	11	435		1.489(0.55-4.032)	0.434		1.375(0.495-3.818)	0.541
	EH38E2285558	cCREs_CTCF-only	RFS	8	438		0(0-Inf)	0.994		0(0-Inf)	0.994
	EH38E2293785	cCREs_CTCF-only	RFS	6	440		0.501(0.07-3.584)	0.491		0.64(0.088-4.661)	0.659
	EH38E2594377	cCREs_CTCF-only	RFS	28	418		0.996(0.486-2.039)	0.991		0.968(0.465-2.015)	0.931
	EH38E2642063	cCREs_CTCF-only	RFS	12	434		0.874(0.278-2.75)	0.818		1.327(0.417-4.229)	0.632
	EH38E2845365	cCREs_CTCF-only	RFS	8	438		0.408(0.057-2.917)	0.371		0.74(0.101-5.445)	0.768
	EH38E2854848	cCREs_CTCF-only	RFS	19	427		1.291(0.568-2.933)	0.542		1.043(0.451-2.414)	0.922
	EH38E2876471	cCREs_CTCF-only	RFS	10	436		1.053(0.335-3.31)	0.93		1.146(0.356-3.69)	0.82
	EH38E3177888	cCREs_CTCF-only	RFS	12	434		0.478(0.118-1.936)	0.301		0.397(0.097-1.626)	0.199
	EH38E3532690	cCREs_CTCF-only	RFS	18	428		0.538(0.171-1.693)	0.289		0.589(0.186-1.867)	0.369
	EH38E3615819	cCREs_CTCF-only	RFS	13	433		0.804(0.256-2.529)	0.709		0.722(0.227-2.292)	0.58
	EH38E3617661	cCREs_CTCF-only	RFS	22	424		0.951(0.418-2.159)	0.904		1.169(0.509-2.686)	0.713
	EH38E3863446	cCREs_CTCF-only	RFS	10	436		1.078(0.343-3.391)	0.898		1.209(0.375-3.898)	0.75
	EH38E1604576	cCREs_DNase-H3K4me3	RFS	14	432		1.009(0.373-2.733)	0.986		0.992(0.364-2.707)	0.988
	EH38E3745580	cCREs_DNase-only	RFS	7	439		1.117(0.276-4.52)	0.877		1.316(0.32-5.413)	0.704
	EH38E3781451	cCREs_DNase-only	RFS	11	435		0.643(0.159-2.602)	0.536		0.86(0.21-3.523)	0.834
	EH38E3940506	cCREs_DNase-only	RFS	18	428		1.348(0.629-2.892)	0.442		1.047(0.483-2.27)	0.908
	EH38E3218846	cCREs_CTCF-only	RFS	6	440		1.109(0.274-4.485)	0.885		0.737(0.176-3.08)	0.675
	EH38E2088242	cCREs_DNase-only	RFS	8	438		1.417(0.451-4.457)	0.551		1.352(0.427-4.278)	0.608
	EH38E3157042	cCREs_DNase-only	RFS	5	441		1.557(0.385-6.299)	0.535		1.407(0.341-5.806)	0.637
	EH38E3450313	cCREs_DNase-only	RFS	25	421		1.012(0.472-2.17)	0.975		1.068(0.496-2.299)	0.867
	EH38E3472077	cCREs_DNase-only	RFS	7	439		1.419(0.451-4.463)	0.549		1.963(0.599-6.43)	0.265
	EH38E1886436	cCREs_pELS	RFS	14	432		1.064(0.393-2.883)	0.902		0.815(0.294-2.257)	0.694
	EH38E3779532	cCREs_dELS	RFS	11	435		0.627(0.155-2.538)	0.513		0.427(0.104-1.76)	0.239
	EH38E2876954	cCREs_DNase-only	RFS	8	438		4.106(1.801-9.36)	0.001		2.984(1.283-6.944)	0.011
	EH38E3131316	cCREs_DNase-only	RFS	10	436		1.532(0.565-4.149)	0.402		1.481(0.538-4.076)	0.447
	EH38E2902137	cCREs_PLS	RFS	10	436		1.852(0.757-4.533)	0.177		1.983(0.801-4.905)	0.139
	EH38E3689181	cCREs_CTCF-only	RFS	7	439		1.168(0.289-4.727)	0.827		0.744(0.176-3.136)	0.687
	EH38E2563798	cCREs_CTCF-only	RFS	8	438		0.409(0.057-2.929)	0.374		0.416(0.057-3.026)	0.386
	EH38E1625166	cCREs_dELS	RFS	7	439		0.451(0.063-3.225)	0.427		0.449(0.062-3.267)	0.429
	EH38E2377469	cCREs_CTCF-only	RFS	11	435		1.25(0.461-3.385)	0.661		0.931(0.293-2.96)	0.904
	EH38E3716280	cCREs_CTCF-only	RFS	32	414		0.902(0.44-1.846)	0.777		0.85(0.413-1.749)	0.659
	EH38E3399928	cCREs_dELS	RFS	26	420		0.502(0.185-1.359)	0.175		0.48(0.174-1.318)	0.154
	EH38E2110147	cCREs_DNase-only	RFS	7	439		0.416(0.058-2.978)	0.383		0.35(0.048-2.556)	0.301
	EH38E3074757	cCREs_DNase-only	RFS	10	436		1.047(0.333-3.291)	0.938		0.65(0.203-2.086)	0.469
	EH38E3583954	cCREs_DNase-only	RFS	22	424		1.742(0.912-3.326)	0.093		1.163(0.589-2.296)	0.664
	EH38E3583971	cCREs_DNase-only	RFS	11	435		1.711(0.632-4.637)	0.291		1.542(0.555-4.285)	0.406
	EH38E1438859	cCREs_pELS	RFS	9	437		2.211(0.903-5.411)	0.082		1.578(0.635-3.92)	0.326
	EH38E3181169	cCREs_PLS	RFS	7	439		1.17(0.289-4.732)	0.826		1.065(0.259-4.375)	0.93
	EH38E3536977	cCREs_CTCF-only	RFS	6	440		2.256(0.717-7.098)	0.164		2.173(0.673-7.017)	0.195
	EH38E3679740	cCREs_dELS	RFS	20	426		0.996(0.407-2.437)	0.993		0.989(0.402-2.433)	0.98
	EH38E1870202	cCREs_DNase-only	RFS	5	441		3.31(1.219-8.991)	0.019		2.591(0.924-7.262)	0.07
	EH38E3045434	cCREs_DNase-only	RFS	5	441		0.581(0.081-4.158)	0.589		0.761(0.105-5.532)	0.787
	EH38E3159030	cCREs_DNase-only	RFS	11	435		0.625(0.155-2.529)	0.51		0.687(0.169-2.79)	0.6
	EH38E3357628	cCREs_DNase-only	RFS	17	429		1.001(0.409-2.449)	0.999		0.877(0.357-2.155)	0.775
	EH38E3434452	cCREs_DNase-only	RFS	14	432		1.071(0.395-2.901)	0.892		0.869(0.318-2.373)	0.784
	EH38E3881493	cCREs_PLS	RFS	9	437		1.336(0.425-4.202)	0.62		1.156(0.36-3.72)	0.807
	EH38E3766022	cCREs_CTCF-only	RFS	13	433		1.167(0.431-3.16)	0.762		1.478(0.537-4.071)	0.45
	EH38E3792494	cCREs_dELS	RFS	7	439		0.93(0.23-3.761)	0.919		0.917(0.223-3.772)	0.904
	EH38E2245688	cCREs_DNase-only	RFS	5	441		2.04(0.504-8.255)	0.317		2.494(0.603-10.315)	0.207
	EH38E2650862	cCREs_DNase-only	RFS	7	439		1.766(0.562-5.554)	0.331		1.737(0.544-5.546)	0.351
	EH38E3785543	cCREs_DNase-only	RFS	7	439		1.308(0.416-4.114)	0.646		1.229(0.387-3.9)	0.726
	EH38E3268066	cCREs_dELS	RFS	5	441		0.67(0.094-4.793)	0.69		0.562(0.077-4.116)	0.571
	EH38E3345207	cCREs_DNase-only	RFS	5	441		1.258(0.311-5.087)	0.748		1.497(0.366-6.13)	0.575
	EH38E3548034	cCREs_DNase-only	RFS	19	427		0.307(0.076-1.242)	0.098		0.317(0.077-1.299)	0.11
	EH38E3882401	cCREs_DNase-only	RFS	9	437		0(0-Inf)	0.993		0(0-Inf)	0.993
	EH38E2537791	cCREs_dELS	RFS	10	436		0.67(0.166-2.708)	0.574		1.062(0.258-4.366)	0.934
	EH38E3355605	cCREs_dELS	RFS	5	441		2.011(0.639-6.325)	0.232		2.356(0.735-7.55)	0.149
	EH38E0054869	cCREs_DNase-only	RFS	10	436		0.304(0.042-2.175)	0.236		0.379(0.052-2.75)	0.338
	EH38E2139285,EH38E2139286	cCREs_DNase-only	RFS	8	438		1.386(0.441-4.359)	0.577		2.079(0.641-6.748)	0.223
	EH38E2477004	cCREs_DNase-only	RFS	6	440		2.738(1.009-7.43)	0.048		2.378(0.848-6.668)	0.1
	EH38E2884575	cCREs_DNase-only	RFS	12	434		1.052(0.388-2.849)	0.921		1.039(0.381-2.834)	0.94
	EH38E3387394	cCREs_DNase-only	RFS	8	438		1.31(0.417-4.12)	0.644		1.67(0.519-5.374)	0.39
	EH38E3786936	cCREs_DNase-only	RFS	11	435		2.011(0.821-4.929)	0.126		1.909(0.762-4.784)	0.168
	EH38E3336780	cCREs_PLS	RFS	16	430		1.305(0.533-3.194)	0.56		1.412(0.571-3.492)	0.455
	EH38E2958133	cCREs_CTCF-only	RFS	11	435		1.041(0.331-3.274)	0.945		1.008(0.317-3.2)	0.99
	EH38E2866739	cCREs_dELS	RFS	10	436		1.202(0.382-3.779)	0.753		1.421(0.447-4.523)	0.552
	EH38E1632797	cCREs_DNase-only	RFS	5	441		0.583(0.081-4.175)	0.591		0.735(0.102-5.312)	0.761
	EH38E2024009	cCREs_DNase-only	RFS	10	436		0.762(0.188-3.08)	0.702		0.848(0.207-3.476)	0.819
	EH38E2880189	cCREs_DNase-only	RFS	7	439		1.934(0.614-6.084)	0.26		1.596(0.504-5.053)	0.426
	EH38E2890782	cCREs_DNase-only	RFS	6	440		1.48(0.366-5.996)	0.583		1.624(0.386-6.836)	0.508
	EH38E3376535	cCREs_DNase-only	RFS	6	440		0.625(0.087-4.474)	0.64		1.047(0.144-7.594)	0.964
	EH38E2000197	cCREs_CTCF-only	RFS	5	441		1.584(0.392-6.406)	0.519		1.763(0.43-7.236)	0.431
	EH38E3600664	cCREs_CTCF-only	RFS	7	439		1.768(0.562-5.559)	0.33		1.883(0.584-6.072)	0.29
	EH38E3834946	cCREs_CTCF-only	RFS	8	438		0.919(0.227-3.715)	0.905		0.761(0.186-3.118)	0.705
	EH38E2286592	cCREs_DNase-H3K4me3	RFS	6	440		0.584(0.082-4.178)	0.592		0.843(0.116-6.142)	0.866
	EH38E2473824	cCREs_DNase-only	RFS	24	422		1.207(0.589-2.471)	0.608		1.587(0.768-3.281)	0.212
	EH38E3834944	cCREs_DNase-only	RFS	19	427		1.032(0.454-2.345)	0.94		0.99(0.432-2.271)	0.981
	EH38E3279673	cCREs_pELS	RFS	11	435		1.134(0.361-3.567)	0.829		1.548(0.477-5.022)	0.467
	EH38E1558548	cCREs_PLS	RFS	6	440		1.158(0.286-4.683)	0.837		0.8(0.196-3.259)	0.755
	EH38E2447512	cCREs_PLS	RFS	12	434		0.952(0.302-2.993)	0.932		0.531(0.16-1.762)	0.301
	EH38E2835000	cCREs_DNase-only	RFS	9	437		0.322(0.045-2.304)	0.259		0.189(0.026-1.389)	0.102
	EH38E3780792	cCREs_DNase-only	RFS	6	440		0.563(0.079-4.03)	0.567		0.694(0.095-5.056)	0.719
	EH38E1667855	cCREs_CTCF-only	RFS	20	426		1.07(0.471-2.431)	0.871		1.022(0.447-2.34)	0.958
	EH38E2032664	cCREs_CTCF-only	RFS	6	440		2.146(0.682-6.75)	0.192		1.235(0.38-4.017)	0.725
	EH38E2285873	cCREs_CTCF-only	RFS	7	439		0.397(0.056-2.845)	0.358		0.338(0.047-2.435)	0.282
	EH38E2418384	cCREs_CTCF-only	RFS	7	439		0.416(0.058-2.98)	0.383		0.335(0.046-2.413)	0.277
	EH38E2472088	cCREs_CTCF-only	RFS	18	428		1.248(0.549-2.835)	0.597		1.004(0.437-2.309)	0.992
	EH38E2747704	cCREs_CTCF-only	RFS	9	437		0.674(0.167-2.728)	0.581		0.583(0.141-2.411)	0.456
	EH38E2781426	cCREs_CTCF-only	RFS	5	441		1.509(0.373-6.106)	0.564		1.229(0.294-5.134)	0.777
	EH38E2842179	cCREs_CTCF-only	RFS	7	439		2.287(0.844-6.195)	0.104		1.955(0.698-5.473)	0.202
	EH38E3450301	cCREs_CTCF-only	RFS	11	435		0.581(0.144-2.349)	0.446		0.441(0.108-1.796)	0.253
	EH38E3614028	cCREs_CTCF-only	RFS	5	441		1.615(0.399-6.532)	0.501		1.083(0.261-4.497)	0.913
	EH38E3834094	cCREs_CTCF-only	RFS	11	435		0.571(0.141-2.311)	0.432		0.548(0.134-2.248)	0.404
	EH38E3924859	cCREs_CTCF-only	RFS	7	439		2.079(0.767-5.634)	0.15		1.299(0.465-3.63)	0.618
	EH38E2401575	cCREs_DNase-H3K4me3	RFS	10	436		0.613(0.152-2.481)	0.493		0.39(0.095-1.599)	0.191
	EH38E1620963	cCREs_DNase-only	RFS	7	439		0.956(0.236-3.867)	0.949		0.379(0.089-1.623)	0.191
	EH38E1644933	cCREs_DNase-only	RFS	7	439		0.483(0.067-3.454)	0.468		0.4(0.055-2.927)	0.367
	EH38E3303611	cCREs_DNase-only	RFS	9	437		0.757(0.187-3.061)	0.696		0.632(0.154-2.593)	0.524
	EH38E3647098	cCREs_DNase-only	RFS	12	434		1.368(0.559-3.348)	0.493		1.273(0.502-3.23)	0.611
	EH38E3649272	cCREs_DNase-only	RFS	11	435		0.596(0.147-2.409)	0.467		0.462(0.113-1.892)	0.283
	EH38E3011325	cCREs_PLS	RFS	11	435		1.443(0.59-3.533)	0.422		0.863(0.346-2.153)	0.753
	EH38E1473734	cCREs_CTCF-only	RFS	6	440		4.636(1.703-12.614)	0.003		5.291(1.877-14.915)	0.002
	EH38E1667733	cCREs_CTCF-only	RFS	5	441		0(0-Inf)	0.992		0(0-Inf)	0.993
	EH38E3784364	cCREs_CTCF-only	RFS	6	440		1.368(0.338-5.532)	0.661		2.636(0.63-11.033)	0.184
	EH38E1883466	cCREs_dELS	RFS	5	441		0(0-Inf)	0.995		0(0-Inf)	0.993
	EH38E2662660	cCREs_DNase-only	RFS	7	439		1.61(0.512-5.064)	0.416		2.05(0.642-6.544)	0.225
	EH38E3534694	cCREs_DNase-only	RFS	5	441		1.628(0.402-6.584)	0.495		1.713(0.402-7.3)	0.467
	EH38E3776261	cCREs_PLS	RFS	15	431		1.262(0.516-3.089)	0.61		1.146(0.467-2.813)	0.767
	EH38E2578970	cCREs_dELS	RFS	5	441		2.129(0.526-8.62)	0.29		1.802(0.435-7.46)	0.417
	EH38E3722855	cCREs_DNase-only	RFS	11	435		1.536(0.567-4.161)	0.399		1.369(0.494-3.792)	0.546
	EH38E3846586	cCREs_DNase-only	RFS	5	441		2.678(0.851-8.425)	0.092		3.008(0.917-9.873)	0.069
	EH38E3196154	cCREs_dELS	RFS	9	437		0.722(0.179-2.923)	0.648		0.573(0.139-2.359)	0.441
	EH38E2092515	cCREs_DNase-only	RFS	5	441		0.559(0.078-3.998)	0.562		0.347(0.048-2.53)	0.297
	EH38E3313641	cCREs_DNase-only	RFS	11	435		0.273(0.038-1.951)	0.196		0.289(0.04-2.096)	0.219
	EH38E3834948	cCREs_DNase-only	RFS	35	411		1.052(0.551-2.009)	0.877		1.108(0.579-2.12)	0.757
	EH38E3424003	cCREs_DNase-only	RFS	8	438		0.982(0.243-3.973)	0.979		1.123(0.275-4.59)	0.872
	EH38E3506880	cCREs_pELS	RFS	6	440		0.518(0.072-3.705)	0.512		0.469(0.065-3.402)	0.454
	EH38E1474023	cCREs_CTCF-only	RFS	16	430		0.975(0.36-2.642)	0.961		1.129(0.412-3.092)	0.813
	EH38E3126408	cCREs_CTCF-only	RFS	12	434		0.573(0.142-2.316)	0.434		0.741(0.18-3.049)	0.678
	EH38E1744567	cCREs_dELS	RFS	5	441		0.683(0.095-4.891)	0.704		1.265(0.173-9.225)	0.817
	EH38E3292578	cCREs_DNase-H3K4me3	RFS	7	439		1.847(0.587-5.81)	0.294		2.643(0.82-8.516)	0.104
	EH38E3092371	cCREs_DNase-only	RFS	22	424		1.628(0.826-3.209)	0.16		1.614(0.806-3.23)	0.176
	EH38E2961887	cCREs_PLS	RFS	12	434		0.639(0.158-2.583)	0.529		0.445(0.109-1.826)	0.261
	EH38E3732989	cCREs_CTCF-only	RFS	7	439		0.936(0.231-3.785)	0.926		0.96(0.236-3.91)	0.955
	EH38E3669391	cCREs_dELS	RFS	6	440		1.94(0.617-6.1)	0.257		1.343(0.413-4.369)	0.624
	EH38E3217060	cCREs_DNase-only	RFS	5	441		1.364(0.337-5.519)	0.663		1.568(0.376-6.532)	0.537
	EH38E3843232	cCREs_DNase-only	RFS	5	441		0.796(0.111-5.701)	0.82		0.616(0.085-4.493)	0.633
	EH38E1830566	cCREs_DNase-only	RFS	9	437		0.877(0.217-3.546)	0.853		0.796(0.196-3.237)	0.75
	EH38E3019536	cCREs_DNase-only	RFS	8	438		0.928(0.229-3.751)	0.916		1.131(0.277-4.623)	0.864
	EH38E2717906	cCREs_pELS	RFS	10	436		1.346(0.497-3.646)	0.559		1.48(0.54-4.057)	0.446
	EH38E3233517	cCREs_pELS	RFS	19	427		1.305(0.574-2.965)	0.525		1.652(0.718-3.802)	0.238
	EH38E1501400	cCREs_PLS	RFS	7	439		0(0-Inf)	0.994		0(0-Inf)	0.994
	EH38E1898938	cCREs_PLS	RFS	6	440		0.53(0.074-3.796)	0.528		0.519(0.072-3.751)	0.516
	EH38E3197670	cCREs_DNase-only	RFS	7	439		0.487(0.068-3.487)	0.474		0.57(0.079-4.108)	0.577
	EH38E3342087	cCREs_pELS	RFS	7	439		0.456(0.064-3.265)	0.434		0.686(0.094-4.989)	0.709
	EH38E2786684	cCREs_PLS	RFS	5	441		0.774(0.108-5.537)	0.798		0.726(0.099-5.314)	0.753
	EH38E3605744	cCREs_DNase-H3K4me3	RFS	13	433		1.95(0.858-4.433)	0.111		1.497(0.643-3.486)	0.349
	EH38E1939704	cCREs_DNase-only	RFS	7	439		1.052(0.26-4.254)	0.944		0.823(0.2-3.395)	0.788
	EH38E1370489	cCREs_CTCF-only	RFS	5	441		0.637(0.089-4.562)	0.654		0.426(0.059-3.077)	0.397
	EH38E2489104	cCREs_DNase-only	RFS	13	433		0.514(0.127-2.08)	0.351		0.562(0.137-2.303)	0.423
	EH38E2555303	cCREs_DNase-only	RFS	10	436		1.476(0.545-3.998)	0.444		1.492(0.547-4.07)	0.435
	EH38E3140256	cCREs_DNase-only	RFS	5	441		2.076(0.512-8.417)	0.306		1.555(0.378-6.397)	0.541
	EH38E2420966	cCREs_pELS	RFS	6	440		2.144(0.681-6.745)	0.192		2.954(0.903-9.658)	0.073
	EH38E1423022	cCREs_DNase-only	RFS	5	441		1.948(0.481-7.88)	0.35		1.945(0.458-8.262)	0.367
	EH38E3738799	cCREs_pELS	RFS	20	426		1.496(0.698-3.209)	0.301		1.135(0.505-2.549)	0.759
	EH38E1700901	cCREs_PLS	RFS	13	433		0.528(0.131-2.136)	0.37		0.312(0.043-2.25)	0.248
	EH38E3015372	cCREs_PLS	RFS	7	439		1.597(0.507-5.029)	0.424		1.322(0.408-4.289)	0.642
	EH38E3406859	cCREs_DNase-only	RFS	5	441		0.615(0.086-4.403)	0.629		0.579(0.08-4.203)	0.589
	EH38E1542948	cCREs_pELS	RFS	7	439		1.049(0.259-4.242)	0.947		0.869(0.212-3.559)	0.845
	EH38E3046704	cCREs_PLS	RFS	6	440		1.042(0.257-4.213)	0.955		1.474(0.355-6.125)	0.593
	EH38E1341933	cCREs_pELS	RFS	9	437		1.72(0.635-4.661)	0.286		1.387(0.503-3.824)	0.527
	EH38E3290287	cCREs_pELS	RFS	9	437		2.147(0.792-5.819)	0.133		2.064(0.756-5.636)	0.157
	EH38E3707338	cCREs_pELS	RFS	7	439		0.565(0.079-4.042)	0.569		0.777(0.107-5.657)	0.804
	EH38E2993804	cCREs_dELS	RFS	6	440		1.322(0.327-5.347)	0.696		1.12(0.275-4.569)	0.874
	EH38E3105262	cCREs_dELS	RFS	7	439		0.888(0.219-3.591)	0.867		0.771(0.187-3.182)	0.719
	EH38E3132063	cCREs_dELS	RFS	5	441		0.619(0.087-4.433)	0.633		0.738(0.101-5.394)	0.764
	EH38E2446559	cCREs_DNase-only	RFS	5	441		0(0-Inf)	0.994		0(0-Inf)	0.994
	EH38E3312787	cCREs_DNase-only	RFS	13	433		0.258(0.036-1.849)	0.178		0.241(0.034-1.736)	0.158
	EH38E3121541	cCREs_pELS	RFS	7	439		1.24(0.306-5.017)	0.763		1.193(0.289-4.918)	0.807
	EH38E3763577	cCREs_pELS	RFS	7	439		1.639(0.521-5.155)	0.398		2.546(0.787-8.236)	0.119
	EH38E2254778	cCREs_CTCF-only	RFS	23	423		0.894(0.393-2.031)	0.788		1.173(0.51-2.698)	0.707
	EH38E2875845	cCREs_CTCF-only	RFS	11	435		0.266(0.037-1.905)	0.187		0.288(0.04-2.068)	0.216
	EH38E3255907	cCREs_CTCF-only	RFS	6	440		0.567(0.079-4.057)	0.572		0.666(0.093-4.785)	0.686
	EH38E2776524	cCREs_CTCF-only	RFS	9	437		0.334(0.047-2.389)	0.275		0.383(0.053-2.759)	0.341
	EH38E3922185	cCREs_CTCF-only	RFS	10	436		0.391(0.055-2.798)	0.35		0.438(0.061-3.165)	0.413
	EH38E3618349	cCREs_DNase-only	RFS	8	438		0.982(0.243-3.973)	0.98		1.121(0.272-4.622)	0.874
	EH38E3853014	cCREs_DNase-only	RFS	8	438		1.616(0.514-5.083)	0.412		2.374(0.731-7.708)	0.15
	EH38E1425394	cCREs_CTCF-only	RFS	7	439		0.873(0.216-3.531)	0.849		1.114(0.272-4.569)	0.881
	EH38E2660258	cCREs_CTCF-only	RFS	5	441		0.626(0.087-4.478)	0.64		0.788(0.108-5.735)	0.814
	EH38E3348013	cCREs_CTCF-only	RFS	9	437		0(0-Inf)	0.993		0(0-Inf)	0.993
	EH38E3855290	cCREs_dELS	RFS	6	440		0.629(0.088-4.499)	0.644		0.607(0.084-4.358)	0.619
	EH38E2123104	cCREs_CTCF-only	RFS	12	434		0.963(0.306-3.028)	0.948		0.926(0.292-2.939)	0.896
	EH38E2565962	cCREs_CTCF-only	RFS	9	437		1.157(0.368-3.638)	0.803		1.095(0.346-3.471)	0.877
	EH38E2654927	cCREs_CTCF-only	RFS	11	435		1.459(0.539-3.951)	0.457		1.65(0.597-4.56)	0.335
	EH38E1326124	cCREs_DNase-only	RFS	5	441		4.836(1.776-13.168)	0.002		3.401(1.213-9.536)	0.02
	EH38E2165112	cCREs_DNase-only	RFS	8	438		1.012(0.25-4.1)	0.986		0.8(0.196-3.272)	0.757
	EH38E3392396	cCREs_DNase-only	RFS	6	440		0.673(0.094-4.814)	0.693		0.719(0.098-5.257)	0.745
	EH38E3095106	cCREs_DNase-only	RFS	7	439		0.471(0.066-3.372)	0.454		0.985(0.135-7.21)	0.988
	EH38E2584699	cCREs_CTCF-only	RFS	12	434		2.097(0.923-4.765)	0.077		1.901(0.826-4.374)	0.131
	EH38E3194516	cCREs_CTCF-only	RFS	9	437		2.553(1.042-6.255)	0.04		2.264(0.898-5.706)	0.083
	EH38E3587463	cCREs_CTCF-only	RFS	8	438		1.059(0.262-4.286)	0.936		2.261(0.54-9.46)	0.264
	EH38E2789761	cCREs_dELS	RFS	6	440		0.497(0.069-3.555)	0.486		0.594(0.081-4.332)	0.607
	EH38E3858634	cCREs_DNase-only	RFS	5	441		0.604(0.084-4.321)	0.615		0.62(0.086-4.486)	0.636
	EH38E3908310	cCREs_dELS	RFS	6	440		0(0-Inf)	0.994		0(0-Inf)	0.992
	EH38E3943768	cCREs_dELS	RFS	7	439		0.475(0.066-3.402)	0.459		0.283(0.037-2.148)	0.222
	EH38E3520355	cCREs_DNase-only	RFS	10	436		0.992(0.315-3.12)	0.989		1.025(0.321-3.27)	0.967
	EH38E3761886	cCREs_DNase-only	RFS	7	439		0.99(0.245-4.005)	0.989		1.155(0.277-4.816)	0.843
	EH38E2646715	cCREs_CTCF-only	RFS	5	441		0.659(0.092-4.716)	0.678		0.402(0.055-2.926)	0.369
	EH38E1860965	cCREs_pELS	RFS	5	441		0(0-Inf)	0.995		0(0-Inf)	0.994
	EH38E1783373	cCREs_CTCF-only	RFS	9	437		0.763(0.189-3.086)	0.704		0.698(0.171-2.853)	0.617
	EH38E2638634	cCREs_CTCF-only	RFS	10	436		0.777(0.192-3.141)	0.723		0.825(0.202-3.363)	0.788
	EH38E2838399	cCREs_DNase-only	RFS	6	440		0.592(0.083-4.234)	0.601		0.427(0.059-3.109)	0.401
	EH38E3589915	cCREs_CTCF-only	RFS	5	441		0.692(0.097-4.954)	0.714		0.5(0.069-3.617)	0.492
	EH38E3761570	cCREs_CTCF-only	RFS	5	441		0(0-Inf)	0.994		0(0-Inf)	0.994
	EH38E1762507	cCREs_dELS	RFS	5	441		0.621(0.087-4.447)	0.636		0.592(0.081-4.3)	0.604
	EH38E1668008	cCREs_DNase-only	RFS	7	439		0(0-Inf)	0.993		0(0-Inf)	0.993
	EH38E3535917	cCREs_DNase-only	RFS	5	441		0.644(0.09-4.609)	0.661		0.472(0.065-3.411)	0.457
	EH38E2965006	cCREs_pELS	RFS	7	439		0.515(0.072-3.684)	0.508		0.31(0.043-2.249)	0.246
	EH38E2246085	cCREs_CTCF-only	RFS	8	438		0.389(0.054-2.787)	0.348		0.352(0.049-2.539)	0.301
	EH38E3054928	cCREs_dELS	RFS	6	440		0(0-Inf)	0.994		0(0-Inf)	0.995
	EH38E3770182	cCREs_DNase-only	RFS	13	433		1.416(0.579-3.465)	0.446		1.4(0.565-3.466)	0.467
	EH38E2662534	cCREs_dELS	RFS	7	439		2.597(0.957-7.042)	0.061		2.374(0.859-6.564)	0.096
	EH38E2325392	cCREs_DNase-only	RFS	9	437		1.319(0.419-4.15)	0.636		1.175(0.367-3.758)	0.786
	EH38E3057337	cCREs_DNase-only	RFS	6	440		2.907(0.919-9.195)	0.069		1.789(0.539-5.937)	0.342
	EH38E3114572	cCREs_DNase-only	RFS	5	441		1.481(0.366-5.99)	0.582		1.227(0.3-5.023)	0.776
	EH38E3324168	cCREs_dELS	RFS	10	436		0.323(0.045-2.309)	0.26		0.434(0.06-3.158)	0.41
	EH38E3432360	cCREs_DNase-only	RFS	9	437		0.382(0.053-2.732)	0.338		0.431(0.06-3.114)	0.404
	EH38E1473174	cCREs_CTCF-only	RFS	6	440		0(0-Inf)	0.994		0(0-Inf)	0.995
	EH38E1696780	cCREs_CTCF-only	RFS	9	437		1.961(0.723-5.316)	0.186		2.395(0.861-6.663)	0.094
	EH38E1610732	cCREs_DNase-only	RFS	6	440		1.397(0.345-5.652)	0.639		1.491(0.364-6.109)	0.579
	EH38E3892332	cCREs_DNase-only	RFS	6	440		0(0-Inf)	0.995		0(0-Inf)	0.993
	EH38E2081464	cCREs_pELS	RFS	8	438		2.013(0.743-5.452)	0.169		2.109(0.766-5.807)	0.149
	EH38E3476688	cCREs_PLS	RFS	6	440		1.544(0.382-6.247)	0.542		2.177(0.525-9.019)	0.283
	EH38E3124355	cCREs_DNase-only	RFS	9	437		2.021(0.825-4.946)	0.124		1.867(0.745-4.677)	0.183
	EH38E2977417	cCREs_CTCF-only	RFS	5	441		0.774(0.108-5.543)	0.799		0.449(0.062-3.26)	0.428
	EH38E2823440	cCREs_DNase-only	RFS	5	441		0(0-Inf)	0.994		0(0-Inf)	0.995
	EH38E2979151	cCREs_DNase-only	RFS	5	441		0.706(0.099-5.053)	0.729		0.441(0.061-3.193)	0.417
	EH38E3172502	cCREs_DNase-only	RFS	10	436		0.986(0.313-3.1)	0.98		0.975(0.307-3.101)	0.966
	EH38E3416297	cCREs_CTCF-only	RFS	5	441		3.031(0.963-9.535)	0.058		3.049(0.934-9.955)	0.065
	EH38E3758744	cCREs_DNase-only	RFS	8	438		0.988(0.244-3.996)	0.986		1.168(0.285-4.797)	0.829
	EH38E2589203	cCREs_dELS	RFS	6	440		0.517(0.072-3.7)	0.511		0.699(0.096-5.12)	0.725
	EH38E1824756	cCREs_pELS	RFS	5	441		0.565(0.079-4.048)	0.57		0.46(0.063-3.337)	0.442
	EH38E2666165	cCREs_pELS	RFS	8	438		0.382(0.053-2.734)	0.338		0.571(0.078-4.16)	0.58
	EH38E1704232	cCREs_DNase-only	RFS	6	440		0.478(0.067-3.423)	0.462		0.499(0.069-3.631)	0.493
	EH38E1595266	cCREs_CTCF-only	RFS	6	440		1.497(0.37-6.057)	0.571		1.788(0.433-7.377)	0.422
	EH38E1971059	cCREs_DNase-only	RFS	5	441		1.575(0.389-6.372)	0.524		2.119(0.508-8.845)	0.303
	EH38E2789883	cCREs_DNase-only	RFS	5	441		0.793(0.111-5.675)	0.817		0.708(0.098-5.129)	0.732
	EH38E3219547	cCREs_DNase-only	RFS	7	439		1.003(0.248-4.056)	0.997		1.405(0.336-5.878)	0.642
	EH38E3474347	cCREs_DNase-only	RFS	9	437		1.69(0.624-4.577)	0.302		1.903(0.695-5.214)	0.211
	EH38E3870803	cCREs_DNase-only	RFS	6	440		0.521(0.073-3.727)	0.516		0.646(0.089-4.696)	0.666
	EH38E3200420	cCREs_DNase-only	RFS	7	439		2.448(0.903-6.633)	0.078		2.173(0.785-6.018)	0.135
	EH38E3270772	cCREs_DNase-only	RFS	7	439		2.283(0.724-7.195)	0.159		1.973(0.614-6.346)	0.254
	EH38E3902341	cCREs_DNase-only	RFS	10	436		1.664(0.614-4.508)	0.316		1.188(0.43-3.282)	0.74
	EH38E3203299	cCREs_dELS	RFS	5	441		0.744(0.104-5.328)	0.769		1.335(0.18-9.886)	0.777
	EH38E2078952	cCREs_CTCF-only	RFS	5	441		1.816(0.449-7.35)	0.403		0.986(0.232-4.187)	0.985
	EH38E2541161	cCREs_CTCF-only	RFS	10	436		1.77(0.723-4.333)	0.211		2.195(0.869-5.541)	0.096
	EH38E3901531	cCREs_CTCF-only	RFS	10	436		1.687(0.689-4.129)	0.252		2.004(0.81-4.956)	0.132
	EH38E3483426	cCREs_DNase-only	RFS	9	437		0.67(0.166-2.709)	0.574		0.867(0.209-3.603)	0.845
	EH38E3017346	cCREs_pELS	RFS	5	441		1.77(0.437-7.164)	0.423		1.782(0.432-7.35)	0.424
	EH38E1783770	cCREs_CTCF-only	RFS	7	439		1.762(0.56-5.543)	0.333		1.134(0.346-3.715)	0.835
	EH38E2295422	cCREs_CTCF-only	RFS	8	438		1.305(0.415-4.104)	0.649		1.709(0.532-5.487)	0.368
	EH38E3775391	cCREs_DNase-only	RFS	13	433		2.846(1.326-6.106)	0.007		1.819(0.819-4.038)	0.142
	EH38E2098732	cCREs_CTCF-only	RFS	6	440		0.61(0.085-4.369)	0.623		0.785(0.108-5.727)	0.811
	EH38E3403581	cCREs_CTCF-only	RFS	9	437		1.39(0.442-4.373)	0.573		1.444(0.452-4.611)	0.535
	EH38E3835574	cCREs_CTCF-only	RFS	7	439		0.502(0.07-3.59)	0.492		0.622(0.086-4.497)	0.638
	EH38E2027280	cCREs_DNase-only	RFS	7	439		2.826(1.039-7.687)	0.042		2.854(1.04-7.829)	0.042
	EH38E2095524	cCREs_DNase-only	RFS	11	435		0.988(0.314-3.106)	0.983		1.065(0.335-3.382)	0.915
	EH38E2565598	cCREs_dELS	RFS	8	438		0.899(0.222-3.637)	0.882		1.163(0.284-4.76)	0.834
	EH38E1714113	cCREs_DNase-only	RFS	10	436		1.737(0.641-4.709)	0.278		1.897(0.69-5.215)	0.215
	EH38E3649264	cCREs_pELS	RFS	9	437		0.782(0.193-3.162)	0.73		0.991(0.242-4.06)	0.99
	EH38E3733567	cCREs_DNase-only	RFS	7	439		0.498(0.07-3.565)	0.488		0.891(0.121-6.57)	0.909
	EH38E2247181	cCREs_pELS	RFS	6	440		0(0-Inf)	0.994		0(0-Inf)	0.994
	EH38E2559802	cCREs_DNase-only	RFS	7	439		0(0-Inf)	0.994		0(0-Inf)	0.994
	EH38E2984454	cCREs_CTCF-only	RFS	5	441		0.779(0.109-5.576)	0.804		1.132(0.155-8.245)	0.903
	EH38E2905191	cCREs_DNase-only	RFS	5	441		2.954(0.936-9.319)	0.065		3.015(0.926-9.815)	0.067
	EH38E2377892	cCREs_DNase-only	RFS	6	440		0.462(0.065-3.309)	0.442		0.348(0.048-2.521)	0.296
	EH38E3942604	cCREs_CTCF-only	RFS	10	436		1.42(0.524-3.847)	0.49		1.264(0.461-3.468)	0.649
	EH38E2103762	cCREs_DNase-only	RFS	9	437		2.623(1.071-6.421)	0.035		2.391(0.963-5.937)	0.06
	EH38E3427300	cCREs_DNase-only	RFS	7	439		0.472(0.066-3.376)	0.454		0.595(0.082-4.333)	0.609
	EH38E3563886	cCREs_DNase-only	RFS	5	441		0(0-Inf)	0.995		0(0-Inf)	0.993
	EH38E3893296	cCREs_CTCF-only	RFS	8	438		0.431(0.06-3.085)	0.402		0.662(0.09-4.901)	0.687
	EH38E3785813	cCREs_dELS	RFS	6	440		0.592(0.083-4.24)	0.602		0.743(0.101-5.441)	0.77
	EH38E2296068	cCREs_DNase-only	RFS	8	438		1.493(0.475-4.695)	0.493		1.78(0.556-5.696)	0.331
	EH38E2894340	cCREs_DNase-only	RFS	7	439		2.705(0.998-7.33)	0.05		1.861(0.667-5.193)	0.236
	EH38E2982108	cCREs_DNase-only	RFS	7	439		1.002(0.248-4.054)	0.998		0.827(0.201-3.396)	0.792
	EH38E2994631	cCREs_pELS	RFS	7	439		0(0-Inf)	0.994		0(0-Inf)	0.993
	EH38E2510238	cCREs_CTCF-only	RFS	6	440		0.571(0.08-4.085)	0.577		0.803(0.111-5.821)	0.828
	EH38E3457240	cCREs_CTCF-only	RFS	5	441		0.767(0.107-5.492)	0.792		0.761(0.105-5.536)	0.788
	EH38E3705286	cCREs_dELS	RFS	5	441		1.516(0.375-6.133)	0.559		1.993(0.479-8.29)	0.343
	EH38E2861829	cCREs_pELS	RFS	9	437		2.686(1.096-6.58)	0.031		3.951(1.554-10.048)	0.004
	EH38E2789638	cCREs_pELS	RFS	7	439		0.521(0.073-3.726)	0.516		0.391(0.054-2.845)	0.354
	EH38E3436249	cCREs_DNase-only	RFS	8	438		0.439(0.061-3.141)	0.412		0.638(0.088-4.607)	0.656
	EH38E2293664	cCREs_DNase-only	RFS	12	434		1.697(0.693-4.152)	0.247		1.962(0.791-4.862)	0.146
	EH38E3328415	cCREs_DNase-only	RFS	9	437		0.339(0.047-2.428)	0.282		0.262(0.036-1.89)	0.184
	EH38E3468596	cCREs_DNase-only	RFS	9	437		0.369(0.052-2.642)	0.321		0.511(0.071-3.697)	0.506
	EH38E3756121	cCREs_DNase-only	RFS	10	436		1.184(0.377-3.726)	0.772		1.497(0.462-4.847)	0.501
	EH38E3802929	cCREs_CTCF-only	RFS	7	439		1.368(0.435-4.301)	0.592		1.247(0.294-5.296)	0.765
	EH38E2334040	cCREs_DNase-only	RFS	6	440		1.252(0.309-5.063)	0.753		2(0.485-8.238)	0.337
	EH38E3805679	cCREs_pELS	RFS	8	438		0.837(0.207-3.384)	0.802		0.563(0.137-2.324)	0.427
	EH38E2724242	cCREs_DNase-only	RFS	5	441		0.725(0.101-5.188)	0.749		0.906(0.124-6.609)	0.923
	EH38E3898079	cCREs_DNase-only	RFS	6	440		0.617(0.086-4.415)	0.63		0.64(0.088-4.632)	0.658
	EH38E1617721	cCREs_DNase-only	RFS	5	441		0.95(0.133-6.806)	0.959		1.601(0.215-11.946)	0.646
	EH38E3852076	cCREs_CTCF-only	RFS	11	435		0.585(0.145-2.367)	0.452		0.985(0.238-4.069)	0.983
	EH38E3886486	cCREs_CTCF-only	RFS	6	440		0.525(0.073-3.756)	0.521		0.855(0.117-6.246)	0.877
	EH38E3940677	cCREs_CTCF-only	RFS	5	441		0.554(0.077-3.967)	0.557		0.622(0.085-4.539)	0.64
	EH38E2836468	cCREs_DNase-only	RFS	8	438		0.439(0.061-3.144)	0.413		0.435(0.06-3.16)	0.411
	EH38E3606070	cCREs_DNase-only	RFS	9	437		0.729(0.18-2.948)	0.657		0.75(0.183-3.074)	0.69
	EH38E3163726	cCREs_dELS	RFS	6	440		3.411(1.257-9.252)	0.016		3.911(1.219-12.551)	0.022
	EH38E2350235	cCREs_CTCF-only	RFS	5	441		0.706(0.099-5.055)	0.729		0.868(0.118-6.354)	0.889
	EH38E2471154	cCREs_DNase-only	RFS	5	441		0(0-Inf)	0.993		0(0-Inf)	0.992
	EH38E1409146	cCREs_CTCF-only	RFS	10	436		0.294(0.041-2.107)	0.223		0.443(0.061-3.199)	0.42
	EH38E3001416	cCREs_pELS	RFS	7	439		0(0-Inf)	0.993		0(0-Inf)	0.994
	EH38E3383745	cCREs_DNase-only	RFS	6	440		1.336(0.33-5.404)	0.684		2.063(0.497-8.575)	0.319
	EH38E2281029	cCREs_CTCF-only	RFS	6	440		1.226(0.303-4.959)	0.775		2.042(0.484-8.603)	0.331
	EH38E1640213	cCREs_DNase-only	RFS	5	441		0(0-Inf)	0.994		0(0-Inf)	0.994
	EH38E2664366	cCREs_dELS	RFS	5	441		0.655(0.091-4.687)	0.673		0.53(0.073-3.855)	0.531
	EH38E2909328	cCREs_dELS	RFS	5	441		0.731(0.102-5.23)	0.755		0.831(0.113-6.127)	0.856
	EH38E2666839	cCREs_DNase-only	RFS	6	440		0.546(0.076-3.905)	0.546		0.582(0.08-4.225)	0.593
	EH38E3457235	cCREs_dELS	RFS	7	439		1.017(0.251-4.112)	0.982		1.206(0.293-4.97)	0.795
	EH38E2584087	cCREs_DNase-only	RFS	5	441		1.713(0.423-6.934)	0.451		1.986(0.476-8.275)	0.346
	EH38E2897081	cCREs_DNase-only	RFS	5	441		0(0-Inf)	0.994		0(0-Inf)	0.995
	EH38E2484612	cCREs_DNase-only	RFS	6	440		1.162(0.287-4.699)	0.833		1.519(0.363-6.354)	0.567
	EH38E3778581	cCREs_CTCF-only	RFS	8	438		1.902(0.604-5.989)	0.272		2.149(0.67-6.9)	0.199
	EH38E2226935	cCREs_dELS	RFS	5	441		1.5(0.371-6.071)	0.569		1.487(0.362-6.116)	0.582
	EH38E3395936	cCREs_CTCF-only	RFS	5	441		0.852(0.119-6.105)	0.873		0.822(0.113-5.992)	0.847
	EH38E3076254	cCREs_dELS	RFS	6	440		0.551(0.077-3.941)	0.552		0.655(0.09-4.777)	0.677
	EH38E2087962	cCREs_pELS	RFS	6	440		1.118(0.276-4.523)	0.875		1.26(0.306-5.182)	0.749
	EH38E3698595	cCREs_PLS	RFS	9	437		1.622(0.515-5.109)	0.408		2.012(0.631-6.422)	0.238
	EH38E3368537	cCREs_CTCF-only	RFS	5	441		0(0-Inf)	0.994		0(0-Inf)	0.995
	EH38E3477956	cCREs_pELS	RFS	6	440		0.568(0.079-4.065)	0.573		0(0-Inf)	0.995
	EH38E1573133	cCREs_CTCF-only	RFS	7	439		1.963(0.624-6.175)	0.249		1.659(0.508-5.42)	0.402
	EH38E2635849	cCREs_CTCF-only	RFS	8	438		0.85(0.21-3.44)	0.82		0.88(0.215-3.596)	0.859
	EH38E2342809	cCREs_DNase-only	RFS	6	440		2.17(0.69-6.824)	0.185		3.065(0.961-9.773)	0.058
	EH38E3161662	cCREs_DNase-only	RFS	7	439		0(0-Inf)	0.994		0(0-Inf)	0.994
	EH38E3513676	cCREs_pELS	RFS	5	441		0.652(0.091-4.663)	0.67		0.759(0.105-5.493)	0.785
	EH38E3221912	cCREs_DNase-only	RFS	7	439		1.877(0.596-5.912)	0.282		1.107(0.341-3.597)	0.866
	EH38E3308522	cCREs_CTCF-only	RFS	5	441		0(0-Inf)	0.995		0(0-Inf)	0.995
	EH38E3790771	cCREs_PLS	RFS	6	440		1.255(0.31-5.076)	0.75		1.652(0.398-6.856)	0.489
	EH38E3046512	cCREs_dELS	RFS	5	441		0.691(0.097-4.945)	0.713		0.54(0.074-3.931)	0.543
nHM iCMS3	EH38E1681156	cCREs_CTCF-only	OS	9	236		1.052(0.387-2.862)	0.921		1.397(0.506-3.858)	0.519
	EH38E1857474	cCREs_DNase-only	OS	7	238		0.628(0.155-2.545)	0.514		0.238(0.057-0.988)	0.048
	EH38E3628913	cCREs_DNase-only	OS	6	239		3.092(1.254-7.624)	0.014		1.656(0.653-4.197)	0.288
	EH38E1563885	cCREs_CTCF-only	OS	5	240		0.838(0.207-3.398)	0.804		0.56(0.133-2.366)	0.43
	EH38E2477431	cCREs_CTCF-only	OS	6	239		1.614(0.511-5.098)	0.414		2.969(0.872-10.116)	0.082
	EH38E3343250	cCREs_CTCF-only	OS	11	234		1.621(0.71-3.702)	0.252		1.203(0.505-2.868)	0.676
	EH38E3240463	cCREs_DNase-only	OS	5	240		0.816(0.201-3.311)	0.776		0.513(0.124-2.128)	0.358
	EH38E3757184	cCREs_DNase-only	OS	7	238		0.295(0.041-2.113)	0.224		0.343(0.046-2.546)	0.296
	EH38E3938103	cCREs_DNase-only	OS	7	238		2.271(0.923-5.591)	0.074		2.169(0.848-5.55)	0.106
	EH38E2863690	cCREs_PLS	OS	11	234		1.181(0.48-2.905)	0.717		1.701(0.677-4.273)	0.258
	EH38E1758798	cCREs_DNase-only	OS	5	240		0.501(0.07-3.591)	0.491		0.533(0.072-3.965)	0.539
	EH38E2267002	cCREs_DNase-only	OS	9	236		1.841(0.748-4.528)	0.184		1.394(0.548-3.545)	0.485
	EH38E2365802	cCREs_DNase-only	OS	7	238		1.679(0.617-4.569)	0.31		0.835(0.291-2.396)	0.738
	EH38E3303609	cCREs_DNase-only	OS	5	240		1.034(0.255-4.193)	0.963		3.83(0.847-17.322)	0.081
	EH38E3417834	cCREs_DNase-only	OS	6	239		0.347(0.048-2.49)	0.293		0.418(0.057-3.079)	0.392
	EH38E3302174	cCREs_pELS	OS	8	237		0.558(0.138-2.264)	0.414		0.609(0.148-2.51)	0.492
	EH38E1630021	cCREs_CTCF-only	OS	8	237		0.538(0.133-2.183)	0.386		0.497(0.117-2.105)	0.343
	EH38E1687299	cCREs_CTCF-only	OS	5	240		1.39(0.44-4.387)	0.574		1.263(0.392-4.068)	0.696
	EH38E2949993	cCREs_CTCF-only	OS	5	240		1.064(0.262-4.317)	0.931		1.523(0.351-6.601)	0.574
	EH38E3711925	cCREs_CTCF-only	OS	18	227		1.138(0.552-2.344)	0.726		1.296(0.621-2.707)	0.49
	EH38E3834997	cCREs_CTCF-only	OS	9	236		1.191(0.438-3.24)	0.732		2.114(0.739-6.053)	0.163
	EH38E3839121	cCREs_DNase-H3K4me3	OS	6	239		0.369(0.051-2.646)	0.321		0.395(0.054-2.872)	0.359
	EH38E3376198	cCREs_DNase-only	OS	5	240		0.959(0.236-3.89)	0.953		1.398(0.33-5.926)	0.649
	EH38E2376351	cCREs_pELS	OS	6	239		0.757(0.187-3.07)	0.696		0.624(0.149-2.603)	0.517
	EH38E2294548	cCREs_CTCF-only	OS	7	238		0.275(0.038-1.974)	0.199		0.324(0.045-2.357)	0.266
	EH38E3181899	cCREs_CTCF-only	OS	6	239		0.87(0.214-3.528)	0.845		1.858(0.441-7.839)	0.399
	EH38E3786930	cCREs_CTCF-only	OS	9	236		1.596(0.649-3.925)	0.309		1.456(0.558-3.801)	0.443
	EH38E3055895	cCREs_dELS	OS	9	236		1.44(0.586-3.543)	0.427		2.016(0.797-5.101)	0.139
	EH38E3450261	cCREs_DNase-only	OS	8	237		1.562(0.635-3.841)	0.331		2.435(0.965-6.145)	0.06
	EH38E3578404	cCREs_DNase-only	OS	6	239		2.074(0.762-5.641)	0.153		0.689(0.234-2.033)	0.5
	EH38E1418218	cCREs_CTCF-only	OS	6	239		1.834(0.674-4.99)	0.235		2.634(0.945-7.339)	0.064
	EH38E2216580	cCREs_CTCF-only	OS	8	237		0.783(0.248-2.47)	0.676		0.6(0.186-1.934)	0.393
	EH38E2285558	cCREs_CTCF-only	OS	5	240		0(0-Inf)	0.993		0(0-Inf)	0.995
	EH38E2594377	cCREs_CTCF-only	OS	11	234		0.891(0.328-2.423)	0.821		1.205(0.429-3.387)	0.724
	EH38E2642063	cCREs_CTCF-only	OS	5	240		1.768(0.56-5.585)	0.332		0.953(0.281-3.232)	0.939
	EH38E2854848	cCREs_CTCF-only	OS	7	238		1.875(0.689-5.103)	0.218		1.238(0.402-3.814)	0.71
	EH38E3532690	cCREs_CTCF-only	OS	10	235		1.119(0.455-2.751)	0.807		0.942(0.376-2.364)	0.899
	EH38E3617661	cCREs_CTCF-only	OS	9	236		1.047(0.385-2.849)	0.928		1.777(0.631-5.004)	0.276
	EH38E3863446	cCREs_CTCF-only	OS	6	239		2.091(0.768-5.691)	0.149		1.256(0.422-3.735)	0.682
	EH38E1604576	cCREs_DNase-H3K4me3	OS	7	238		1.169(0.37-3.69)	0.79		1.365(0.408-4.568)	0.614
	EH38E3781451	cCREs_DNase-only	OS	8	237		1.172(0.431-3.187)	0.756		1.208(0.428-3.404)	0.721
	EH38E3940506	cCREs_DNase-only	OS	15	230		1.066(0.494-2.3)	0.87		1.072(0.477-2.41)	0.866
	EH38E1873654	cCREs_dELS	OS	5	240		0.961(0.237-3.897)	0.955		1.364(0.325-5.726)	0.671
	EH38E2088242	cCREs_DNase-only	OS	5	240		0.907(0.224-3.679)	0.891		0.705(0.165-3.009)	0.637
	EH38E3157042	cCREs_DNase-only	OS	10	235		0.976(0.359-2.653)	0.962		0.864(0.314-2.376)	0.777
	EH38E3450313	cCREs_DNase-only	OS	16	229		1.296(0.629-2.67)	0.483		1.154(0.556-2.395)	0.7
	EH38E1886436	cCREs_pELS	OS	6	239		2.828(1.145-6.987)	0.024		1.836(0.714-4.721)	0.207
	EH38E3269833	cCREs_CTCF-only	OS	7	238		1.753(0.644-4.771)	0.272		1.741(0.626-4.842)	0.288
	EH38E3293646	cCREs_CTCF-only	OS	5	240		0.812(0.2-3.294)	0.771		0.709(0.172-2.917)	0.634
	EH38E3779532	cCREs_dELS	OS	7	238		0.934(0.296-2.947)	0.907		1.067(0.333-3.421)	0.913
	EH38E3131316	cCREs_DNase-only	OS	11	234		0.782(0.287-2.126)	0.63		0.492(0.176-1.376)	0.177
	EH38E3398500	cCREs_DNase-only	OS	5	240		1(0.247-4.057)	1		0.661(0.151-2.892)	0.582
	EH38E2902137	cCREs_PLS	OS	7	238		1.755(0.645-4.774)	0.271		1.517(0.542-4.243)	0.428
	EH38E3689181	cCREs_CTCF-only	OS	6	239		1.344(0.426-4.241)	0.615		2.196(0.674-7.151)	0.192
	EH38E2643546	cCREs_DNase-only	OS	7	238		1.057(0.335-3.337)	0.924		0.553(0.166-1.849)	0.336
	EH38E3716280	cCREs_CTCF-only	OS	24	221		1.677(0.936-3.005)	0.082		1.878(1.02-3.458)	0.043
	EH38E3583954	cCREs_DNase-only	OS	15	230		0.57(0.21-1.551)	0.271		0.645(0.233-1.785)	0.398
	EH38E3679740	cCREs_dELS	OS	19	226		0.876(0.406-1.889)	0.735		0.57(0.256-1.271)	0.169
	EH38E3434452	cCREs_DNase-only	OS	9	236		0.427(0.105-1.733)	0.234		0.23(0.056-0.951)	0.042
	EH38E3881493	cCREs_PLS	OS	5	240		0.927(0.229-3.762)	0.916		0.923(0.22-3.862)	0.912
	EH38E3766022	cCREs_CTCF-only	OS	7	238		1.065(0.337-3.36)	0.915		2.112(0.647-6.893)	0.215
	EH38E3792494	cCREs_dELS	OS	7	238		0.299(0.042-2.145)	0.23		0.253(0.034-1.88)	0.179
	EH38E2245688	cCREs_DNase-only	OS	8	237		0.955(0.303-3.014)	0.937		1.103(0.339-3.593)	0.87
	EH38E2650862	cCREs_DNase-only	OS	5	240		0.427(0.06-3.06)	0.397		0.573(0.078-4.186)	0.583
	EH38E3345207	cCREs_DNase-only	OS	7	238		1.894(0.77-4.659)	0.165		2.756(1.09-6.969)	0.032
	EH38E3548034	cCREs_DNase-only	OS	9	236		1.769(0.719-4.35)	0.214		1.656(0.649-4.225)	0.291
	EH38E3882401	cCREs_DNase-only	OS	5	240		0.974(0.24-3.951)	0.971		1.184(0.273-5.147)	0.821
	EH38E2139285,EH38E2139286	cCREs_DNase-only	OS	6	239		1.445(0.458-4.563)	0.53		1.244(0.378-4.09)	0.719
	EH38E2477004	cCREs_DNase-only	OS	6	239		0.765(0.189-3.104)	0.708		1.126(0.263-4.816)	0.873
	EH38E3336780	cCREs_PLS	OS	5	240		1.643(0.521-5.187)	0.397		1.181(0.357-3.902)	0.785
	EH38E2958133	cCREs_CTCF-only	OS	5	240		3.915(1.433-10.694)	0.008		3.772(1.312-10.846)	0.014
	EH38E2024009	cCREs_DNase-only	OS	5	240		1.162(0.287-4.716)	0.833		0.679(0.157-2.932)	0.604
	EH38E2880189	cCREs_DNase-only	OS	5	240		0.453(0.063-3.25)	0.431		0.597(0.08-4.48)	0.616
	EH38E2890782	cCREs_DNase-only	OS	7	238		1.498(0.551-4.075)	0.429		0.602(0.215-1.692)	0.336
	EH38E3548991	cCREs_DNase-only	OS	6	239		0.861(0.212-3.493)	0.834		1.474(0.342-6.357)	0.603
	EH38E2472281	cCREs_DNase-H3K4me3	OS	10	235		1.025(0.377-2.788)	0.961		0.786(0.281-2.194)	0.646
	EH38E2473824	cCREs_DNase-only	OS	16	229		0.72(0.293-1.77)	0.474		0.699(0.276-1.769)	0.45
	EH38E3834944	cCREs_DNase-only	OS	16	229		1.137(0.527-2.453)	0.743		1.491(0.676-3.288)	0.322
	EH38E1558548	cCREs_PLS	OS	9	236		1.262(0.464-3.433)	0.649		1.02(0.366-2.845)	0.97
	EH38E2418384	cCREs_CTCF-only	OS	6	239		2.215(0.814-6.026)	0.119		1.431(0.479-4.273)	0.521
	EH38E2472088	cCREs_CTCF-only	OS	7	238		1.697(0.624-4.616)	0.3		1.42(0.502-4.015)	0.508
	EH38E3450301	cCREs_CTCF-only	OS	16	229		1.643(0.797-3.387)	0.178		1.108(0.525-2.34)	0.787
	EH38E2760516	cCREs_DNase-only	OS	7	238		0.625(0.154-2.537)	0.511		0.634(0.152-2.646)	0.532
	EH38E3647098	cCREs_DNase-only	OS	13	232		1.382(0.641-2.981)	0.409		1.155(0.525-2.54)	0.72
	EH38E3011325	cCREs_PLS	OS	5	240		1.645(0.521-5.193)	0.396		2.082(0.629-6.89)	0.23
	EH38E1667733	cCREs_CTCF-only	OS	5	240		1.157(0.285-4.692)	0.839		1.658(0.397-6.928)	0.488
	EH38E3784364	cCREs_CTCF-only	OS	8	237		2.175(0.883-5.357)	0.091		2.958(1.122-7.796)	0.028
	EH38E3776261	cCREs_PLS	OS	7	238		1.16(0.367-3.66)	0.801		1.614(0.496-5.249)	0.426
	EH38E3196154	cCREs_dELS	OS	6	239		0.386(0.054-2.765)	0.343		0.188(0.025-1.393)	0.102
	EH38E3622072	cCREs_DNase-only	OS	5	240		0.408(0.057-2.922)	0.372		1.001(0.135-7.455)	0.999
	EH38E3834948	cCREs_DNase-only	OS	19	226		0.731(0.32-1.668)	0.456		0.645(0.275-1.512)	0.313
	EH38E3424003	cCREs_DNase-only	OS	5	240		2.578(0.946-7.028)	0.064		2.31(0.804-6.637)	0.12
	EH38E3867727	cCREs_pELS	OS	5	240		1.914(0.606-6.043)	0.268		3.08(0.93-10.205)	0.066
	EH38E1474023	cCREs_CTCF-only	OS	6	239		0.373(0.052-2.676)	0.327		0.443(0.059-3.313)	0.428
	EH38E3706180	cCREs_CTCF-only	OS	6	239		2.072(0.761-5.641)	0.154		2.259(0.786-6.492)	0.13
	EH38E3126408	cCREs_CTCF-only	OS	6	239		1.135(0.36-3.581)	0.829		1.527(0.466-5.008)	0.485
	EH38E3292578	cCREs_DNase-H3K4me3	OS	6	239		1.14(0.361-3.597)	0.824		1.368(0.417-4.491)	0.605
	EH38E3092371	cCREs_DNase-only	OS	18	227		0.82(0.38-1.768)	0.612		0.831(0.373-1.853)	0.651
	EH38E3349640	cCREs_pELS	OS	6	239		0.739(0.182-2.998)	0.672		0.6(0.143-2.512)	0.484
	EH38E2961887	cCREs_PLS	OS	6	239		3.218(1.305-7.932)	0.011		2.963(1.176-7.463)	0.021
	EH38E3669391	cCREs_dELS	OS	6	239		0.748(0.184-3.033)	0.684		1.836(0.437-7.712)	0.407
	EH38E1830566	cCREs_DNase-only	OS	8	237		1.293(0.475-3.516)	0.615		0.967(0.346-2.7)	0.949
	EH38E3019536	cCREs_DNase-only	OS	5	240		2.993(1.098-8.158)	0.032		4.519(1.543-13.233)	0.006
	EH38E3233517	cCREs_pELS	OS	8	237		1.476(0.543-4.017)	0.446		2.117(0.749-5.982)	0.157
	EH38E1501400	cCREs_PLS	OS	8	237		0.607(0.15-2.461)	0.484		0.62(0.149-2.57)	0.51
	EH38E3342087	cCREs_pELS	OS	6	239		1.505(0.477-4.753)	0.486		1.242(0.383-4.026)	0.718
	EH38E2786684	cCREs_PLS	OS	5	240		0.433(0.06-3.108)	0.405		0.4(0.055-2.924)	0.367
	EH38E3651465	cCREs_CTCF-only	OS	7	238		0.609(0.15-2.472)	0.488		1.138(0.274-4.725)	0.859
	EH38E3605744	cCREs_DNase-H3K4me3	OS	8	237		1.327(0.488-3.609)	0.58		1.832(0.651-5.153)	0.251
	EH38E1939704	cCREs_DNase-only	OS	7	238		3.561(1.554-8.16)	0.003		1.987(0.845-4.672)	0.115
	EH38E1370489	cCREs_CTCF-only	OS	6	239		0.365(0.051-2.616)	0.316		0.605(0.082-4.452)	0.622
	EH38E2991494	cCREs_CTCF-only	OS	5	240		0(0-Inf)	0.993		0(0-Inf)	0.994
	EH38E1331965	cCREs_DNase-only	OS	7	238		0.976(0.309-3.081)	0.967		1.089(0.337-3.517)	0.887
	EH38E3010461	cCREs_DNase-only	OS	5	240		0.388(0.054-2.781)	0.346		0.185(0.025-1.378)	0.099
	EH38E2489104	cCREs_DNase-only	OS	5	240		0.425(0.059-3.047)	0.395		0.76(0.104-5.55)	0.786
	EH38E3610040	cCREs_PLS	OS	5	240		1.23(0.303-4.991)	0.772		1.05(0.239-4.607)	0.949
	EH38E3738799	cCREs_pELS	OS	6	239		1.345(0.426-4.243)	0.614		1.458(0.438-4.846)	0.539
	EH38E1700901	cCREs_PLS	OS	11	234		0.186(0.026-1.331)	0.094		0.131(0.018-0.948)	0.044
	EH38E3015372	cCREs_PLS	OS	6	239		0.314(0.044-2.249)	0.249		0.399(0.055-2.897)	0.364
	EH38E3046704	cCREs_PLS	OS	8	237		1.032(0.327-3.256)	0.958		1.395(0.422-4.615)	0.585
	EH38E3290287	cCREs_pELS	OS	8	237		1.333(0.49-3.627)	0.573		0.863(0.29-2.572)	0.792
	EH38E3099601	cCREs_pELS	OS	5	240		1.681(0.532-5.306)	0.376		0.873(0.253-3.014)	0.829
	EH38E3105262	cCREs_dELS	OS	5	240		0.39(0.054-2.796)	0.349		0.156(0.021-1.153)	0.069
	EH38E3132063	cCREs_dELS	OS	5	240		0(0-Inf)	0.993		0(0-Inf)	0.995
	EH38E3312787	cCREs_DNase-only	OS	5	240		0.454(0.063-3.256)	0.432		0.167(0.023-1.225)	0.078
	EH38E3842319	cCREs_DNase-only	OS	6	239		1.49(0.472-4.704)	0.496		1.21(0.365-4.005)	0.755
	EH38E3021181	cCREs_DNase-only	OS	5	240		1.585(0.502-5.003)	0.432		1.677(0.521-5.402)	0.386
	EH38E3085310,EH38E1701099	cCREs_dELS	OS	5	240		0.938(0.231-3.804)	0.928		1.137(0.268-4.825)	0.862
	EH38E3392396	cCREs_DNase-only	OS	5	240		3.453(1.265-9.423)	0.016		2.219(0.762-6.464)	0.144
	EH38E2843874	cCREs_DNase-only	OS	8	237		1.176(0.432-3.2)	0.751		1.163(0.417-3.243)	0.773
	EH38E2584699	cCREs_CTCF-only	OS	7	238		0.281(0.039-2.015)	0.207		0.139(0.019-1.038)	0.054
	EH38E2789761	cCREs_dELS	OS	6	239		0.739(0.182-2.996)	0.672		0.801(0.19-3.381)	0.763
	EH38E3520355	cCREs_DNase-only	OS	5	240		1.348(0.427-4.258)	0.611		1.386(0.421-4.561)	0.591
	EH38E1783373	cCREs_CTCF-only	OS	5	240		1.016(0.251-4.123)	0.982		0.64(0.147-2.783)	0.552
	EH38E3761570	cCREs_CTCF-only	OS	5	240		0.439(0.061-3.148)	0.413		0.45(0.061-3.29)	0.431
	EH38E1668008	cCREs_DNase-only	OS	5	240		0.94(0.232-3.814)	0.932		1.096(0.26-4.608)	0.901
	EH38E2175202	cCREs_DNase-only	OS	6	239		0.827(0.204-3.356)	0.791		0.5(0.117-2.146)	0.351
	EH38E3770182	cCREs_DNase-only	OS	7	238		2.982(1.301-6.834)	0.01		4.223(1.774-10.053)	0.001
	EH38E3114572	cCREs_DNase-only	OS	5	240		1.103(0.272-4.474)	0.891		0.735(0.177-3.049)	0.671
	EH38E2081464	cCREs_pELS	OS	9	236		1.122(0.412-3.05)	0.822		0.579(0.203-1.657)	0.309
	EH38E3476688	cCREs_PLS	OS	7	238		0(0-Inf)	0.995		0(0-Inf)	0.993
	EH38E3124355	cCREs_DNase-only	OS	8	237		1.231(0.452-3.347)	0.684		0.844(0.303-2.35)	0.745
	EH38E2977417	cCREs_CTCF-only	OS	5	240		0.923(0.228-3.744)	0.911		1.139(0.271-4.786)	0.859
	EH38E2979151	cCREs_DNase-only	OS	7	238		0.649(0.16-2.633)	0.545		0.806(0.189-3.432)	0.77
	EH38E2135121	cCREs_DNase-only	OS	7	238		0.676(0.167-2.741)	0.583		0.869(0.211-3.587)	0.846
	EH38E2666165	cCREs_pELS	OS	6	239		0.756(0.186-3.065)	0.695		0.704(0.167-2.973)	0.633
	EH38E1971059	cCREs_DNase-only	OS	6	239		4.66(1.887-11.512)	0.001		4.237(1.601-11.21)	0.004
	EH38E2789883	cCREs_DNase-only	OS	7	238		3.635(1.588-8.323)	0.002		3.475(1.415-8.536)	0.007
	EH38E3870803	cCREs_DNase-only	OS	5	240		0.425(0.059-3.046)	0.394		0.562(0.075-4.217)	0.575
	EH38E3270772	cCREs_DNase-only	OS	5	240		0.868(0.214-3.52)	0.843		1.143(0.274-4.77)	0.855
	EH38E3902341	cCREs_DNase-only	OS	7	238		1.045(0.331-3.298)	0.94		1.748(0.54-5.663)	0.352
	EH38E3086446	cCREs_PLS	OS	6	239		2.056(0.756-5.594)	0.158		2.142(0.727-6.311)	0.167
	EH38E3901531	cCREs_CTCF-only	OS	7	238		1.018(0.322-3.212)	0.976		1.295(0.384-4.367)	0.677
	EH38E3483426	cCREs_DNase-only	OS	5	240		1.589(0.503-5.017)	0.43		1.618(0.489-5.356)	0.431
	EH38E3698468	cCREs_DNase-only	OS	8	237		0.847(0.268-2.672)	0.777		0.709(0.217-2.316)	0.569
	EH38E3563886	cCREs_DNase-only	OS	5	240		0.395(0.055-2.832)	0.355		0.706(0.095-5.25)	0.734
	EH38E3893296	cCREs_CTCF-only	OS	7	238		0.999(0.316-3.152)	0.998		1.335(0.415-4.293)	0.628
	EH38E2296068	cCREs_DNase-only	OS	6	239		2.648(0.971-7.224)	0.057		2.359(0.841-6.619)	0.103
	EH38E2757245	cCREs_dELS	OS	5	240		2.222(0.703-7.026)	0.174		2.466(0.754-8.074)	0.136
	EH38E2789638	cCREs_pELS	OS	6	239		1.219(0.386-3.848)	0.736		1.419(0.431-4.672)	0.565
	EH38E3436249	cCREs_DNase-only	OS	6	239		2.797(1.133-6.902)	0.026		1.167(0.434-3.139)	0.759
	EH38E2293664	cCREs_DNase-only	OS	13	232		0.493(0.156-1.556)	0.228		0.609(0.185-2.001)	0.414
	EH38E3328415	cCREs_DNase-only	OS	8	237		0.266(0.037-1.91)	0.188		0.164(0.022-1.212)	0.076
	EH38E3044185	cCREs_CTCF-only	OS	5	240		0.97(0.239-3.935)	0.966		0.53(0.124-2.268)	0.392
	EH38E3468596	cCREs_DNase-only	OS	5	240		0.455(0.063-3.263)	0.433		0.421(0.057-3.141)	0.399
	EH38E3756121	cCREs_DNase-only	OS	6	239		1.136(0.36-3.587)	0.828		2.052(0.62-6.788)	0.239
	EH38E2676595	cCREs_PLS	OS	5	240		0.395(0.055-2.834)	0.356		0.764(0.103-5.692)	0.793
	EH38E3802929	cCREs_CTCF-only	OS	5	240		1.862(0.589-5.883)	0.29		1.931(0.589-6.324)	0.277
	EH38E3852076	cCREs_CTCF-only	OS	5	240		0(0-Inf)	0.993		0(0-Inf)	0.995
	EH38E3699442	cCREs_DNase-only	OS	5	240		1.165(0.287-4.725)	0.831		1.566(0.375-6.539)	0.538
	EH38E1409146	cCREs_CTCF-only	OS	8	237		1.24(0.456-3.372)	0.674		1.218(0.431-3.441)	0.71
	EH38E3858928	cCREs_DNase-only	OS	5	240		0.999(0.246-4.052)	0.999		1.115(0.267-4.65)	0.881
	EH38E2559348	cCREs_CTCF-only	OS	5	240		2.995(1.093-8.204)	0.033		2.052(0.693-6.074)	0.194
	EH38E3457235	cCREs_dELS	OS	8	237		0.956(0.303-3.018)	0.939		0.745(0.219-2.534)	0.637
	EH38E3901615	cCREs_pELS	OS	8	237		0.894(0.283-2.822)	0.849		0.995(0.307-3.224)	0.993
	EH38E2484612	cCREs_DNase-only	OS	6	239		0.371(0.052-2.661)	0.324		0.365(0.05-2.672)	0.321
	EH38E2898838	cCREs_DNase-only	OS	6	239		0.675(0.166-2.739)	0.583		0.832(0.199-3.484)	0.801
	EH38E3698595	cCREs_PLS	OS	5	240		1.258(0.31-5.103)	0.748		2.412(0.552-10.531)	0.242
	EH38E2635849	cCREs_CTCF-only	OS	7	238		1.441(0.53-3.92)	0.474		1.126(0.404-3.137)	0.821
	EH38E3161662	cCREs_DNase-only	OS	5	240		0.869(0.214-3.525)	0.844		2.214(0.508-9.651)	0.29
	EH38E3301025	cCREs_dELS	OS	6	239		1.529(0.562-4.161)	0.405		2.026(0.694-5.914)	0.196
	EH38E3046512	cCREs_dELS	OS	5	240		1.013(0.25-4.111)	0.985		0.802(0.191-3.373)	0.763
	EH38E1681156	cCREs_CTCF-only	RFS	8	203		0.842(0.265-2.671)	0.77		1.124(0.346-3.651)	0.846
	EH38E1857474	cCREs_DNase-only	RFS	5	206		1.078(0.265-4.394)	0.916		0.857(0.204-3.596)	0.833
	EH38E1563885	cCREs_CTCF-only	RFS	5	206		0.982(0.241-4.001)	0.98		0.955(0.222-4.106)	0.951
	EH38E2477431	cCREs_CTCF-only	RFS	5	206		1.098(0.269-4.475)	0.896		1.696(0.39-7.38)	0.481
	EH38E3343250	cCREs_CTCF-only	RFS	9	202		1.277(0.467-3.494)	0.634		1.072(0.381-3.015)	0.895
	EH38E3240463	cCREs_DNase-only	RFS	5	206		0.933(0.229-3.802)	0.923		0.656(0.156-2.753)	0.565
	EH38E3757184	cCREs_DNase-only	RFS	7	204		0.685(0.168-2.791)	0.598		0.697(0.162-2.993)	0.627
	EH38E3938103	cCREs_DNase-only	RFS	6	205		2.211(0.808-6.05)	0.122		1.694(0.592-4.848)	0.326
	EH38E2863690	cCREs_PLS	RFS	9	202		0.582(0.143-2.372)	0.45		0.654(0.158-2.712)	0.559
	EH38E2267002	cCREs_DNase-only	RFS	6	205		2.406(0.879-6.585)	0.088		2.09(0.722-6.05)	0.174
	EH38E2365802	cCREs_DNase-only	RFS	6	205		2.896(1.055-7.953)	0.039		3.051(1.067-8.722)	0.037
	EH38E3303609	cCREs_DNase-only	RFS	5	206		2.279(0.718-7.238)	0.162		5.927(1.575-22.31)	0.009
	EH38E3417834	cCREs_DNase-only	RFS	5	206		0.563(0.078-4.053)	0.568		0.726(0.098-5.394)	0.754
	EH38E3302174	cCREs_pELS	RFS	7	204		0.348(0.048-2.503)	0.294		0.42(0.057-3.117)	0.396
	EH38E1630021	cCREs_CTCF-only	RFS	6	205		0.483(0.067-3.472)	0.469		0.499(0.068-3.657)	0.494
	EH38E1687299	cCREs_CTCF-only	RFS	5	206		1.441(0.454-4.574)	0.535		1.132(0.352-3.634)	0.835
[truncated: 1,628 more rows]
