# Supplementary material for: Prognostic genome and transcriptome signatures in colorectal cancers
Source: Nature. 2024 Aug 7;633(8028):137–46. doi: 10.1038/s41586-024-07769-3 (PMC11374687; doi:10.1038/s41586-024-07769-3)
Supplement: Supplementary file 3 — Supplementary Tables 1–4, 7–16 and 18–30. [file 41586_2024_7769_MOESM3_ESM.zip › Supplementary_Table_22.xlsx]

## Sheet: Sheet1
Supplementary Table 22. Survival analysis of cytoband CNVs by CMS, iCMS and CRPS subtype.
																																		Hypermutated Tumours										Non-Hypermutated Tumours
																																		Overall Survival					Recurrence Free Survival					Overall Survival					Recurrence Free Survival
Cytoband	CNV	Type	GISTIQ Q	Wide peak boundaries	Genes in wide peak	CRPS1	CRPS2	CRPS3	CRPS4	CRPS5	CRPS chisquare P	CRPS chisquare Q	HM	nHM	chisquare P	chisquare Q	nHH iCMS2	nHM iCMS3	chisquare P	chisquare Q	nHM CRPS1	nHM CRPS2	nHM CRPS3	nHM CRPS4	nHM CRPS5	chisquare P	chisquare Q	nHM CMS1	nHM CMS2	nHM CMS3	nHM CMS4	chisquare P	chisquare Q	Mutant	Univariable HR	Univariable P	Multivariable HR	Multivariable P	Mutant	Univariable HR	Univariable P	Multivariable HR	Multivariable P	Mutant	Univariable HR	Univariable P	Multivariable HR	Multivariable P	Mutant
10q11.21	AmplificationPeak10_10q11.21	AmplificationPeak	0.039939	chr10:42165514-42172750	[LOC441666]	Normal:98.67,Amplification:1.33	Normal:99.32,Amplification:0.68	Normal:98.64,Amplification:1.36	Normal:100,Amplification:0	Normal:99.12,Amplification:0.88	0.672512	0.682625	Normal:97.11,GAIN:2.89	Normal:99.63,GAIN:0.37	0.00137353	0.00192721	Normal:99.4,GAIN:0.6	Normal:100,GAIN:0	0.552849	0.684722	Normal:100,GAIN:0	Normal:99.31,GAIN:0.69	Normal:99.53,GAIN:0.47	Normal:100,GAIN:0	Normal:100,GAIN:0	0.728081	0.728081	Normal:100,GAIN:0	Normal:98.94,GAIN:1.06	Normal:100,GAIN:0	Normal:100,GAIN:0	0.245014	0.309325	7	0.501(0.069-3.614)	0.493	0.266(0.035-2.027)	0.201	6	0(0-Inf)	0.996	0(0-Inf)	0.996
10q22.3	AmplificationPeak11_10q22.3	AmplificationPeak	0.0033215	chr10:78714701-79704099	PPIF;ZMIZ1;EIF5AL1;ZCCHC24;ZMIZ1-AS1;BEND3P3;SFTPA1;SFTPA2;NUTM2B;LOC729815;NUTM2B-AS1;LOC105378385	Normal:99,Amplification:1	Normal:98.3,Amplification:1.7	Normal:98.64,Amplification:1.36	Normal:99.23,Amplification:0.77	Normal:100,Amplification:0	0.65233	0.670645	Normal:100,GAIN:0	Normal:98.54,GAIN:1.46	0.122283	0.146091	Normal:98.41,GAIN:1.59	Normal:98.78,GAIN:1.22	0.949341	1	Normal:96.55,GAIN:3.45	Normal:98.28,GAIN:1.72	Normal:98.59,GAIN:1.41	Normal:99.19,GAIN:0.81	Normal:100,GAIN:0	0.351805	0.399107	Normal:100,GAIN:0	Normal:98.58,GAIN:1.42	Normal:100,GAIN:0	Normal:97.98,GAIN:2.02	0.426287	0.49611											12	0.726(0.233-2.265)	0.581	0.774(0.246-2.434)	0.661	10
12p13.32	AmplificationPeak13_12p13.32	AmplificationPeak	3.7357e-33	chr12:4255030-4309799	CCND2;CCND2-AS1	Normal:98.01,Amplification:1.99	Normal:94.9,Amplification:5.1	Normal:90.95,Amplification:9.05	Normal:96.92,Amplification:3.08	Normal:90.35,Amplification:9.65	0.00102938	0.00143264	Normal:99.59,GAIN:0.41	Normal:93.3,GAIN:6.7	0.000230373	0.000341761	Normal:93.85,GAIN:6.15	Normal:93.47,GAIN:6.53	0.967679	1	Normal:93.1,GAIN:6.9	Normal:94.85,GAIN:5.15	Normal:91.08,GAIN:8.92	Normal:96.77,GAIN:3.23	Normal:89.42,GAIN:10.58	0.104244	0.146593	Normal:83.33,GAIN:16.67	Normal:94.33,GAIN:5.67	Normal:91.06,GAIN:8.94	Normal:94.76,GAIN:5.24	0.151615	0.215452											55	1.031(0.63-1.685)	0.905	1.343(0.814-2.215)	0.248	49
13q12.2	AmplificationPeak14_13q12.2	AmplificationPeak	4.3871e-70	chr13:27550101-28082381	CDX2;FLT3;PDX1;POLR1D;GSX1;LNX2;ATP5EP2;URAD;LINC00543;PDX1-AS1	Normal:99,Amplification:1	Normal:72.11,Amplification:27.89	Normal:56.11,Amplification:43.89	Normal:82.31,Amplification:17.69	Normal:92.11,Amplification:7.89	2.97202e-35	2.50764e-34	Normal:98.76,GAIN:1.24	Normal:74.3,GAIN:25.7	1.60314e-16	9.40971e-16	Normal:64.68,GAIN:35.32	Normal:92.65,GAIN:7.35	6.37568e-16	4.30358e-15	Normal:96.55,GAIN:3.45	Normal:72.16,GAIN:27.84	Normal:55.4,GAIN:44.6	Normal:81.45,GAIN:18.55	Normal:91.35,GAIN:8.65	6.19929e-17	5.23065e-16	Normal:100,GAIN:0	Normal:58.87,GAIN:41.13	Normal:91.06,GAIN:8.94	Normal:79.03,GAIN:20.97	4.39024e-13	2.69401e-12											211	0.857(0.643-1.144)	0.295	1.004(0.748-1.347)	0.98	182
13q34	AmplificationPeak15_13q34	AmplificationPeak	1.6452e-44	chr13:112312603-112315409	LINC01043	Normal:98.01,Amplification:1.99	Normal:76.53,Amplification:23.47	Normal:61.09,Amplification:38.91	Normal:86.15,Amplification:13.85	Normal:93.86,Amplification:6.14	5.41909e-29	2.81376e-28	Normal:98.35,GAIN:1.65	Normal:77.83,GAIN:22.17	3.20257e-13	1.10858e-12	Normal:69.64,GAIN:30.36	Normal:94.29,GAIN:5.71	5.99732e-14	3.37349e-13	Normal:94.25,GAIN:5.75	Normal:76.63,GAIN:23.37	Normal:60.56,GAIN:39.44	Normal:85.48,GAIN:14.52	Normal:93.27,GAIN:6.73	3.50985e-14	2.15377e-13	Normal:100,GAIN:0	Normal:63.83,GAIN:36.17	Normal:92.68,GAIN:7.32	Normal:81.45,GAIN:18.55	2.76209e-11	1.62123e-10											182	0.992(0.74-1.331)	0.959	1.187(0.88-1.601)	0.262	158
16p11.2	AmplificationPeak16_16p11.2	AmplificationPeak	0.010004	chr16:30419501-31001699	CTF1;ITGAL;PHKG2;BCL7C;SETD1A;RNF40;SRCAP;SEPHS2;ZNF629;FBXL19;FBRS;ZNF747;PRR14;DCTPP1;ZNF768;HSD3B7;CCDC189;ZNF764;ORAI3;STX1B;ZNF689;ZNF785;ZNF688;FBXL19-AS1;SNORA30;LOC730183;MIR762;MIR4519;MIR4518;TMEM265;MIR762HG	Normal:99.34,Amplification:0.66	Normal:97.28,Amplification:2.72	Normal:98.19,Amplification:1.81	Normal:99.23,Amplification:0.77	Normal:97.37,Amplification:2.63	0.281872	0.299628	Normal:99.59,GAIN:0.41	Normal:97.93,GAIN:2.07	0.14081	0.162068	Normal:97.42,GAIN:2.58	Normal:99.18,GAIN:0.82	0.180928	0.280751	Normal:98.85,GAIN:1.15	Normal:97.25,GAIN:2.75	Normal:98.12,GAIN:1.88	Normal:99.19,GAIN:0.81	Normal:97.12,GAIN:2.88	0.667133	0.687504	Normal:100,GAIN:0	Normal:96.81,GAIN:3.19	Normal:96.75,GAIN:3.25	Normal:99.19,GAIN:0.81	0.213204	0.279861											17	0.311(0.077-1.25)	0.1	0.364(0.09-1.467)	0.155	16
16q12.1	AmplificationPeak17_16q12.1	AmplificationPeak	0.084292	chr16:51573901-52979499	TOX3;CASC22;C16orf97;CASC16;LINC00919;LINC01571;LOC102467079	Normal:100,Amplification:0	Normal:98.64,Amplification:1.36	Normal:98.64,Amplification:1.36	Normal:97.69,Amplification:2.31	Normal:100,Amplification:0	0.111947	0.12594	Normal:100,GAIN:0	Normal:98.78,GAIN:1.22	0.178257	0.195648	Normal:98.41,GAIN:1.59	Normal:99.18,GAIN:0.82	0.600831	0.730741	Normal:100,GAIN:0	Normal:98.63,GAIN:1.37	Normal:98.59,GAIN:1.41	Normal:97.58,GAIN:2.42	Normal:100,GAIN:0	0.41195	0.45214	Normal:100,GAIN:0	Normal:98.94,GAIN:1.06	Normal:99.19,GAIN:0.81	Normal:97.58,GAIN:2.42	0.481821	0.546603											10	0.263(0.037-1.878)	0.183	0.507(0.071-3.64)	0.499	10
17q12	AmplificationPeak19_17q12	AmplificationPeak	1.17e-20	chr17:39662309-39737818	ERBB2;PNMT;TCAP;STARD3;MIEN1;PGAP3;MIR4728	Normal:99.67,Amplification:0.33	Normal:95.58,Amplification:4.42	Normal:95.48,Amplification:4.52	Normal:97.69,Amplification:2.31	Normal:99.12,Amplification:0.88	0.00626029	0.00812633	Normal:100,GAIN:0	Normal:96.59,GAIN:3.41	0.00729445	0.00975001	Normal:95.83,GAIN:4.17	Normal:98.78,GAIN:1.22	0.0543653	0.0917415	Normal:98.85,GAIN:1.15	Normal:95.53,GAIN:4.47	Normal:95.31,GAIN:4.69	Normal:97.58,GAIN:2.42	Normal:99.04,GAIN:0.96	0.226586	0.275577	Normal:100,GAIN:0	Normal:96.1,GAIN:3.9	Normal:99.19,GAIN:0.81	Normal:97.58,GAIN:2.42	0.28253	0.349922											28	0.958(0.493-1.863)	0.9	1.51(0.768-2.969)	0.232	27
1q11	AmplificationPeak2_1q11	AmplificationPeak	0.038065	chr1:122286301-143279299	[LOC645166]	Normal:98.34,Amplification:1.66	Normal:99.66,Amplification:0.34	Normal:95.93,Amplification:4.07	Normal:99.23,Amplification:0.77	Normal:95.61,Amplification:4.39	0.00872059	0.0112122	Normal:96.69,GAIN:3.31	Normal:98.42,GAIN:1.58	0.152924	0.17204	Normal:99.01,GAIN:0.99	Normal:97.55,GAIN:2.45	0.218193	0.32729	Normal:97.7,GAIN:2.3	Normal:99.66,GAIN:0.34	Normal:97.65,GAIN:2.35	Normal:99.19,GAIN:0.81	Normal:96.15,GAIN:3.85	0.0979257	0.139158	Normal:94.44,GAIN:5.56	Normal:98.94,GAIN:1.06	Normal:95.93,GAIN:4.07	Normal:99.19,GAIN:0.81	0.0492913	0.083179	8	0.93(0.227-3.803)	0.919	0.332(0.073-1.511)	0.154	6	0(0-Inf)	0.995	0(0-Inf)	0.995	13	0.9(0.335-2.418)	0.835	0.888(0.326-2.415)	0.816	11
18q21.1	AmplificationPeak20_18q21.1	AmplificationPeak	0.0090192	chr18:48786803-49094299	SMAD7;CTIF;DYM;MIR4744	Normal:98.67,Amplification:1.33	Normal:98.98,Amplification:1.02	Normal:99.1,Amplification:0.9	Normal:97.69,Amplification:2.31	Normal:98.25,Amplification:1.75	0.802881	0.802881	Normal:98.76,GAIN:1.24	Normal:98.66,GAIN:1.34	1	1	Normal:99.01,GAIN:0.99	Normal:97.55,GAIN:2.45	0.218193	0.32729	Normal:97.7,GAIN:2.3	Normal:98.97,GAIN:1.03	Normal:99.06,GAIN:0.94	Normal:97.58,GAIN:2.42	Normal:99.04,GAIN:0.96	0.685408	0.700986	Normal:100,GAIN:0	Normal:98.94,GAIN:1.06	Normal:99.19,GAIN:0.81	Normal:97.98,GAIN:2.02	0.677279	0.703328											11	1.574(0.65-3.814)	0.315	1.053(0.43-2.579)	0.91	9
19q11	AmplificationPeak21_19q11	AmplificationPeak	0.00011781	chr19:27399126-27636599	[LINC00662]	Normal:97.01,Amplification:2.99	Normal:98.64,Amplification:1.36	Normal:97.29,Amplification:2.71	Normal:98.46,Amplification:1.54	Normal:92.98,Amplification:7.02	0.0299271	0.0367288	Normal:97.11,GAIN:2.89	Normal:97.32,GAIN:2.68	1	1	Normal:98.21,GAIN:1.79	Normal:95.1,GAIN:4.9	0.0289045	0.0534536	Normal:95.4,GAIN:4.6	Normal:98.63,GAIN:1.37	Normal:97.65,GAIN:2.35	Normal:98.39,GAIN:1.61	Normal:93.27,GAIN:6.73	0.0359748	0.0591048	Normal:100,GAIN:0	Normal:97.87,GAIN:2.13	Normal:93.5,GAIN:6.5	Normal:97.58,GAIN:2.42	0.0780988	0.118845	7	2.78(1.009-7.658)	0.048	2.882(1.007-8.247)	0.048	6	2.331(0.727-7.477)	0.155	2.8(0.86-9.111)	0.087	22	1.449(0.745-2.819)	0.274	1.455(0.744-2.845)	0.273	19
19q13.11	AmplificationPeak22_19q13.11	AmplificationPeak	0.016381	chr19:32822401-34080365	CEBPA;CEBPG;LRP3;PEPD;SLC7A9;GPATCH1;SLC7A10;CHST8;KCTD15;CEBPA-AS1;CEP89;RHPN2;FAAP24;WDR88	Normal:96.68,Amplification:3.32	Normal:97.62,Amplification:2.38	Normal:97.74,Amplification:2.26	Normal:99.23,Amplification:0.77	Normal:93.86,Amplification:6.14	0.121345	0.134275	Normal:97.52,GAIN:2.48	Normal:97.08,GAIN:2.92	0.88421	0.911209	Normal:97.62,GAIN:2.38	Normal:95.92,GAIN:4.08	0.287953	0.42254	Normal:94.25,GAIN:5.75	Normal:97.94,GAIN:2.06	Normal:97.65,GAIN:2.35	Normal:99.19,GAIN:0.81	Normal:93.27,GAIN:6.73	0.0301528	0.0502546	Normal:100,GAIN:0	Normal:97.52,GAIN:2.48	Normal:94.31,GAIN:5.69	Normal:97.58,GAIN:2.42	0.241654	0.309325	6	2.506(0.785-8.002)	0.121	3.143(0.884-11.18)	0.077	5	2.404(0.58-9.954)	0.226	2.807(0.631-12.489)	0.175	24	1.247(0.641-2.425)	0.515	1.44(0.735-2.822)	0.288	23
20p11.21	AmplificationPeak23_20p11.21	AmplificationPeak	1.9472e-12	chr20:22280201-22764399	FOXA2;LINC00261;LOC284788;LINC01427;LINC01384	Normal:98.34,Amplification:1.66	Normal:73.81,Amplification:26.19	Normal:71.04,Amplification:28.96	Normal:86.15,Amplification:13.85	Normal:92.98,Amplification:7.02	2.94357e-21	1.16877e-20	Normal:98.35,GAIN:1.65	Normal:79.54,GAIN:20.46	5.83964e-12	1.87703e-11	Normal:68.85,GAIN:31.15	Normal:96.73,GAIN:3.27	1.28369e-17	1.44415e-16	Normal:96.55,GAIN:3.45	Normal:73.88,GAIN:26.12	Normal:70.42,GAIN:29.58	Normal:85.48,GAIN:14.52	Normal:92.31,GAIN:7.69	3.79885e-09	1.50837e-08	Normal:83.33,GAIN:16.67	Normal:67.38,GAIN:32.62	Normal:93.5,GAIN:6.5	Normal:83.47,GAIN:16.53	6.55691e-09	3.40455e-08											168	0.867(0.635-1.182)	0.367	0.918(0.667-1.264)	0.601	153
20p11.1	AmplificationPeak24_20p11.1	AmplificationPeak	5.2998e-24	chr20:26089701-26253499	NCOR1P1;MIR663AHG;MIR663A	Normal:99.34,Amplification:0.66	Normal:65.99,Amplification:34.01	Normal:63.8,Amplification:36.2	Normal:82.31,Amplification:17.69	Normal:94.74,Amplification:5.26	2.24885e-33	1.59786e-32	Normal:98.76,GAIN:1.24	Normal:74.67,GAIN:25.33	3.15867e-16	1.70568e-15	Normal:59.92,GAIN:40.08	Normal:98.37,GAIN:1.63	5.44953e-28	9.19608e-27	Normal:98.85,GAIN:1.15	Normal:65.64,GAIN:34.36	Normal:63.38,GAIN:36.62	Normal:81.45,GAIN:18.55	Normal:94.23,GAIN:5.77	5.28751e-16	3.75691e-15	Normal:94.44,GAIN:5.56	Normal:57.09,GAIN:42.91	Normal:95.93,GAIN:4.07	Normal:77.42,GAIN:22.58	3.30231e-16	2.62242e-15											208	0.775(0.578-1.039)	0.088	0.806(0.595-1.091)	0.162	190
20q11.1	AmplificationPeak25_20q11.1	AmplificationPeak	9.2454e-14	chr20:28841401-28842399	[FRG1DP]	Normal:99,Amplification:1	Normal:76.87,Amplification:23.13	Normal:71.04,Amplification:28.96	Normal:92.31,Amplification:7.69	Normal:95.61,Amplification:4.39	4.45839e-24	1.82388e-23	Normal:97.52,GAIN:2.48	Normal:82.46,GAIN:17.54	6.27871e-09	1.48706e-08	Normal:72.62,GAIN:27.38	Normal:98.37,GAIN:1.63	7.75265e-17	6.15652e-16	Normal:97.7,GAIN:2.3	Normal:76.98,GAIN:23.02	Normal:71.83,GAIN:28.17	Normal:91.94,GAIN:8.06	Normal:95.19,GAIN:4.81	2.09605e-11	9.75747e-11	Normal:94.44,GAIN:5.56	Normal:67.73,GAIN:32.27	Normal:97.56,GAIN:2.44	Normal:88.31,GAIN:11.69	2.80351e-14	1.80225e-13	6	2.668(0.835-8.524)	0.098	1.551(0.424-5.676)	0.507	5	1.195(0.165-8.665)	0.86	1.521(0.182-12.732)	0.699	144	0.561(0.385-0.816)	0.003	0.557(0.379-0.819)	0.003	126
20q11.21	AmplificationPeak26_20q11.21	AmplificationPeak	4.0663e-23	chr20:31600301-32350299	BCL2L1;FOXS1;HCK;ID1;PLAGL2;KIF3B;TM9SF4;TPX2;POFUT1;PDRG1;COX4I2;MYLK2;DUSP15;TSPY26P;CCM2L;TTLL9;XKR7;MIR1825;MIR3193;MIR7641-2;ABALON	Normal:98.34,Amplification:1.66	Normal:48.64,Amplification:51.36	Normal:42.53,Amplification:57.47	Normal:76.15,Amplification:23.85	Normal:92.98,Amplification:7.02	6.00592e-61	1.0135e-59	Normal:97.52,GAIN:2.48	Normal:61.51,GAIN:38.49	2.06999e-26	1.64382e-25	Normal:40.87,GAIN:59.13	Normal:96.33,GAIN:3.67	5.31598e-47	3.58828e-45	Normal:96.55,GAIN:3.45	Normal:48.45,GAIN:51.55	Normal:41.78,GAIN:58.22	Normal:75,GAIN:25	Normal:92.31,GAIN:7.69	7.084e-32	4.7817e-30	Normal:88.89,GAIN:11.11	Normal:36.52,GAIN:63.48	Normal:92.68,GAIN:7.32	Normal:66.94,GAIN:33.06	5.19925e-28	3.50949e-26	6	2.668(0.835-8.524)	0.098	1.638(0.444-6.043)	0.459	5	2.992(0.718-12.456)	0.132	3.465(0.658-18.24)	0.142	316	0.631(0.485-0.822)	0.001	0.677(0.514-0.891)	0.005	283
20q13.12	AmplificationPeak27_20q13.12	AmplificationPeak	4.7052e-26	chr20:43657401-44677623	ADA;HNF4A;MYBL2;SERINC3;PKIG;OSER1;JPH2;GDAP1L1;LINC01260;TTPAL;TOX2;FITM2;LINC01620;R3HDML;GTSF1L;MIR3646;OSER1-AS1;HNF4A-AS1;LINC01430;LOC105372626	Normal:98.67,Amplification:1.33	Normal:46.26,Amplification:53.74	Normal:38.91,Amplification:61.09	Normal:77.69,Amplification:22.31	Normal:91.23,Amplification:8.77	5.32273e-67	1.43714e-65	Normal:97.52,GAIN:2.48	Normal:59.81,GAIN:40.19	3.37155e-28	2.84475e-27	Normal:38.29,GAIN:61.71	Normal:95.51,GAIN:4.49	2.62027e-49	3.53736e-47	Normal:97.7,GAIN:2.3	Normal:46.05,GAIN:53.95	Normal:38.03,GAIN:61.97	Normal:76.61,GAIN:23.39	Normal:90.38,GAIN:9.62	4.30709e-36	5.81458e-34	Normal:94.44,GAIN:5.56	Normal:34.04,GAIN:65.96	Normal:91.87,GAIN:8.13	Normal:64.92,GAIN:35.08	7.07717e-30	9.55418e-28	6	2.668(0.835-8.524)	0.098	1.638(0.444-6.043)	0.459	5	2.992(0.718-12.456)	0.132	3.465(0.658-18.24)	0.142	330	0.632(0.487-0.82)	0.001	0.692(0.528-0.907)	0.008	296
20q13.33	AmplificationPeak28_20q13.33	AmplificationPeak	8.0325e-17	chr20:62051313-64289299	hsa-mir-941-3;CHRNA4;COL9A3;EEF1A2;NPBWR2;KCNQ2;LAMA5;MYT1;NTSR1;OPRL1;PSMA7;PTK6;RPS21;SRMS;TAF4;TCEA2;TPD52L2;TNFRSF6B;OSBPL2;ARFRP1;RGS19;TCFL5;ADRM1;OGFR;DIDO1;HRH3;PRPF6;SS18L1;MTG2;GMEB2;SLCO4A1;STMN3;RTEL1;SOX18;YTHDF1;LIME1;UCKL1;GID8;PCMTD2;MRGBP;ARFGAP1;SLC2A4RG;ZNF512B;COL20A1;SLC17A9;LOC63930;FNDC11;PPDPF;BIRC7;DNAJC5;CABLES2;ZGPAT;HELZ2;BHLHE23;NKAIN4;MIR1-1HG;GATA5;ZBTB46;SAMD10;ABH…	Normal:98.01,Amplification:1.99	Normal:51.7,Amplification:48.3	Normal:43.44,Amplification:56.56	Normal:76.15,Amplification:23.85	Normal:92.98,Amplification:7.02	1.19947e-56	1.79921e-55	Normal:97.52,GAIN:2.48	Normal:62.73,GAIN:37.27	3.56858e-25	2.67644e-24	Normal:42.26,GAIN:57.74	Normal:96.73,GAIN:3.27	8.89227e-46	4.00152e-44	Normal:95.4,GAIN:4.6	Normal:51.55,GAIN:48.45	Normal:42.72,GAIN:57.28	Normal:75,GAIN:25	Normal:92.31,GAIN:7.69	5.86229e-29	1.58282e-27	Normal:94.44,GAIN:5.56	Normal:39.01,GAIN:60.99	Normal:92.68,GAIN:7.32	Normal:67.74,GAIN:32.26	2.36701e-26	1.06515e-24	6	2.668(0.835-8.524)	0.098	1.638(0.444-6.043)	0.459	5	2.992(0.718-12.456)	0.132	3.465(0.658-18.24)	0.142	306	0.719(0.553-0.933)	0.013	0.764(0.583-1)	0.05	273
21p11.2	AmplificationPeak29_21p11.2	AmplificationPeak	0.068448	chr21:8231501-8527199	MIR663A;RNA5-8S5;RNA18S5;RNA28S5;LOC100507412;RNA45S5;MIR6724-1;MIR6724-2;MIR6724-3	Normal:98.67,Amplification:1.33	Normal:99.66,Amplification:0.34	Normal:98.64,Amplification:1.36	Normal:98.46,Amplification:1.54	Normal:98.25,Amplification:1.75	0.655742	0.670645	Normal:99.17,GAIN:0.83	Normal:98.78,GAIN:1.22	0.872447	0.906003	Normal:99.01,GAIN:0.99	Normal:97.96,GAIN:2.04	0.404305	0.545811	Normal:96.55,GAIN:3.45	Normal:99.66,GAIN:0.34	Normal:98.59,GAIN:1.41	Normal:99.19,GAIN:0.81	Normal:98.08,GAIN:1.92	0.191849	0.244335	Normal:94.44,GAIN:5.56	Normal:98.94,GAIN:1.06	Normal:99.19,GAIN:0.81	Normal:99.19,GAIN:0.81	0.289852	0.355727											10	0.958(0.307-2.99)	0.941	0.359(0.112-1.143)	0.083	7
3q29	AmplificationPeak3_3q29	AmplificationPeak	0.038065	chr3:195477246-195506024	[PPP1R2]	Normal:99,Amplification:1	Normal:98.3,Amplification:1.7	Normal:98.64,Amplification:1.36	Normal:98.46,Amplification:1.54	Normal:95.61,Amplification:4.39	0.199557	0.215521	Normal:99.17,GAIN:0.83	Normal:98.05,GAIN:1.95	0.365013	0.388006	Normal:98.02,GAIN:1.98	Normal:97.96,GAIN:2.04	1	1	Normal:97.7,GAIN:2.3	Normal:98.28,GAIN:1.72	Normal:98.59,GAIN:1.41	Normal:98.39,GAIN:1.61	Normal:96.15,GAIN:3.85	0.646664	0.671536	Normal:94.44,GAIN:5.56	Normal:98.23,GAIN:1.77	Normal:95.93,GAIN:4.07	Normal:98.79,GAIN:1.21	0.213524	0.279861											16	0.967(0.399-2.344)	0.942	1.095(0.447-2.68)	0.843	15
5p15.33	AmplificationPeak4_5p15.33	AmplificationPeak	0.0051516	chr5:1040514-1049899	[SLC12A7]	Normal:98.34,Amplification:1.66	Normal:97.62,Amplification:2.38	Normal:97.29,Amplification:2.71	Normal:95.38,Amplification:4.62	Normal:96.49,Amplification:3.51	0.476345	0.502395	Normal:98.35,GAIN:1.65	Normal:97.08,GAIN:2.92	0.391929	0.413363	Normal:97.22,GAIN:2.78	Normal:96.73,GAIN:3.27	0.888579	0.999652	Normal:96.55,GAIN:3.45	Normal:97.59,GAIN:2.41	Normal:98.12,GAIN:1.88	Normal:95.16,GAIN:4.84	Normal:96.15,GAIN:3.85	0.543304	0.577528	Normal:88.89,GAIN:11.11	Normal:97.52,GAIN:2.48	Normal:96.75,GAIN:3.25	Normal:96.37,GAIN:3.63	0.246491	0.309325											24	1.783(0.999-3.182)	0.051	1.12(0.617-2.036)	0.709	21
6p21.1	AmplificationPeak5_6p21.1	AmplificationPeak	6.1813e-06	chr6:42078513-44347499	SLC29A1;GUCA1A;GUCA1B;HSP90AB1;MEA1;NFKBIE;PEX6;POLH;PPP2R5D;PTK7;PRPH2;SRF;TBCC;VEGFA;POLR1C;MAD2L1BP;CUL7;DNPH1;CNPY3;SLC22A7;CAPN11;CUL9;UBR2;GLTSCR1L;ZNF318;YIPF3;GNMT;MRPL2;GTPBP2;MRPS18A;MRPS10;TMEM63B;TRERF1;AARS2;XPO5;MRPL14;DLK2;TTBK1;RRP36;ABCC10;KLC4;TJAP1;KLHDC3;TAF8;PTCRA;TCTE1;SPATS1;C6orf223;RSPH9;LRRC73;RPL7L1;SLC35B2;LOC401261;CRIP3;C6orf226;TMEM151B;ATP6V0CP3;C6orf132;LINC01512;…	Normal:98.67,Amplification:1.33	Normal:98.3,Amplification:1.7	Normal:96.38,Amplification:3.62	Normal:95.38,Amplification:4.62	Normal:100,Amplification:0	0.046025	0.0540294	Normal:99.17,GAIN:0.83	Normal:97.44,GAIN:2.56	0.168962	0.186966	Normal:97.02,GAIN:2.98	Normal:98.37,GAIN:1.63	0.39563	0.539496	Normal:97.7,GAIN:2.3	Normal:98.28,GAIN:1.72	Normal:96.24,GAIN:3.76	Normal:95.16,GAIN:4.84	Normal:100,GAIN:0	0.117415	0.161745	Normal:94.44,GAIN:5.56	Normal:97.16,GAIN:2.84	Normal:99.19,GAIN:0.81	Normal:97.58,GAIN:2.42	0.506446	0.566383											21	1.252(0.62-2.532)	0.531	0.977(0.48-1.986)	0.948	13
7q11.1	AmplificationPeak6_7q11.1	AmplificationPeak	0.08239	chr7:61018101-61072675	[ZNF733P]	Normal:98.34,Amplification:1.66	Normal:96.6,Amplification:3.4	Normal:89.14,Amplification:10.86	Normal:97.69,Amplification:2.31	Normal:97.37,Amplification:2.63	2.81828e-06	4.87779e-06	Normal:96.28,GAIN:3.72	Normal:95.62,GAIN:4.38	0.78678	0.823374	Normal:94.05,GAIN:5.95	Normal:98.78,GAIN:1.22	0.0056364	0.0122728	Normal:98.85,GAIN:1.15	Normal:96.56,GAIN:3.44	Normal:90.61,GAIN:9.39	Normal:97.58,GAIN:2.42	Normal:98.08,GAIN:1.92	0.00116642	0.0028119	Normal:100,GAIN:0	Normal:94.33,GAIN:5.67	Normal:95.93,GAIN:4.07	Normal:96.37,GAIN:3.63	0.520867	0.576369	9	2.006(0.729-5.526)	0.178	1.027(0.334-3.159)	0.963	6	0.769(0.106-5.569)	0.795	1.239(0.152-10.087)	0.841	36	1.132(0.648-1.976)	0.664	0.997(0.568-1.749)	0.99	31
8p11.23	AmplificationPeak7_8p11.23	AmplificationPeak	3.9008e-12	chr8:38323601-38403743	WHSC1L1;LETM2	Normal:99.67,Amplification:0.33	Normal:94.22,Amplification:5.78	Normal:92.76,Amplification:7.24	Normal:96.92,Amplification:3.08	Normal:96.49,Amplification:3.51	0.000612373	0.000879472	Normal:98.76,GAIN:1.24	Normal:95.25,GAIN:4.75	0.0228462	0.0290966	Normal:93.06,GAIN:6.94	Normal:99.18,GAIN:0.82	0.000557911	0.00147682	Normal:100,GAIN:0	Normal:94.16,GAIN:5.84	Normal:92.96,GAIN:7.04	Normal:97.58,GAIN:2.42	Normal:96.15,GAIN:3.85	0.0555227	0.0842198	Normal:100,GAIN:0	Normal:92.91,GAIN:7.09	Normal:96.75,GAIN:3.25	Normal:96.77,GAIN:3.23	0.103337	0.150005											39	0.663(0.341-1.289)	0.226	0.715(0.366-1.395)	0.325	36
8p11.1	AmplificationPeak8_8p11.1	AmplificationPeak	8.7394e-10	chr8:43237001-43242531	[HGSNAT]	Normal:99.34,Amplification:0.66	Normal:92.52,Amplification:7.48	Normal:91.4,Amplification:8.6	Normal:99.23,Amplification:0.77	Normal:96.49,Amplification:3.51	6.73657e-06	1.15119e-05	Normal:97.93,GAIN:2.07	Normal:94.76,GAIN:5.24	0.0558852	0.0698565	Normal:93.06,GAIN:6.94	Normal:99.18,GAIN:0.82	0.000557911	0.00147682	Normal:100,GAIN:0	Normal:92.44,GAIN:7.56	Normal:92.02,GAIN:7.98	Normal:99.19,GAIN:0.81	Normal:97.12,GAIN:2.88	0.00174575	0.00406337	Normal:100,GAIN:0	Normal:92.2,GAIN:7.8	Normal:96.75,GAIN:3.25	Normal:96.37,GAIN:3.63	0.0710698	0.110281	5	1.566(0.383-6.405)	0.533	1.154(0.246-5.425)	0.856	5	1.038(0.143-7.524)	0.971	1.078(0.139-8.364)	0.943	43	0.458(0.216-0.97)	0.041	0.466(0.219-0.992)	0.047	39
8q24.21	AmplificationPeak9_8q24.21	AmplificationPeak	1.3495e-41	chr8:127409514-127836299	MYC;POU5F1B;PVT1;CASC8;CASC11;MIR1204	Normal:93.02,Amplification:6.98	Normal:86.39,Amplification:13.61	Normal:81.45,Amplification:18.55	Normal:86.15,Amplification:13.85	Normal:90.35,Amplification:9.65	0.00166275	0.00226738	Normal:95.45,GAIN:4.55	Normal:85.38,GAIN:14.62	4.55538e-05	7.06869e-05	Normal:84.72,GAIN:15.28	Normal:87.76,GAIN:12.24	0.316556	0.454271	Normal:86.21,GAIN:13.79	Normal:86.25,GAIN:13.75	Normal:81.69,GAIN:18.31	Normal:85.48,GAIN:14.52	Normal:89.42,GAIN:10.58	0.419106	0.456284	Normal:77.78,GAIN:22.22	Normal:86.52,GAIN:13.48	Normal:87.8,GAIN:12.2	Normal:84.68,GAIN:15.32	0.628513	0.662885	11	1.933(0.775-4.82)	0.157	1.941(0.769-4.902)	0.16	10	2.012(0.725-5.584)	0.179	1.581(0.555-4.502)	0.391	120	1.3(0.946-1.787)	0.106	1.22(0.883-1.685)	0.229	104
1p36.32	DeletionPeak1_1p36.32	DeletionPeak	6.439e-39	chr1:2633027-3021499	TTC34	Normal:95.02,Deletion:4.98	Normal:74.83,Deletion:25.17	Normal:73.76,Deletion:26.24	Normal:87.69,Deletion:12.31	Normal:79.82,Deletion:20.18	4.24631e-12	1.43313e-11	Normal:99.17,LOSS:0.83	Normal:77.59,LOSS:22.41	1.71162e-14	7.0021e-14	Normal:71.63,LOSS:28.37	Normal:85.31,LOSS:14.69	5.64595e-05	0.000177257	Normal:82.76,LOSS:17.24	Normal:74.57,LOSS:25.43	Normal:72.77,LOSS:27.23	Normal:87.1,LOSS:12.9	Normal:79.81,LOSS:20.19	0.01446	0.0260279	Normal:72.22,LOSS:27.78	Normal:67.02,LOSS:32.98	Normal:82.93,LOSS:17.07	Normal:87.1,LOSS:12.9	2.89865e-07	1.08699e-06											184	1.174(0.885-1.559)	0.266	1.148(0.862-1.529)	0.344	151
2q11.2	DeletionPeak10_2q11.2	DeletionPeak	0.07236	chr2:97291801-97504799	LOC100506076:LOC100506123	Normal:98.67,Deletion:1.33	Normal:98.98,Deletion:1.02	Normal:95.93,Deletion:4.07	Normal:99.23,Deletion:0.77	Normal:99.12,Deletion:0.88	0.0467514	0.054409	Normal:99.59,LOSS:0.41	Normal:97.93,LOSS:2.07	0.14081	0.162068	Normal:97.62,LOSS:2.38	Normal:98.37,LOSS:1.63	0.692708	0.83496	Normal:96.55,LOSS:3.45	Normal:98.97,LOSS:1.03	Normal:95.77,LOSS:4.23	Normal:99.19,LOSS:0.81	Normal:99.04,LOSS:0.96	0.0655074	0.0971813	Normal:88.89,LOSS:11.11	Normal:96.81,LOSS:3.19	Normal:99.19,LOSS:0.81	Normal:98.39,LOSS:1.61	0.0348349	0.063275											17	0.898(0.37-2.175)	0.811	0.741(0.304-1.81)	0.511	15
21p12	DeletionPeak100_21p12	DeletionPeak	1.3852e-31	chr21:1-5116399	ICOSLG:LOC105372833	Normal:88.7,Deletion:11.3	Normal:77.21,Deletion:22.79	Normal:76.47,Deletion:23.53	Normal:81.54,Deletion:18.46	Normal:92.11,Deletion:7.89	2.39785e-05	3.90012e-05	Normal:95.45,LOSS:4.55	Normal:78.68,LOSS:21.32	2.88539e-09	7.34958e-09	Normal:75.79,LOSS:24.21	Normal:81.63,LOSS:18.37	0.0877055	0.142653	Normal:71.26,LOSS:28.74	Normal:76.98,LOSS:23.02	Normal:76.53,LOSS:23.47	Normal:80.65,LOSS:19.35	Normal:91.35,LOSS:8.65	0.00682244	0.0133483	Normal:66.67,LOSS:33.33	Normal:72.34,LOSS:27.66	Normal:87.8,LOSS:12.2	Normal:81.45,LOSS:18.55	0.00153258	0.00339178	11	0.698(0.171-2.853)	0.617	0.477(0.114-1.994)	0.31	10	0.866(0.211-3.556)	0.841	0.579(0.137-2.45)	0.458	175	1.429(1.085-1.881)	0.011	1.362(1.031-1.8)	0.029	149
21p12	DeletionPeak101_21p12	DeletionPeak	4.517e-15	chr21:5151101-6092699	LINC00313:LINC00319:LOC102723360:LOC102724219:LOC102724354:LOC102724843	Normal:91.69,Deletion:8.31	Normal:80.61,Deletion:19.39	Normal:78.73,Deletion:21.27	Normal:85.38,Deletion:14.62	Normal:88.6,Deletion:11.4	0.000143108	0.000222065	Normal:96.28,LOSS:3.72	Normal:81.49,LOSS:18.51	3.02243e-08	6.91572e-08	Normal:78.17,LOSS:21.83	Normal:86.12,LOSS:13.88	0.0127469	0.0264742	Normal:79.31,LOSS:20.69	Normal:80.76,LOSS:19.24	Normal:78.4,LOSS:21.6	Normal:84.68,LOSS:15.32	Normal:87.5,LOSS:12.5	0.283529	0.329123	Normal:77.78,LOSS:22.22	Normal:77.3,LOSS:22.7	Normal:85.37,LOSS:14.63	Normal:84.68,LOSS:15.32	0.0961132	0.142585	9	1.462(0.459-4.661)	0.521	0.782(0.239-2.563)	0.685	8	1.862(0.581-5.971)	0.296	0.998(0.298-3.344)	0.998	152	1.19(0.88-1.609)	0.258	1.265(0.929-1.721)	0.135	135
21p12	DeletionPeak102_21p12	DeletionPeak	8.4948e-18	chr21:6158401-6511099	CBS:U2AF1:LOC102723360:LOC102724219:U2AF1L5:LOC102724843	Normal:91.36,Deletion:8.64	Normal:79.59,Deletion:20.41	Normal:77.38,Deletion:22.62	Normal:83.85,Deletion:16.15	Normal:88.6,Deletion:11.4	4.27754e-05	6.87462e-05	Normal:96.28,LOSS:3.72	Normal:80.39,LOSS:19.61	5.62747e-09	1.35662e-08	Normal:76.59,LOSS:23.41	Normal:86.12,LOSS:13.88	0.00320597	0.00772867	Normal:78.16,LOSS:21.84	Normal:79.73,LOSS:20.27	Normal:77,LOSS:23	Normal:83.06,LOSS:16.94	Normal:87.5,LOSS:12.5	0.214707	0.263504	Normal:72.22,LOSS:27.78	Normal:75.89,LOSS:24.11	Normal:85.37,LOSS:14.63	Normal:83.87,LOSS:16.13	0.0410773	0.0710953	9	1.462(0.459-4.661)	0.521	0.782(0.239-2.563)	0.685	8	1.862(0.581-5.971)	0.296	0.998(0.298-3.344)	0.998	161	1.151(0.855-1.549)	0.355	1.213(0.895-1.645)	0.213	142
21p11.2	DeletionPeak103_21p11.2	DeletionPeak	7.0063e-29	chr21:7820501-8228799	RNA5-8S5:RNA18S5:MIR3687-1:MIR3648-1:LOC100507412:MIR6724-1:MIR6724-2:MIR6724-3	Normal:89.7,Deletion:10.3	Normal:79.59,Deletion:20.41	Normal:72.85,Deletion:27.15	Normal:86.15,Deletion:13.85	Normal:85.09,Deletion:14.91	1.00878e-05	1.70232e-05	Normal:93.39,LOSS:6.61	Normal:79.29,LOSS:20.71	6.51081e-07	1.17195e-06	Normal:75.79,LOSS:24.21	Normal:84.49,LOSS:15.51	0.00855741	0.0183373	Normal:79.31,LOSS:20.69	Normal:79.73,LOSS:20.27	Normal:72.3,LOSS:27.7	Normal:85.48,LOSS:14.52	Normal:84.62,LOSS:15.38	0.0260742	0.0440002	Normal:66.67,LOSS:33.33	Normal:73.76,LOSS:26.24	Normal:80.49,LOSS:19.51	Normal:83.87,LOSS:16.13	0.0204522	0.0383478	16	1.785(0.77-4.137)	0.177	1.241(0.525-2.934)	0.623	14	1.725(0.687-4.332)	0.246	1.362(0.531-3.493)	0.52	170	1.072(0.798-1.44)	0.645	1.144(0.847-1.545)	0.381	151
21q11.2	DeletionPeak104_21q11.2	DeletionPeak	1.395e-31	chr21:13558401-13724199	POTED:MIR3118-1	Normal:89.7,Deletion:10.3	Normal:73.47,Deletion:26.53	Normal:71.49,Deletion:28.51	Normal:83.08,Deletion:16.92	Normal:92.98,Deletion:7.02	4.58358e-10	1.28913e-09	Normal:95.45,LOSS:4.55	Normal:76.74,LOSS:23.26	1.27782e-10	3.52053e-10	Normal:71.03,LOSS:28.97	Normal:85.31,LOSS:14.69	2.88244e-05	9.49097e-05	Normal:75.86,LOSS:24.14	Normal:73.54,LOSS:26.46	Normal:70.42,LOSS:29.58	Normal:82.26,LOSS:17.74	Normal:92.31,LOSS:7.69	0.000147875	0.000407412	Normal:66.67,LOSS:33.33	Normal:67.73,LOSS:32.27	Normal:89.43,LOSS:10.57	Normal:80.24,LOSS:19.76	8.50353e-06	2.73328e-05	11	1.13(0.355-3.602)	0.836	0.741(0.225-2.436)	0.621	10	1.352(0.422-4.333)	0.612	0.892(0.269-2.951)	0.851	191	1.081(0.814-1.435)	0.589	1.125(0.843-1.501)	0.425	168
21q22.3	DeletionPeak105_21q22.3	DeletionPeak	6.2237e-23	chr21:43048701-43140599	CBS:U2AF1:U2AF1L5	Normal:89.7,Deletion:10.3	Normal:75.17,Deletion:24.83	Normal:75.11,Deletion:24.89	Normal:80,Deletion:20	Normal:92.98,Deletion:7.02	1.24075e-07	2.53791e-07	Normal:95.45,LOSS:4.55	Normal:77.83,LOSS:22.17	7.50293e-10	1.98607e-09	Normal:72.82,LOSS:27.18	Normal:82.86,LOSS:17.14	0.0033745	0.00799224	Normal:75.86,LOSS:24.14	Normal:74.91,LOSS:25.09	Normal:74.65,LOSS:25.35	Normal:79.03,LOSS:20.97	Normal:92.31,LOSS:7.69	0.00362348	0.00764328	Normal:66.67,LOSS:33.33	Normal:70.92,LOSS:29.08	Normal:88.62,LOSS:11.38	Normal:79.84,LOSS:20.16	0.000528686	0.00129768	11	0.685(0.168-2.802)	0.599	0.473(0.113-1.982)	0.306	10	0.812(0.198-3.335)	0.772	0.582(0.138-2.46)	0.462	182	1.068(0.8-1.424)	0.656	1.22(0.91-1.637)	0.184	161
21q22.3	DeletionPeak106_21q22.3	DeletionPeak	1.3087e-32	chr21:43362341-43450069	SIK1:LOC102724428	Normal:89.37,Deletion:10.63	Normal:75.85,Deletion:24.15	Normal:72.4,Deletion:27.6	Normal:80,Deletion:20	Normal:93.86,Deletion:6.14	1.43406e-08	3.17405e-08	Normal:95.45,LOSS:4.55	Normal:77.34,LOSS:22.66	3.43463e-10	9.27349e-10	Normal:72.02,LOSS:27.98	Normal:83.27,LOSS:16.73	0.00105812	0.00269521	Normal:75.86,LOSS:24.14	Normal:75.6,LOSS:24.4	Normal:71.36,LOSS:28.64	Normal:79.03,LOSS:20.97	Normal:93.27,LOSS:6.73	0.000459785	0.00117115	Normal:66.67,LOSS:33.33	Normal:68.44,LOSS:31.56	Normal:89.43,LOSS:10.57	Normal:80.65,LOSS:19.35	1.44817e-05	4.54658e-05	11	0.685(0.168-2.802)	0.599	0.449(0.106-1.894)	0.275	10	0.835(0.203-3.427)	0.802	0.559(0.132-2.376)	0.431	186	1.089(0.819-1.447)	0.559	1.204(0.902-1.607)	0.208	162
21q22.3	DeletionPeak107_21q22.3	DeletionPeak	9.9179e-14	chr21:43987501-44254122	PWP2:TRAPPC10:C21orf33:ICOSLG:LOC105372833	Normal:89.37,Deletion:10.63	Normal:75.51,Deletion:24.49	Normal:74.66,Deletion:25.34	Normal:81.54,Deletion:18.46	Normal:93.86,Deletion:6.14	9.36283e-08	1.94459e-07	Normal:95.45,LOSS:4.55	Normal:78.08,LOSS:21.92	1.1054e-09	2.86979e-09	Normal:73.21,LOSS:26.79	Normal:83.67,LOSS:16.33	0.00205861	0.00505295	Normal:74.71,LOSS:25.29	Normal:75.26,LOSS:24.74	Normal:74.18,LOSS:25.82	Normal:80.65,LOSS:19.35	Normal:93.27,LOSS:6.73	0.00108559	0.00266462	Normal:61.11,LOSS:38.89	Normal:70.92,LOSS:29.08	Normal:89.43,LOSS:10.57	Normal:80.65,LOSS:19.35	9.08672e-05	0.000266675	11	0.685(0.168-2.802)	0.599	0.473(0.113-1.982)	0.306	10	0.812(0.198-3.335)	0.772	0.582(0.138-2.46)	0.462	180	1.158(0.871-1.54)	0.313	1.313(0.981-1.756)	0.067	157
22p11.2	DeletionPeak108_22p11.2	DeletionPeak	1.5259e-07	chr22:10961501-15528199	LOC102723769	Normal:93.02,Deletion:6.98	Normal:75.17,Deletion:24.83	Normal:61.99,Deletion:38.01	Normal:80.77,Deletion:19.23	Normal:88.6,Deletion:11.4	1.50613e-17	5.49533e-17	Normal:97.93,LOSS:2.07	Normal:74.3,LOSS:25.7	2.0353e-15	1.05679e-14	Normal:69.25,LOSS:30.75	Normal:82.86,LOSS:17.14	0.000104028	0.000312084	Normal:78.16,LOSS:21.84	Normal:75.26,LOSS:24.74	Normal:61.5,LOSS:38.5	Normal:79.84,LOSS:20.16	Normal:87.5,LOSS:12.5	3.83627e-06	1.39972e-05	Normal:61.11,LOSS:38.89	Normal:66.31,LOSS:33.69	Normal:85.37,LOSS:14.63	Normal:79.44,LOSS:20.56	5.17381e-05	0.000155214	5	3.126(0.978-9.986)	0.054	2.008(0.592-6.807)	0.263	5	2.397(0.582-9.879)	0.226	1.802(0.417-7.796)	0.43	211	1.004(0.761-1.325)	0.978	1(0.753-1.328)	0.999	183
22q11.21	DeletionPeak109_22q11.21	DeletionPeak	1.6849e-09	chr22:18191301-18493314	LOC729461	Normal:94.68,Deletion:5.32	Normal:78.57,Deletion:21.43	Normal:69.68,Deletion:30.32	Normal:79.23,Deletion:20.77	Normal:86.84,Deletion:13.16	1.78401e-12	6.17543e-12	Normal:99.59,LOSS:0.41	Normal:77.22,LOSS:22.78	2.42486e-15	1.16913e-14	Normal:73.21,LOSS:26.79	Normal:82.86,LOSS:17.14	0.0047605	0.0105355	Normal:81.61,LOSS:18.39	Normal:78.69,LOSS:21.31	Normal:68.54,LOSS:31.46	Normal:78.23,LOSS:21.77	Normal:85.58,LOSS:14.42	0.00560502	0.0111276	Normal:55.56,LOSS:44.44	Normal:72.34,LOSS:27.66	Normal:88.62,LOSS:11.38	Normal:79.84,LOSS:20.16	0.000293426	0.000761778											187	1.162(0.878-1.538)	0.295	1.217(0.914-1.621)	0.179	166
2q31.1	DeletionPeak11_2q31.1	DeletionPeak	4.9678e-05	chr2:171983601-172085478	METAP1D	Normal:99.34,Deletion:0.66	Normal:98.3,Deletion:1.7	Normal:97.74,Deletion:2.26	Normal:100,Deletion:0	Normal:96.49,Deletion:3.51	0.115359	0.128706	Normal:99.59,LOSS:0.41	Normal:98.17,LOSS:1.83	0.198059	0.215629	Normal:98.41,LOSS:1.59	Normal:97.55,LOSS:2.45	0.59654	0.730741	Normal:97.7,LOSS:2.3	Normal:98.63,LOSS:1.37	Normal:97.65,LOSS:2.35	Normal:100,LOSS:0	Normal:96.15,LOSS:3.85	0.24684	0.294897	Normal:94.44,LOSS:5.56	Normal:98.58,LOSS:1.42	Normal:95.93,LOSS:4.07	Normal:99.19,LOSS:0.81	0.0833659	0.125049											15	0.835(0.311-2.242)	0.721	0.903(0.334-2.437)	0.84	14
22q11.21	DeletionPeak110_22q11.21	DeletionPeak	1.0585e-12	chr22:18787601-18865099	LOC102725072	Normal:94.68,Deletion:5.32	Normal:80.27,Deletion:19.73	Normal:72.4,Deletion:27.6	Normal:80,Deletion:20	Normal:85.96,Deletion:14.04	2.88608e-10	8.2898e-10	Normal:99.59,LOSS:0.41	Normal:78.56,LOSS:21.44	2.5917e-14	9.99657e-14	Normal:75.2,LOSS:24.8	Normal:83.27,LOSS:16.73	0.0163943	0.0320758	Normal:81.61,LOSS:18.39	Normal:80.41,LOSS:19.59	Normal:71.36,LOSS:28.64	Normal:79.03,LOSS:20.97	Normal:84.62,LOSS:15.38	0.042345	0.0664719	Normal:55.56,LOSS:44.44	Normal:74.47,LOSS:25.53	Normal:87.8,LOSS:12.2	Normal:81.45,LOSS:18.55	0.00108506	0.00252557											176	1.183(0.89-1.573)	0.247	1.224(0.915-1.637)	0.172	156
22q11.21	DeletionPeak111_22q11.21	DeletionPeak	0.016899	chr22:18894401-18970499	PRODH:DGCR6	Normal:94.68,Deletion:5.32	Normal:80.27,Deletion:19.73	Normal:71.49,Deletion:28.51	Normal:80,Deletion:20	Normal:85.96,Deletion:14.04	7.64628e-11	2.24402e-10	Normal:99.59,LOSS:0.41	Normal:78.32,LOSS:21.68	1.69175e-14	7.0021e-14	Normal:75.2,LOSS:24.8	Normal:82.86,LOSS:17.14	0.0232703	0.0448784	Normal:81.61,LOSS:18.39	Normal:80.41,LOSS:19.59	Normal:70.42,LOSS:29.58	Normal:79.03,LOSS:20.97	Normal:84.62,LOSS:15.38	0.0208448	0.0360776	Normal:55.56,LOSS:44.44	Normal:74.82,LOSS:25.18	Normal:87.8,LOSS:12.2	Normal:80.24,LOSS:19.76	0.00208242	0.0045343											178	1.154(0.868-1.534)	0.326	1.21(0.905-1.619)	0.198	158
22q12.3	DeletionPeak112_22q12.3	DeletionPeak	5.6148e-10	chr22:36702641-36767153	LOC105373021	Normal:93.02,Deletion:6.98	Normal:77.21,Deletion:22.79	Normal:72.4,Deletion:27.6	Normal:77.69,Deletion:22.31	Normal:85.09,Deletion:14.91	4.70497e-09	1.11434e-08	Normal:99.17,LOSS:0.83	Normal:76.49,LOSS:23.51	2.42362e-15	1.16913e-14	Normal:73.61,LOSS:26.39	Normal:80.82,LOSS:19.18	0.0380756	0.0694622	Normal:75.86,LOSS:24.14	Normal:77.66,LOSS:22.34	Normal:71.36,LOSS:28.64	Normal:76.61,LOSS:23.39	Normal:83.65,LOSS:16.35	0.176858	0.231804	Normal:44.44,LOSS:55.56	Normal:74.47,LOSS:25.53	Normal:86.18,LOSS:13.82	Normal:78.23,LOSS:21.77	0.000450668	0.00114793											193	1.191(0.904-1.57)	0.214	1.188(0.896-1.575)	0.231	167
22q13.32	DeletionPeak113_22q13.32	DeletionPeak	2.5268e-19	chr22:48538801-48780299	FAM19A5:LOC284933	Normal:92.36,Deletion:7.64	Normal:74.15,Deletion:25.85	Normal:67.87,Deletion:32.13	Normal:76.92,Deletion:23.08	Normal:82.46,Deletion:17.54	3.88282e-11	1.21903e-10	Normal:98.35,LOSS:1.65	Normal:73.69,LOSS:26.31	1.86786e-16	1.05067e-15	Normal:70.04,LOSS:29.96	Normal:78.78,LOSS:21.22	0.0148562	0.0303877	Normal:75.86,LOSS:24.14	Normal:74.57,LOSS:25.43	Normal:66.67,LOSS:33.33	Normal:75.81,LOSS:24.19	Normal:80.77,LOSS:19.23	0.06886	0.101045	Normal:50,LOSS:50	Normal:69.86,LOSS:30.14	Normal:82.93,LOSS:17.07	Normal:76.21,LOSS:23.79	0.00342454	0.00711251											216	1.098(0.837-1.44)	0.5	1.18(0.894-1.556)	0.242	190
2q37.3	DeletionPeak12_2q37.3	DeletionPeak	0.0010136	chr2:239800652-240025514	NDUFA10:MIR4786	Normal:98.34,Deletion:1.66	Normal:98.3,Deletion:1.7	Normal:94.12,Deletion:5.88	Normal:96.92,Deletion:3.08	Normal:96.49,Deletion:3.51	0.0371669	0.0447994	Normal:99.59,LOSS:0.41	Normal:96.35,LOSS:3.65	0.0156984	0.0205756	Normal:96.23,LOSS:3.77	Normal:95.92,LOSS:4.08	0.995485	1	Normal:95.4,LOSS:4.6	Normal:98.28,LOSS:1.72	Normal:93.9,LOSS:6.1	Normal:96.77,LOSS:3.23	Normal:96.15,LOSS:3.85	0.135581	0.184883	Normal:100,LOSS:0	Normal:94.68,LOSS:5.32	Normal:95.93,LOSS:4.07	Normal:97.98,LOSS:2.02	0.190811	0.260197											30	0.827(0.409-1.672)	0.597	0.973(0.477-1.985)	0.94	29
3p21.31	DeletionPeak13_3p21.31	DeletionPeak	5.0644e-08	chr3:47413439-47495699	SCAP	Normal:94.35,Deletion:5.65	Normal:91.84,Deletion:8.16	Normal:86.88,Deletion:13.12	Normal:91.54,Deletion:8.46	Normal:95.61,Deletion:4.39	0.0170683	0.0211396	Normal:97.93,LOSS:2.07	Normal:90.13,LOSS:9.87	0.000159089	0.000238633	Normal:88.89,LOSS:11.11	Normal:91.43,LOSS:8.57	0.344408	0.479331	Normal:85.06,LOSS:14.94	Normal:92.1,LOSS:7.9	Normal:86.38,LOSS:13.62	Normal:91.13,LOSS:8.87	Normal:95.19,LOSS:4.81	0.0363385	0.0591048	Normal:66.67,LOSS:33.33	Normal:90.43,LOSS:9.57	Normal:94.31,LOSS:5.69	Normal:92.74,LOSS:7.26	0.00104884	0.00248408	5	1.924(0.47-7.87)	0.362	3.414(0.808-14.432)	0.095	5	4.187(1.293-13.556)	0.017	4.651(1.382-15.65)	0.013	81	1.399(0.971-2.016)	0.071	1.119(0.769-1.629)	0.557	70
3p14.2	DeletionPeak14_3p14.2	DeletionPeak	1.6994e-93	chr3:59747201-60617899	FHIT:MIR548BB	Normal:72.76,Deletion:27.24	Normal:86.05,Deletion:13.95	Normal:73.3,Deletion:26.7	Normal:84.62,Deletion:15.38	Normal:94.74,Deletion:5.26	3.43612e-08	7.36311e-08	Normal:72.73,LOSS:27.27	Normal:82.7,LOSS:17.3	0.000820087	0.00117779	Normal:80.95,LOSS:19.05	Normal:86.94,LOSS:13.06	0.0525577	0.0898137	Normal:75.86,LOSS:24.14	Normal:86.25,LOSS:13.75	Normal:73.71,LOSS:26.29	Normal:83.87,LOSS:16.13	Normal:95.19,LOSS:4.81	8.34808e-06	2.88972e-05	Normal:55.56,LOSS:44.44	Normal:80.14,LOSS:19.86	Normal:92.68,LOSS:7.32	Normal:85.48,LOSS:14.52	0.000106437	0.000305722	66	1.27(0.748-2.154)	0.376	1.126(0.643-1.97)	0.679	64	1.601(0.921-2.782)	0.095	1.339(0.754-2.381)	0.319	142	1.2(0.884-1.629)	0.242	1.021(0.746-1.396)	0.898	124
3q22.3	DeletionPeak15_3q22.3	DeletionPeak	0.021948	chr3:136195814-136337199	PCCB	Normal:97.67,Deletion:2.33	Normal:97.28,Deletion:2.72	Normal:93.21,Deletion:6.79	Normal:98.46,Deletion:1.54	Normal:95.61,Deletion:4.39	0.0314272	0.0382223	Normal:98.35,LOSS:1.65	Normal:95.98,LOSS:4.02	0.117425	0.142815	Normal:95.44,LOSS:4.56	Normal:96.33,LOSS:3.67	0.709508	0.840207	Normal:93.1,LOSS:6.9	Normal:97.59,LOSS:2.41	Normal:93.43,LOSS:6.57	Normal:98.39,LOSS:1.61	Normal:96.15,LOSS:3.85	0.0545004	0.0836085	Normal:100,LOSS:0	Normal:94.33,LOSS:5.67	Normal:95.93,LOSS:4.07	Normal:98.39,LOSS:1.61	0.07835	0.118845											33	0.968(0.514-1.821)	0.919	0.641(0.326-1.261)	0.198	28
3q26.31	DeletionPeak16_3q26.31	DeletionPeak	2.4712e-06	chr3:174282972-175776399	MIR4789:NAALADL2-AS3:NAALADL2-AS2:NAALADL2-AS1	Normal:97.34,Deletion:2.66	Normal:96.6,Deletion:3.4	Normal:92.31,Deletion:7.69	Normal:96.92,Deletion:3.08	Normal:96.49,Deletion:3.51	0.0448242	0.0530813	Normal:98.35,LOSS:1.65	Normal:95.25,LOSS:4.75	0.049561	0.0625303	Normal:94.25,LOSS:5.75	Normal:96.33,LOSS:3.67	0.298431	0.433206	Normal:94.25,LOSS:5.75	Normal:96.56,LOSS:3.44	Normal:92.02,LOSS:7.98	Normal:96.77,LOSS:3.23	Normal:97.12,LOSS:2.88	0.105924	0.14742	Normal:100,LOSS:0	Normal:93.97,LOSS:6.03	Normal:95.93,LOSS:4.07	Normal:96.77,LOSS:3.23	0.335093	0.403907											39	1.226(0.715-2.1)	0.459	0.895(0.509-1.576)	0.701	33
4p16.3	DeletionPeak17_4p16.3	DeletionPeak	3.1029e-05	chr4:88205-212599	ZNF718	Normal:92.69,Deletion:7.31	Normal:77.89,Deletion:22.11	Normal:72.4,Deletion:27.6	Normal:86.15,Deletion:13.85	Normal:90.35,Deletion:9.65	5.87821e-10	1.61951e-09	Normal:97.93,LOSS:2.07	Normal:79.05,LOSS:20.95	8.38216e-12	2.63161e-11	Normal:74.21,LOSS:25.79	Normal:86.53,LOSS:13.47	0.000183613	0.000538863	Normal:78.16,LOSS:21.84	Normal:78.01,LOSS:21.99	Normal:71.83,LOSS:28.17	Normal:85.48,LOSS:14.52	Normal:89.42,LOSS:10.58	0.0021513	0.00484043	Normal:50,LOSS:50	Normal:76.95,LOSS:23.05	Normal:89.43,LOSS:10.57	Normal:83.47,LOSS:16.53	0.000113608	0.000319522	5	0.806(0.112-5.809)	0.83	1.077(0.143-8.092)	0.943	5	0.999(0.138-7.229)	0.999	1.118(0.148-8.47)	0.914	172	1.24(0.93-1.654)	0.143	1.17(0.873-1.568)	0.295	144
4p16.1	DeletionPeak18_4p16.1	DeletionPeak	4.3244e-07	chr4:8950401-9215499	USP17L10	Normal:92.03,Deletion:7.97	Normal:78.23,Deletion:21.77	Normal:71.49,Deletion:28.51	Normal:85.38,Deletion:14.62	Normal:90.35,Deletion:9.65	1.15697e-09	3.12381e-09	Normal:97.52,LOSS:2.48	Normal:78.68,LOSS:21.32	1.43965e-11	4.31896e-11	Normal:74.21,LOSS:25.79	Normal:85.71,LOSS:14.29	0.000517993	0.00142712	Normal:77.01,LOSS:22.99	Normal:78.35,LOSS:21.65	Normal:70.89,LOSS:29.11	Normal:84.68,LOSS:15.32	Normal:89.42,LOSS:10.58	0.0014448	0.00342188	Normal:50,LOSS:50	Normal:75.89,LOSS:24.11	Normal:89.43,LOSS:10.57	Normal:83.87,LOSS:16.13	4.79992e-05	0.00014727	6	0.664(0.092-4.789)	0.685	0.915(0.123-6.829)	0.931	6	0.861(0.119-6.235)	0.882	0.999(0.133-7.523)	0.999	175	1.293(0.974-1.717)	0.076	1.312(0.983-1.751)	0.065	148
4q13.2	DeletionPeak19_4q13.2	DeletionPeak	3.4868e-10	chr4:68497601-68646599	UGT2B17	Normal:93.02,Deletion:6.98	Normal:81.97,Deletion:18.03	Normal:76.47,Deletion:23.53	Normal:90.77,Deletion:9.23	Normal:88.6,Deletion:11.4	3.69632e-07	7.23194e-07	Normal:98.76,LOSS:1.24	Normal:81.97,LOSS:18.03	9.84326e-11	2.82732e-10	Normal:78.57,LOSS:21.43	Normal:86.53,LOSS:13.47	0.0119158	0.0251348	Normal:77.01,LOSS:22.99	Normal:82.13,LOSS:17.87	Normal:75.59,LOSS:24.41	Normal:90.32,LOSS:9.68	Normal:88.46,LOSS:11.54	0.00286989	0.00624896	Normal:55.56,LOSS:44.44	Normal:79.79,LOSS:20.21	Normal:88.62,LOSS:11.38	Normal:87.1,LOSS:12.9	0.000518513	0.00129628											148	1.289(0.956-1.739)	0.096	1.18(0.87-1.601)	0.287	122
1p36.21	DeletionPeak2_1p36.21	DeletionPeak	4.2048e-71	chr1:13165101-13196199	PRAMEF27	Normal:95.02,Deletion:4.98	Normal:70.07,Deletion:29.93	Normal:65.61,Deletion:34.39	Normal:86.15,Deletion:13.85	Normal:74.56,Deletion:25.44	2.28807e-18	8.82543e-18	Normal:98.76,LOSS:1.24	Normal:72.84,LOSS:27.16	1.0143e-17	6.52051e-17	Normal:65.87,LOSS:34.13	Normal:82.45,LOSS:17.55	3.86378e-06	1.37266e-05	Normal:83.91,LOSS:16.09	Normal:70.1,LOSS:29.9	Normal:64.32,LOSS:35.68	Normal:85.48,LOSS:14.52	Normal:73.08,LOSS:26.92	6.9896e-05	0.000205129	Normal:77.78,LOSS:22.22	Normal:59.57,LOSS:40.43	Normal:77.24,LOSS:22.76	Normal:84.68,LOSS:15.32	1.67516e-09	9.42276e-09											223	1.11(0.848-1.452)	0.449	1.037(0.787-1.365)	0.797	184
4q22.1	DeletionPeak20_4q22.1	DeletionPeak	1.1301e-46	chr4:90234967-92262499	CCSER1	Normal:86.05,Deletion:13.95	Normal:76.19,Deletion:23.81	Normal:68.78,Deletion:31.22	Normal:86.92,Deletion:13.08	Normal:86.84,Deletion:13.16	7.30603e-07	1.36988e-06	Normal:91.32,LOSS:8.68	Normal:76.61,LOSS:23.39	8.13054e-07	1.42548e-06	Normal:71.03,LOSS:28.97	Normal:84.49,LOSS:15.51	8.72213e-05	0.000267611	Normal:71.26,LOSS:28.74	Normal:76.63,LOSS:23.37	Normal:68.08,LOSS:31.92	Normal:86.29,LOSS:13.71	Normal:86.54,LOSS:13.46	0.000181548	0.000490178	Normal:50,LOSS:50	Normal:73.05,LOSS:26.95	Normal:83.74,LOSS:16.26	Normal:81.45,LOSS:18.55	0.00114755	0.00258199	21	1.888(0.932-3.824)	0.077	1.954(0.922-4.143)	0.081	21	2.709(1.361-5.394)	0.005	2.083(1.005-4.316)	0.048	192	1.178(0.892-1.558)	0.249	1.2(0.903-1.596)	0.209	162
4q34.1	DeletionPeak21_4q34.1	DeletionPeak	3.0004e-18	chr4:171813301-173131964	GALNTL6:LOC101928314	Normal:90.7,Deletion:9.3	Normal:78.23,Deletion:21.77	Normal:71.04,Deletion:28.96	Normal:88.46,Deletion:11.54	Normal:90.35,Deletion:9.65	1.93449e-09	4.83622e-09	Normal:97.52,LOSS:2.48	Normal:78.56,LOSS:21.44	1.17458e-11	3.60382e-11	Normal:74.01,LOSS:25.99	Normal:85.71,LOSS:14.29	0.000423311	0.00119056	Normal:73.56,LOSS:26.44	Normal:78.35,LOSS:21.65	Normal:69.95,LOSS:30.05	Normal:87.9,LOSS:12.1	Normal:89.42,LOSS:10.58	6.83843e-05	0.000205129	Normal:38.89,LOSS:61.11	Normal:71.99,LOSS:28.01	Normal:89.43,LOSS:10.57	Normal:85.89,LOSS:14.11	5.03534e-09	2.71909e-08	6	0.621(0.086-4.479)	0.637	0.672(0.09-5.006)	0.698	5	0.969(0.134-7.016)	0.975	1.03(0.135-7.872)	0.977	176	1.417(1.075-1.868)	0.013	1.365(1.03-1.809)	0.03	145
4q35.1	DeletionPeak22_4q35.1	DeletionPeak	1.3425e-32	chr4:186085001-186189078	FAM149A	Normal:88.7,Deletion:11.3	Normal:75.85,Deletion:24.15	Normal:68.78,Deletion:31.22	Normal:89.23,Deletion:10.77	Normal:85.96,Deletion:14.04	3.63569e-09	8.92397e-09	Normal:94.21,LOSS:5.79	Normal:76.86,LOSS:23.14	2.97481e-09	7.43703e-09	Normal:72.02,LOSS:27.98	Normal:84.08,LOSS:15.92	0.000412029	0.00118349	Normal:72.41,LOSS:27.59	Normal:75.95,LOSS:24.05	Normal:68.54,LOSS:31.46	Normal:88.71,LOSS:11.29	Normal:85.58,LOSS:14.42	9.72013e-05	0.000279195	Normal:38.89,LOSS:61.11	Normal:70.92,LOSS:29.08	Normal:86.99,LOSS:13.01	Normal:85.08,LOSS:14.92	3.4444e-08	1.60343e-07	14	0.245(0.034-1.77)	0.163	0.244(0.034-1.773)	0.163	14	0.639(0.156-2.625)	0.534	0.58(0.14-2.395)	0.451	190	1.312(0.998-1.725)	0.052	1.318(0.997-1.744)	0.053	157
5q12.1	DeletionPeak23_5q12.1	DeletionPeak	1.3729e-20	chr5:58859341-60488199	PDE4D:MIR582	Normal:93.02,Deletion:6.98	Normal:80.61,Deletion:19.39	Normal:81.45,Deletion:18.55	Normal:91.54,Deletion:8.46	Normal:88.6,Deletion:11.4	1.37061e-05	2.25649e-05	Normal:96.28,LOSS:3.72	Normal:83.68,LOSS:16.32	7.72273e-07	1.3718e-06	Normal:80.56,LOSS:19.44	Normal:86.94,LOSS:13.06	0.0392836	0.0707105	Normal:81.61,LOSS:18.39	Normal:81.1,LOSS:18.9	Normal:81.22,LOSS:18.78	Normal:91.13,LOSS:8.87	Normal:88.46,LOSS:11.54	0.0519619	0.0806306	Normal:66.67,LOSS:33.33	Normal:79.43,LOSS:20.57	Normal:87.8,LOSS:12.2	Normal:87.5,LOSS:12.5	0.00857244	0.0170188	9	1.661(0.521-5.298)	0.391	1.187(0.336-4.194)	0.79	8	2.558(0.796-8.223)	0.115	3.807(1.067-13.578)	0.039	134	0.885(0.627-1.248)	0.486	1.039(0.732-1.475)	0.829	119
5q13.2	DeletionPeak24_5q13.2	DeletionPeak	1.6641e-34	chr5:71016101-71077499	GTF2H2:GTF2H2C:GTF2H2C_2	Normal:91.69,Deletion:8.31	Normal:76.53,Deletion:23.47	Normal:79.19,Deletion:20.81	Normal:89.23,Deletion:10.77	Normal:87.72,Deletion:12.28	1.0214e-06	1.86337e-06	Normal:95.45,LOSS:4.55	Normal:80.88,LOSS:19.12	8.17772e-08	1.75237e-07	Normal:77.58,LOSS:22.42	Normal:84.9,LOSS:15.1	0.0244015	0.0463973	Normal:77.01,LOSS:22.99	Normal:76.98,LOSS:23.02	Normal:79.34,LOSS:20.66	Normal:88.71,LOSS:11.29	Normal:88.46,LOSS:11.54	0.0123482	0.0228356	Normal:61.11,LOSS:38.89	Normal:76.95,LOSS:23.05	Normal:86.99,LOSS:13.01	Normal:84.27,LOSS:15.73	0.00653678	0.0133014	11	0.729(0.178-2.98)	0.66	0.659(0.149-2.914)	0.583	10	1.634(0.509-5.24)	0.409	2.704(0.806-9.071)	0.107	157	0.91(0.662-1.25)	0.559	1.066(0.77-1.475)	0.699	143
5q22.1	DeletionPeak25_5q22.1	DeletionPeak	9.5602e-15	chr5:111078001-111223699	WDR36	Normal:94.35,Deletion:5.65	Normal:79.25,Deletion:20.75	Normal:78.28,Deletion:21.72	Normal:86.92,Deletion:13.08	Normal:84.21,Deletion:15.79	2.7291e-07	5.49894e-07	Normal:95.45,LOSS:4.55	Normal:81.73,LOSS:18.27	2.86584e-07	5.52697e-07	Normal:78.57,LOSS:21.43	Normal:85.71,LOSS:14.29	0.0254558	0.0477297	Normal:88.51,LOSS:11.49	Normal:79.73,LOSS:20.27	Normal:78.4,LOSS:21.6	Normal:86.29,LOSS:13.71	Normal:82.69,LOSS:17.31	0.146057	0.197176	Normal:83.33,LOSS:16.67	Normal:79.08,LOSS:20.92	Normal:84.55,LOSS:15.45	Normal:81.85,LOSS:18.15	0.601458	0.640133	11	0.334(0.046-2.407)	0.276	0.386(0.053-2.822)	0.348	11	1.667(0.517-5.375)	0.392	2.15(0.64-7.222)	0.215	150	1.001(0.728-1.377)	0.993	1.198(0.867-1.655)	0.275	135
5q23.3	DeletionPeak26_5q23.3	DeletionPeak	3.4404e-28	chr5:127941501-128083799	LINC01184	Normal:96.01,Deletion:3.99	Normal:81.29,Deletion:18.71	Normal:82.35,Deletion:17.65	Normal:86.92,Deletion:13.08	Normal:85.96,Deletion:14.04	6.93429e-07	1.31849e-06	Normal:97.11,LOSS:2.89	Normal:83.92,LOSS:16.08	1.62027e-07	3.31419e-07	Normal:80.95,LOSS:19.05	Normal:86.94,LOSS:13.06	0.0525577	0.0898137	Normal:90.8,LOSS:9.2	Normal:81.79,LOSS:18.21	Normal:82.16,LOSS:17.84	Normal:86.29,LOSS:13.71	Normal:84.62,LOSS:15.38	0.280256	0.328996	Normal:88.89,LOSS:11.11	Normal:81.56,LOSS:18.44	Normal:85.37,LOSS:14.63	Normal:83.47,LOSS:16.53	0.70993	0.726065	7	1.195(0.292-4.89)	0.804	1.725(0.385-7.72)	0.476	7	2.824(0.872-9.141)	0.083	4.286(1.231-14.922)	0.022	132	1.027(0.736-1.434)	0.875	1.199(0.855-1.681)	0.294	118
5q33.1	DeletionPeak27_5q33.1	DeletionPeak	9.4731e-10	chr5:151924801-152391541	CTB-12O2.1	Normal:96.35,Deletion:3.65	Normal:87.41,Deletion:12.59	Normal:85.97,Deletion:14.03	Normal:92.31,Deletion:7.69	Normal:88.6,Deletion:11.4	0.00028938	0.000420068	Normal:97.93,LOSS:2.07	Normal:88.19,LOSS:11.81	1.07766e-05	1.7961e-05	Normal:86.11,LOSS:13.89	Normal:91.02,LOSS:8.98	0.0715894	0.117861	Normal:89.66,LOSS:10.34	Normal:87.97,LOSS:12.03	Normal:85.92,LOSS:14.08	Normal:91.94,LOSS:8.06	Normal:87.5,LOSS:12.5	0.56453	0.595403	Normal:88.89,LOSS:11.11	Normal:85.11,LOSS:14.89	Normal:89.43,LOSS:10.57	Normal:89.92,LOSS:10.08	0.351782	0.416584	5	0.872(0.121-6.289)	0.892	1.164(0.142-9.542)	0.887	5	3.155(0.756-13.172)	0.115	4.935(1.035-23.541)	0.045	97	0.889(0.597-1.323)	0.561	0.968(0.647-1.448)	0.873	86
5q35.3	DeletionPeak28_5q35.3	DeletionPeak	9.8161e-08	chr5:177672201-177876275	FAM153A	Normal:96.35,Deletion:3.65	Normal:86.39,Deletion:13.61	Normal:85.97,Deletion:14.03	Normal:91.54,Deletion:8.46	Normal:92.98,Deletion:7.02	8.32474e-05	0.000132216	Normal:97.93,LOSS:2.07	Normal:88.31,LOSS:11.69	1.27927e-05	2.08074e-05	Normal:85.32,LOSS:14.68	Normal:93.06,LOSS:6.94	0.00345348	0.00800883	Normal:90.8,LOSS:9.2	Normal:86.94,LOSS:13.06	Normal:85.45,LOSS:14.55	Normal:91.13,LOSS:8.87	Normal:92.31,LOSS:7.69	0.258251	0.305823	Normal:94.44,LOSS:5.56	Normal:85.82,LOSS:14.18	Normal:92.68,LOSS:7.32	Normal:89.11,LOSS:10.89	0.184182	0.256335	5	0.831(0.115-5.994)	0.854	1.705(0.226-12.863)	0.605	5	2.482(0.602-10.236)	0.208	2.988(0.671-13.307)	0.151	96	1.041(0.712-1.522)	0.837	1.211(0.822-1.783)	0.333	86
5q35.3	DeletionPeak29_5q35.3	DeletionPeak	1.3553e-25	chr5:180861278-181040299	BTNL3:BTNL8	Normal:95.35,Deletion:4.65	Normal:83.33,Deletion:16.67	Normal:78.28,Deletion:21.72	Normal:91.54,Deletion:8.46	Normal:91.23,Deletion:8.77	1.4342e-08	3.17405e-08	Normal:98.35,LOSS:1.65	Normal:84.41,LOSS:15.59	1.45208e-08	3.37983e-08	Normal:81.15,LOSS:18.85	Normal:89.8,LOSS:10.2	0.00350015	0.00800883	Normal:86.21,LOSS:13.79	Normal:83.85,LOSS:16.15	Normal:77.46,LOSS:22.54	Normal:91.13,LOSS:8.87	Normal:90.38,LOSS:9.62	0.00443124	0.0090639	Normal:88.89,LOSS:11.11	Normal:80.14,LOSS:19.86	Normal:88.62,LOSS:11.38	Normal:87.5,LOSS:12.5	0.0526322	0.0877203											128	0.969(0.689-1.361)	0.854	1.096(0.774-1.551)	0.605	114
1p36.11	DeletionPeak3_1p36.11	DeletionPeak	9.1827e-73	chr1:25242101-25267994	RSRP1	Normal:94.68,Deletion:5.32	Normal:69.05,Deletion:30.95	Normal:65.61,Deletion:34.39	Normal:84.62,Deletion:15.38	Normal:73.68,Deletion:26.32	5.89858e-18	2.21197e-17	Normal:98.76,LOSS:1.24	Normal:71.99,LOSS:28.01	1.95514e-18	1.31972e-17	Normal:65.28,LOSS:34.72	Normal:81.22,LOSS:18.78	1.0622e-05	3.58493e-05	Normal:82.76,LOSS:17.24	Normal:69.07,LOSS:30.93	Normal:64.32,LOSS:35.68	Normal:83.87,LOSS:16.13	Normal:72.12,LOSS:27.88	0.000303524	0.000787996	Normal:66.67,LOSS:33.33	Normal:59.57,LOSS:40.43	Normal:76.42,LOSS:23.58	Normal:83.06,LOSS:16.94	3.34546e-08	1.60343e-07											230	1.111(0.85-1.45)	0.441	1.073(0.818-1.408)	0.612	193
6p25.3	DeletionPeak30_6p25.3	DeletionPeak	3.0311e-17	chr6:1613801-2245799	GMDS	Normal:87.71,Deletion:12.29	Normal:95.24,Deletion:4.76	Normal:89.14,Deletion:10.86	Normal:93.85,Deletion:6.15	Normal:97.37,Deletion:2.63	0.000792518	0.00112621	Normal:86.78,LOSS:13.22	Normal:93.42,LOSS:6.58	0.00138474	0.00192721	Normal:93.06,LOSS:6.94	Normal:93.47,LOSS:6.53	0.955066	1	Normal:93.1,LOSS:6.9	Normal:95.19,LOSS:4.81	Normal:89.2,LOSS:10.8	Normal:93.55,LOSS:6.45	Normal:97.12,LOSS:2.88	0.0411835	0.0654092	Normal:88.89,LOSS:11.11	Normal:91.13,LOSS:8.87	Normal:95.93,LOSS:4.07	Normal:95.56,LOSS:4.44	0.100613	0.147639	32	1.037(0.512-2.098)	0.92	1.032(0.494-2.153)	0.934	31	1.014(0.479-2.149)	0.97	0.88(0.406-1.909)	0.747	54	1.425(0.921-2.205)	0.112	1.601(1.03-2.488)	0.037	47
6p22.1	DeletionPeak31_6p22.1	DeletionPeak	1.0722e-09	chr6:29831101-29942674	HLA-H:HCG4B	Normal:93.69,Deletion:6.31	Normal:95.24,Deletion:4.76	Normal:89.14,Deletion:10.86	Normal:95.38,Deletion:4.62	Normal:95.61,Deletion:4.39	0.0387941	0.0463469	Normal:95.45,LOSS:4.55	Normal:93.06,LOSS:6.94	0.23408	0.2508	Normal:92.66,LOSS:7.34	Normal:92.24,LOSS:7.76	0.956963	1	Normal:89.66,LOSS:10.34	Normal:95.19,LOSS:4.81	Normal:88.73,LOSS:11.27	Normal:95.97,LOSS:4.03	Normal:95.19,LOSS:4.81	0.0165955	0.0294789	Normal:88.89,LOSS:11.11	Normal:91.13,LOSS:8.87	Normal:93.5,LOSS:6.5	Normal:95.56,LOSS:4.44	0.204176	0.272908	11	0.945(0.297-3.013)	0.924	1.077(0.322-3.602)	0.904	11	0.657(0.16-2.698)	0.56	0.794(0.189-3.335)	0.753	57	0.964(0.589-1.575)	0.882	0.83(0.505-1.366)	0.464	50
6p21.33	DeletionPeak32_6p21.33	DeletionPeak	5.6947e-16	chr6:31979684-32038319	C4A:C4B:CYP21A1P:TNXA:TNXB:STK19	Normal:96.68,Deletion:3.32	Normal:96.6,Deletion:3.4	Normal:92.76,Deletion:7.24	Normal:94.62,Deletion:5.38	Normal:95.61,Deletion:4.39	0.209801	0.224787	Normal:97.52,LOSS:2.48	Normal:94.88,LOSS:5.12	0.118839	0.143243	Normal:94.84,LOSS:5.16	Normal:93.88,LOSS:6.12	0.709309	0.840207	Normal:94.25,LOSS:5.75	Normal:96.56,LOSS:3.44	Normal:92.49,LOSS:7.51	Normal:95.16,LOSS:4.84	Normal:95.19,LOSS:4.81	0.365554	0.40785	Normal:94.44,LOSS:5.56	Normal:94.33,LOSS:5.67	Normal:95.12,LOSS:4.88	Normal:96.77,LOSS:3.23	0.602199	0.640133	6	0.612(0.085-4.411)	0.626	0.916(0.123-6.833)	0.932	6	0.649(0.09-4.694)	0.668	0.757(0.101-5.656)	0.786	42	1.16(0.677-1.988)	0.589	1.304(0.757-2.245)	0.338	38
6p21.31	DeletionPeak33_6p21.31	DeletionPeak	1.1468e-07	chr6:35512901-35664806	MIR5690	Normal:98.01,Deletion:1.99	Normal:97.62,Deletion:2.38	Normal:94.12,Deletion:5.88	Normal:96.15,Deletion:3.85	Normal:98.25,Deletion:1.75	0.080475	0.0920689	Normal:98.76,LOSS:1.24	Normal:96.35,LOSS:3.65	0.0905855	0.112193	Normal:96.03,LOSS:3.97	Normal:96.33,LOSS:3.67	1	1	Normal:96.55,LOSS:3.45	Normal:97.59,LOSS:2.41	Normal:93.9,LOSS:6.1	Normal:95.97,LOSS:4.03	Normal:98.08,LOSS:1.92	0.21064	0.260884	Normal:100,LOSS:0	Normal:95.04,LOSS:4.96	Normal:98.37,LOSS:1.63	Normal:97.58,LOSS:2.42	0.189081	0.260197											30	1.328(0.726-2.429)	0.357	1.347(0.733-2.476)	0.338	27
6p12.1	DeletionPeak34_6p12.1	DeletionPeak	0.00042069	chr6:54007101-54218199	MLIP	Normal:99.34,Deletion:0.66	Normal:97.62,Deletion:2.38	Normal:95.93,Deletion:4.07	Normal:97.69,Deletion:2.31	Normal:98.25,Deletion:1.75	0.128269	0.140783	Normal:100,LOSS:0	Normal:97.2,LOSS:2.8	0.0172648	0.0221975	Normal:96.83,LOSS:3.17	Normal:97.55,LOSS:2.45	0.748091	0.87401	Normal:97.7,LOSS:2.3	Normal:97.59,LOSS:2.41	Normal:95.77,LOSS:4.23	Normal:97.58,LOSS:2.42	Normal:98.08,LOSS:1.92	0.700851	0.707954	Normal:100,LOSS:0	Normal:96.81,LOSS:3.19	Normal:98.37,LOSS:1.63	Normal:97.98,LOSS:2.02	0.642	0.671861											23	1.033(0.487-2.188)	0.933	0.658(0.307-1.408)	0.281	19
6q16.3	DeletionPeak35_6q16.3	DeletionPeak	0.0010044	chr6:80346243-123803899	hsa-mir-2113:AIM1:AMD1:PRDM1:CCNC:CGA:CNR1:COL10A1:EPHA7:FABP7:FOXO3:FRK:FYN:GABRR1:GABRR2:GJA1:GPR6:GRIK2:HDAC2:HSF2:HTR1E:KPNA5:LAMA4:MARCKS:MAN1A1:ME1:NT5E:PGM3:PLN:POU3F2:PREP:PKIB:REV3L:ROS1:SIM1:SMPD2:MAP3K7:NR2E1:TPBG:TSPYL1:DDO:SNX3:RNGTT:CD164:WISP3:WASF1:TBX18:FHL5:ATG5:ZBTB24:SNAP91:FIG4:CASP8AP2:TRDN:SYNCRIP:SLC35A1:FUT9:TRAF3IP2:SMPDL3A:PNRC1:ASCC3:BVES:SEC63:CEP162:ANKRD6:DOPEY1:ZNF…	Normal:96.01,Deletion:3.99	Normal:92.86,Deletion:7.14	Normal:86.43,Deletion:13.57	Normal:91.54,Deletion:8.46	Normal:88.6,Deletion:11.4	0.0014994	0.0020655	Normal:98.76,LOSS:1.24	Normal:89.77,LOSS:10.23	1.35518e-05	2.17797e-05	Normal:89.48,LOSS:10.52	Normal:88.57,LOSS:11.43	0.801078	0.924321	Normal:88.51,LOSS:11.49	Normal:93.13,LOSS:6.87	Normal:85.92,LOSS:14.08	Normal:91.13,LOSS:8.87	Normal:87.5,LOSS:12.5	0.0922122	0.132432	Normal:72.22,LOSS:27.78	Normal:87.94,LOSS:12.06	Normal:87.8,LOSS:12.2	Normal:93.95,LOSS:6.05	0.00660142	0.0133014											84	1.392(0.967-2.006)	0.076	1.027(0.706-1.495)	0.888	71
6q26	DeletionPeak36_6q26	DeletionPeak	1.1581e-39	chr6:161470901-162727990	LOC105378098	Normal:94.68,Deletion:5.32	Normal:85.71,Deletion:14.29	Normal:76.02,Deletion:23.98	Normal:88.46,Deletion:11.54	Normal:92.11,Deletion:7.89	9.1012e-09	2.11838e-08	Normal:97.11,LOSS:2.89	Normal:84.41,LOSS:15.59	3.32779e-07	6.32749e-07	Normal:80.75,LOSS:19.25	Normal:90.2,LOSS:9.8	0.00141744	0.0035436	Normal:88.51,LOSS:11.49	Normal:85.57,LOSS:14.43	Normal:75.12,LOSS:24.88	Normal:87.9,LOSS:12.1	Normal:92.31,LOSS:7.69	0.000261734	0.000692825	Normal:77.78,LOSS:22.22	Normal:78.37,LOSS:21.63	Normal:91.06,LOSS:8.94	Normal:90.73,LOSS:9.27	0.000125891	0.000339907	7	1.781(0.559-5.676)	0.329	1.791(0.541-5.933)	0.34	6	2.069(0.646-6.631)	0.221	2.246(0.679-7.43)	0.185	128	1.072(0.77-1.491)	0.681	1.042(0.745-1.456)	0.811	111
6q27	DeletionPeak37_6q27	DeletionPeak	8.822e-12	chr6:167342681-167459299	TCP10	Normal:96.68,Deletion:3.32	Normal:92.18,Deletion:7.82	Normal:87.78,Deletion:12.22	Normal:91.54,Deletion:8.46	Normal:92.11,Deletion:7.89	0.00510005	0.00668453	Normal:98.76,LOSS:1.24	Normal:90.62,LOSS:9.38	4.51663e-05	7.06869e-05	Normal:90.28,LOSS:9.72	Normal:91.02,LOSS:8.98	0.847292	0.961214	Normal:91.95,LOSS:8.05	Normal:92.1,LOSS:7.9	Normal:87.32,LOSS:12.68	Normal:91.13,LOSS:8.87	Normal:91.35,LOSS:8.65	0.441669	0.477002	Normal:83.33,LOSS:16.67	Normal:88.65,LOSS:11.35	Normal:92.68,LOSS:7.32	Normal:94.35,LOSS:5.65	0.0664993	0.105616											77	1.218(0.818-1.814)	0.332	1.097(0.731-1.645)	0.655	68
8p23.3	DeletionPeak38_8p23.3	DeletionPeak	3.2426e-18	chr8:1-208399	OR4F21	Normal:92.36,Deletion:7.64	Normal:55.78,Deletion:44.22	Normal:54.3,Deletion:45.7	Normal:73.85,Deletion:26.15	Normal:83.33,Deletion:16.67	5.26393e-29	2.81376e-28	Normal:96.69,LOSS:3.31	Normal:63.58,LOSS:36.42	3.83527e-23	2.72506e-22	Normal:54.96,LOSS:45.04	Normal:79.18,LOSS:20.82	2.05408e-10	9.56208e-10	Normal:78.16,LOSS:21.84	Normal:55.33,LOSS:44.67	Normal:53.99,LOSS:46.01	Normal:72.58,LOSS:27.42	Normal:82.69,LOSS:17.31	2.84138e-09	1.16238e-08	Normal:66.67,LOSS:33.33	Normal:52.13,LOSS:47.87	Normal:82.11,LOSS:17.89	Normal:64.52,LOSS:35.48	2.26073e-07	8.97643e-07	8	0.453(0.063-3.268)	0.432	0.172(0.019-1.524)	0.114	7	0(0-Inf)	0.996	0(0-Inf)	0.997	299	1.194(0.933-1.53)	0.159	1.289(1-1.66)	0.05	257
8p23.1	DeletionPeak39_8p23.1	DeletionPeak	3.5319e-79	chr8:12068601-12117646	ZNF705D	Normal:88.7,Deletion:11.3	Normal:48.98,Deletion:51.02	Normal:44.8,Deletion:55.2	Normal:70.77,Deletion:29.23	Normal:82.46,Deletion:17.54	9.17527e-35	6.88145e-34	Normal:95.87,LOSS:4.13	Normal:56.88,LOSS:43.12	6.76051e-29	6.08446e-28	Normal:47.02,LOSS:52.98	Normal:74.29,LOSS:25.71	3.11915e-12	1.61956e-11	Normal:68.97,LOSS:31.03	Normal:48.45,LOSS:51.55	Normal:44.13,LOSS:55.87	Normal:69.35,LOSS:30.65	Normal:80.77,LOSS:19.23	3.27596e-12	1.70098e-11	Normal:61.11,LOSS:38.89	Normal:45.04,LOSS:54.96	Normal:76.42,LOSS:23.58	Normal:59.27,LOSS:40.73	7.96293e-08	3.58332e-07	10	1.816(0.659-5.006)	0.249	0.921(0.273-3.11)	0.894	8	1.188(0.289-4.883)	0.812	1.298(0.309-5.447)	0.722	354	1.294(1.016-1.649)	0.037	1.427(1.114-1.828)	0.005	306
1p33	DeletionPeak4_1p33	DeletionPeak	3.8143e-11	chr1:48727458-50048099	BEND5:AGBL4-IT1:LOC101929721	Normal:91.69,Deletion:8.31	Normal:81.29,Deletion:18.71	Normal:77.38,Deletion:22.62	Normal:91.54,Deletion:8.46	Normal:91.23,Deletion:8.77	1.48223e-06	2.59871e-06	Normal:94.63,LOSS:5.37	Normal:83.19,LOSS:16.81	1.21938e-05	2.00751e-05	Normal:78.17,LOSS:21.83	Normal:91.84,LOSS:8.16	5.92964e-06	2.05257e-05	Normal:85.06,LOSS:14.94	Normal:81.44,LOSS:18.56	Normal:76.53,LOSS:23.47	Normal:91.13,LOSS:8.87	Normal:90.38,LOSS:9.62	0.00191438	0.00438036	Normal:66.67,LOSS:33.33	Normal:75.53,LOSS:24.47	Normal:91.87,LOSS:8.13	Normal:89.92,LOSS:10.08	1.07161e-06	3.70943e-06	13	0.876(0.275-2.792)	0.823	1.066(0.329-3.454)	0.915	13	1.054(0.329-3.38)	0.93	1.062(0.327-3.452)	0.92	138	0.973(0.7-1.354)	0.872	0.909(0.65-1.272)	0.579	115
8p23.1	DeletionPeak40_8p23.1	DeletionPeak	4.7784e-50	chr8:8001401-8231754	MIR548I3	Normal:89.37,Deletion:10.63	Normal:50.34,Deletion:49.66	Normal:44.8,Deletion:55.2	Normal:68.46,Deletion:31.54	Normal:79.82,Deletion:20.18	2.51291e-33	1.69621e-32	Normal:96.69,LOSS:3.31	Normal:56.64,LOSS:43.36	2.01433e-30	2.0918e-29	Normal:47.42,LOSS:52.58	Normal:73.06,LOSS:26.94	5.72117e-11	2.86059e-10	Normal:68.97,LOSS:31.03	Normal:49.83,LOSS:50.17	Normal:44.13,LOSS:55.87	Normal:66.94,LOSS:33.06	Normal:77.88,LOSS:22.12	6.17929e-10	2.69098e-09	Normal:61.11,LOSS:38.89	Normal:45.39,LOSS:54.61	Normal:74.8,LOSS:25.2	Normal:59.68,LOSS:40.32	5.01552e-07	1.78183e-06	8	2.177(0.79-5.998)	0.132	0.903(0.211-3.864)	0.891	7	1.308(0.318-5.374)	0.71	1.373(0.319-5.915)	0.67	356	1.274(1-1.623)	0.05	1.326(1.036-1.696)	0.025	306
8p21.2	DeletionPeak41_8p21.2	DeletionPeak	1.2267e-22	chr8:24956869-25345400	DOCK5	Normal:89.7,Deletion:10.3	Normal:51.36,Deletion:48.64	Normal:44.8,Deletion:55.2	Normal:71.54,Deletion:28.46	Normal:78.95,Deletion:21.05	2.80092e-33	1.80059e-32	Normal:96.69,LOSS:3.31	Normal:57.49,LOSS:42.51	1.82674e-29	1.7615e-28	Normal:48.41,LOSS:51.59	Normal:72.65,LOSS:27.35	5.75563e-10	2.53245e-09	Normal:68.97,LOSS:31.03	Normal:50.86,LOSS:49.14	Normal:44.6,LOSS:55.4	Normal:70.16,LOSS:29.84	Normal:76.92,LOSS:23.08	7.12445e-10	3.00563e-09	Normal:61.11,LOSS:38.89	Normal:46.45,LOSS:53.55	Normal:72.36,LOSS:27.64	Normal:61.29,LOSS:38.71	7.03936e-06	2.31784e-05	8	1.536(0.481-4.899)	0.469	0.553(0.108-2.832)	0.477	7	1.468(0.356-6.045)	0.595	1.475(0.344-6.318)	0.601	349	1.17(0.917-1.492)	0.206	1.276(0.996-1.636)	0.054	301
8p11.22	DeletionPeak42_8p11.22	DeletionPeak	1.8563e-22	chr8:39284901-39563199	ADAM3A:ADAM5	Normal:95.35,Deletion:4.65	Normal:81.97,Deletion:18.03	Normal:73.3,Deletion:26.7	Normal:85.38,Deletion:14.62	Normal:89.47,Deletion:10.53	6.88846e-11	2.06654e-10	Normal:98.35,LOSS:1.65	Normal:81.36,LOSS:18.64	1.1874e-10	3.33957e-10	Normal:77.98,LOSS:22.02	Normal:86.94,LOSS:13.06	0.00467084	0.0105094	Normal:86.21,LOSS:13.79	Normal:81.79,LOSS:18.21	Normal:73.24,LOSS:26.76	Normal:84.68,LOSS:15.32	Normal:88.46,LOSS:11.54	0.00475073	0.00957236	Normal:72.22,LOSS:27.78	Normal:76.6,LOSS:23.4	Normal:86.18,LOSS:13.82	Normal:85.08,LOSS:14.92	0.0248331	0.0459242											153	1.141(0.842-1.546)	0.394	1.225(0.898-1.672)	0.2	134
9p21.3	DeletionPeak44_9p21.3	DeletionPeak	0.010172	chr9:21368065-23500699	CDKN2A:CDKN2B:IFNA1:IFNA2:IFNA8:MTAP:CDKN2A-AS1:DMRTA1:IFNE:MIR31:LINC01239:MIR31HG:CDKN2B-AS1	Normal:96.01,Deletion:3.99	Normal:90.82,Deletion:9.18	Normal:90.05,Deletion:9.95	Normal:90.77,Deletion:9.23	Normal:97.37,Deletion:2.63	0.00987275	0.0125738	Normal:97.11,LOSS:2.89	Normal:91.6,LOSS:8.4	0.0053906	0.00735082	Normal:90.67,LOSS:9.33	Normal:95.1,LOSS:4.9	0.0493302	0.086488	Normal:93.1,LOSS:6.9	Normal:90.72,LOSS:9.28	Normal:90.14,LOSS:9.86	Normal:90.32,LOSS:9.68	Normal:97.12,LOSS:2.88	0.240093	0.289398	Normal:83.33,LOSS:16.67	Normal:92.2,LOSS:7.8	Normal:97.56,LOSS:2.44	Normal:91.53,LOSS:8.47	0.0648961	0.104297	7	1.071(0.262-4.383)	0.924	1.283(0.299-5.497)	0.737	7	0.676(0.093-4.897)	0.698	0.909(0.121-6.799)	0.926	69	1.237(0.819-1.868)	0.312	1.157(0.762-1.755)	0.494	57
9p12	DeletionPeak45_9p12	DeletionPeak	0.047999	chr9:38623201-39356499	CNTNAP3	Normal:99,Deletion:1	Normal:92.86,Deletion:7.14	Normal:93.67,Deletion:6.33	Normal:93.85,Deletion:6.15	Normal:100,Deletion:0	0.000201366	0.000305443	Normal:99.59,LOSS:0.41	Normal:94.52,LOSS:5.48	0.001258	0.00178769	Normal:92.46,LOSS:7.54	Normal:98.78,LOSS:1.22	0.000690156	0.00179175	Normal:97.7,LOSS:2.3	Normal:92.78,LOSS:7.22	Normal:93.43,LOSS:6.57	Normal:93.55,LOSS:6.45	Normal:100,LOSS:0	0.0385351	0.0619314	Normal:94.44,LOSS:5.56	Normal:93.26,LOSS:6.74	Normal:100,LOSS:0	Normal:93.55,LOSS:6.45	0.0351528	0.063275											45	0.743(0.406-1.359)	0.335	0.801(0.436-1.473)	0.476	40
10q23.31	DeletionPeak47_10q23.31	DeletionPeak	1.6828e-32	chr10:87845601-88273875	PTEN:KLLN	Normal:92.03,Deletion:7.97	Normal:80.61,Deletion:19.39	Normal:78.28,Deletion:21.72	Normal:87.69,Deletion:12.31	Normal:76.32,Deletion:23.68	1.09339e-05	1.82231e-05	Normal:95.04,LOSS:4.96	Normal:80.51,LOSS:19.49	1.19298e-07	2.47773e-07	Normal:79.56,LOSS:20.44	Normal:79.18,LOSS:20.82	0.980602	1	Normal:81.61,LOSS:18.39	Normal:81.1,LOSS:18.9	Normal:77.93,LOSS:22.07	Normal:87.1,LOSS:12.9	Normal:75,LOSS:25	0.167321	0.223647	Normal:66.67,LOSS:33.33	Normal:78.01,LOSS:21.99	Normal:77.24,LOSS:22.76	Normal:86.69,LOSS:13.31	0.0163475	0.0319418	12	2.697(1.162-6.258)	0.021	1.754(0.712-4.32)	0.222	10	2.716(0.975-7.567)	0.056	2.442(0.869-6.866)	0.09	160	1.21(0.903-1.623)	0.202	1.399(1.039-1.884)	0.027	142
10q25.2	DeletionPeak48_10q25.2	DeletionPeak	4.5026e-11	chr10:112305001-112374199	GUCY2GP	Normal:96.35,Deletion:3.65	Normal:85.03,Deletion:14.97	Normal:81,Deletion:19	Normal:91.54,Deletion:8.46	Normal:78.95,Deletion:21.05	2.21019e-08	4.81251e-08	Normal:97.93,LOSS:2.07	Normal:84.53,LOSS:15.47	5.17085e-08	1.14437e-07	Normal:82.54,LOSS:17.46	Normal:85.71,LOSS:14.29	0.319672	0.454271	Normal:89.66,LOSS:10.34	Normal:85.57,LOSS:14.43	Normal:80.28,LOSS:19.72	Normal:91.13,LOSS:8.87	Normal:77.88,LOSS:22.12	0.0137389	0.0250642	Normal:83.33,LOSS:16.67	Normal:81.56,LOSS:18.44	Normal:80.49,LOSS:19.51	Normal:90.32,LOSS:9.68	0.0196398	0.0373433	5	0.809(0.112-5.836)	0.834	0.523(0.064-4.289)	0.546						127	0.948(0.675-1.332)	0.759	1.119(0.79-1.584)	0.527	116
10q26.3	DeletionPeak49_10q26.3	DeletionPeak	5.6685e-10	chr10:131095201-131772399	TCERG1L-AS1	Normal:97.67,Deletion:2.33	Normal:85.37,Deletion:14.63	Normal:81,Deletion:19	Normal:93.08,Deletion:6.92	Normal:82.46,Deletion:17.54	1.51966e-09	3.94527e-09	Normal:98.35,LOSS:1.65	Normal:85.75,LOSS:14.25	1.11e-07	2.3414e-07	Normal:82.34,LOSS:17.66	Normal:89.39,LOSS:10.61	0.0163209	0.0320758	Normal:93.1,LOSS:6.9	Normal:85.91,LOSS:14.09	Normal:80.28,LOSS:19.72	Normal:92.74,LOSS:7.26	Normal:81.73,LOSS:18.27	0.00398981	0.00828653	Normal:83.33,LOSS:16.67	Normal:81.56,LOSS:18.44	Normal:86.18,LOSS:13.82	Normal:90.32,LOSS:9.68	0.0389627	0.0683112											117	0.792(0.544-1.152)	0.222	0.987(0.675-1.444)	0.947	104
1p13.3	DeletionPeak5_1p13.3	DeletionPeak	3.6608e-24	chr1:109668001-109712299	GSTM1:GSTM2	Normal:93.02,Deletion:6.98	Normal:80.95,Deletion:19.05	Normal:77.83,Deletion:22.17	Normal:90,Deletion:10	Normal:90.35,Deletion:9.65	7.43594e-07	1.37514e-06	Normal:96.28,LOSS:3.72	Normal:82.83,LOSS:17.17	2.2327e-07	4.43256e-07	Normal:77.78,LOSS:22.22	Normal:90.2,LOSS:9.8	5.39433e-05	0.000173389	Normal:81.61,LOSS:18.39	Normal:81.44,LOSS:18.56	Normal:77.46,LOSS:22.54	Normal:89.52,LOSS:10.48	Normal:90.38,LOSS:9.62	0.0120925	0.0226734	Normal:61.11,LOSS:38.89	Normal:77.66,LOSS:22.34	Normal:91.06,LOSS:8.94	Normal:87.1,LOSS:12.9	0.00012977	0.00034351	9	0.927(0.227-3.792)	0.916	0.662(0.153-2.861)	0.581	9	1.233(0.299-5.076)	0.772	0.833(0.19-3.657)	0.808	141	1.032(0.748-1.422)	0.849	0.89(0.641-1.237)	0.488	115
10q26.3	DeletionPeak50_10q26.3	DeletionPeak	1.4291e-09	chr10:133313151-133347399	CALY	Normal:97.34,Deletion:2.66	Normal:85.37,Deletion:14.63	Normal:82.35,Deletion:17.65	Normal:93.85,Deletion:6.15	Normal:82.46,Deletion:17.54	1.05803e-08	2.42092e-08	Normal:98.35,LOSS:1.65	Normal:86.11,LOSS:13.89	1.91698e-07	3.86258e-07	Normal:83.13,LOSS:16.87	Normal:88.98,LOSS:11.02	0.046025	0.0817549	Normal:91.95,LOSS:8.05	Normal:85.91,LOSS:14.09	Normal:81.69,LOSS:18.31	Normal:93.55,LOSS:6.45	Normal:81.73,LOSS:18.27	0.00967722	0.0184004	Normal:77.78,LOSS:22.22	Normal:82.62,LOSS:17.38	Normal:86.18,LOSS:13.82	Normal:90.32,LOSS:9.68	0.0568463	0.0935883											114	0.818(0.562-1.189)	0.292	0.99(0.677-1.448)	0.96	102
11p15.5	DeletionPeak51_11p15.5	DeletionPeak	0.0081468	chr11:1-194674	SCGB1C1:LINC01001	Normal:97.34,Deletion:2.66	Normal:96.6,Deletion:3.4	Normal:89.14,Deletion:10.86	Normal:93.85,Deletion:6.15	Normal:90.35,Deletion:9.65	0.000185348	0.000284341	Normal:97.93,LOSS:2.07	Normal:93.18,LOSS:6.82	0.00834571	0.0110458	Normal:93.45,LOSS:6.55	Normal:91.84,LOSS:8.16	0.511099	0.650929	Normal:94.25,LOSS:5.75	Normal:96.56,LOSS:3.44	Normal:89.67,LOSS:10.33	Normal:93.55,LOSS:6.45	Normal:89.42,LOSS:10.58	0.0186299	0.0326629	Normal:88.89,LOSS:11.11	Normal:92.55,LOSS:7.45	Normal:91.06,LOSS:8.94	Normal:95.97,LOSS:4.03	0.19542	0.263817	5	3.677(1.152-11.736)	0.028	11.805(3.243-42.969)	0	5	5.945(2.134-16.56)	0.001	8.683(2.697-27.954)	0	56	1.298(0.831-2.028)	0.251	1.358(0.864-2.133)	0.185	46
11p15.4	DeletionPeak52_11p15.4	DeletionPeak	1.992e-06	chr11:4924310-4988199	OR51A4:OR51A2	Normal:97.34,Deletion:2.66	Normal:96.6,Deletion:3.4	Normal:88.69,Deletion:11.31	Normal:93.85,Deletion:6.15	Normal:93.86,Deletion:6.14	0.000216179	0.00031722	Normal:98.35,LOSS:1.65	Normal:93.42,LOSS:6.58	0.0050603	0.00697082	Normal:92.46,LOSS:7.54	Normal:94.69,LOSS:5.31	0.325171	0.457272	Normal:94.25,LOSS:5.75	Normal:96.56,LOSS:3.44	Normal:88.26,LOSS:11.74	Normal:93.55,LOSS:6.45	Normal:94.23,LOSS:5.77	0.00704541	0.0135876	Normal:88.89,LOSS:11.11	Normal:90.78,LOSS:9.22	Normal:94.31,LOSS:5.69	Normal:96.37,LOSS:3.63	0.057738	0.0939112											54	0.875(0.519-1.473)	0.615	1.036(0.609-1.763)	0.895	42
11q11	DeletionPeak53_11q11	DeletionPeak	1.2838e-05	chr11:50298427-55293799	TRIM48:OR4A5:OR4C46:LOC646813	Normal:92.36,Deletion:7.64	Normal:92.18,Deletion:7.82	Normal:80.54,Deletion:19.46	Normal:95.38,Deletion:4.62	Normal:81.58,Deletion:18.42	5.55125e-07	1.0706e-06	Normal:91.74,LOSS:8.26	Normal:88.31,LOSS:11.69	0.165733	0.184909	Normal:87.7,LOSS:12.3	Normal:88.57,LOSS:11.43	0.821995	0.940418	Normal:91.95,LOSS:8.05	Normal:92.1,LOSS:7.9	Normal:80.75,LOSS:19.25	Normal:95.16,LOSS:4.84	Normal:81.73,LOSS:18.27	2.09842e-05	6.74492e-05	Normal:100,LOSS:0	Normal:86.52,LOSS:13.48	Normal:82.93,LOSS:17.07	Normal:94.35,LOSS:5.65	0.00111718	0.00255625	20	1.091(0.471-2.528)	0.839	1.057(0.446-2.505)	0.9	20	1.096(0.437-2.751)	0.845	0.983(0.383-2.524)	0.972	96	0.773(0.512-1.167)	0.22	0.848(0.558-1.287)	0.438	84
11q13.4	DeletionPeak54_11q13.4	DeletionPeak	0.0036184	chr11:74311101-74330362	LOC101928580	Normal:99.34,Deletion:0.66	Normal:94.56,Deletion:5.44	Normal:82.81,Deletion:17.19	Normal:90.77,Deletion:9.23	Normal:89.47,Deletion:10.53	5.91045e-11	1.81343e-10	Normal:99.59,LOSS:0.41	Normal:90.38,LOSS:9.62	3.58907e-06	6.05656e-06	Normal:88.69,LOSS:11.31	Normal:92.24,LOSS:7.76	0.166824	0.261874	Normal:97.7,LOSS:2.3	Normal:94.5,LOSS:5.5	Normal:82.63,LOSS:17.37	Normal:90.32,LOSS:9.68	Normal:88.46,LOSS:11.54	2.95984e-05	9.29252e-05	Normal:100,LOSS:0	Normal:87.94,LOSS:12.06	Normal:89.43,LOSS:10.57	Normal:92.34,LOSS:7.66	0.177084	0.249025											79	0.794(0.509-1.241)	0.312	0.898(0.566-1.426)	0.649	69
11q14.3	DeletionPeak55_11q14.3	DeletionPeak	0.0055706	chr11:89933001-89993599	TRIM64	Normal:98.01,Deletion:1.99	Normal:91.84,Deletion:8.16	Normal:80.54,Deletion:19.46	Normal:90.77,Deletion:9.23	Normal:88.6,Deletion:11.4	1.27345e-09	3.3709e-09	Normal:99.17,LOSS:0.83	Normal:88.31,LOSS:11.69	5.4756e-07	1.01261e-06	Normal:86.71,LOSS:13.29	Normal:90.2,LOSS:9.8	0.209314	0.321107	Normal:94.25,LOSS:5.75	Normal:91.75,LOSS:8.25	Normal:80.28,LOSS:19.72	Normal:90.32,LOSS:9.68	Normal:87.5,LOSS:12.5	0.000472832	0.00118208	Normal:94.44,LOSS:5.56	Normal:86.17,LOSS:13.83	Normal:88.62,LOSS:11.38	Normal:91.53,LOSS:8.47	0.220406	0.286103											96	0.747(0.491-1.136)	0.173	0.708(0.46-1.089)	0.116	83
11q22.3	DeletionPeak56_11q22.3	DeletionPeak	1.5612e-07	chr11:107018401-107502781	CWF19L2	Normal:98.34,Deletion:1.66	Normal:91.16,Deletion:8.84	Normal:81.45,Deletion:18.55	Normal:87.69,Deletion:12.31	Normal:84.21,Deletion:15.79	1.78877e-09	4.5563e-09	Normal:99.59,LOSS:0.41	Normal:87.21,LOSS:12.79	3.29565e-08	7.41521e-08	Normal:86.9,LOSS:13.1	Normal:86.53,LOSS:13.47	0.978568	1	Normal:94.25,LOSS:5.75	Normal:91.07,LOSS:8.93	Normal:81.22,LOSS:18.78	Normal:87.1,LOSS:12.9	Normal:82.69,LOSS:17.31	0.0024526	0.00542787	Normal:94.44,LOSS:5.56	Normal:87.59,LOSS:12.41	Normal:84.55,LOSS:15.45	Normal:88.71,LOSS:11.29	0.54934	0.598072											105	0.853(0.58-1.254)	0.419	0.998(0.669-1.488)	0.992	92
11q25	DeletionPeak57_11q25	DeletionPeak	8.0071e-06	chr11:134411901-134985399	LOC283177	Normal:98.34,Deletion:1.66	Normal:90.48,Deletion:9.52	Normal:81,Deletion:19	Normal:88.46,Deletion:11.54	Normal:89.47,Deletion:10.53	4.04336e-09	9.74738e-09	Normal:99.17,LOSS:0.83	Normal:87.82,LOSS:12.18	2.66078e-07	5.20586e-07	Normal:86.51,LOSS:13.49	Normal:88.57,LOSS:11.43	0.498978	0.641543	Normal:94.25,LOSS:5.75	Normal:90.72,LOSS:9.28	Normal:80.75,LOSS:19.25	Normal:87.9,LOSS:12.1	Normal:88.46,LOSS:11.54	0.00358399	0.00764328	Normal:94.44,LOSS:5.56	Normal:86.17,LOSS:13.83	Normal:89.43,LOSS:10.57	Normal:89.11,LOSS:10.89	0.543964	0.597033											100	0.938(0.641-1.372)	0.74	1.117(0.754-1.654)	0.581	88
12p13.2	DeletionPeak58_12p13.2	DeletionPeak	0.015186	chr12:10420501-10446099	KLRC2	Normal:97.34,Deletion:2.66	Normal:93.2,Deletion:6.8	Normal:89.59,Deletion:10.41	Normal:93.85,Deletion:6.15	Normal:96.49,Deletion:3.51	0.00412238	0.00545609	Normal:98.76,LOSS:1.24	Normal:92.69,LOSS:7.31	0.000782976	0.00113658	Normal:91.67,LOSS:8.33	Normal:93.47,LOSS:6.53	0.47134	0.611836	Normal:93.1,LOSS:6.9	Normal:93.47,LOSS:6.53	Normal:89.2,LOSS:10.8	Normal:93.55,LOSS:6.45	Normal:96.15,LOSS:3.85	0.193798	0.244511	Normal:88.89,LOSS:11.11	Normal:91.49,LOSS:8.51	Normal:95.12,LOSS:4.88	Normal:94.35,LOSS:5.65	0.385117	0.452094											60	1.296(0.845-1.988)	0.235	1.555(1.007-2.401)	0.047	56
12q12	DeletionPeak59_12q12	DeletionPeak	0.0016614	chr12:39626101-39755028	C12orf40	Normal:99.67,Deletion:0.33	Normal:98.64,Deletion:1.36	Normal:90.05,Deletion:9.95	Normal:99.23,Deletion:0.77	Normal:99.12,Deletion:0.88	2.84581e-11	9.37034e-11	Normal:100,LOSS:0	Normal:96.47,LOSS:3.53	0.00614534	0.00829621	Normal:94.84,LOSS:5.16	Normal:98.78,LOSS:1.22	0.0156687	0.0315712	Normal:98.85,LOSS:1.15	Normal:98.63,LOSS:1.37	Normal:89.67,LOSS:10.33	Normal:99.19,LOSS:0.81	Normal:99.04,LOSS:0.96	7.20909e-08	2.78065e-07	Normal:100,LOSS:0	Normal:93.26,LOSS:6.74	Normal:99.19,LOSS:0.81	Normal:98.79,LOSS:1.21	0.00103282	0.00248408											29	0.95(0.489-1.847)	0.879	1.006(0.514-1.966)	0.987	26
1q32.1	DeletionPeak6_1q32.1	DeletionPeak	0.062067	chr1:205934901-205978199	LOC103021295:LOC103021296	Normal:99,Deletion:1	Normal:98.3,Deletion:1.7	Normal:95.93,Deletion:4.07	Normal:98.46,Deletion:1.54	Normal:99.12,Deletion:0.88	0.100819	0.114374	Normal:99.59,LOSS:0.41	Normal:97.69,LOSS:2.31	0.100247	0.12303	Normal:97.02,LOSS:2.98	Normal:98.78,LOSS:1.22	0.224622	0.33323	Normal:96.55,LOSS:3.45	Normal:98.63,LOSS:1.37	Normal:95.77,LOSS:4.23	Normal:98.39,LOSS:1.61	Normal:99.04,LOSS:0.96	0.186846	0.240231	Normal:94.44,LOSS:5.56	Normal:96.81,LOSS:3.19	Normal:99.19,LOSS:0.81	Normal:98.39,LOSS:1.61	0.299889	0.36473											19	1.603(0.793-3.241)	0.189	1.559(0.767-3.17)	0.22	14
12q21.31	DeletionPeak60_12q21.31	DeletionPeak	9.1957e-09	chr12:85245101-85804599	ALX1	Normal:98.34,Deletion:1.66	Normal:94.22,Deletion:5.78	Normal:82.35,Deletion:17.65	Normal:95.38,Deletion:4.62	Normal:94.74,Deletion:5.26	3.58618e-11	1.1527e-10	Normal:99.17,LOSS:0.83	Normal:91.35,LOSS:8.65	4.4339e-05	7.04207e-05	Normal:89.48,LOSS:10.52	Normal:93.88,LOSS:6.12	0.0675668	0.112611	Normal:95.4,LOSS:4.6	Normal:94.16,LOSS:5.84	Normal:82.16,LOSS:17.84	Normal:95.16,LOSS:4.84	Normal:94.23,LOSS:5.77	3.37937e-06	1.26726e-05	Normal:100,LOSS:0	Normal:85.46,LOSS:14.54	Normal:94.31,LOSS:5.69	Normal:95.56,LOSS:4.44	0.000121937	0.000335949											71	0.854(0.541-1.347)	0.496	1.02(0.642-1.621)	0.932	66
12q24.31	DeletionPeak61_12q24.31	DeletionPeak	9.4268e-06	chr12:123471001-123536469	RILPL1	Normal:98.67,Deletion:1.33	Normal:97.28,Deletion:2.72	Normal:89.14,Deletion:10.86	Normal:97.69,Deletion:2.31	Normal:97.37,Deletion:2.63	3.22428e-07	6.40114e-07	Normal:100,LOSS:0	Normal:94.88,LOSS:5.12	0.000667901	0.000980072	Normal:93.45,LOSS:6.55	Normal:96.33,LOSS:3.67	0.151351	0.243243	Normal:95.4,LOSS:4.6	Normal:97.25,LOSS:2.75	Normal:88.73,LOSS:11.27	Normal:97.58,LOSS:2.42	Normal:97.12,LOSS:2.88	0.000133589	0.00037572	Normal:100,LOSS:0	Normal:92.2,LOSS:7.8	Normal:96.75,LOSS:3.25	Normal:97.58,LOSS:2.42	0.0165624	0.0319418											42	0.945(0.541-1.651)	0.843	1.045(0.595-1.838)	0.877	40
12q24.33	DeletionPeak62_12q24.33	DeletionPeak	5.7815e-05	chr12:132152457-132329899	GALNT9:LOC100130238	Normal:98.34,Deletion:1.66	Normal:96.6,Deletion:3.4	Normal:87.33,Deletion:12.67	Normal:96.92,Deletion:3.08	Normal:96.49,Deletion:3.51	7.39712e-08	1.56033e-07	Normal:100,LOSS:0	Normal:93.79,LOSS:6.21	0.000143187	0.000217194	Normal:92.46,LOSS:7.54	Normal:95.51,LOSS:4.49	0.153804	0.244277	Normal:94.25,LOSS:5.75	Normal:96.56,LOSS:3.44	Normal:86.85,LOSS:13.15	Normal:96.77,LOSS:3.23	Normal:96.15,LOSS:3.85	6.96273e-05	0.000205129	Normal:94.44,LOSS:5.56	Normal:91.49,LOSS:8.51	Normal:96.75,LOSS:3.25	Normal:96.77,LOSS:3.23	0.0357409	0.0634871											51	1.182(0.732-1.908)	0.493	1.327(0.816-2.158)	0.254	48
13q33.3	DeletionPeak63_13q33.3	DeletionPeak	0.0425	chr13:108234201-108596199	TNFSF13B	Normal:99.34,Deletion:0.66	Normal:98.64,Deletion:1.36	Normal:98.19,Deletion:1.81	Normal:99.23,Deletion:0.77	Normal:97.37,Deletion:2.63	0.523234	0.543358	Normal:98.76,LOSS:1.24	Normal:98.66,LOSS:1.34	1	1	Normal:98.61,LOSS:1.39	Normal:99.18,LOSS:0.82	0.751001	0.87401	Normal:100,LOSS:0	Normal:98.63,LOSS:1.37	Normal:98.12,LOSS:1.88	Normal:99.19,LOSS:0.81	Normal:98.08,LOSS:1.92	0.70271	0.707954	Normal:100,LOSS:0	Normal:98.58,LOSS:1.42	Normal:98.37,LOSS:1.63	Normal:99.6,LOSS:0.4	0.58012	0.62653											11	1.296(0.483-3.479)	0.607	1.323(0.49-3.574)	0.581	10
14q21.1	DeletionPeak64_14q21.1	DeletionPeak	9.658e-07	chr14:40954682-41606899	LOC644919	Normal:96.68,Deletion:3.32	Normal:70.07,Deletion:29.93	Normal:56.11,Deletion:43.89	Normal:88.46,Deletion:11.54	Normal:93.86,Deletion:6.14	8.57634e-35	6.81062e-34	Normal:97.52,LOSS:2.48	Normal:74.3,LOSS:25.7	6.9502e-15	3.0267e-14	Normal:63.29,LOSS:36.71	Normal:93.47,LOSS:6.53	4.88225e-18	5.99186e-17	Normal:90.8,LOSS:9.2	Normal:70.45,LOSS:29.55	Normal:55.4,LOSS:44.6	Normal:87.9,LOSS:12.1	Normal:93.27,LOSS:6.73	9.31441e-18	1.14313e-16	Normal:88.89,LOSS:11.11	Normal:56.38,LOSS:43.62	Normal:92.68,LOSS:7.32	Normal:81.85,LOSS:18.15	1.81597e-16	1.53223e-15	6	1.49(0.364-6.103)	0.579	1.355(0.269-6.839)	0.713	6	1.021(0.141-7.408)	0.984	1.539(0.182-13.031)	0.692	211	0.876(0.658-1.166)	0.364	1.025(0.766-1.371)	0.868	189
14q23.3	DeletionPeak65_14q23.3	DeletionPeak	0.00039147	chr14:66498501-67189399	GPHN	Normal:96.01,Deletion:3.99	Normal:70.07,Deletion:29.93	Normal:57.01,Deletion:42.99	Normal:86.15,Deletion:13.85	Normal:94.74,Deletion:5.26	3.05748e-32	1.79461e-31	Normal:97.11,LOSS:2.89	Normal:74.18,LOSS:25.82	1.85325e-14	7.35848e-14	Normal:63.29,LOSS:36.71	Normal:93.06,LOSS:6.94	1.53553e-17	1.48069e-16	Normal:89.66,LOSS:10.34	Normal:70.45,LOSS:29.55	Normal:56.34,LOSS:43.66	Normal:85.48,LOSS:14.52	Normal:94.23,LOSS:5.77	3.85937e-16	2.89453e-15	Normal:83.33,LOSS:16.67	Normal:56.38,LOSS:43.62	Normal:92.68,LOSS:7.32	Normal:80.65,LOSS:19.35	2.00254e-15	1.42285e-14	7	2.474(0.898-6.812)	0.08	2.572(0.854-7.748)	0.093	7	1.364(0.332-5.604)	0.666	1.234(0.284-5.363)	0.779	212	0.935(0.705-1.239)	0.638	1.136(0.851-1.516)	0.388	191
14q24.3	DeletionPeak66_14q24.3	DeletionPeak	4.5483e-36	chr14:73537086-73567689	ACOT1	Normal:96.35,Deletion:3.65	Normal:69.39,Deletion:30.61	Normal:56.11,Deletion:43.89	Normal:86.15,Deletion:13.85	Normal:92.98,Deletion:7.02	5.08513e-33	3.12042e-32	Normal:98.35,LOSS:1.65	Normal:73.2,LOSS:26.8	7.47915e-17	4.58948e-16	Normal:61.9,LOSS:38.1	Normal:91.84,LOSS:8.16	3.04204e-17	2.73784e-16	Normal:88.51,LOSS:11.49	Normal:69.76,LOSS:30.24	Normal:54.93,LOSS:45.07	Normal:85.48,LOSS:14.52	Normal:92.31,LOSS:7.69	6.932e-16	4.6791e-15	Normal:83.33,LOSS:16.67	Normal:55.32,LOSS:44.68	Normal:91.87,LOSS:8.13	Normal:80.24,LOSS:19.76	1.25309e-15	9.3982e-15											220	0.9(0.68-1.191)	0.46	1.078(0.808-1.438)	0.608	199
14q31.1	DeletionPeak67_14q31.1	DeletionPeak	2.9807e-12	chr14:79279251-80197599	NRXN3	Normal:95.68,Deletion:4.32	Normal:68.37,Deletion:31.63	Normal:57.92,Deletion:42.08	Normal:86.92,Deletion:13.08	Normal:93.86,Deletion:6.14	2.4582e-31	1.38274e-30	Normal:96.69,LOSS:3.31	Normal:73.81,LOSS:26.19	3.11607e-14	1.16853e-13	Normal:62.7,LOSS:37.3	Normal:92.65,LOSS:7.35	1.51367e-17	1.48069e-16	Normal:89.66,LOSS:10.34	Normal:68.73,LOSS:31.27	Normal:57.28,LOSS:42.72	Normal:86.29,LOSS:13.71	Normal:93.27,LOSS:6.73	1.5225e-15	9.78752e-15	Normal:83.33,LOSS:16.67	Normal:57.09,LOSS:42.91	Normal:91.87,LOSS:8.13	Normal:80.65,LOSS:19.35	2.3266e-14	1.57046e-13	8	2.453(0.888-6.773)	0.083	2.214(0.711-6.899)	0.17	8	2.365(0.734-7.622)	0.149	2.355(0.698-7.94)	0.167	215	0.916(0.691-1.214)	0.541	1.066(0.799-1.423)	0.663	192
15q11.2	DeletionPeak68_15q11.2	DeletionPeak	1.5199e-22	chr15:21877201-21951299	NF1P2	Normal:93.02,Deletion:6.98	Normal:62.93,Deletion:37.07	Normal:57.92,Deletion:42.08	Normal:86.15,Deletion:13.85	Normal:85.09,Deletion:14.91	2.50639e-26	1.09149e-25	Normal:95.04,LOSS:4.96	Normal:70.04,LOSS:29.96	3.06044e-15	1.42469e-14	Normal:60.52,LOSS:39.48	Normal:86.53,LOSS:13.47	9.35731e-13	5.05295e-12	Normal:85.06,LOSS:14.94	Normal:62.89,LOSS:37.11	Normal:56.81,LOSS:43.19	Normal:85.48,LOSS:14.52	Normal:85.58,LOSS:14.42	2.64827e-12	1.43007e-11	Normal:77.78,LOSS:22.22	Normal:56.74,LOSS:43.26	Normal:82.93,LOSS:17.07	Normal:77.42,LOSS:22.58	9.60235e-09	4.80118e-08	12	1.363(0.495-3.752)	0.548	1.495(0.519-4.302)	0.456	12	1.169(0.365-3.746)	0.793	1.204(0.362-4.002)	0.762	246	0.917(0.701-1.2)	0.53	1.044(0.792-1.376)	0.759	220
15q22.31	DeletionPeak69_15q22.31	DeletionPeak	2.5221e-14	chr15:64868001-64963026	ANKDD1A	Normal:96.68,Deletion:3.32	Normal:68.71,Deletion:31.29	Normal:61.09,Deletion:38.91	Normal:89.23,Deletion:10.77	Normal:85.96,Deletion:14.04	1.72861e-27	8.64303e-27	Normal:97.52,LOSS:2.48	Normal:74.18,LOSS:25.82	5.56902e-15	2.50606e-14	Normal:66.07,LOSS:33.93	Normal:87.76,LOSS:12.24	5.81525e-10	2.53245e-09	Normal:90.8,LOSS:9.2	Normal:69.07,LOSS:30.93	Normal:60.09,LOSS:39.91	Normal:88.71,LOSS:11.29	Normal:85.58,LOSS:14.42	4.26193e-12	2.13097e-11	Normal:88.89,LOSS:11.11	Normal:62.77,LOSS:37.23	Normal:83.74,LOSS:16.26	Normal:81.05,LOSS:18.95	3.07567e-07	1.1222e-06	6	2.548(0.798-8.137)	0.114	1.512(0.419-5.458)	0.528	5	3.23(0.775-13.455)	0.107	3.837(0.864-17.03)	0.077	212	0.916(0.691-1.215)	0.544	1(0.746-1.341)	0.998	193
15q23	DeletionPeak70_15q23	DeletionPeak	4.1864e-16	chr15:71166701-71691699	THSD4-AS2:THSD4-AS1	Normal:97.01,Deletion:2.99	Normal:70.41,Deletion:29.59	Normal:61.99,Deletion:38.01	Normal:90.77,Deletion:9.23	Normal:86.84,Deletion:13.16	2.2843e-27	1.10136e-26	Normal:97.52,LOSS:2.48	Normal:75.52,LOSS:24.48	6.18962e-14	2.19894e-13	Normal:67.86,LOSS:32.14	Normal:88.57,LOSS:11.43	1.71098e-09	6.79359e-09	Normal:91.95,LOSS:8.05	Normal:70.79,LOSS:29.21	Normal:61.03,LOSS:38.97	Normal:90.32,LOSS:9.68	Normal:86.54,LOSS:13.46	1.19589e-12	6.72688e-12	Normal:88.89,LOSS:11.11	Normal:64.18,LOSS:35.82	Normal:84.55,LOSS:15.45	Normal:83.06,LOSS:16.94	1.5988e-07	6.74495e-07	6	2.548(0.798-8.137)	0.114	1.512(0.419-5.458)	0.528	5	3.23(0.775-13.455)	0.107	3.837(0.864-17.03)	0.077	201	0.928(0.697-1.236)	0.609	1.003(0.745-1.35)	0.986	182
15q24.3	DeletionPeak71_15q24.3	DeletionPeak	1.3142e-10	chr15:76586601-76931699	MIR3713	Normal:97.01,Deletion:2.99	Normal:70.07,Deletion:29.93	Normal:62.9,Deletion:37.1	Normal:90.77,Deletion:9.23	Normal:85.96,Deletion:14.04	1.67085e-26	7.7003e-26	Normal:97.52,LOSS:2.48	Normal:75.52,LOSS:24.48	6.18962e-14	2.19894e-13	Normal:67.86,LOSS:32.14	Normal:88.57,LOSS:11.43	1.71098e-09	6.79359e-09	Normal:91.95,LOSS:8.05	Normal:70.45,LOSS:29.55	Normal:61.97,LOSS:38.03	Normal:90.32,LOSS:9.68	Normal:85.58,LOSS:14.42	6.948e-12	3.34993e-11	Normal:94.44,LOSS:5.56	Normal:64.54,LOSS:35.46	Normal:83.74,LOSS:16.26	Normal:82.66,LOSS:17.34	2.8498e-07	1.08699e-06	6	2.548(0.798-8.137)	0.114	1.512(0.419-5.458)	0.528	5	3.23(0.775-13.455)	0.107	3.837(0.864-17.03)	0.077	201	0.902(0.676-1.204)	0.484	0.995(0.737-1.343)	0.972	184
15q26.3	DeletionPeak72_15q26.3	DeletionPeak	5.9785e-16	chr15:100544710-100569299	PRKXP1:LOC102723335	Normal:97.01,Deletion:2.99	Normal:70.41,Deletion:29.59	Normal:66.06,Deletion:33.94	Normal:90.77,Deletion:9.23	Normal:88.6,Deletion:11.4	1.29209e-24	5.45099e-24	Normal:97.11,LOSS:2.89	Normal:76.98,LOSS:23.02	2.52937e-12	8.32842e-12	Normal:69.44,LOSS:30.56	Normal:89.8,LOSS:10.2	1.57966e-09	6.66419e-09	Normal:93.1,LOSS:6.9	Normal:70.79,LOSS:29.21	Normal:65.26,LOSS:34.74	Normal:90.32,LOSS:9.68	Normal:88.46,LOSS:11.54	2.35678e-11	1.06055e-10	Normal:100,LOSS:0	Normal:66.31,LOSS:33.69	Normal:86.18,LOSS:13.82	Normal:82.66,LOSS:17.34	2.18438e-07	8.9361e-07	7	2.015(0.632-6.428)	0.236	1.443(0.407-5.112)	0.57	6	3.972(1.217-12.961)	0.022	4.389(1.276-15.092)	0.019	189	0.947(0.707-1.267)	0.713	1.06(0.784-1.433)	0.705	173
15q26.3	DeletionPeak73_15q26.3	DeletionPeak	1.8511e-06	chr15:101960501-101991189	WASH3P:DDX11L9:MIR6859-2:MIR6859-3:MIR6859-1	Normal:95.68,Deletion:4.32	Normal:69.73,Deletion:30.27	Normal:62.44,Deletion:37.56	Normal:90.77,Deletion:9.23	Normal:90.35,Deletion:9.65	1.71118e-26	7.7003e-26	Normal:96.69,LOSS:3.31	Normal:75.64,LOSS:24.36	7.86174e-13	2.65334e-12	Normal:67.46,LOSS:32.54	Normal:89.39,LOSS:10.61	1.7582e-10	8.47705e-10	Normal:90.8,LOSS:9.2	Normal:70.1,LOSS:29.9	Normal:61.5,LOSS:38.5	Normal:90.32,LOSS:9.68	Normal:89.42,LOSS:10.58	4.33044e-13	2.54178e-12	Normal:94.44,LOSS:5.56	Normal:64.18,LOSS:35.82	Normal:86.18,LOSS:13.82	Normal:81.45,LOSS:18.55	1.07634e-07	4.68729e-07	8	2.511(0.911-6.921)	0.075	2.656(0.914-7.717)	0.073	8	3.724(1.331-10.416)	0.012	2.804(0.972-8.095)	0.057	200	0.823(0.613-1.106)	0.196	0.925(0.683-1.251)	0.611	181
16p13.3	DeletionPeak74_16p13.3	DeletionPeak	4.3502e-159	chr16:5632562-7709860	RBFOX1	Normal:75.08,Deletion:24.92	Normal:84.69,Deletion:15.31	Normal:82.81,Deletion:17.19	Normal:83.08,Deletion:16.92	Normal:85.96,Deletion:14.04	0.0160222	0.0200277	Normal:78.1,LOSS:21.9	Normal:82.58,LOSS:17.42	0.137241	0.162068	Normal:82.94,LOSS:17.06	Normal:80.41,LOSS:19.59	0.456029	0.603568	Normal:70.11,LOSS:29.89	Normal:85.22,LOSS:14.78	Normal:82.63,LOSS:17.37	Normal:82.26,LOSS:17.74	Normal:85.58,LOSS:14.42	0.0219725	0.037548	Normal:77.78,LOSS:22.22	Normal:83.69,LOSS:16.31	Normal:85.37,LOSS:14.63	Normal:83.87,LOSS:16.13	0.872071	0.878579	53	0.933(0.508-1.716)	0.825	0.766(0.406-1.447)	0.412	51	0.892(0.46-1.73)	0.735	0.685(0.347-1.352)	0.276	143	1.293(0.959-1.745)	0.092	1.417(1.046-1.921)	0.024	128
16q23.1	DeletionPeak75_16q23.1	DeletionPeak	2.6762e-21	chr16:78099393-79593850	WWOX	Normal:88.04,Deletion:11.96	Normal:95.24,Deletion:4.76	Normal:90.95,Deletion:9.05	Normal:94.62,Deletion:5.38	Normal:92.98,Deletion:7.02	0.0154938	0.0195482	Normal:88.02,LOSS:11.98	Normal:93.06,LOSS:6.94	0.016707	0.021687	Normal:93.25,LOSS:6.75	Normal:91.43,LOSS:8.57	0.45371	0.603568	Normal:87.36,LOSS:12.64	Normal:95.53,LOSS:4.47	Normal:91.55,LOSS:8.45	Normal:94.35,LOSS:5.65	Normal:92.31,LOSS:7.69	0.0818217	0.118773	Normal:83.33,LOSS:16.67	Normal:92.55,LOSS:7.45	Normal:89.43,LOSS:10.57	Normal:94.76,LOSS:5.24	0.12684	0.182164	29	0.753(0.325-1.745)	0.508	0.704(0.297-1.666)	0.424	28	0.557(0.201-1.543)	0.26	0.498(0.178-1.399)	0.186	57	1.138(0.721-1.796)	0.578	1.196(0.746-1.918)	0.458	49
17p13.3	DeletionPeak76_17p13.3	DeletionPeak	7.4462e-24	chr17:1003401-1225899	ABR:MIR3183	Normal:89.37,Deletion:10.63	Normal:52.04,Deletion:47.96	Normal:33.94,Deletion:66.06	Normal:66.92,Deletion:33.08	Normal:82.46,Deletion:17.54	1.69146e-43	1.63105e-42	Normal:98.35,LOSS:1.65	Normal:53.96,LOSS:46.04	3.03035e-36	3.40914e-35	Normal:43.06,LOSS:56.94	Normal:74.69,LOSS:25.31	7.29879e-16	4.4788e-15	Normal:64.37,LOSS:35.63	Normal:52.23,LOSS:47.77	Normal:31.92,LOSS:68.08	Normal:65.32,LOSS:34.68	Normal:80.77,LOSS:19.23	5.75142e-17	5.17627e-16	Normal:44.44,LOSS:55.56	Normal:34.4,LOSS:65.6	Normal:78.05,LOSS:21.95	Normal:65.32,LOSS:34.68	1.79235e-18	2.41968e-17											378	1.262(0.991-1.608)	0.06	1.452(1.131-1.864)	0.003	332
17p13.3	DeletionPeak77_17p13.3	DeletionPeak	2.5311e-96	chr17:187217-333589	LOC100506388	Normal:89.37,Deletion:10.63	Normal:52.04,Deletion:47.96	Normal:33.94,Deletion:66.06	Normal:66.92,Deletion:33.08	Normal:82.46,Deletion:17.54	1.69146e-43	1.63105e-42	Normal:98.35,LOSS:1.65	Normal:53.96,LOSS:46.04	3.03035e-36	3.40914e-35	Normal:43.06,LOSS:56.94	Normal:74.69,LOSS:25.31	7.29879e-16	4.4788e-15	Normal:64.37,LOSS:35.63	Normal:52.23,LOSS:47.77	Normal:31.92,LOSS:68.08	Normal:65.32,LOSS:34.68	Normal:80.77,LOSS:19.23	5.75142e-17	5.17627e-16	Normal:44.44,LOSS:55.56	Normal:34.75,LOSS:65.25	Normal:78.05,LOSS:21.95	Normal:65.32,LOSS:34.68	3.82992e-18	4.70036e-17											378	1.262(0.991-1.608)	0.06	1.452(1.132-1.864)	0.003	332
17p12	DeletionPeak78_17p12	DeletionPeak	2.1208e-05	chr17:11564053-12549999	DNAH9:MAP2K4:ZNF18:MIR744	Normal:89.04,Deletion:10.96	Normal:46.26,Deletion:53.74	Normal:30.32,Deletion:69.68	Normal:65.38,Deletion:34.62	Normal:78.95,Deletion:21.05	1.23658e-48	1.66938e-47	Normal:98.35,LOSS:1.65	Normal:50.06,LOSS:49.94	2.59098e-41	5.82972e-40	Normal:38.29,LOSS:61.71	Normal:71.43,LOSS:28.57	3.38979e-17	2.86013e-16	Normal:64.37,LOSS:35.63	Normal:46.05,LOSS:53.95	Normal:28.17,LOSS:71.83	Normal:63.71,LOSS:36.29	Normal:76.92,LOSS:23.08	2.06221e-18	2.78398e-17	Normal:38.89,LOSS:61.11	Normal:30.85,LOSS:69.15	Normal:73.98,LOSS:26.02	Normal:60.89,LOSS:39.11	9.8142e-18	1.01917e-16											410	1.185(0.93-1.511)	0.17	1.567(1.216-2.021)	0.001	365
17p12	DeletionPeak79_17p12	DeletionPeak	1.5417e-08	chr17:15435967-15565499	TVP23C:CDRT4:TVP23C-CDRT4	Normal:88.37,Deletion:11.63	Normal:46.26,Deletion:53.74	Normal:31.22,Deletion:68.78	Normal:66.15,Deletion:33.85	Normal:78.95,Deletion:21.05	1.14794e-46	1.40884e-45	Normal:97.52,LOSS:2.48	Normal:50.43,LOSS:49.57	2.09243e-39	4.03541e-38	Normal:38.89,LOSS:61.11	Normal:71.43,LOSS:28.57	1.24713e-16	9.35348e-16	Normal:63.22,LOSS:36.78	Normal:46.39,LOSS:53.61	Normal:29.11,LOSS:70.89	Normal:64.52,LOSS:35.48	Normal:76.92,LOSS:23.08	1.27117e-17	1.43007e-16	Normal:38.89,LOSS:61.11	Normal:31.56,LOSS:68.44	Normal:73.98,LOSS:26.02	Normal:60.89,LOSS:39.11	4.40265e-17	4.24541e-16	6	0.679(0.094-4.895)	0.701	0.986(0.133-7.287)	0.989	6	0.879(0.121-6.367)	0.899	0.921(0.124-6.838)	0.936	407	1.163(0.913-1.482)	0.222	1.541(1.196-1.986)	0.001	362
2p25.3	DeletionPeak8_2p25.3	DeletionPeak	0.00031093	chr2:3126001-3379699	TSSC1	Normal:98.67,Deletion:1.33	Normal:98.98,Deletion:1.02	Normal:96.38,Deletion:3.62	Normal:99.23,Deletion:0.77	Normal:98.25,Deletion:1.75	0.157477	0.171446	Normal:99.59,LOSS:0.41	Normal:97.93,LOSS:2.07	0.14081	0.162068	Normal:97.62,LOSS:2.38	Normal:97.96,LOSS:2.04	0.974658	1	Normal:95.4,LOSS:4.6	Normal:98.97,LOSS:1.03	Normal:96.24,LOSS:3.76	Normal:99.19,LOSS:0.81	Normal:99.04,LOSS:0.96	0.0646618	0.0969928	Normal:100,LOSS:0	Normal:96.81,LOSS:3.19	Normal:97.56,LOSS:2.44	Normal:99.19,LOSS:0.81	0.24746	0.309325											17	0.528(0.169-1.647)	0.271	0.743(0.237-2.331)	0.611	16
17p12	DeletionPeak80_17p12	DeletionPeak	1.9144e-19	chr17:15619701-15699599	TRIM16	Normal:88.37,Deletion:11.63	Normal:46.6,Deletion:53.4	Normal:31.22,Deletion:68.78	Normal:66.15,Deletion:33.85	Normal:78.95,Deletion:21.05	1.92104e-46	2.16117e-45	Normal:97.52,LOSS:2.48	Normal:50.55,LOSS:49.45	3.04184e-39	5.13311e-38	Normal:39.09,LOSS:60.91	Normal:71.43,LOSS:28.57	1.91332e-16	1.35947e-15	Normal:63.22,LOSS:36.78	Normal:46.74,LOSS:53.26	Normal:29.11,LOSS:70.89	Normal:64.52,LOSS:35.48	Normal:76.92,LOSS:23.08	1.47268e-17	1.52932e-16	Normal:38.89,LOSS:61.11	Normal:31.91,LOSS:68.09	Normal:73.98,LOSS:26.02	Normal:60.89,LOSS:39.11	9.20074e-17	8.28066e-16	6	0.679(0.094-4.895)	0.701	0.986(0.133-7.287)	0.989	6	0.879(0.121-6.367)	0.899	0.921(0.124-6.838)	0.936	406	1.147(0.9-1.461)	0.268	1.516(1.176-1.953)	0.001	361
17p11.2	DeletionPeak81_17p11.2	DeletionPeak	4.6965e-39	chr17:18442801-18514499	LGALS9C	Normal:88.37,Deletion:11.63	Normal:48.64,Deletion:51.36	Normal:33.48,Deletion:66.52	Normal:66.92,Deletion:33.08	Normal:79.82,Deletion:20.18	3.4585e-43	3.11265e-42	Normal:97.11,LOSS:2.89	Normal:52.25,LOSS:47.75	2.43775e-36	3.29096e-35	Normal:40.67,LOSS:59.33	Normal:71.84,LOSS:28.16	2.27037e-15	1.33261e-14	Normal:64.37,LOSS:35.63	Normal:48.8,LOSS:51.2	Normal:31.46,LOSS:68.54	Normal:65.32,LOSS:34.68	Normal:77.88,LOSS:22.12	2.45885e-16	1.95262e-15	Normal:38.89,LOSS:61.11	Normal:32.98,LOSS:67.02	Normal:77.24,LOSS:22.76	Normal:62.1,LOSS:37.9	5.10545e-18	5.74363e-17	7	0.557(0.077-4.014)	0.561	0.921(0.124-6.828)	0.936	7	1.566(0.381-6.447)	0.534	1.632(0.377-7.062)	0.512	392	1.012(0.794-1.289)	0.926	1.297(1.009-1.668)	0.042	350
17q12	DeletionPeak82_17q12	DeletionPeak	0.0012895	chr17:36439501-36486699	TBC1D3H:TBC1D3G:LOC101060389	Normal:97.34,Deletion:2.66	Normal:91.84,Deletion:8.16	Normal:86.43,Deletion:13.57	Normal:91.54,Deletion:8.46	Normal:92.98,Deletion:7.02	0.000208263	0.000312395	Normal:99.59,LOSS:0.41	Normal:90.26,LOSS:9.74	3.00795e-06	5.14017e-06	Normal:89.68,LOSS:10.32	Normal:91.43,LOSS:8.57	0.532241	0.665302	Normal:91.95,LOSS:8.05	Normal:91.75,LOSS:8.25	Normal:85.92,LOSS:14.08	Normal:91.13,LOSS:8.87	Normal:92.31,LOSS:7.69	0.186073	0.240231	Normal:94.44,LOSS:5.56	Normal:89.72,LOSS:10.28	Normal:94.31,LOSS:5.69	Normal:91.94,LOSS:8.06	0.446384	0.515058											80	1.464(1.012-2.12)	0.043	1.817(1.243-2.655)	0.002	69
17q21.2	DeletionPeak83_17q21.2	DeletionPeak	1.107e-13	chr17:41256324-41301899	KRTAP9-7:KRTAP9-6	Normal:96.01,Deletion:3.99	Normal:91.16,Deletion:8.84	Normal:86.43,Deletion:13.57	Normal:87.69,Deletion:12.31	Normal:91.23,Deletion:8.77	0.00207896	0.00280659	Normal:100,LOSS:0	Normal:88.55,LOSS:11.45	7.26873e-08	1.58271e-07	Normal:88.69,LOSS:11.31	Normal:88.57,LOSS:11.43	1	1	Normal:86.21,LOSS:13.79	Normal:91.07,LOSS:8.93	Normal:85.92,LOSS:14.08	Normal:87.1,LOSS:12.9	Normal:90.38,LOSS:9.62	0.36208	0.40734	Normal:88.89,LOSS:11.11	Normal:89.01,LOSS:10.99	Normal:91.06,LOSS:8.94	Normal:89.11,LOSS:10.89	0.93414	0.93414											94	1.485(1.053-2.095)	0.024	1.558(1.099-2.21)	0.013	79
17q21.31	DeletionPeak84_17q21.31	DeletionPeak	5.9095e-05	chr17:45490708-45620399	ARL17A:LRRC37A4P:LOC644172	Normal:96.68,Deletion:3.32	Normal:91.84,Deletion:8.16	Normal:86.88,Deletion:13.12	Normal:88.46,Deletion:11.54	Normal:92.98,Deletion:7.02	0.00080912	0.00113782	Normal:99.59,LOSS:0.41	Normal:89.65,LOSS:10.35	1.23837e-06	2.14334e-06	Normal:89.48,LOSS:10.52	Normal:89.8,LOSS:10.2	0.997148	1	Normal:89.66,LOSS:10.34	Normal:91.75,LOSS:8.25	Normal:86.38,LOSS:13.62	Normal:87.9,LOSS:12.1	Normal:92.31,LOSS:7.69	0.28524	0.329123	Normal:88.89,LOSS:11.11	Normal:89.72,LOSS:10.28	Normal:94.31,LOSS:5.69	Normal:91.13,LOSS:8.87	0.507647	0.566383											85	1.614(1.135-2.295)	0.008	2.005(1.401-2.869)	0	74
17q21.31	DeletionPeak85_17q21.31	DeletionPeak	2.1326e-07	chr17:46423001-46579899	ARL17A:LRRC37A2:ARL17B	Normal:97.01,Deletion:2.99	Normal:91.5,Deletion:8.5	Normal:85.52,Deletion:14.48	Normal:88.46,Deletion:11.54	Normal:92.11,Deletion:7.89	9.91958e-05	0.000155714	Normal:99.59,LOSS:0.41	Normal:89.16,LOSS:10.84	6.05639e-07	1.10488e-06	Normal:88.89,LOSS:11.11	Normal:89.39,LOSS:10.61	0.935899	1	Normal:90.8,LOSS:9.2	Normal:91.41,LOSS:8.59	Normal:84.98,LOSS:15.02	Normal:87.9,LOSS:12.1	Normal:91.35,LOSS:8.65	0.1761	0.231804	Normal:88.89,LOSS:11.11	Normal:88.65,LOSS:11.35	Normal:93.5,LOSS:6.5	Normal:91.13,LOSS:8.87	0.464215	0.531094											89	1.67(1.189-2.348)	0.003	2.014(1.426-2.845)	0	76
17q25.3	DeletionPeak86_17q25.3	DeletionPeak	2.5771e-16	chr17:83095170-83257441	RPL23AP87	Normal:94.35,Deletion:5.65	Normal:87.76,Deletion:12.24	Normal:81.45,Deletion:18.55	Normal:85.38,Deletion:14.62	Normal:89.47,Deletion:10.53	0.000213412	0.0003166	Normal:99.17,LOSS:0.83	Normal:85.02,LOSS:14.98	3.7659e-09	9.24357e-09	Normal:83.73,LOSS:16.27	Normal:86.53,LOSS:13.47	0.373793	0.514918	Normal:82.76,LOSS:17.24	Normal:87.63,LOSS:12.37	Normal:80.75,LOSS:19.25	Normal:84.68,LOSS:15.32	Normal:88.46,LOSS:11.54	0.205411	0.256764	Normal:77.78,LOSS:22.22	Normal:82.62,LOSS:17.38	Normal:91.87,LOSS:8.13	Normal:87.9,LOSS:12.1	0.045963	0.0785443											123	1.729(1.284-2.328)	0	1.678(1.235-2.279)	0.001	102
18p11.21	DeletionPeak88_18p11.21	DeletionPeak	0.025214	chr18:14543601-14946282	ANKRD30B:MIR3156-2	Normal:94.02,Deletion:5.98	Normal:39.8,Deletion:60.2	Normal:31.67,Deletion:68.33	Normal:72.31,Deletion:27.69	Normal:84.21,Deletion:15.79	1.05732e-65	2.03911e-64	Normal:97.52,LOSS:2.48	Normal:52.01,LOSS:47.99	2.48223e-37	3.72335e-36	Normal:35.32,LOSS:64.68	Normal:80.82,LOSS:19.18	3.83659e-31	1.03588e-29	Normal:79.31,LOSS:20.69	Normal:39.86,LOSS:60.14	Normal:30.52,LOSS:69.48	Normal:70.97,LOSS:29.03	Normal:83.65,LOSS:16.35	9.76192e-30	4.39286e-28	Normal:66.67,LOSS:33.33	Normal:29.08,LOSS:70.92	Normal:82.11,LOSS:17.89	Normal:61.29,LOSS:38.71	1.43359e-24	4.83836e-23	6	2.461(0.77-7.861)	0.129	1.499(0.406-5.529)	0.543	5	2.993(0.719-12.465)	0.132	3.582(0.759-16.917)	0.107	394	0.951(0.746-1.212)	0.684	1.119(0.872-1.435)	0.378	347
18q12.3	DeletionPeak89_18q12.3	DeletionPeak	1.4867e-12	chr18:42186501-42743260	LINC00907	Normal:87.04,Deletion:12.96	Normal:29.93,Deletion:70.07	Normal:19,Deletion:81	Normal:63.08,Deletion:36.92	Normal:71.05,Deletion:28.95	4.44155e-69	3.32018e-67	Normal:95.04,LOSS:4.96	Normal:39.95,LOSS:60.05	6.44275e-51	2.89924e-49	Normal:24.4,LOSS:75.6	Normal:68.57,LOSS:31.43	6.98177e-31	1.5709e-29	Normal:62.07,LOSS:37.93	Normal:29.9,LOSS:70.1	Normal:17.37,LOSS:82.63	Normal:61.29,LOSS:38.71	Normal:69.23,LOSS:30.77	1.89734e-28	4.26901e-27	Normal:44.44,LOSS:55.56	Normal:19.15,LOSS:80.85	Normal:65.85,LOSS:34.15	Normal:50,LOSS:50	1.13731e-20	1.91922e-19	12	0.612(0.15-2.503)	0.495	0.447(0.104-1.916)	0.278	11	0.917(0.223-3.772)	0.905	0.973(0.233-4.06)	0.97	493	1.009(0.788-1.292)	0.94	1.198(0.928-1.545)	0.165	433
2p21	DeletionPeak9_2p21	DeletionPeak	0.0044855	chr2:43838801-43886299	ABCG8	Normal:98.01,Deletion:1.99	Normal:97.28,Deletion:2.72	Normal:94.12,Deletion:5.88	Normal:98.46,Deletion:1.54	Normal:97.37,Deletion:2.63	0.0782532	0.0902922	Normal:98.35,LOSS:1.65	Normal:96.59,LOSS:3.41	0.233184	0.2508	Normal:96.23,LOSS:3.77	Normal:97.55,LOSS:2.45	0.466989	0.611836	Normal:94.25,LOSS:5.75	Normal:97.25,LOSS:2.75	Normal:95.31,LOSS:4.69	Normal:98.39,LOSS:1.61	Normal:97.12,LOSS:2.88	0.381089	0.421697	Normal:94.44,LOSS:5.56	Normal:96.1,LOSS:3.9	Normal:96.75,LOSS:3.25	Normal:97.58,LOSS:2.42	0.749147	0.760412											28	0.903(0.447-1.826)	0.777	1.163(0.572-2.366)	0.677	26
18q21.1	DeletionPeak90_18q21.1	DeletionPeak	1.4752e-63	chr18:46968901-47025299	TCEB3C:TCEB3CL	Normal:87.04,Deletion:12.96	Normal:30.95,Deletion:69.05	Normal:19,Deletion:81	Normal:63.08,Deletion:36.92	Normal:73.68,Deletion:26.32	4.91879e-69	3.32018e-67	Normal:95.45,LOSS:4.55	Normal:40.56,LOSS:59.44	1.25317e-50	4.22946e-49	Normal:24.4,LOSS:75.6	Normal:69.8,LOSS:30.2	2.01538e-32	6.80192e-31	Normal:60.92,LOSS:39.08	Normal:30.93,LOSS:69.07	Normal:17.37,LOSS:82.63	Normal:61.29,LOSS:38.71	Normal:72.12,LOSS:27.88	4.91658e-29	1.58282e-27	Normal:44.44,LOSS:55.56	Normal:18.79,LOSS:81.21	Normal:67.48,LOSS:32.52	Normal:50.4,LOSS:49.6	3.90185e-22	8.77916e-21	11	0.682(0.167-2.787)	0.594	0.472(0.11-2.033)	0.314	10	1.075(0.261-4.427)	0.92	1.088(0.258-4.587)	0.909	488	1.006(0.787-1.288)	0.959	1.247(0.967-1.606)	0.088	430
18q21.1	DeletionPeak91_18q21.1	DeletionPeak	7.6978e-48	chr18:49822601-50126599	MIR4320	Normal:86.05,Deletion:13.95	Normal:29.93,Deletion:70.07	Normal:18.55,Deletion:81.45	Normal:61.54,Deletion:38.46	Normal:70.18,Deletion:29.82	4.11523e-67	1.38889e-65	Normal:95.04,LOSS:4.96	Normal:39.1,LOSS:60.9	2.12299e-52	1.43302e-50	Normal:24.21,LOSS:75.79	Normal:65.31,LOSS:34.69	3.04239e-27	4.56359e-26	Normal:57.47,LOSS:42.53	Normal:29.9,LOSS:70.1	Normal:17.37,LOSS:82.63	Normal:59.68,LOSS:40.32	Normal:68.27,LOSS:31.73	6.46716e-26	1.09133e-24	Normal:38.89,LOSS:61.11	Normal:18.09,LOSS:81.91	Normal:65.04,LOSS:34.96	Normal:48.79,LOSS:51.21	6.13583e-21	1.18334e-19	12	0.985(0.309-3.142)	0.98	0.717(0.213-2.417)	0.592	11	1.516(0.471-4.879)	0.485	1.528(0.463-5.036)	0.486	500	1.085(0.845-1.392)	0.522	1.35(1.043-1.748)	0.023	441
18q21.2	DeletionPeak92_18q21.2	DeletionPeak	3.0874e-56	chr18:50988101-51174599	SMAD4	Normal:85.05,Deletion:14.95	Normal:28.57,Deletion:71.43	Normal:17.19,Deletion:82.81	Normal:57.69,Deletion:42.31	Normal:67.54,Deletion:32.46	9.55694e-67	2.15031e-65	Normal:94.63,LOSS:5.37	Normal:37.03,LOSS:62.97	2.19408e-55	2.96201e-53	Normal:22.82,LOSS:77.18	Normal:62.04,LOSS:37.96	1.74185e-25	2.3515e-24	Normal:55.17,LOSS:44.83	Normal:28.52,LOSS:71.48	Normal:15.96,LOSS:84.04	Normal:55.65,LOSS:44.35	Normal:65.38,LOSS:34.62	3.23399e-24	4.85098e-23	Normal:38.89,LOSS:61.11	Normal:17.38,LOSS:82.62	Normal:61.79,LOSS:38.21	Normal:45.56,LOSS:54.44	8.49212e-19	1.27382e-17	13	1.231(0.447-3.389)	0.688	0.882(0.302-2.577)	0.819	12	1.858(0.668-5.171)	0.235	1.677(0.58-4.844)	0.34	517	1.075(0.836-1.383)	0.573	1.257(0.97-1.629)	0.083	454
18q23	DeletionPeak93_18q23	DeletionPeak	1.076e-18	chr18:67899601-80373285	CYB5A:GALR1:MBP:NFATC1:ZNF236:CTDP1:SOCS6:ZNF516:TSHZ1:CD226:TXNL4A:ADNP2:RTTN:KCNG2:SALL3:TIMM21:TMX3:ZNF407:CNDP2:CCDC102B:RBFA:PQLC1:NETO1:PARD6G:CNDP1:FAM69C:CBLN2:FBXO15:GTSCR1:DOK6:LOC284241:ZADH2:SMIM21:LINC00908:LOC339298:ATP9B:LOC400655:LINC00909:C18orf65:LINC00683:LOC400661:HSBP1L1:C18orf63:PARD6G-AS1:LOC100131655:LINC01541:LOC100505797:LOC100505817:LOC100505853:RBFADN:MIR548AV:LOC10106…	Normal:86.71,Deletion:13.29	Normal:29.59,Deletion:70.41	Normal:19,Deletion:81	Normal:60,Deletion:40	Normal:71.93,Deletion:28.07	1.71547e-68	7.71963e-67	Normal:94.21,LOSS:5.79	Normal:39.59,LOSS:60.41	4.71051e-50	1.27184e-48	Normal:23.81,LOSS:76.19	Normal:67.76,LOSS:32.24	8.90986e-31	1.71833e-29	Normal:59.77,LOSS:40.23	Normal:29.55,LOSS:70.45	Normal:17.84,LOSS:82.16	Normal:58.87,LOSS:41.13	Normal:71.15,LOSS:28.85	1.47884e-27	2.85205e-26	Normal:44.44,LOSS:55.56	Normal:18.44,LOSS:81.56	Normal:68.29,LOSS:31.71	Normal:48.79,LOSS:51.21	1.98511e-22	5.35981e-21	14	0.809(0.254-2.58)	0.72	0.662(0.198-2.211)	0.502	13	1.147(0.357-3.68)	0.818	1.217(0.372-3.981)	0.746	496	1.056(0.824-1.354)	0.667	1.235(0.956-1.595)	0.105	433
19p13.3	DeletionPeak94_19p13.3	DeletionPeak	0.014529	chr19:110701-4969170	AES:AMH:ATP5D:AZU1:HCN2:BSG:CDC34:CIRBP:CNN2:CSNK1G2:DAPK3:CFD:ARID3A:EEF2:EFNA2:ELANE:GAMT:GNA11:GNA15:GNG7:MKNK2:GPX4:GZMM:MATK:GADD45B:NFIC:OAZ1:PALM:POLR2E:POLRMT:MAP2K2:PRTN3:PTBP1:RPS15:SGTA:SH3GL1:STK11:TBXA2R:TCF3:THOP1:TLE2:MADCAM1:SF3A2:PLPP2:S1PR4:AP3D1:APBA3:MED16:CHAF1A:EBI3:PLIN3:FSTL3:APC2:ABCA7:HMG20B:SEMA6B:UQCR11:SBNO2:ZFR2:PIP5K1C:ARHGAP45:SHC2:TIMM13:DAZAP1:SNORD37:RNU6-1:FGF2…	Normal:96.68,Deletion:3.32	Normal:89.8,Deletion:10.2	Normal:89.14,Deletion:10.86	Normal:89.23,Deletion:10.77	Normal:94.74,Deletion:5.26	0.00303362	0.00405484	Normal:100,LOSS:0	Normal:89.77,LOSS:10.23	4.43064e-07	8.30746e-07	Normal:89.09,LOSS:10.91	Normal:88.57,LOSS:11.43	0.930707	1	Normal:88.51,LOSS:11.49	Normal:89.69,LOSS:10.31	Normal:88.73,LOSS:11.27	Normal:88.71,LOSS:11.29	Normal:94.23,LOSS:5.77	0.591601	0.619118	Normal:77.78,LOSS:22.22	Normal:90.78,LOSS:9.22	Normal:95.12,LOSS:4.88	Normal:89.11,LOSS:10.89	0.0690762	0.108434											84	1.428(0.996-2.048)	0.053	1.62(1.119-2.344)	0.011	70
19p13.2	DeletionPeak95_19p13.2	DeletionPeak	0.00054306	chr19:12551515-12610999	ZNF490	Normal:96.01,Deletion:3.99	Normal:93.54,Deletion:6.46	Normal:93.67,Deletion:6.33	Normal:93.85,Deletion:6.15	Normal:94.74,Deletion:5.26	0.693209	0.698383	Normal:99.59,LOSS:0.41	Normal:92.94,LOSS:7.06	0.000137941	0.000211614	Normal:93.06,LOSS:6.94	Normal:91.43,LOSS:8.57	0.51815	0.653741	Normal:87.36,LOSS:12.64	Normal:93.47,LOSS:6.53	Normal:93.43,LOSS:6.57	Normal:93.55,LOSS:6.45	Normal:94.23,LOSS:5.77	0.324451	0.371193	Normal:83.33,LOSS:16.67	Normal:93.97,LOSS:6.03	Normal:94.31,LOSS:5.69	Normal:93.55,LOSS:6.45	0.34316	0.40997											58	1.158(0.734-1.827)	0.529	1.391(0.869-2.228)	0.169	48
19q13.33	DeletionPeak96_19q13.33	DeletionPeak	3.0662e-05	chr19:50103401-50139199	SNAR-A3:SNAR-A5:SNAR-A7:SNAR-A11:SNAR-A4:SNAR-A6:SNAR-A8:SNAR-A10:SNAR-B1:SNAR-A14	Normal:96.35,Deletion:3.65	Normal:96.26,Deletion:3.74	Normal:93.67,Deletion:6.33	Normal:94.62,Deletion:5.38	Normal:93.86,Deletion:6.14	0.507611	0.531221	Normal:95.45,LOSS:4.55	Normal:95.25,LOSS:4.75	1	1	Normal:94.84,LOSS:5.16	Normal:95.1,LOSS:4.9	1	1	Normal:97.7,LOSS:2.3	Normal:96.22,LOSS:3.78	Normal:93.43,LOSS:6.57	Normal:94.35,LOSS:5.65	Normal:95.19,LOSS:4.81	0.472384	0.506125	Normal:100,LOSS:0	Normal:94.33,LOSS:5.67	Normal:95.93,LOSS:4.07	Normal:95.16,LOSS:4.84	0.689171	0.710214	11	1.732(0.629-4.767)	0.288	1.73(0.617-4.851)	0.297	10	1.53(0.477-4.904)	0.474	1.351(0.412-4.422)	0.619	39	1.052(0.602-1.837)	0.859	1.066(0.608-1.87)	0.824	32
20p13	DeletionPeak97_20p13	DeletionPeak	5.145e-39	chr20:1557634-1629183	SIRPB1	Normal:98.67,Deletion:1.33	Normal:78.57,Deletion:21.43	Normal:75.11,Deletion:24.89	Normal:90.77,Deletion:9.23	Normal:90.35,Deletion:9.65	1.02341e-16	3.6358e-16	Normal:99.17,LOSS:0.83	Normal:82.58,LOSS:17.42	7.9137e-11	2.3225e-10	Normal:76.59,LOSS:23.41	Normal:93.06,LOSS:6.94	6.60821e-08	2.54888e-07	Normal:95.4,LOSS:4.6	Normal:78.35,LOSS:21.65	Normal:75.12,LOSS:24.88	Normal:90.32,LOSS:9.68	Normal:89.42,LOSS:10.58	4.24343e-06	1.50754e-05	Normal:94.44,LOSS:5.56	Normal:73.05,LOSS:26.95	Normal:91.06,LOSS:8.94	Normal:86.29,LOSS:13.71	6.19086e-06	2.08942e-05											143	0.698(0.491-0.993)	0.045	0.754(0.523-1.087)	0.131	127
20p12.1	DeletionPeak98_20p12.1	DeletionPeak	1.0793e-154	chr20:14884201-14930093	MACROD2-AS1	Normal:75.75,Deletion:24.25	Normal:71.77,Deletion:28.23	Normal:57.47,Deletion:42.53	Normal:75.38,Deletion:24.62	Normal:83.33,Deletion:16.67	1.25312e-06	2.22595e-06	Normal:75.62,LOSS:24.38	Normal:70.52,LOSS:29.48	0.14286	0.162068	Normal:64.29,LOSS:35.71	Normal:81.63,LOSS:18.37	1.80972e-06	6.60304e-06	Normal:77.01,LOSS:22.99	Normal:71.82,LOSS:28.18	Normal:57.28,LOSS:42.72	Normal:75,LOSS:25	Normal:82.69,LOSS:17.31	9.70188e-06	3.19452e-05	Normal:77.78,LOSS:22.22	Normal:62.41,LOSS:37.59	Normal:77.24,LOSS:22.76	Normal:75,LOSS:25	0.00251009	0.00529472	59	2.006(1.209-3.329)	0.007	1.69(1.001-2.853)	0.05	56	1.676(0.951-2.952)	0.074	1.405(0.781-2.526)	0.256	242	0.847(0.645-1.113)	0.233	0.871(0.66-1.15)	0.331	211
20p12.1	DeletionPeak99_20p12.1	DeletionPeak	1.0793e-154	chr20:1-64444167	hsa-mir-941-3:hsa-mir-1259:ADA:ADRA1D:JAG1:AHCY:ASIP:ATP5E:AVP:BCL2L1:BFSP1:BMP2:BMP7:BPI:ENTPD6:CD40:CDC25B:CDH4:CEBPB:CENPB:CHGB:CHRNA4:COL9A3:CSE1L:CSNK2A1:CST1:CST2:CST3:CST4:CST5:CSTF1:CTSZ:CYP24A1:DNMT3B:E2F1:EDN3:EEF1A2:EPB41L1:EYA2:FKBP1A:FOXS1:GGT7:GHRH:GNAS:GNRH2:NPBWR2:GSS:HCK:FOXA2:HNF4A:ID1:IDH3B:INSM1:EIF6:ITPA:KCNB1:KCNG1:KCNQ2:KCNS1:LAMA5:LBP:MC3R:MMP9:MYBL2:MYT1:NFATC2:NKX2-2:NNA…	Normal:75.75,Deletion:24.25	Normal:71.77,Deletion:28.23	Normal:57.47,Deletion:42.53	Normal:75.38,Deletion:24.62	Normal:83.33,Deletion:16.67	1.25312e-06	2.22595e-06	Normal:75.62,LOSS:24.38	Normal:70.52,LOSS:29.48	0.14286	0.162068	Normal:64.29,LOSS:35.71	Normal:81.63,LOSS:18.37	1.80972e-06	6.60304e-06	Normal:77.01,LOSS:22.99	Normal:71.82,LOSS:28.18	Normal:57.28,LOSS:42.72	Normal:75,LOSS:25	Normal:82.69,LOSS:17.31	9.70188e-06	3.19452e-05	Normal:77.78,LOSS:22.22	Normal:62.41,LOSS:37.59	Normal:77.24,LOSS:22.76	Normal:75,LOSS:25	0.00251009	0.00529472	59	2.006(1.209-3.329)	0.007	1.69(1.001-2.853)	0.05	56	1.676(0.951-2.952)	0.074	1.405(0.781-2.526)	0.256	242	0.847(0.645-1.113)	0.233	0.871(0.66-1.15)	0.331	211
[truncated: 114 more columns]
