# Supplementary material for: Prognostic genome and transcriptome signatures in colorectal cancers
Source: Nature. 2024 Aug 7;633(8028):137–46. doi: 10.1038/s41586-024-07769-3 (PMC11374687; doi:10.1038/s41586-024-07769-3)
Supplement: Supplementary file 3 — Supplementary Tables 1–4, 7–16 and 18–30. [file 41586_2024_7769_MOESM3_ESM.zip › Supplementary_Table_23.xlsx]

## Sheet: Sheet1
Supplementary Table 23. Survival analyses of structural variants by hypermutation status and CMS, iCMS and CRPS subtype.
Tumour Subtype	Gene	Structural variant class		Univariable			Multivariable			Events	Survival Type
				HR	P		HR	P
Hypermutated (HM)	ACVR2A	deletion		5.827(0.8-42.446)	0.082		11.786(1.429-97.175)	0.022		1	OS
	ACVR2A	deletion		8.22(1.115-60.579)	0.039		14.714(1.738-124.55)	0.014		1	RFS
	AMER1	deletion		0(0-Inf)	0.996		0(0-Inf)	0.996		1	OS
	AMER1	deletion		0(0-Inf)	0.996		0(0-Inf)	0.996		1	RFS
	APC	deletion		0(0-Inf)	0.996		0(0-Inf)	0.996		1	OS
	APC	deletion		0(0-Inf)	0.996		0(0-Inf)	0.996		1	RFS
	ARHGAP5	deletion		2.876(0.399-20.754)	0.295		2.831(0.372-21.558)	0.315		2	OS
	ARHGAP5	deletion		2.863(0.395-20.733)	0.298		2.582(0.338-19.697)	0.36		2	RFS
	ARHGAP5	inversion		0(0-Inf)	0.996		0(0-Inf)	0.996		1	OS
	ARHGAP5	inversion		0(0-Inf)	0.996		0(0-Inf)	0.997		1	RFS
	ARID1A	deletion		0(0-Inf)	0.996		0(0-Inf)	0.996		1	OS
	ARID1A	deletion		0(0-Inf)	0.996		0(0-Inf)	0.997		1	RFS
	AXIN2	translocation		0(0-Inf)	0.997		0(0-Inf)	0.996		1	OS
	AXIN2	translocation		0(0-Inf)	0.996		0(0-Inf)	0.996		1	RFS
	B2M	deletion		0.606(0.084-4.372)	0.62		0.633(0.085-4.687)	0.654		6	OS
	B2M	deletion		2.618(0.816-8.397)	0.106		2.711(0.799-9.192)	0.109		6	RFS
	BMPR2	deletion		0(0-Inf)	0.995		0(0-Inf)	0.996		2	OS
	BMPR2	deletion		2.735(0.378-19.806)	0.319		3.364(0.453-24.995)	0.236		2	RFS
	BRAF	inversion		0(0-Inf)	0.996		0(0-Inf)	0.996		1	OS
	BRAF	inversion		0(0-Inf)	0.996		0(0-Inf)	0.997		1	RFS
	BRCA2	deletion		29.622(3.705-236.839)	0.001		81.921(8.701-771.247)	0		1	OS
	BRCA2	deletion		24.719(3.132-195.108)	0.002		51.859(5.504-488.642)	0.001		1	RFS
	CASP8	translocation		0(0-Inf)	0.996		0(0-Inf)	0.996		1	OS
	CASP8	translocation		0(0-Inf)	0.997		0(0-Inf)	0.997		1	RFS
	CD58	inversion		0(0-Inf)	0.996		0(0-Inf)	0.996		1	OS
	CD58	inversion		3.774(0.521-27.349)	0.189		2.003(0.262-15.324)	0.504		1	RFS
	CDH1	deletion		0(0-Inf)	0.995		0(0-Inf)	0.996		2	OS
	CDH1	deletion		0(0-Inf)	0.997		0(0-Inf)	0.995		2	RFS
	CDKN2A	deletion		0(0-Inf)	0.996		0(0-Inf)	0.996		1	OS
	CDKN2A	deletion		0(0-Inf)	0.997		0(0-Inf)	0.997		1	RFS
	CDKN2A	tandem-duplication		4.28(0.591-30.986)	0.15		2.002(0.212-18.932)	0.545		1	OS
	CDKN2A	tandem-duplication		0(0-Inf)	0.996		0(0-Inf)	0.996		1	RFS
	CEP170	deletion		0(0-Inf)	0.996		0(0-Inf)	0.996		1	OS
	CEP170	deletion		0(0-Inf)	0.996		0(0-Inf)	0.997		1	RFS
	CTNNB1	deletion		0(0-Inf)	0.996		0(0-Inf)	0.995		3	OS
	CTNNB1	deletion		0(0-Inf)	0.996		0(0-Inf)	0.996		3	RFS
	CTNNB1	tandem-duplication		0(0-Inf)	0.996		0(0-Inf)	0.996		1	OS
	CTNNB1	tandem-duplication		0(0-Inf)	0.996		0(0-Inf)	0.996		1	RFS
	CTNND1	deletion		0(0-Inf)	0.995		0(0-Inf)	0.996		2	OS
	CTNND1	deletion		6.242(1.514-25.73)	0.011		3.238(0.742-14.14)	0.118		2	RFS
	CYP7B1	tandem-duplication		0(0-Inf)	0.996		0(0-Inf)	0.996		1	OS
	CYP7B1	tandem-duplication		0(0-Inf)	0.996		0(0-Inf)	0.997		1	RFS
	CYP7B1	translocation		0(0-Inf)	0.996		0(0-Inf)	0.996		1	OS
	CYP7B1	translocation		0(0-Inf)	0.996		0(0-Inf)	0.996		1	RFS
	DUSP16	translocation		0(0-Inf)	0.996		0(0-Inf)	0.996		1	OS
	DUSP16	translocation		0(0-Inf)	0.996		0(0-Inf)	0.997		1	RFS
	FBXW7	deletion		9.533(1.29-70.466)	0.027		2.432(0.29-20.407)	0.413		1	OS
	FBXW7	deletion		NA(NA-NA)	NA		NA(NA-NA)	NA		1	RFS
	FOXP2	deletion		0(0-Inf)	0.996		0(0-Inf)	0.996		1	OS
	FOXP2	deletion		0(0-Inf)	0.996		0(0-Inf)	0.997		1	RFS
	FOXP2	tandem-duplication		0(0-Inf)	0.996		0(0-Inf)	0.996		1	OS
	FOXP2	tandem-duplication		0(0-Inf)	0.996		0(0-Inf)	0.997		1	RFS
	FOXP2	translocation		0(0-Inf)	0.996		0(0-Inf)	0.996		1	OS
	FOXP2	translocation		0(0-Inf)	0.996		0(0-Inf)	0.997		1	RFS
	GNAS	deletion		0(0-Inf)	0.996		0(0-Inf)	0.996		1	OS
	GNAS	deletion		0(0-Inf)	0.996		0(0-Inf)	0.997		1	RFS
	HFM1	deletion		0(0-Inf)	0.996		0(0-Inf)	0.996		1	OS
	HFM1	deletion		0(0-Inf)	0.996		0(0-Inf)	0.997		1	RFS
	KLF5	inversion		0(0-Inf)	0.996		0(0-Inf)	0.996		1	OS
	KLF5	inversion		0(0-Inf)	0.996		0(0-Inf)	0.997		1	RFS
	KLF5	translocation		0(0-Inf)	0.996		0(0-Inf)	0.996		1	OS
	KLF5	translocation		0(0-Inf)	0.996		0(0-Inf)	0.997		1	RFS
	MAP2K4	deletion		29.372(3.674-234.84)	0.001		89.049(9.332-849.731)	0		1	OS
	MAP2K4	deletion		24.496(3.103-193.353)	0.002		55.58(5.783-534.207)	0.001		1	RFS
	MAP2K4	inversion		0(0-Inf)	0.996		0(0-Inf)	0.996		1	OS
	MAP2K4	inversion		0(0-Inf)	0.997		0(0-Inf)	0.997		1	RFS
	MAP2K4	translocation		17.88(2.339-136.679)	0.005		15.315(1.699-138.096)	0.015		1	OS
	MAP2K4	translocation		11.334(1.517-84.67)	0.018		6.434(0.713-58.08)	0.097		1	RFS
	MAP2K7	deletion		0(0-Inf)	0.996		0(0-Inf)	0.996		1	OS
	MAP2K7	deletion		0(0-Inf)	0.996		0(0-Inf)	0.997		1	RFS
	MRE11	deletion		0(0-Inf)	0.996		0(0-Inf)	0.996		1	OS
	MRE11	deletion		0(0-Inf)	0.996		0(0-Inf)	0.997		1	RFS
	MSH2	deletion		5.29(0.728-38.444)	0.1		7.018(0.615-80.148)	0.117		1	OS
	MSH2	deletion		7.049(0.961-51.696)	0.055		4.228(0.362-49.427)	0.25		1	RFS
	MSH3	deletion		0(0-Inf)	0.996		0(0-Inf)	0.996		1	OS
	MSH3	deletion		0(0-Inf)	0.996		0(0-Inf)	0.997		1	RFS
	NBN	deletion		11.542(1.549-86.007)	0.017		7.059(0.887-56.182)	0.065		1	OS
	NBN	deletion		10.301(1.386-76.583)	0.023		4.351(0.551-34.347)	0.163		1	RFS
	NEIL3	translocation		0(0-Inf)	0.996		0(0-Inf)	0.996		1	OS
	NEIL3	translocation		0(0-Inf)	0.996		0(0-Inf)	0.996		1	RFS
	PIGR	deletion		0.753(0.104-5.433)	0.779		0.648(0.087-4.81)	0.671		5	OS
	PIGR	deletion		1.927(0.469-7.914)	0.363		1.79(0.413-7.749)	0.436		5	RFS
	PIK3R1	deletion		7.198(0.983-52.728)	0.052		0.537(0.062-4.665)	0.573		1	OS
	PIK3R1	deletion		NA(NA-NA)	NA		NA(NA-NA)	NA		1	RFS
	PIK3R1	inversion		0(0-Inf)	0.996		0(0-Inf)	0.996		1	OS
	PIK3R1	inversion		6.518(0.891-47.703)	0.065		11.07(0.774-158.307)	0.077		1	RFS
	PIK3R1	tandem-duplication		0(0-Inf)	0.996		0(0-Inf)	0.996		1	OS
	PIK3R1	tandem-duplication		11.387(1.524-85.063)	0.018		24.95(2.39-260.429)	0.007		1	RFS
	POLE	deletion		0(0-Inf)	0.997		0(0-Inf)	0.996		1	OS
	POLE	deletion		0(0-Inf)	0.996		0(0-Inf)	0.996		1	RFS
	POLE	tandem-duplication		6.76(0.925-49.428)	0.06		7.637(0.979-59.59)	0.052		1	OS
	POLE	tandem-duplication		6.529(0.892-47.785)	0.065		5.803(0.747-45.089)	0.093		1	RFS
	PPP4R1	deletion		0(0-Inf)	0.997		0(0-Inf)	0.996		1	OS
	PPP4R1	deletion		0(0-Inf)	0.996		0(0-Inf)	0.996		1	RFS
	PPP4R3A	tandem-duplication		0(0-Inf)	0.996		0(0-Inf)	0.996		1	OS
	PPP4R3A	tandem-duplication		0(0-Inf)	0.996		0(0-Inf)	0.997		1	RFS
	PTEN	deletion		0(0-Inf)	0.996		0(0-Inf)	0.996		1	OS
	PTEN	deletion		0(0-Inf)	0.996		0(0-Inf)	0.997		1	RFS
	RAD51B	deletion		0(0-Inf)	0.996		0(0-Inf)	0.996		1	OS
	RAD51B	deletion		4.757(0.654-34.595)	0.123		3.991(0.517-30.829)	0.185		1	RFS
	RAD51B	tandem-duplication		16.566(2.178-125.981)	0.007		12.637(1.426-112.005)	0.023		1	OS
	RAD51B	tandem-duplication		10.742(1.442-80.042)	0.021		5.276(0.598-46.533)	0.134		1	RFS
	RAD51B	translocation		10.355(1.396-76.826)	0.022		6.238(0.787-49.472)	0.083		1	OS
	RAD51B	translocation		9.718(1.31-72.101)	0.026		4.002(0.508-31.547)	0.188		1	RFS
	RAD52	deletion		59.498(6.65-532.328)	0		212.377(17.566-2567.623)	0		1	OS
	RAD52	deletion		44.698(5.222-382.591)	0.001		143.49(11.737-1754.23)	0		1	RFS
	RAD52	translocation		0(0-Inf)	0.996		0(0-Inf)	0.996		1	OS
	RAD52	translocation		0(0-Inf)	0.997		0(0-Inf)	0.997		1	RFS
	RAD54L2	deletion		0(0-Inf)	0.996		0(0-Inf)	0.996		1	OS
	RAD54L2	deletion		0(0-Inf)	0.996		0(0-Inf)	0.997		1	RFS
	RNF43	deletion		2.427(0.336-17.517)	0.379		3.277(0.433-24.78)	0.25		2	OS
	RNF43	deletion		2.42(0.334-17.517)	0.381		2.632(0.348-19.885)	0.348		2	RFS
	RUNX1	deletion		0(0-Inf)	0.996		0(0-Inf)	0.996		1	OS
	RUNX1	deletion		0(0-Inf)	0.996		0(0-Inf)	0.997		1	RFS
	RUNX1	translocation		23.496(3.008-183.548)	0.003		37.893(3.995-359.427)	0.002		1	OS
	RUNX1	translocation		15.637(2.056-118.918)	0.008		21.534(2.253-205.819)	0.008		1	RFS
	SLC12A2	deletion		0(0-Inf)	0.995		0(0-Inf)	0.996		2	OS
	SLC12A2	deletion		0(0-Inf)	0.997		0(0-Inf)	0.995		2	RFS
	SMAD4	translocation		0(0-Inf)	0.996		0(0-Inf)	0.996		1	OS
	SMAD4	translocation		6.336(0.866-46.326)	0.069		8.792(0.649-119.042)	0.102		1	RFS
	TCF12	deletion		0(0-Inf)	0.996		0(0-Inf)	0.996		1	OS
	TCF12	deletion		0(0-Inf)	0.996		0(0-Inf)	0.997		1	RFS
	TCF12	tandem-duplication		1.812(0.251-13.068)	0.556		1.2(0.162-8.91)	0.858		2	OS
	TCF12	tandem-duplication		1.869(0.258-13.517)	0.536		1.067(0.143-7.935)	0.949		2	RFS
	TCF7L2	deletion		1.812(0.251-13.068)	0.556		2.448(0.323-18.549)	0.386		2	OS
	TCF7L2	deletion		5.74(1.388-23.73)	0.016		4.527(1.028-19.934)	0.046		2	RFS
	TCF7L2	tandem-duplication		0(0-Inf)	0.996		0(0-Inf)	0.996		1	OS
	TCF7L2	tandem-duplication		0(0-Inf)	0.996		0(0-Inf)	0.997		1	RFS
	TGFBR2	deletion		5.827(0.8-42.446)	0.082		11.786(1.429-97.175)	0.022		1	OS
	TGFBR2	deletion		8.22(1.115-60.579)	0.039		14.714(1.738-124.55)	0.014		1	RFS
	TP53	translocation		4.502(0.621-32.618)	0.136		5.638(0.642-49.513)	0.119		1	OS
	TP53	translocation		4.856(0.668-35.314)	0.118		6.117(0.667-56.068)	0.109		1	RFS
	TRPS1	translocation		0(0-Inf)	0.996		0(0-Inf)	0.995		3	OS
	TRPS1	translocation		0(0-Inf)	0.996		0(0-Inf)	0.996		3	RFS
	TYRO3	deletion		1.574(0.385-6.436)	0.528		1.802(0.42-7.739)	0.428		5	OS
	TYRO3	deletion		1.774(0.432-7.286)	0.426		1.784(0.414-7.677)	0.437		5	RFS
	WRN	deletion		18.034(2.359-137.855)	0.005		11.097(0.907-135.771)	0.06		1	OS
	WRN	deletion		12.104(1.616-90.67)	0.015		12.527(0.672-233.653)	0.09		1	RFS
	ZNRF3	deletion		0(0-Inf)	0.995		0(0-Inf)	0.996		2	OS
	ZNRF3	deletion		0(0-Inf)	0.995		0(0-Inf)	0.996		2	RFS
	ZNRF3	inversion		0(0-Inf)	0.996		0(0-Inf)	0.996		1	OS
	ZNRF3	inversion		0(0-Inf)	0.996		0(0-Inf)	0.997		1	RFS
Non-hypermutated (nHM)	ACVR1B	deletion		0(0-Inf)	0.99		0(0-Inf)	0.989		1	OS
	ACVR1B	deletion		NA(NA-NA)	NA		NA(NA-NA)	NA		1	RFS
	ACVR2A	deletion		0.563(0.14-2.263)	0.418		0.515(0.126-2.097)	0.354		11	OS
	ACVR2A	deletion		0.7(0.174-2.818)	0.616		0.804(0.199-3.253)	0.76		11	RFS
	ACVR2A	inversion		0(0-Inf)	0.99		0(0-Inf)	0.99		1	OS
	ACVR2A	inversion		0(0-Inf)	0.993		0(0-Inf)	0.991		1	RFS
	ACVR2A	tandem-duplication		0(0-Inf)	0.99		0(0-Inf)	0.99		1	OS
	ACVR2A	tandem-duplication		0(0-Inf)	0.993		0(0-Inf)	0.991		1	RFS
	ACVR2A	translocation		0(0-Inf)	0.991		0(0-Inf)	0.991		2	OS
	ACVR2A	translocation		0(0-Inf)	0.991		0(0-Inf)	0.992		2	RFS
	AMER1	deletion		7.43(1.037-53.253)	0.046		31.81(4.242-238.549)	0.001		1	OS
	AMER1	deletion		6.061(0.846-43.416)	0.073		15.96(2.136-119.245)	0.007		1	RFS
	AMER1	translocation		3.315(0.465-23.641)	0.232		3.845(0.506-29.202)	0.193		1	OS
	AMER1	translocation		2.947(0.413-21.032)	0.281		3.293(0.432-25.13)	0.25		1	RFS
	ANKRD40	deletion		3.37(0.473-24.04)	0.225		2.824(0.387-20.634)	0.306		1	OS
	ANKRD40	deletion		2.974(0.417-21.225)	0.277		2.461(0.335-18.055)	0.376		1	RFS
	ANKRD40	inversion		0(0-Inf)	0.99		0(0-Inf)	0.99		1	OS
	ANKRD40	inversion		0(0-Inf)	0.994		0(0-Inf)	0.991		1	RFS
	APC	deletion		1.115(0.357-3.48)	0.851		0.726(0.225-2.344)	0.593		9	OS
	APC	deletion		0.444(0.062-3.163)	0.417		0.325(0.045-2.353)	0.266		9	RFS
	APC	inversion		1.235(0.307-4.965)	0.766		1.179(0.289-4.809)	0.819		5	OS
	APC	inversion		1.277(0.317-5.139)	0.731		1.043(0.255-4.262)	0.953		5	RFS
	APC	tandem-duplication		0(0-Inf)	0.991		0(0-Inf)	0.99		2	OS
	APC	tandem-duplication		0(0-Inf)	0.991		0(0-Inf)	0.991		2	RFS
	APC	translocation		0.576(0.081-4.103)	0.582		0.547(0.075-3.974)	0.551		5	OS
	APC	translocation		1.151(0.286-4.632)	0.843		0.837(0.202-3.467)	0.807		5	RFS
	ARHGAP5	deletion		0(0-Inf)	0.989		0(0-Inf)	0.992		3	OS
	ARHGAP5	deletion		3.402(0.845-13.703)	0.085		2.937(0.714-12.08)	0.135		3	RFS
	ARHGAP5	inversion		0(0-Inf)	0.99		0(0-Inf)	0.99		1	OS
	ARHGAP5	inversion		9.519(1.323-68.5)	0.025		9.19(1.248-67.657)	0.029		1	RFS
	ARID1A	deletion		0(0-Inf)	0.99		0(0-Inf)	0.994		1	OS
	ARID1A	deletion		0(0-Inf)	0.992		0(0-Inf)	0.993		1	RFS
	ARID1A	inversion		0(0-Inf)	0.991		0(0-Inf)	0.991		2	OS
	ARID1A	inversion		0(0-Inf)	0.991		0(0-Inf)	0.991		2	RFS
	ARID1A	tandem-duplication		0(0-Inf)	0.99		0(0-Inf)	0.994		1	OS
	ARID1A	tandem-duplication		5.62(0.785-40.238)	0.086		6.564(0.88-48.972)	0.066		1	RFS
	ARID1A	translocation		1.048(0.147-7.471)	0.962		1.052(0.145-7.632)	0.96		3	OS
	ARID1A	translocation		0.965(0.135-6.885)	0.972		0.783(0.108-5.693)	0.809		3	RFS
	ARID1B	deletion		0.737(0.103-5.253)	0.761		1.06(0.147-7.659)	0.954		4	OS
	ARID1B	deletion		0.778(0.109-5.545)	0.802		0.876(0.121-6.33)	0.895		4	RFS
	ARID1B	inversion		1.281(0.319-5.152)	0.727		1.565(0.383-6.4)	0.533		5	OS
	ARID1B	inversion		1.641(0.408-6.611)	0.486		1.646(0.403-6.722)	0.487		5	RFS
	ARID1B	tandem-duplication		0(0-Inf)	0.989		0(0-Inf)	0.993		3	OS
	ARID1B	tandem-duplication		0(0-Inf)	0.992		0(0-Inf)	0.993		3	RFS
	ARID1B	translocation		0(0-Inf)	0.991		0(0-Inf)	0.992		1	OS
	ARID1B	translocation		0(0-Inf)	0.993		0(0-Inf)	0.994		1	RFS
	ARID2	deletion		0.556(0.078-3.962)	0.558		1.182(0.163-8.556)	0.869		5	OS
	ARID2	deletion		0.565(0.079-4.028)	0.569		0.747(0.103-5.433)	0.773		5	RFS
	ARID2	inversion		1.55(0.217-11.046)	0.662		3.106(0.429-22.481)	0.262		2	OS
	ARID2	inversion		5.58(1.385-22.47)	0.016		8.642(2.05-36.433)	0.003		2	RFS
	ARID2	tandem-duplication		0(0-Inf)	0.99		0(0-Inf)	0.991		1	OS
	ARID2	tandem-duplication		2.819(0.395-20.114)	0.301		4.234(0.574-31.236)	0.157		1	RFS
	ASXL1	inversion		1.478(0.207-10.536)	0.696		1.806(0.249-13.105)	0.559		2	OS
	ASXL1	inversion		1.358(0.19-9.689)	0.76		0.963(0.133-6.975)	0.97		2	RFS
	ASXL1	tandem-duplication		2.078(0.292-14.815)	0.465		2.253(0.31-16.362)	0.422		2	OS
	ASXL1	tandem-duplication		1.808(0.253-12.893)	0.555		1.186(0.164-8.592)	0.866		2	RFS
	ASXL1	translocation		0(0-Inf)	0.991		0(0-Inf)	0.991		2	OS
	ASXL1	translocation		0(0-Inf)	0.991		0(0-Inf)	0.991		2	RFS
	ATM	deletion		0.782(0.11-5.571)	0.806		0.421(0.057-3.092)	0.395		4	OS
	ATM	deletion		1.045(0.147-7.453)	0.965		1.294(0.179-9.364)	0.799		4	RFS
	ATM	inversion		0(0-Inf)	0.99		0(0-Inf)	0.991		1	OS
	ATM	inversion		0(0-Inf)	0.994		0(0-Inf)	0.991		1	RFS
	ATM	tandem-duplication		0(0-Inf)	0.99		0(0-Inf)	0.99		1	OS
	ATM	tandem-duplication		0(0-Inf)	0.994		0(0-Inf)	0.991		1	RFS
	ATM	translocation		0(0-Inf)	0.99		0(0-Inf)	0.99		1	OS
	ATM	translocation		0(0-Inf)	0.994		0(0-Inf)	0.99		1	RFS
	AXIN2	deletion		1.066(0.15-7.596)	0.949		0.227(0.031-1.654)	0.144		3	OS
	AXIN2	deletion		1.591(0.223-11.344)	0.643		1.311(0.182-9.429)	0.788		3	RFS
	AXIN2	tandem-duplication		0.649(0.091-4.622)	0.666		1.227(0.171-8.819)	0.839		5	OS
	AXIN2	tandem-duplication		0(0-Inf)	0.992		0(0-Inf)	0.993		5	RFS
	AXIN2	translocation		2.355(0.586-9.473)	0.228		1.628(0.398-6.66)	0.498		3	OS
	AXIN2	translocation		1.394(0.195-9.94)	0.741		1.262(0.173-9.207)	0.818		3	RFS
	B2M	deletion		0.402(0.1-1.615)	0.199		0.616(0.152-2.495)	0.497		14	OS
	B2M	deletion		0(0-Inf)	0.991		0(0-Inf)	0.992		14	RFS
	B2M	tandem-duplication		0(0-Inf)	0.99		0(0-Inf)	0.994		1	OS
	B2M	tandem-duplication		0(0-Inf)	0.991		0(0-Inf)	0.992		1	RFS
	B2M	translocation		0(0-Inf)	0.99		0(0-Inf)	0.994		1	OS
	B2M	translocation		0(0-Inf)	0.993		0(0-Inf)	0.991		1	RFS
	BAX	deletion		0(0-Inf)	0.99		0(0-Inf)	0.991		1	OS
	BAX	deletion		0(0-Inf)	0.994		0(0-Inf)	0.991		1	RFS
	BCL9	deletion		0(0-Inf)	0.991		0(0-Inf)	0.991		2	OS
	BCL9	deletion		0(0-Inf)	0.991		0(0-Inf)	0.992		2	RFS
	BCL9	inversion		0(0-Inf)	0.99		0(0-Inf)	0.994		1	OS
	BCL9	inversion		0(0-Inf)	0.993		0(0-Inf)	0.991		1	RFS
	BCL9	translocation		0(0-Inf)	0.99		0(0-Inf)	0.994		1	OS
	BCL9	translocation		0(0-Inf)	0.993		0(0-Inf)	0.991		1	RFS
	BCL9L	deletion		3.471(0.487-24.76)	0.214		4.944(0.677-36.086)	0.115		1	OS
	BCL9L	deletion		3.024(0.424-21.583)	0.27		2.781(0.381-20.314)	0.313		1	RFS
	BCL9L	inversion		3.471(0.487-24.76)	0.214		4.944(0.677-36.086)	0.115		1	OS
	BCL9L	inversion		3.024(0.424-21.583)	0.27		2.781(0.381-20.314)	0.313		1	RFS
	BCL9L	tandem-duplication		3.471(0.487-24.76)	0.214		4.944(0.677-36.086)	0.115		1	OS
	BCL9L	tandem-duplication		3.024(0.424-21.583)	0.27		2.781(0.381-20.314)	0.313		1	RFS
	BCOR	deletion		4.36(1.082-17.569)	0.038		1.819(0.447-7.397)	0.403		2	OS
	BCOR	deletion		3.457(0.484-24.683)	0.216		1.583(0.217-11.532)	0.65		2	RFS
	BCOR	inversion		0(0-Inf)	0.99		0(0-Inf)	0.991		1	OS
	BCOR	inversion		0(0-Inf)	0.994		0(0-Inf)	0.991		1	RFS
	BLM	inversion		5.635(0.788-40.303)	0.085		7.418(1.016-54.165)	0.048		1	OS
	BLM	inversion		13.854(1.914-100.287)	0.009		12.265(1.663-90.455)	0.014		1	RFS
	BLM	tandem-duplication		0(0-Inf)	0.99		0(0-Inf)	0.991		1	OS
	BLM	tandem-duplication		0(0-Inf)	0.994		0(0-Inf)	0.991		1	RFS
	BMPR2	deletion		0.295(0.041-2.105)	0.224		0.221(0.031-1.59)	0.134		9	OS
	BMPR2	deletion		1.268(0.406-3.965)	0.683		1.254(0.399-3.948)	0.698		9	RFS
	BMPR2	inversion		1.488(0.209-10.606)	0.692		3.708(0.506-27.176)	0.197		2	OS
	BMPR2	inversion		0(0-Inf)	0.992		0(0-Inf)	0.992		2	RFS
	BMPR2	tandem-duplication		0(0-Inf)	0.99		0(0-Inf)	0.991		1	OS
	BMPR2	tandem-duplication		0(0-Inf)	0.994		0(0-Inf)	0.991		1	RFS
	BRAF	inversion		0(0-Inf)	0.99		0(0-Inf)	0.99		1	OS
	BRAF	inversion		0(0-Inf)	0.994		0(0-Inf)	0.99		1	RFS
	BRAF	translocation		0(0-Inf)	0.989		0(0-Inf)	0.991		3	OS
	BRAF	translocation		0(0-Inf)	0.991		0(0-Inf)	0.991		3	RFS
	BRCA1	deletion		1.119(0.157-7.975)	0.911		0.876(0.12-6.373)	0.896		3	OS
	BRCA1	deletion		0(0-Inf)	0.991		0(0-Inf)	0.992		3	RFS
	BRCA1	translocation		4.143(0.58-29.575)	0.156		11.809(1.593-87.569)	0.016		1	OS
	BRCA1	translocation		0(0-Inf)	0.993		0(0-Inf)	0.994		1	RFS
	CASP8	deletion		0(0-Inf)	0.991		0(0-Inf)	0.992		2	OS
	CASP8	deletion		0(0-Inf)	0.991		0(0-Inf)	0.992		2	RFS
	CASP8	inversion		0(0-Inf)	0.991		0(0-Inf)	0.992		1	OS
	CASP8	inversion		0(0-Inf)	0.994		0(0-Inf)	0.994		1	RFS
	CASP8	translocation		0(0-Inf)	0.991		0(0-Inf)	0.992		1	OS
	CASP8	translocation		0(0-Inf)	0.994		0(0-Inf)	0.994		1	RFS
	CD58	deletion		1.55(0.386-6.233)	0.537		1.014(0.248-4.157)	0.984		4	OS
	CD58	deletion		2.503(0.801-7.824)	0.115		1.57(0.492-5.005)	0.446		4	RFS
	CD58	inversion		0(0-Inf)	0.99		0(0-Inf)	0.991		1	OS
	CD58	inversion		0(0-Inf)	0.994		0(0-Inf)	0.991		1	RFS
	CD58	translocation		0(0-Inf)	0.99		0(0-Inf)	0.99		1	OS
	CD58	translocation		0(0-Inf)	0.994		0(0-Inf)	0.991		1	RFS
	CDH1	deletion		0.914(0.293-2.852)	0.877		0.792(0.252-2.486)	0.689		10	OS
	CDH1	deletion		0.383(0.054-2.732)	0.338		0.313(0.044-2.245)	0.248		10	RFS
	CDH1	tandem-duplication		0(0-Inf)	0.991		0(0-Inf)	0.993		2	OS
	CDH1	tandem-duplication		0(0-Inf)	0.992		0(0-Inf)	0.992		2	RFS
	CDKN1B	inversion		0(0-Inf)	0.99		0(0-Inf)	0.99		1	OS
	CDKN1B	inversion		0(0-Inf)	0.994		0(0-Inf)	0.99		1	RFS
	CDKN2A	deletion		2.763(0.388-19.693)	0.31		3.244(0.446-23.579)	0.245		1	OS
	CDKN2A	deletion		0(0-Inf)	0.994		0(0-Inf)	0.991		1	RFS
	CDKN2A	tandem-duplication		0(0-Inf)	0.99		0(0-Inf)	0.99		1	OS
	CDKN2A	tandem-duplication		0(0-Inf)	0.994		0(0-Inf)	0.99		1	RFS
	CDKN2A	translocation		0(0-Inf)	0.991		0(0-Inf)	0.99		1	OS
	CDKN2A	translocation		0(0-Inf)	0.993		0(0-Inf)	0.993		1	RFS
	CEP170	deletion		1.171(0.164-8.344)	0.875		2.033(0.281-14.717)	0.482		3	OS
	CEP170	deletion		3.13(0.777-12.606)	0.108		4.207(1.019-17.361)	0.047		3	RFS
	CEP170	translocation		0(0-Inf)	0.99		0(0-Inf)	0.99		1	OS
	CEP170	translocation		0(0-Inf)	0.992		0(0-Inf)	0.992		1	RFS
	CSF3	inversion		0(0-Inf)	0.99		0(0-Inf)	0.994		1	OS
	CSF3	inversion		0(0-Inf)	0.994		0(0-Inf)	0.991		1	RFS
	CSF3	tandem-duplication		0(0-Inf)	0.991		0(0-Inf)	0.991		2	OS
	CSF3	tandem-duplication		0(0-Inf)	0.991		0(0-Inf)	0.991		2	RFS
	CTNNB1	deletion		0.425(0.06-3.025)	0.393		0.516(0.072-3.722)	0.512		7	OS
	CTNNB1	deletion		0.495(0.069-3.534)	0.484		0.453(0.063-3.268)	0.432		7	RFS
	CTNND1	deletion		1.66(0.233-11.831)	0.613		0.552(0.076-4.028)	0.558		2	OS
	CTNND1	deletion		0(0-Inf)	0.994		0(0-Inf)	0.991		2	RFS
	CTNND1	inversion		6.83(0.954-48.917)	0.056		12.696(1.723-93.537)	0.013		1	OS
	CTNND1	inversion		4.861(0.68-34.765)	0.115		6.879(0.936-50.562)	0.058		1	RFS
	CTNND1	tandem-duplication		0(0-Inf)	0.991		0(0-Inf)	0.991		2	OS
	CTNND1	tandem-duplication		0(0-Inf)	0.991		0(0-Inf)	0.991		2	RFS
	CYP7B1	deletion		1.145(0.161-8.157)	0.893		1.367(0.19-9.846)	0.756		3	OS
	CYP7B1	deletion		3.116(0.774-12.548)	0.11		2.721(0.668-11.08)	0.162		3	RFS
	CYP7B1	inversion		1.137(0.159-8.1)	0.898		0.899(0.124-6.52)	0.916		3	OS
	CYP7B1	inversion		1.102(0.155-7.863)	0.923		0.725(0.099-5.284)	0.751		3	RFS
	CYP7B1	tandem-duplication		1.043(0.146-7.432)	0.967		0.685(0.095-4.939)	0.707		3	OS
	CYP7B1	tandem-duplication		1.085(0.152-7.741)	0.935		0.593(0.082-4.289)	0.605		3	RFS
	CYP7B1	translocation		1.538(0.216-10.962)	0.667		1.333(0.184-9.668)	0.776		2	OS
	CYP7B1	translocation		1.73(0.242-12.353)	0.585		1.271(0.175-9.254)	0.813		2	RFS
	DMC1	deletion		0(0-Inf)	0.99		0(0-Inf)	0.989		1	OS
	DMC1	deletion		0(0-Inf)	0.993		0(0-Inf)	0.993		1	RFS
	DMC1	inversion		0(0-Inf)	0.99		0(0-Inf)	0.99		1	OS
	DMC1	inversion		0(0-Inf)	0.994		0(0-Inf)	0.991		1	RFS
	DUSP16	deletion		0(0-Inf)	0.991		0(0-Inf)	0.991		2	OS
	DUSP16	deletion		0(0-Inf)	0.992		0(0-Inf)	0.992		2	RFS
	DUSP16	inversion		0.964(0.135-6.868)	0.971		1.891(0.263-13.609)	0.527		3	OS
	DUSP16	inversion		1.259(0.176-8.978)	0.818		2.174(0.297-15.902)	0.444		3	RFS
	ELF3	deletion		0(0-Inf)	0.991		0(0-Inf)	0.99		2	OS
	ELF3	deletion		0(0-Inf)	0.991		0(0-Inf)	0.992		2	RFS
	ELF3	translocation		3.871(0.542-27.625)	0.177		2.029(0.279-14.762)	0.485		1	OS
	ELF3	translocation		3.451(0.483-24.641)	0.217		1.559(0.214-11.359)	0.661		1	RFS
	ERBB2	deletion		0(0-Inf)	0.991		0(0-Inf)	0.991		2	OS
	ERBB2	deletion		0(0-Inf)	0.991		0(0-Inf)	0.991		2	RFS
	ERBB2	inversion		0.452(0.063-3.224)	0.429		0.641(0.088-4.698)	0.662		6	OS
	ERBB2	inversion		0.471(0.066-3.358)	0.452		0.545(0.075-3.96)	0.549		6	RFS
	ERBB2	tandem-duplication		0(0-Inf)	0.989		0(0-Inf)	0.993		3	OS
	ERBB2	tandem-duplication		0(0-Inf)	0.993		0(0-Inf)	0.991		3	RFS
	ERBB2	translocation		0(0-Inf)	0.991		0(0-Inf)	0.991		1	OS
	ERBB2	translocation		0(0-Inf)	0.993		0(0-Inf)	0.994		1	RFS
	EXO1	translocation		2.632(0.369-18.756)	0.334		1.252(0.168-9.322)	0.826		1	OS
	EXO1	translocation		2.555(0.358-18.226)	0.349		0.827(0.111-6.14)	0.852		1	RFS
	FBXW7	deletion		1.221(0.455-3.28)	0.691		1.616(0.594-4.399)	0.347		11	OS
	FBXW7	deletion		2.05(0.911-4.615)	0.083		1.874(0.823-4.267)	0.134		11	RFS
	FBXW7	inversion		0.838(0.208-3.369)	0.804		0.658(0.163-2.663)	0.558		7	OS
	FBXW7	inversion		0.71(0.1-5.064)	0.733		0.763(0.106-5.491)	0.788		7	RFS
	FBXW7	tandem-duplication		0(0-Inf)	0.991		0(0-Inf)	0.991		2	OS
	FBXW7	tandem-duplication		2.076(0.291-14.807)	0.466		2.686(0.369-19.554)	0.329		2	RFS
	FBXW7	translocation		2.526(0.354-18.001)	0.355		0.646(0.089-4.711)	0.666		2	OS
	FBXW7	translocation		107.218(13.14-874.895)	0		52.143(6.273-433.452)	0		2	RFS
	FLCN	deletion		1.362(0.191-9.706)	0.758		1.136(0.157-8.231)	0.9		2	OS
	FLCN	deletion		3.087(0.767-12.426)	0.113		2.34(0.567-9.662)	0.24		2	RFS
	FLCN	inversion		1.362(0.191-9.706)	0.758		1.697(0.226-12.746)	0.607		2	OS
	FLCN	inversion		1.28(0.179-9.127)	0.806		1.448(0.193-10.862)	0.719		2	RFS
	FOXP2	deletion		1.614(0.517-5.039)	0.41		2.204(0.697-6.965)	0.178		7	OS
	FOXP2	deletion		0.693(0.097-4.94)	0.714		1.159(0.161-8.319)	0.883		7	RFS
	FOXP2	inversion		3.002(0.746-12.073)	0.122		0.894(0.217-3.686)	0.877		3	OS
	FOXP2	inversion		NA(NA-NA)	NA		NA(NA-NA)	NA		3	RFS
	FOXP2	tandem-duplication		53.165(7.023-402.48)	0		22.797(2.88-180.462)	0.003		1	OS
	FOXP2	tandem-duplication		29.08(3.934-214.959)	0.001		9.68(1.248-75.07)	0.03		1	RFS
	FOXP2	translocation		0.808(0.113-5.759)	0.832		0.72(0.099-5.209)	0.745		4	OS
	FOXP2	translocation		0.832(0.117-5.933)	0.854		0.658(0.091-4.763)	0.678		4	RFS
	FUS	deletion		0(0-Inf)	0.99		0(0-Inf)	0.991		1	OS
	FUS	deletion		11.166(1.548-80.535)	0.017		20.243(2.69-152.347)	0.003		1	RFS
	FUS	inversion		2.916(0.409-20.786)	0.286		2.633(0.358-19.367)	0.342		1	OS
	FUS	inversion		2.668(0.374-19.033)	0.328		2.259(0.304-16.773)	0.426		1	RFS
	GNAS	deletion		1.519(0.566-4.078)	0.407		2.177(0.804-5.893)	0.126		9	OS
	GNAS	deletion		0.845(0.21-3.401)	0.813		1.022(0.253-4.136)	0.976		9	RFS
	GNAS	inversion		0(0-Inf)	0.99		0(0-Inf)	0.994		1	OS
	GNAS	inversion		0(0-Inf)	0.994		0(0-Inf)	0.991		1	RFS
	GNAS	tandem-duplication		12.149(1.685-87.575)	0.013		4.433(0.602-32.652)	0.144		1	OS
	GNAS	tandem-duplication		NA(NA-NA)	NA		NA(NA-NA)	NA		1	RFS
	HFM1	deletion		0(0-Inf)	0.99		0(0-Inf)	0.99		1	OS
	HFM1	deletion		0(0-Inf)	0.992		0(0-Inf)	0.992		1	RFS
	HFM1	inversion		0(0-Inf)	0.99		0(0-Inf)	0.991		1	OS
	HFM1	inversion		0(0-Inf)	0.994		0(0-Inf)	0.992		1	RFS
	HFM1	translocation		1.866(0.262-13.299)	0.534		3.78(0.517-27.65)	0.19		2	OS
	HFM1	translocation		1.695(0.238-12.091)	0.599		2.537(0.347-18.552)	0.359		2	RFS
	HLA-A	deletion		0(0-Inf)	0.991		0(0-Inf)	0.991		2	OS
	HLA-A	deletion		0(0-Inf)	0.991		0(0-Inf)	0.991		2	RFS
	HLA-B	deletion		1.683(0.236-11.999)	0.603		0.913(0.126-6.627)	0.928		2	OS
	HLA-B	deletion		2.996(0.419-21.442)	0.274		1.455(0.2-10.574)	0.711		2	RFS
	KLF5	tandem-duplication		1.051(0.147-7.488)	0.961		0.772(0.106-5.612)	0.799		3	OS
	KLF5	tandem-duplication		1.455(0.204-10.378)	0.709		1.325(0.183-9.593)	0.781		3	RFS
	KLF5	translocation		2.016(0.283-14.37)	0.484		2.997(0.414-21.696)	0.277		2	OS
	KLF5	translocation		2.632(0.368-18.815)	0.335		2.35(0.323-17.096)	0.399		2	RFS
	KMT2B	deletion		0(0-Inf)	0.99		0(0-Inf)	0.991		1	OS
	KMT2B	deletion		0(0-Inf)	0.991		0(0-Inf)	0.992		1	RFS
	KMT2B	inversion		0(0-Inf)	0.99		0(0-Inf)	0.991		1	OS
	KMT2B	inversion		0(0-Inf)	0.991		0(0-Inf)	0.992		1	RFS
	KRAS	deletion		0(0-Inf)	0.99		0(0-Inf)	0.991		1	OS
	KRAS	deletion		0(0-Inf)	0.994		0(0-Inf)	0.992		1	RFS
	KRAS	inversion		1.015(0.142-7.234)	0.988		1.213(0.168-8.742)	0.848		3	OS
	KRAS	inversion		2.268(0.564-9.131)	0.249		2.669(0.656-10.868)	0.171		3	RFS
	KRAS	tandem-duplication		0(0-Inf)	0.99		0(0-Inf)	0.99		1	OS
	KRAS	tandem-duplication		3.502(0.49-25.002)	0.211		2.671(0.366-19.497)	0.333		1	RFS
	LIG1	inversion		0(0-Inf)	0.99		0(0-Inf)	0.991		1	OS
	LIG1	inversion		0(0-Inf)	0.991		0(0-Inf)	0.992		1	RFS
	LIG1	tandem-duplication		0(0-Inf)	0.99		0(0-Inf)	0.991		1	OS
	LIG1	tandem-duplication		0(0-Inf)	0.992		0(0-Inf)	0.993		1	RFS
	LIG3	inversion		3.811(0.534-27.199)	0.182		2.804(0.385-20.446)	0.309		1	OS
	LIG3	inversion		3.41(0.478-24.347)	0.221		2.597(0.356-18.954)	0.347		1	RFS
	MAP2K4	deletion		2.197(0.818-5.9)	0.118		2.09(0.767-5.694)	0.149		7	OS
	MAP2K4	deletion		2.15(0.688-6.724)	0.188		1.787(0.562-5.679)	0.325		7	RFS
	MAP2K4	inversion		1.989(0.279-14.177)	0.493		1.258(0.173-9.172)	0.821		2	OS
	MAP2K4	inversion		0(0-Inf)	0.992		0(0-Inf)	0.992		2	RFS
	MAP2K4	tandem-duplication		0(0-Inf)	0.991		0(0-Inf)	0.991		2	OS
	MAP2K4	tandem-duplication		0(0-Inf)	0.991		0(0-Inf)	0.992		2	RFS
	MAP2K7	inversion		0(0-Inf)	0.99		0(0-Inf)	0.991		1	OS
	MAP2K7	inversion		0(0-Inf)	0.994		0(0-Inf)	0.991		1	RFS
	MAP2K7	tandem-duplication		0(0-Inf)	0.99		0(0-Inf)	0.991		1	OS
	MAP2K7	tandem-duplication		0(0-Inf)	0.994		0(0-Inf)	0.991		1	RFS
	MAP2K7	translocation		0(0-Inf)	0.99		0(0-Inf)	0.991		1	OS
	MAP2K7	translocation		0(0-Inf)	0.994		0(0-Inf)	0.991		1	RFS
	MAP3K21	deletion		3.261(0.457-23.258)	0.238		4.447(0.57-34.689)	0.155		2	OS
	MAP3K21	deletion		6.812(0.95-48.858)	0.056		8.448(1.076-66.304)	0.042		2	RFS
	MAP3K21	inversion		4.145(1.03-16.675)	0.045		3.9(0.948-16.037)	0.059		2	OS
	MAP3K21	inversion		5.653(1.4-22.835)	0.015		3.817(0.927-15.725)	0.064		2	RFS
	MAP3K21	tandem-duplication		0(0-Inf)	0.99		0(0-Inf)	0.991		1	OS
	MAP3K21	tandem-duplication		0(0-Inf)	0.994		0(0-Inf)	0.991		1	RFS
	MBD4	tandem-duplication		3.491(0.489-24.901)	0.212		2.942(0.403-21.496)	0.288		1	OS
	MBD4	tandem-duplication		3.047(0.427-21.743)	0.267		2.53(0.345-18.569)	0.361		1	RFS
	MIDEAS	deletion		0(0-Inf)	0.991		0(0-Inf)	0.991		1	OS
	MIDEAS	deletion		0(0-Inf)	0.993		0(0-Inf)	0.994		1	RFS
	MIDEAS	inversion		2.802(0.393-19.971)	0.304		5.468(0.746-40.051)	0.094		1	OS
	MIDEAS	inversion		2.603(0.365-18.566)	0.34		4.021(0.548-29.504)	0.171		1	RFS
	MIDEAS	tandem-duplication		1.46(0.205-10.403)	0.706		1.986(0.276-14.308)	0.496		2	OS
	MIDEAS	tandem-duplication		1.351(0.189-9.638)	0.764		1.47(0.204-10.58)	0.702		2	RFS
	MLH1	inversion		0(0-Inf)	0.99		0(0-Inf)	0.99		1	OS
	MLH1	inversion		0(0-Inf)	0.994		0(0-Inf)	0.991		1	RFS
	MLH1	translocation		0(0-Inf)	0.99		0(0-Inf)	0.991		1	OS
	MLH1	translocation		0(0-Inf)	0.994		0(0-Inf)	0.991		1	RFS
	MSH2	deletion		0(0-Inf)	0.99		0(0-Inf)	0.991		1	OS
	MSH2	deletion		0(0-Inf)	0.994		0(0-Inf)	0.991		1	RFS
	MSH2	inversion		0(0-Inf)	0.99		0(0-Inf)	0.99		1	OS
	MSH2	inversion		0(0-Inf)	0.994		0(0-Inf)	0.991		1	RFS
	MSH3	translocation		8.922(2.212-35.984)	0.002		17.039(3.871-74.992)	0		2	OS
	MSH3	translocation		3.953(0.553-28.238)	0.171		5.63(0.733-43.241)	0.097		2	RFS
	MSH4	deletion		3.131(0.439-22.324)	0.255		1.433(0.191-10.745)	0.726		1	OS
	MSH4	deletion		8.328(1.159-59.841)	0.035		4.446(0.587-33.697)	0.149		1	RFS
	MSH4	inversion		1.414(0.198-10.078)	0.729		1.26(0.169-9.369)	0.821		2	OS
	MSH4	inversion		1.906(0.267-13.597)	0.52		2.649(0.359-19.552)	0.34		2	RFS
	MSH4	translocation		2.395(0.596-9.628)	0.219		2.345(0.558-9.844)	0.244		3	OS
	MSH4	translocation		3.356(0.833-13.52)	0.089		4.531(1.094-18.758)	0.037		3	RFS
	MSH5	deletion		0(0-Inf)	0.989		0(0-Inf)	0.992		3	OS
	MSH5	deletion		1.512(0.212-10.782)	0.68		3.19(0.434-23.425)	0.254		3	RFS
	MSH6	deletion		5.079(0.711-36.302)	0.105		1.893(0.257-13.921)	0.531		1	OS
	MSH6	deletion		NA(NA-NA)	NA		NA(NA-NA)	NA		1	RFS
	MSH6	inversion		0(0-Inf)	0.99		0(0-Inf)	0.994		1	OS
	MSH6	inversion		0(0-Inf)	0.994		0(0-Inf)	0.991		1	RFS
	MSH6	tandem-duplication		36.634(4.938-271.78)	0		35.941(4.645-278.125)	0.001		1	OS
	MSH6	tandem-duplication		NA(NA-NA)	NA		NA(NA-NA)	NA		1	RFS
	NBN	deletion		0(0-Inf)	0.99		0(0-Inf)	0.99		1	OS
	NBN	deletion		0(0-Inf)	0.992		0(0-Inf)	0.993		1	RFS
	NBN	tandem-duplication		4.579(1.136-18.453)	0.032		4.486(1.095-18.378)	0.037		2	OS
	NBN	tandem-duplication		3.854(0.956-15.538)	0.058		2.669(0.653-10.911)	0.172		2	RFS
	NBN	translocation		3.871(0.542-27.625)	0.177		4.762(0.654-34.676)	0.123		1	OS
	NBN	translocation		3.45(0.483-24.635)	0.217		2.878(0.396-20.937)	0.296		1	RFS
	NONO	inversion		5.552(0.776-39.698)	0.088		1.709(0.232-12.572)	0.599		1	OS
	NONO	inversion		4.326(0.605-30.921)	0.144		1.209(0.164-8.934)	0.852		1	RFS
	PARP3	translocation		0(0-Inf)	0.99		0(0-Inf)	0.99		1	OS
	PARP3	translocation		0(0-Inf)	0.994		0(0-Inf)	0.991		1	RFS
	PARP4	deletion		0(0-Inf)	0.991		0(0-Inf)	0.992		2	OS
	PARP4	deletion		0(0-Inf)	0.992		0(0-Inf)	0.993		2	RFS
	PARP4	inversion		0(0-Inf)	0.99		0(0-Inf)	0.991		1	OS
	PARP4	inversion		0(0-Inf)	0.994		0(0-Inf)	0.992		1	RFS
	PARP4	tandem-duplication		5.398(0.755-38.591)	0.093		3.836(0.512-28.75)	0.191		1	OS
	PARP4	tandem-duplication		8.328(1.159-59.842)	0.035		3.333(0.442-25.124)	0.243		1	RFS
	PARP4	translocation		0(0-Inf)	0.991		0(0-Inf)	0.992		1	OS
	PARP4	translocation		0(0-Inf)	0.993		0(0-Inf)	0.994		1	RFS
	PIGR	deletion		0.983(0.366-2.639)	0.973		1.083(0.399-2.938)	0.876		13	OS
	PIGR	deletion		0.304(0.043-2.169)	0.235		0.338(0.047-2.438)	0.282		13	RFS
	PIGR	translocation		0(0-Inf)	0.99		0(0-Inf)	0.993		1	OS
	PIGR	translocation		NA(NA-NA)	NA		NA(NA-NA)	NA		1	RFS
	PIK3CA	translocation		3.858(0.541-27.533)	0.178		4.811(0.661-35.033)	0.121		1	OS
	PIK3CA	translocation		3.436(0.481-24.535)	0.218		2.902(0.399-21.109)	0.293		1	RFS
	PIK3R1	deletion		2.166(0.539-8.708)	0.276		1.604(0.394-6.526)	0.51		4	OS
	PIK3R1	deletion		0(0-Inf)	0.991		0(0-Inf)	0.991		4	RFS
	PIK3R1	inversion		2.285(0.568-9.189)	0.245		0.956(0.236-3.87)	0.95		3	OS
	PIK3R1	inversion		1.41(0.198-10.057)	0.732		0.629(0.087-4.55)	0.646		3	RFS
	PIK3R1	tandem-duplication		0(0-Inf)	0.99		0(0-Inf)	0.989		1	OS
	PIK3R1	tandem-duplication		NA(NA-NA)	NA		NA(NA-NA)	NA		1	RFS
	PMS2	deletion		28.747(3.911-211.282)	0.001		23.843(3.152-180.339)	0.002		1	OS
	PMS2	deletion		47.431(6.265-359.075)	0		26.212(3.349-205.15)	0.002		1	RFS
	PMS2	inversion		28.747(3.911-211.282)	0.001		23.843(3.152-180.339)	0.002		1	OS
	PMS2	inversion		47.431(6.265-359.075)	0		26.212(3.349-205.15)	0.002		1	RFS
	POLB	deletion		0(0-Inf)	0.99		0(0-Inf)	0.991		1	OS
	POLB	deletion		0(0-Inf)	0.994		0(0-Inf)	0.991		1	RFS
	POLB	tandem-duplication		2.624(0.368-18.7)	0.336		1.257(0.169-9.356)	0.823		1	OS
	POLB	tandem-duplication		2.545(0.357-18.156)	0.351		0.831(0.112-6.171)	0.856		1	RFS
	POLB	translocation		1.299(0.182-9.255)	0.794		1.141(0.155-8.415)	0.897		2	OS
	POLB	translocation		1.252(0.176-8.932)	0.822		0.754(0.102-5.55)	0.782		2	RFS
	POLD3	deletion		12.821(1.777-92.488)	0.011		2.248(0.302-16.699)	0.429		1	OS
	POLD3	deletion		NA(NA-NA)	NA		NA(NA-NA)	NA		1	RFS
	POLD3	inversion		1.68(0.418-6.756)	0.465		1.372(0.339-5.551)	0.658		4	OS
	POLD3	inversion		2.414(0.6-9.718)	0.215		1.983(0.488-8.055)	0.338		4	RFS
	POLD3	tandem-duplication		2.83(0.704-11.38)	0.143		1.367(0.333-5.616)	0.665		3	OS
	POLD3	tandem-duplication		1.869(0.262-13.33)	0.533		1.349(0.187-9.747)	0.767		3	RFS
	POLD3	translocation		4.397(1.093-17.694)	0.037		2.935(0.716-12.023)	0.135		2	OS
	POLD3	translocation		2.669(0.374-19.038)	0.328		2.211(0.298-16.419)	0.438		2	RFS
	POLD4	translocation		13.614(1.886-98.291)	0.01		11.347(1.517-84.909)	0.018		1	OS
	POLD4	translocation		NA(NA-NA)	NA		NA(NA-NA)	NA		1	RFS
	POLE	deletion		0(0-Inf)	0.99		0(0-Inf)	0.991		1	OS
	POLE	deletion		0(0-Inf)	0.991		0(0-Inf)	0.992		1	RFS
	POLE	inversion		53.965(7.128-408.536)	0		23.366(2.953-184.871)	0.003		1	OS
	POLE	inversion		29.414(3.979-217.423)	0.001		9.61(1.239-74.515)	0.03		1	RFS
	POLE	tandem-duplication		0(0-Inf)	0.99		0(0-Inf)	0.989		1	OS
	POLE	tandem-duplication		NA(NA-NA)	NA		NA(NA-NA)	NA		1	RFS
	PPP4R1	deletion		3.824(0.536-27.288)	0.181		15.146(2.031-112.97)	0.008		1	OS
	PPP4R1	deletion		9.18(1.276-66.036)	0.028		24.64(3.283-184.959)	0.002		1	RFS
	PPP4R1	inversion		0(0-Inf)	0.99		0(0-Inf)	0.99		1	OS
	PPP4R1	inversion		0(0-Inf)	0.994		0(0-Inf)	0.991		1	RFS
	PPP4R1	translocation		0(0-Inf)	0.99		0(0-Inf)	0.991		1	OS
	PPP4R1	translocation		0(0-Inf)	0.992		0(0-Inf)	0.993		1	RFS
	PPP4R4	inversion		0(0-Inf)	0.991		0(0-Inf)	0.991		1	OS
	PPP4R4	inversion		0(0-Inf)	0.993		0(0-Inf)	0.994		1	RFS
	PPP4R4	translocation		0(0-Inf)	0.99		0(0-Inf)	0.99		1	OS
	PPP4R4	translocation		0(0-Inf)	0.994		0(0-Inf)	0.99		1	RFS
	PTEN	deletion		1.118(0.497-2.511)	0.788		1.143(0.503-2.599)	0.75		18	OS
	PTEN	deletion		0.938(0.387-2.278)	0.888		0.912(0.371-2.245)	0.841		18	RFS
	PTEN	inversion		1.975(0.633-6.165)	0.241		1.698(0.541-5.334)	0.364		6	OS
	PTEN	inversion		1.008(0.141-7.193)	0.993		0.817(0.114-5.843)	0.84		6	RFS
	PTEN	tandem-duplication		0(0-Inf)	0.991		0(0-Inf)	0.991		2	OS
	PTEN	tandem-duplication		0(0-Inf)	0.991		0(0-Inf)	0.992		2	RFS
	PTEN	translocation		0.979(0.243-3.934)	0.976		0.777(0.19-3.168)	0.725		6	OS
	PTEN	translocation		0.709(0.099-5.055)	0.731		0.674(0.092-4.933)	0.698		6	RFS
	RAD51B	deletion		0.892(0.222-3.585)	0.872		1.467(0.362-5.949)	0.592		7	OS
	RAD51B	deletion		0.906(0.225-3.648)	0.89		0.92(0.227-3.724)	0.907		7	RFS
	RAD51B	inversion		0.61(0.086-4.346)	0.622		0.637(0.089-4.58)	0.654		5	OS
	RAD51B	inversion		0(0-Inf)	0.993		0(0-Inf)	0.993		5	RFS
	RAD51B	tandem-duplication		1.334(0.497-3.582)	0.567		1.677(0.62-4.536)	0.308		10	OS
	RAD51B	tandem-duplication		1.521(0.565-4.09)	0.406		1.428(0.528-3.861)	0.483		10	RFS
	RAD51B	translocation		0.339(0.048-2.417)	0.28		0.516(0.072-3.699)	0.51		8	OS
	RAD51B	translocation		0.344(0.048-2.453)	0.287		0.434(0.06-3.111)	0.406		8	RFS
	RAD51D	deletion		0(0-Inf)	0.99		0(0-Inf)	0.989		1	OS
	RAD51D	deletion		NA(NA-NA)	NA		NA(NA-NA)	NA		1	RFS
	RAD51D	tandem-duplication		3.806(0.533-27.161)	0.183		2.83(0.388-20.632)	0.305		1	OS
	RAD51D	tandem-duplication		3.41(0.478-24.347)	0.221		2.597(0.356-18.954)	0.347		1	RFS
	RAD52	deletion		0(0-Inf)	0.991		0(0-Inf)	0.992		2	OS
	RAD52	deletion		0(0-Inf)	0.991		0(0-Inf)	0.992		2	RFS
	RAD52	inversion		3.047(0.758-12.258)	0.117		2.219(0.538-9.147)	0.27		3	OS
	RAD52	inversion		2.886(0.716-11.631)	0.136		1.58(0.38-6.562)	0.529		3	RFS
	RAD52	tandem-duplication		0(0-Inf)	0.991		0(0-Inf)	0.99		2	OS
	RAD52	tandem-duplication		0(0-Inf)	0.992		0(0-Inf)	0.991		2	RFS
	RAD52	translocation		0(0-Inf)	0.99		0(0-Inf)	0.991		1	OS
	RAD52	translocation		0(0-Inf)	0.994		0(0-Inf)	0.991		1	RFS
	RAD54B	deletion		0(0-Inf)	0.99		0(0-Inf)	0.991		1	OS
	RAD54B	deletion		0(0-Inf)	0.994		0(0-Inf)	0.991		1	RFS
	RAD54B	inversion		0(0-Inf)	0.991		0(0-Inf)	0.992		2	OS
	RAD54B	inversion		3.397(0.474-24.349)	0.224		4.07(0.561-29.514)	0.165		2	RFS
	RAD54L	inversion		4.943(0.692-35.321)	0.111		1.635(0.224-11.945)	0.628		1	OS
	RAD54L	inversion		NA(NA-NA)	NA		NA(NA-NA)	NA		1	RFS
	RAD54L2	deletion		163.1(19.055-1396.038)	0		247.982(28.381-2166.802)	0		1	OS
	RAD54L2	deletion		178.999(20.007-1601.49)	0		160.27(17.62-1457.841)	0		1	RFS
	RAD54L2	tandem-duplication		0(0-Inf)	0.99		0(0-Inf)	0.99		1	OS
	RAD54L2	tandem-duplication		0(0-Inf)	0.994		0(0-Inf)	0.991		1	RFS
	RDM1	translocation		0(0-Inf)	0.99		0(0-Inf)	0.991		1	OS
	RDM1	translocation		0(0-Inf)	0.994		0(0-Inf)	0.991		1	RFS
	RECQL	inversion		1.652(0.232-11.771)	0.617		6.008(0.819-44.046)	0.078		2	OS
	RECQL	inversion		2.124(0.298-15.148)	0.452		5.321(0.723-39.133)	0.101		2	RFS
	RECQL	translocation		0(0-Inf)	0.99		0(0-Inf)	0.99		1	OS
	RECQL	translocation		0(0-Inf)	0.994		0(0-Inf)	0.991		1	RFS
	RECQL5	tandem-duplication		3.161(0.443-22.543)	0.251		3.696(0.501-27.259)	0.2		1	OS
	RECQL5	tandem-duplication		2.847(0.399-20.317)	0.297		1.746(0.238-12.82)	0.584		1	RFS
	RFC1	inversion		1.345(0.189-9.586)	0.767		0.942(0.131-6.801)	0.953		2	OS
	RFC1	inversion		0(0-Inf)	0.991		0(0-Inf)	0.992		2	RFS
	RFC1	translocation		0(0-Inf)	0.99		0(0-Inf)	0.99		1	OS
	RFC1	translocation		0(0-Inf)	0.991		0(0-Inf)	0.992		1	RFS
	RGMB	deletion		6.716(1.66-27.172)	0.008		7.782(1.877-32.277)	0.005		2	OS
	RGMB	deletion		8.345(2.065-33.722)	0.003		11.195(2.695-46.51)	0.001		2	RFS
	RMI1	translocation		12.92(1.791-93.198)	0.011		2.244(0.302-16.664)	0.429		1	OS
	RMI1	translocation		NA(NA-NA)	NA		NA(NA-NA)	NA		1	RFS
	RNF43	deletion		1.246(0.399-3.888)	0.705		1.423(0.452-4.482)	0.546		9	OS
	RNF43	deletion		1.949(0.724-5.242)	0.186		1.764(0.65-4.791)	0.265		9	RFS
	RNF43	inversion		2.043(0.287-14.559)	0.476		1.193(0.165-8.649)	0.861		2	OS
	RNF43	inversion		3.45(0.483-24.649)	0.217		1.613(0.222-11.735)	0.637		2	RFS
	RNF43	tandem-duplication		1.243(0.309-4.998)	0.759		1.395(0.34-5.721)	0.643		5	OS
	RNF43	tandem-duplication		0.885(0.124-6.321)	0.903		0.628(0.087-4.541)	0.645		5	RFS
	RNF43	translocation		3.848(0.539-27.462)	0.179		2.801(0.384-20.434)	0.31		1	OS
	RNF43	translocation		3.47(0.486-24.776)	0.215		2.563(0.351-18.712)	0.353		1	RFS
	RPL10	inversion		0(0-Inf)	0.99		0(0-Inf)	0.991		1	OS
	RPL10	inversion		0(0-Inf)	0.994		0(0-Inf)	0.992		1	RFS
	RPL10	translocation		0(0-Inf)	0.99		0(0-Inf)	0.991		1	OS
	RPL10	translocation		0(0-Inf)	0.994		0(0-Inf)	0.992		1	RFS
	RPL22	deletion		0(0-Inf)	0.99		0(0-Inf)	0.988		1	OS
	RPL22	deletion		NA(NA-NA)	NA		NA(NA-NA)	NA		1	RFS
	RPL22	tandem-duplication		0(0-Inf)	0.99		0(0-Inf)	0.99		1	OS
	RPL22	tandem-duplication		0(0-Inf)	0.994		0(0-Inf)	0.991		1	RFS
	RPS16	deletion		0(0-Inf)	0.99		0(0-Inf)	0.991		1	OS
	RPS16	deletion		0(0-Inf)	0.992		0(0-Inf)	0.993		1	RFS
	RPS6	deletion		0.396(0.056-2.82)	0.355		0.323(0.045-2.315)	0.261		7	OS
	RPS6	deletion		0.662(0.093-4.726)	0.681		0.437(0.06-3.164)	0.413		7	RFS
	RPS6	translocation		0(0-Inf)	0.992		0(0-Inf)	0.992		4	OS
	RPS6	translocation		0.76(0.107-5.418)	0.784		0.978(0.135-7.096)	0.982		4	RFS
	RUNX1	deletion		0.613(0.196-1.915)	0.4		0.722(0.23-2.265)	0.576		13	OS
	RUNX1	deletion		0.439(0.109-1.769)	0.247		0.378(0.094-1.525)	0.172		13	RFS
	RUNX1	inversion		0.611(0.152-2.455)	0.487		0.713(0.175-2.903)	0.637		9	OS
	RUNX1	inversion		1.093(0.35-3.417)	0.878		0.869(0.275-2.742)	0.81		9	RFS
	RUNX1	tandem-duplication		1.263(0.405-3.943)	0.688		0.647(0.204-2.053)	0.46		7	OS
	RUNX1	tandem-duplication		1.788(0.572-5.591)	0.318		1.249(0.394-3.963)	0.706		7	RFS
	RUNX1	translocation		1.995(0.743-5.357)	0.171		1.999(0.73-5.47)	0.178		7	OS
	RUNX1	translocation		2.168(0.806-5.831)	0.125		1.825(0.664-5.018)	0.244		7	RFS
	SEM1	inversion		0(0-Inf)	0.991		0(0-Inf)	0.991		1	OS
	SEM1	inversion		0(0-Inf)	0.993		0(0-Inf)	0.994		1	RFS
	SEM1	tandem-duplication		4.116(0.577-29.384)	0.158		1.198(0.163-8.803)	0.859		1	OS
	SEM1	tandem-duplication		7.453(1.039-53.49)	0.046		2.158(0.291-16)	0.452		1	RFS
	SEM1	translocation		1.882(0.264-13.417)	0.528		2.313(0.318-16.815)	0.407		2	OS
	SEM1	translocation		0(0-Inf)	0.994		0(0-Inf)	0.991		2	RFS
	SETD5	deletion		0(0-Inf)	0.99		0(0-Inf)	0.991		1	OS
	SETD5	deletion		0(0-Inf)	0.994		0(0-Inf)	0.991		1	RFS
	SETD5	inversion		10.255(1.426-73.743)	0.021		21.103(2.782-160.062)	0.003		1	OS
	SETD5	inversion		6.589(0.919-47.234)	0.061		7.07(0.931-53.68)	0.059		1	RFS
	SETD5	tandem-duplication		10.255(1.426-73.743)	0.021		21.103(2.782-160.062)	0.003		1	OS
	SETD5	tandem-duplication		6.589(0.919-47.234)	0.061		7.07(0.931-53.68)	0.059		1	RFS
	SIN3A	deletion		2.512(0.352-17.901)	0.358		6.216(0.844-45.796)	0.073		2	OS
	SIN3A	deletion		2.408(0.338-17.174)	0.381		3.479(0.473-25.581)	0.221		2	RFS
	SIN3A	inversion		0(0-Inf)	0.99		0(0-Inf)	0.991		1	OS
	SIN3A	inversion		0(0-Inf)	0.994		0(0-Inf)	0.991		1	RFS
	SKA3	inversion		12.92(1.791-93.198)	0.011		2.244(0.302-16.664)	0.429		1	OS
	SKA3	inversion		NA(NA-NA)	NA		NA(NA-NA)	NA		1	RFS
	SLC12A2	deletion		1.152(0.369-3.596)	0.807		1.215(0.387-3.819)	0.739		8	OS
	SLC12A2	deletion		1.421(0.455-4.44)	0.546		1.591(0.505-5.009)	0.427		8	RFS
	SLC12A2	inversion		0(0-Inf)	0.99		0(0-Inf)	0.994		1	OS
	SLC12A2	inversion		0(0-Inf)	0.994		0(0-Inf)	0.991		1	RFS
	SLC12A2	tandem-duplication		2.151(0.302-15.331)	0.445		1.813(0.251-13.076)	0.555		2	OS
	SLC12A2	tandem-duplication		0(0-Inf)	0.994		0(0-Inf)	0.99		2	RFS
	SLC46A3	deletion		0(0-Inf)	0.99		0(0-Inf)	0.994		1	OS
	SLC46A3	deletion		3.537(0.495-25.256)	0.208		4.035(0.542-30.021)	0.173		1	RFS
	SLC46A3	inversion		0(0-Inf)	0.99		0(0-Inf)	0.994		1	OS
	SLC46A3	inversion		0(0-Inf)	0.994		0(0-Inf)	0.991		1	RFS
	SLC46A3	tandem-duplication		47.557(6.329-357.35)	0		20.468(2.655-157.794)	0.004		1	OS
	SLC46A3	tandem-duplication		NA(NA-NA)	NA		NA(NA-NA)	NA		1	RFS
	SMAD2	deletion		0.879(0.123-6.264)	0.898		1.343(0.186-9.727)	0.77		4	OS
	SMAD2	deletion		0(0-Inf)	0.99		0(0-Inf)	0.991		4	RFS
	SMAD2	inversion		0(0-Inf)	0.991		0(0-Inf)	0.991		2	OS
	SMAD2	inversion		0(0-Inf)	0.991		0(0-Inf)	0.991		2	RFS
	SMAD2	tandem-duplication		2.624(0.652-10.559)	0.174		1.437(0.351-5.873)	0.614		3	OS
	SMAD2	tandem-duplication		0(0-Inf)	0.993		0(0-Inf)	0.991		3	RFS
	SMAD2	translocation		1.126(0.158-8.021)	0.906		3.069(0.378-24.924)	0.294		3	OS
	SMAD2	translocation		1.011(0.142-7.207)	0.992		2.394(0.307-18.69)	0.405		3	RFS
	SMAD3	deletion		0.689(0.257-1.851)	0.46		0.661(0.244-1.792)	0.416		19	OS
	SMAD3	deletion		0.753(0.241-2.352)	0.625		0.762(0.24-2.421)	0.645		19	RFS
	SMAD3	inversion		1.303(0.183-9.286)	0.792		0.692(0.095-5.036)	0.716		2	OS
	SMAD3	inversion		8.923(1.24-64.184)	0.03		15.142(2.032-112.859)	0.008		2	RFS
	SMAD3	tandem-duplication		1.476(0.367-5.934)	0.584		0.819(0.202-3.323)	0.78		4	OS
	SMAD3	tandem-duplication		4.601(1.136-18.633)	0.032		3.108(0.753-12.828)	0.117		4	RFS
	SMAD3	translocation		0.618(0.087-4.407)	0.631		0.648(0.09-4.685)	0.667		5	OS
	SMAD3	translocation		1.44(0.358-5.795)	0.608		1.285(0.313-5.278)	0.728		5	RFS
	SMAD4	deletion		1.467(0.725-2.966)	0.286		1.722(0.846-3.506)	0.134		18	OS
	SMAD4	deletion		2.025(0.999-4.105)	0.05		2.129(1.044-4.34)	0.038		18	RFS
	SMAD4	inversion		0.968(0.136-6.902)	0.974		1.29(0.179-9.301)	0.8		3	OS
	SMAD4	inversion		1.121(0.157-8)	0.909		0.977(0.136-7.019)	0.982		3	RFS
	SMAD4	tandem-duplication		13.884(3.402-56.669)	0		25.412(6.044-106.853)	0		2	OS
	SMAD4	tandem-duplication		10.868(2.675-44.151)	0.001		12.194(2.877-51.69)	0.001		2	RFS
	SMAD4	translocation		7.01(1.738-28.275)	0.006		1.922(0.465-7.952)	0.367		2	OS
	SMAD4	translocation		7.628(1.062-54.775)	0.043		2.242(0.301-16.682)	0.43		2	RFS
	SOX9	deletion		0.718(0.101-5.119)	0.741		0.93(0.129-6.693)	0.942		4	OS
	SOX9	deletion		1.82(0.452-7.325)	0.399		1.746(0.428-7.121)	0.437		4	RFS
	SOX9	tandem-duplication		0(0-Inf)	0.991		0(0-Inf)	0.991		2	OS
	SOX9	tandem-duplication		9.024(1.255-64.902)	0.029		8.725(1.185-64.219)	0.033		2	RFS
	SOX9	translocation		0(0-Inf)	0.99		0(0-Inf)	0.991		1	OS
	SOX9	translocation		0(0-Inf)	0.994		0(0-Inf)	0.991		1	RFS
	SPO11	translocation		0(0-Inf)	0.99		0(0-Inf)	0.99		1	OS
	SPO11	translocation		0(0-Inf)	0.994		0(0-Inf)	0.991		1	RFS
	TAP2	translocation		0(0-Inf)	0.99		0(0-Inf)	0.991		1	OS
	TAP2	translocation		0(0-Inf)	0.992		0(0-Inf)	0.993		1	RFS
	TCF12	deletion		2.529(1.25-5.115)	0.01		1.822(0.888-3.738)	0.102		14	OS
	TCF12	deletion		1.972(0.812-4.79)	0.134		1.782(0.728-4.362)	0.206		14	RFS
	TCF12	inversion		1.669(0.234-11.897)	0.609		5.824(0.801-42.321)	0.082		2	OS
	TCF12	inversion		2.572(0.36-18.363)	0.346		8.062(1.088-59.714)	0.041		2	RFS
	TCF12	translocation		0.662(0.093-4.716)	0.68		0.545(0.076-3.924)	0.547		4	OS
	TCF12	translocation		0(0-Inf)	0.993		0(0-Inf)	0.993		4	RFS
	TCF7L2	deletion		1.132(0.421-3.039)	0.806		1.273(0.472-3.435)	0.634		12	OS
	TCF7L2	deletion		1.488(0.553-4.004)	0.431		1.35(0.499-3.652)	0.555		12	RFS
	TCF7L2	inversion		1.304(0.183-9.294)	0.791		1.58(0.218-11.464)	0.651		2	OS
	TCF7L2	inversion		1.248(0.175-8.905)	0.825		1.326(0.182-9.638)	0.78		2	RFS
	TCF7L2	tandem-duplication		1.869(0.465-7.513)	0.379		2.255(0.55-9.248)	0.259		4	OS
	TCF7L2	tandem-duplication		0(0-Inf)	0.992		0(0-Inf)	0.992		4	RFS
	TCF7L2	translocation		4.196(1.864-9.448)	0.001		4.816(2.102-11.032)	0		7	OS
	TCF7L2	translocation		7.247(2.673-19.649)	0		7.5(2.719-20.688)	0		7	RFS
	TDP1	deletion		7.71(1.075-55.273)	0.042		10.169(1.332-77.645)	0.025		1	OS
	TDP1	deletion		5.368(0.75-38.415)	0.094		6.314(0.825-48.295)	0.076		1	RFS
	TDP1	translocation		0(0-Inf)	0.99		0(0-Inf)	0.991		1	OS
	TDP1	translocation		0(0-Inf)	0.994		0(0-Inf)	0.992		1	RFS
	TGFBR2	inversion		0(0-Inf)	0.991		0(0-Inf)	0.991		2	OS
	TGFBR2	inversion		0(0-Inf)	0.992		0(0-Inf)	0.993		2	RFS
	TGIF1	deletion		2.009(0.282-14.318)	0.486		4.221(0.584-30.521)	0.154		2	OS
	TGIF1	deletion		1.821(0.255-12.988)	0.55		2.347(0.324-17.001)	0.398		2	RFS
	TGIF1	tandem-duplication		0(0-Inf)	0.99		0(0-Inf)	0.991		1	OS
	TGIF1	tandem-duplication		0(0-Inf)	0.994		0(0-Inf)	0.991		1	RFS
	TGIF1	translocation		0(0-Inf)	0.991		0(0-Inf)	0.992		2	OS
	TGIF1	translocation		0(0-Inf)	0.994		0(0-Inf)	0.991		2	RFS
	TP53	deletion		0.472(0.066-3.36)	0.453		0.413(0.058-2.959)	0.379		6	OS
	TP53	deletion		0.448(0.063-3.193)	0.423		0.3(0.042-2.148)	0.231		6	RFS
	TP53	inversion		2.896(0.72-11.65)	0.134		3.662(0.897-14.945)	0.07		3	OS
	TP53	inversion		2.751(0.683-11.073)	0.154		2.675(0.653-10.947)	0.171		3	RFS
	TP53	tandem-duplication		1.026(0.144-7.315)	0.979		1.144(0.158-8.267)	0.894		3	OS
	TP53	tandem-duplication		0(0-Inf)	0.991		0(0-Inf)	0.992		3	RFS
	TP53	translocation		1.504(0.374-6.047)	0.565		1.687(0.415-6.854)	0.465		4	OS
	TP53	translocation		0.985(0.138-7.024)	0.988		1.271(0.175-9.22)	0.812		4	RFS
	TRPS1	deletion		1.037(0.332-3.237)	0.95		1.357(0.429-4.29)	0.603		9	OS
	TRPS1	deletion		1.84(0.758-4.467)	0.178		1.856(0.753-4.574)	0.179		9	RFS
	TRPS1	inversion		1.094(0.272-4.399)	0.899		1.151(0.281-4.708)	0.845		6	OS
	TRPS1	inversion		1.493(0.371-6.012)	0.573		1.582(0.383-6.529)	0.526		6	RFS
	TRPS1	tandem-duplication		2.33(0.58-9.372)	0.233		2.426(0.596-9.884)	0.216		3	OS
	TRPS1	tandem-duplication		2.331(0.579-9.39)	0.234		1.839(0.451-7.503)	0.396		3	RFS
	TRPS1	translocation		1.416(0.352-5.694)	0.624		0.89(0.219-3.618)	0.871		5	OS
	TRPS1	translocation		1.651(0.41-6.648)	0.481		0.987(0.243-4.005)	0.985		5	RFS
	TYRO3	deletion		0.521(0.167-1.626)	0.261		0.657(0.209-2.06)	0.471		16	OS
	TYRO3	deletion		0.445(0.111-1.792)	0.255		0.564(0.14-2.279)	0.422		16	RFS
	WRN	deletion		0(0-Inf)	0.989		0(0-Inf)	0.992		3	OS
	WRN	deletion		1.515(0.212-10.806)	0.679		0.682(0.093-4.993)	0.706		3	RFS
	WRN	inversion		1.256(0.312-5.048)	0.748		0.783(0.192-3.184)	0.732		6	OS
	WRN	inversion		0.983(0.138-7.007)	0.986		0.421(0.058-3.054)	0.392		6	RFS
	WRN	tandem-duplication		0(0-Inf)	0.99		0(0-Inf)	0.993		1	OS
	WRN	tandem-duplication		0(0-Inf)	0.994		0(0-Inf)	0.99		1	RFS
	ZFP36L2	deletion		0(0-Inf)	0.99		0(0-Inf)	0.991		1	OS
	ZFP36L2	deletion		0(0-Inf)	0.994		0(0-Inf)	0.991		1	RFS
	ZNRF3	deletion		0.485(0.068-3.459)	0.471		0.415(0.058-2.985)	0.382		6	OS
	ZNRF3	deletion		0(0-Inf)	0.991		0(0-Inf)	0.991		6	RFS
	ZNRF3	inversion		1.227(0.172-8.742)	0.838		0.913(0.126-6.635)	0.929		3	OS
	ZNRF3	inversion		0(0-Inf)	0.991		0(0-Inf)	0.991		3	RFS
	ZNRF3	tandem-duplication		0.979(0.137-6.977)	0.983		0.563(0.078-4.045)	0.568		3	OS
	ZNRF3	tandem-duplication		1.262(0.177-9.001)	0.816		0.674(0.094-4.837)	0.694		3	RFS
	ZNRF3	translocation		2.585(0.643-10.393)	0.181		1.757(0.428-7.214)	0.434		3	OS
	ZNRF3	translocation		1.536(0.215-10.958)	0.668		1.202(0.165-8.751)	0.856		3	RFS
nHM iCMS2	BCL9	deletion		0(0-Inf)	0.995		0(0-Inf)	0.995		2	OS
	BCL9	deletion		0(0-Inf)	0.994		0(0-Inf)	0.995		2	RFS
	BCL9	inversion		0(0-Inf)	0.994		0(0-Inf)	0.994		1	OS
	BCL9	inversion		0(0-Inf)	0.994		0(0-Inf)	0.994		1	RFS
	BCL9	translocation		0(0-Inf)	0.994		0(0-Inf)	0.994		1	OS
	BCL9	translocation		0(0-Inf)	0.994		0(0-Inf)	0.994		1	RFS
	RECQL	inversion		0(0-Inf)	0.994		0(0-Inf)	0.995		1	OS
	RECQL	inversion		0(0-Inf)	0.994		0(0-Inf)	0.995		1	RFS
	RECQL	translocation		0(0-Inf)	0.994		0(0-Inf)	0.994		1	OS
	RECQL	translocation		0(0-Inf)	0.994		0(0-Inf)	0.994		1	RFS
	KRAS	deletion		0(0-Inf)	0.994		0(0-Inf)	0.995		1	OS
	KRAS	deletion		0(0-Inf)	0.994		0(0-Inf)	0.995		1	RFS
	KRAS	inversion		0(0-Inf)	0.995		0(0-Inf)	0.994		2	OS
	KRAS	inversion		1.649(0.23-11.801)	0.619		2.293(0.311-16.904)	0.415		2	RFS
	KRAS	tandem-duplication		0(0-Inf)	0.994		0(0-Inf)	0.994		1	OS
	KRAS	tandem-duplication		4.036(0.563-28.957)	0.165		3.226(0.431-24.15)	0.254		1	RFS
	RUNX1	deletion		0.788(0.195-3.185)	0.739		0.865(0.21-3.561)	0.841		8	OS
	RUNX1	deletion		0.408(0.057-2.922)	0.372		0.32(0.044-2.315)	0.259		8	RFS
	RUNX1	inversion		1.132(0.28-4.576)	0.861		1.309(0.316-5.419)	0.711		6	OS
	RUNX1	inversion		1.271(0.314-5.141)	0.737		0.953(0.23-3.948)	0.948		6	RFS
	RUNX1	translocation		2.046(0.506-8.269)	0.315		3.745(0.843-16.63)	0.083		4	OS
	RUNX1	translocation		2.1(0.519-8.5)	0.298		2.928(0.671-12.769)	0.153		4	RFS
	RUNX1	tandem-duplication		1.347(0.333-5.442)	0.676		0.647(0.154-2.711)	0.551		5	OS
	RUNX1	tandem-duplication		2.117(0.523-8.577)	0.293		1.21(0.288-5.082)	0.795		5	RFS
	ARHGAP5	deletion		0(0-Inf)	0.995		0(0-Inf)	0.994		2	OS
	ARHGAP5	deletion		2.203(0.308-15.776)	0.431		2.029(0.274-15.016)	0.489		2	RFS
	ARHGAP5	inversion		0(0-Inf)	0.994		0(0-Inf)	0.994		1	OS
	ARHGAP5	inversion		10.567(1.453-76.866)	0.02		10.582(1.404-79.774)	0.022		1	RFS
	CYP7B1	deletion		0(0-Inf)	0.995		0(0-Inf)	0.994		2	OS
	CYP7B1	deletion		2.245(0.314-16.074)	0.421		1.868(0.253-13.793)	0.54		2	RFS
	CYP7B1	inversion		0(0-Inf)	0.994		0(0-Inf)	0.994		1	OS
	CYP7B1	inversion		0(0-Inf)	0.994		0(0-Inf)	0.994		1	RFS
	CYP7B1	translocation		0(0-Inf)	0.994		0(0-Inf)	0.994		1	OS
	CYP7B1	translocation		0(0-Inf)	0.995		0(0-Inf)	0.995		1	RFS
	CYP7B1	tandem-duplication		1.248(0.175-8.926)	0.825		0.791(0.108-5.777)	0.817		3	OS
	CYP7B1	tandem-duplication		1.217(0.17-8.715)	0.845		0.677(0.093-4.943)	0.7		3	RFS
	BCL9L	deletion		4.171(0.582-29.887)	0.155		6.224(0.834-46.473)	0.075		1	OS
	BCL9L	deletion		3.448(0.481-24.707)	0.218		3.311(0.445-24.61)	0.242		1	RFS
	BCL9L	inversion		4.171(0.582-29.887)	0.155		6.224(0.834-46.473)	0.075		1	OS
	BCL9L	inversion		3.448(0.481-24.707)	0.218		3.311(0.445-24.61)	0.242		1	RFS
	BCL9L	tandem-duplication		4.171(0.582-29.887)	0.155		6.224(0.834-46.473)	0.075		1	OS
	BCL9L	tandem-duplication		3.448(0.481-24.707)	0.218		3.311(0.445-24.61)	0.242		1	RFS
	ASXL1	inversion		1.773(0.248-12.681)	0.568		2.044(0.276-15.135)	0.484		2	OS
	ASXL1	inversion		1.541(0.215-11.032)	0.667		1.051(0.143-7.744)	0.961		2	RFS
	ASXL1	translocation		0(0-Inf)	0.995		0(0-Inf)	0.995		2	OS
	ASXL1	translocation		0(0-Inf)	0.994		0(0-Inf)	0.995		2	RFS
	ASXL1	tandem-duplication		2.512(0.351-17.969)	0.359		2.48(0.335-18.382)	0.374		2	OS
	ASXL1	tandem-duplication		2.054(0.287-14.709)	0.473		1.305(0.177-9.625)	0.794		2	RFS
	PTEN	deletion		0.766(0.19-3.094)	0.708		0.931(0.225-3.849)	0.921		9	OS
	PTEN	deletion		1.1(0.35-3.459)	0.871		1.225(0.38-3.944)	0.734		9	RFS
	PTEN	inversion		2.536(0.354-18.14)	0.354		1.684(0.223-12.736)	0.614		2	OS
	PTEN	inversion		14.425(1.965-105.895)	0.009		24.415(3.134-190.214)	0.002		2	RFS
	PTEN	translocation		0.684(0.096-4.89)	0.705		0.584(0.079-4.296)	0.597		5	OS
	PTEN	translocation		0(0-Inf)	0.994		0(0-Inf)	0.994		5	RFS
	PTEN	tandem-duplication		0(0-Inf)	0.994		0(0-Inf)	0.995		1	OS
	PTEN	tandem-duplication		0(0-Inf)	0.994		0(0-Inf)	0.995		1	RFS
	RAD51B	deletion		0.829(0.116-5.926)	0.851		1.09(0.15-7.9)	0.932		4	OS
	RAD51B	deletion		0.779(0.109-5.576)	0.803		0.66(0.091-4.789)	0.682		4	RFS
	RAD51B	inversion		0.969(0.136-6.933)	0.975		0.825(0.112-6.073)	0.85		4	OS
	RAD51B	inversion		0(0-Inf)	0.995		0(0-Inf)	0.995		4	RFS
	RAD51B	translocation		0.553(0.077-3.958)	0.556		0.99(0.135-7.251)	0.992		6	OS
	RAD51B	translocation		0.532(0.074-3.811)	0.53		0.763(0.104-5.618)	0.79		6	RFS
	RAD51B	tandem-duplication		1.141(0.282-4.612)	0.853		1.443(0.351-5.936)	0.611		6	OS
	RAD51B	tandem-duplication		1.934(0.614-6.088)	0.26		1.945(0.612-6.187)	0.26		6	RFS
	TYRO3	deletion		0.362(0.051-2.59)	0.312		0.357(0.049-2.575)	0.307		9	OS
	TYRO3	deletion		0(0-Inf)	0.993		0(0-Inf)	0.994		9	RFS
	MIDEAS	deletion		0(0-Inf)	0.995		0(0-Inf)	0.995		1	OS
	MIDEAS	deletion		0(0-Inf)	0.994		0(0-Inf)	0.994		1	RFS
	MIDEAS	tandem-duplication		1.742(0.244-12.455)	0.58		2.186(0.3-15.909)	0.44		2	OS
	MIDEAS	tandem-duplication		1.52(0.212-10.88)	0.677		1.68(0.231-12.202)	0.608		2	RFS
	APC	deletion		0.588(0.082-4.203)	0.596		0.458(0.062-3.361)	0.442		6	OS
	APC	deletion		0.563(0.079-4.032)	0.568		0.398(0.054-2.924)	0.366		6	RFS
	APC	inversion		1.259(0.176-9.005)	0.818		1.119(0.152-8.243)	0.912		3	OS
	APC	inversion		1.093(0.153-7.822)	0.93		0.903(0.123-6.611)	0.92		3	RFS
	APC	translocation		2.142(0.299-15.323)	0.448		0.843(0.109-6.5)	0.87		2	OS
	APC	translocation		3.833(0.947-15.52)	0.06		1.398(0.315-6.208)	0.66		2	RFS
	APC	tandem-duplication		0(0-Inf)	0.995		0(0-Inf)	0.994		2	OS
	APC	tandem-duplication		0(0-Inf)	0.994		0(0-Inf)	0.995		2	RFS
	TRPS1	deletion		0.899(0.223-3.631)	0.881		1.099(0.266-4.535)	0.896		8	OS
	TRPS1	deletion		1.882(0.695-5.098)	0.214		1.978(0.709-5.516)	0.193		8	RFS
	TRPS1	inversion		0.712(0.1-5.091)	0.735		0.706(0.097-5.152)	0.732		5	OS
	TRPS1	inversion		1.032(0.144-7.392)	0.975		1.245(0.169-9.151)	0.83		5	RFS
	TRPS1	translocation		0(0-Inf)	0.994		0(0-Inf)	0.994		1	OS
	TRPS1	translocation		0(0-Inf)	0.994		0(0-Inf)	0.995		1	RFS
	TRPS1	tandem-duplication		0(0-Inf)	0.994		0(0-Inf)	0.994		1	OS
	TRPS1	tandem-duplication		3.643(0.508-26.121)	0.198		5.693(0.746-43.444)	0.093		1	RFS
	FOXP2	deletion		0.703(0.098-5.024)	0.725		1.063(0.147-7.71)	0.952		5	OS
	FOXP2	deletion		0(0-Inf)	0.993		0(0-Inf)	0.994		5	RFS
	FOXP2	inversion		8.416(2.069-34.233)	0.003		2.989(0.688-12.983)	0.144		2	OS
	FOXP2	inversion		NA(NA-NA)	NA		NA(NA-NA)	NA		2	RFS
	FOXP2	translocation		0(0-Inf)	0.995		0(0-Inf)	0.994		2	OS
	FOXP2	translocation		0(0-Inf)	0.995		0(0-Inf)	0.995		2	RFS
	CTNND1	deletion		0(0-Inf)	0.994		0(0-Inf)	0.994		1	OS
	CTNND1	deletion		0(0-Inf)	0.994		0(0-Inf)	0.995		1	RFS
	CTNND1	inversion		8.924(1.234-64.533)	0.03		18.35(2.395-140.598)	0.005		1	OS
	CTNND1	inversion		5.761(0.8-41.477)	0.082		9.056(1.191-68.86)	0.033		1	RFS
	CTNND1	tandem-duplication		0(0-Inf)	0.994		0(0-Inf)	0.994		1	OS
	CTNND1	tandem-duplication		0(0-Inf)	0.994		0(0-Inf)	0.994		1	RFS
	CDKN2A	translocation		0(0-Inf)	0.995		0(0-Inf)	0.994		1	OS
	CDKN2A	translocation		0(0-Inf)	0.994		0(0-Inf)	0.994		1	RFS
	BRAF	translocation		0(0-Inf)	0.995		0(0-Inf)	0.993		2	OS
	BRAF	translocation		0(0-Inf)	0.994		0(0-Inf)	0.994		2	RFS
	EXO1	translocation		3.142(0.439-22.467)	0.254		1.161(0.15-8.997)	0.886		1	OS
	EXO1	translocation		2.873(0.401-20.569)	0.293		0.831(0.109-6.363)	0.859		1	RFS
	POLB	deletion		0(0-Inf)	0.994		0(0-Inf)	0.994		1	OS
	POLB	deletion		0(0-Inf)	0.994		0(0-Inf)	0.995		1	RFS
	POLB	translocation		1.549(0.217-11.077)	0.663		1.073(0.141-8.186)	0.946		2	OS
	POLB	translocation		1.409(0.197-10.085)	0.733		0.769(0.102-5.806)	0.799		2	RFS
	POLB	tandem-duplication		3.127(0.437-22.361)	0.256		1.168(0.151-9.052)	0.882		1	OS
	POLB	tandem-duplication		2.856(0.399-20.445)	0.296		0.837(0.109-6.411)	0.864		1	RFS
	WRN	deletion		0(0-Inf)	0.994		0(0-Inf)	0.995		3	OS
	WRN	deletion		1.708(0.239-12.234)	0.594		0.704(0.094-5.274)	0.733		3	RFS
	WRN	inversion		2.66(0.658-10.748)	0.17		1.288(0.304-5.457)	0.731		4	OS
	WRN	inversion		2.352(0.329-16.84)	0.394		0.756(0.1-5.724)	0.787		4	RFS
	ELF3	deletion		0(0-Inf)	0.995		0(0-Inf)	0.994		2	OS
	ELF3	deletion		0(0-Inf)	0.995		0(0-Inf)	0.995		2	RFS
	ELF3	translocation		4.584(0.639-32.867)	0.13		2.152(0.288-16.061)	0.455		1	OS
	ELF3	translocation		3.97(0.553-28.481)	0.17		1.674(0.225-12.482)	0.615		1	RFS
	RAD54L2	tandem-duplication		0(0-Inf)	0.994		0(0-Inf)	0.994		1	OS
	RAD54L2	tandem-duplication		0(0-Inf)	0.994		0(0-Inf)	0.994		1	RFS
	PIK3R1	deletion		8.75(1.21-63.247)	0.032		5.991(0.764-46.96)	0.088		1	OS
	PIK3R1	deletion		NA(NA-NA)	NA		NA(NA-NA)	NA		1	RFS
	PIK3R1	inversion		5.298(0.738-38.042)	0.097		1.727(0.229-13.054)	0.596		1	OS
	PIK3R1	inversion		NA(NA-NA)	NA		NA(NA-NA)	NA		1	RFS
	PIK3R1	tandem-duplication		0(0-Inf)	0.994		0(0-Inf)	0.994		1	OS
	PIK3R1	tandem-duplication		NA(NA-NA)	NA		NA(NA-NA)	NA		1	RFS
	MAP2K4	deletion		3.983(0.984-16.125)	0.053		4.615(1.091-19.515)	0.038		3	OS
	MAP2K4	deletion		5.347(1.315-21.743)	0.019		4.843(1.153-20.338)	0.031		3	RFS
	MAP2K4	inversion		2.433(0.34-17.402)	0.376		2.182(0.284-16.752)	0.453		2	OS
	MAP2K4	inversion		0(0-Inf)	0.995		0(0-Inf)	0.995		2	RFS
	MAP2K4	tandem-duplication		0(0-Inf)	0.994		0(0-Inf)	0.994		1	OS
	MAP2K4	tandem-duplication		0(0-Inf)	0.994		0(0-Inf)	0.995		1	RFS
	AXIN2	deletion		0(0-Inf)	0.994		0(0-Inf)	0.994		1	OS
	AXIN2	deletion		0(0-Inf)	0.994		0(0-Inf)	0.994		1	RFS
	AXIN2	translocation		5.329(1.313-21.62)	0.019		3.014(0.715-12.701)	0.133		2	OS
	AXIN2	translocation		3.794(0.529-27.206)	0.185		4.948(0.61-40.129)	0.134		2	RFS
	AXIN2	tandem-duplication		0(0-Inf)	0.994		0(0-Inf)	0.994		3	OS
	AXIN2	tandem-duplication		0(0-Inf)	0.994		0(0-Inf)	0.994		3	RFS
	ZNRF3	deletion		0(0-Inf)	0.994		0(0-Inf)	0.994		1	OS
	ZNRF3	deletion		0(0-Inf)	0.994		0(0-Inf)	0.995		1	RFS
	ZNRF3	inversion		0(0-Inf)	0.994		0(0-Inf)	0.994		1	OS
	ZNRF3	inversion		0(0-Inf)	0.994		0(0-Inf)	0.994		1	RFS
	ZNRF3	translocation		1.617(0.226-11.565)	0.632		2.142(0.287-16.002)	0.458		2	OS
	ZNRF3	translocation		1.782(0.249-12.755)	0.565		1.327(0.177-9.961)	0.783		2	RFS
	ZNRF3	tandem-duplication		0(0-Inf)	0.994		0(0-Inf)	0.994		1	OS
	ZNRF3	tandem-duplication		0(0-Inf)	0.995		0(0-Inf)	0.993		1	RFS
	ARID1B	deletion		1.255(0.176-8.975)	0.821		2.021(0.274-14.919)	0.49		3	OS
	ARID1B	deletion		1.21(0.169-8.663)	0.849		1.26(0.171-9.311)	0.821		3	RFS
	ARID1B	inversion		1.367(0.191-9.776)	0.755		1.427(0.196-10.402)	0.725		3	OS
	ARID1B	inversion		1.337(0.187-9.57)	0.773		1.298(0.178-9.45)	0.797		3	RFS
	ARID1B	tandem-duplication		0(0-Inf)	0.995		0(0-Inf)	0.995		2	OS
	ARID1B	tandem-duplication		0(0-Inf)	0.994		0(0-Inf)	0.995		2	RFS
	SMAD3	deletion		0(0-Inf)	0.993		0(0-Inf)	0.992		8	OS
	SMAD3	deletion		0.614(0.086-4.394)	0.627		0.516(0.07-3.814)	0.517		8	RFS
	SMAD3	inversion		1.531(0.214-10.948)	0.671		0.738(0.1-5.435)	0.765		2	OS
	SMAD3	inversion		9.631(1.326-69.937)	0.025		16.86(2.189-129.867)	0.007		2	RFS
	SMAD3	translocation		0(0-Inf)	0.995		0(0-Inf)	0.994		2	OS
	SMAD3	translocation		0(0-Inf)	0.994		0(0-Inf)	0.995		2	RFS
	SMAD3	tandem-duplication		1.061(0.148-7.59)	0.953		0.664(0.09-4.879)	0.688		3	OS
	SMAD3	tandem-duplication		3.68(0.51-26.536)	0.196		6.475(0.874-47.993)	0.068		3	RFS
	BMPR2	deletion		0(0-Inf)	0.994		0(0-Inf)	0.993		6	OS
	BMPR2	deletion		1.587(0.392-6.422)	0.517		1.574(0.38-6.516)	0.531		6	RFS
	BMPR2	tandem-duplication		0(0-Inf)	0.994		0(0-Inf)	0.994		1	OS
	BMPR2	tandem-duplication		0(0-Inf)	0.994		0(0-Inf)	0.994		1	RFS
	RNF43	deletion		0(0-Inf)	0.995		0(0-Inf)	0.994		2	OS
	RNF43	deletion		1.793(0.25-12.843)	0.561		1.589(0.207-12.198)	0.656		2	RFS
	RNF43	translocation		4.502(0.628-32.275)	0.134		3.207(0.429-23.995)	0.257		1	OS
	RNF43	translocation		3.946(0.55-28.306)	0.172		3.149(0.421-23.579)	0.264		1	RFS
	RNF43	tandem-duplication		0(0-Inf)	0.994		0(0-Inf)	0.994		3	OS
	RNF43	tandem-duplication		0(0-Inf)	0.995		0(0-Inf)	0.995		3	RFS
	SMAD4	deletion		1.005(0.32-3.155)	0.993		1.359(0.415-4.449)	0.612		11	OS
	SMAD4	deletion		1.58(0.502-4.971)	0.434		1.974(0.61-6.386)	0.256		11	RFS
	SMAD4	inversion		0(0-Inf)	0.994		0(0-Inf)	0.994		1	OS
	SMAD4	inversion		0(0-Inf)	0.994		0(0-Inf)	0.994		1	RFS
	FBXW7	deletion		0.646(0.09-4.619)	0.663		0.689(0.095-4.999)	0.712		5	OS
	FBXW7	deletion		1.404(0.347-5.677)	0.634		1.08(0.261-4.47)	0.916		5	RFS
	FBXW7	inversion		0.523(0.073-3.742)	0.519		0.374(0.052-2.698)	0.329		6	OS
	FBXW7	inversion		0.789(0.11-5.647)	0.813		0.804(0.111-5.832)	0.829		6	RFS
	FBXW7	translocation		0(0-Inf)	0.994		0(0-Inf)	0.993		1	OS
	FBXW7	translocation		NA(NA-NA)	NA		NA(NA-NA)	NA		1	RFS
	FBXW7	tandem-duplication		0(0-Inf)	0.995		0(0-Inf)	0.995		2	OS
	FBXW7	tandem-duplication		2.256(0.315-16.155)	0.418		2.413(0.326-17.852)	0.388		2	RFS
	CTNNB1	deletion		0(0-Inf)	0.993		0(0-Inf)	0.993		3	OS
	CTNNB1	deletion		0(0-Inf)	0.993		0(0-Inf)	0.994		3	RFS
	ATM	deletion		0(0-Inf)	0.994		0(0-Inf)	0.993		1	OS
	ATM	deletion		NA(NA-NA)	NA		NA(NA-NA)	NA		1	RFS
	ATM	translocation		0(0-Inf)	0.994		0(0-Inf)	0.994		1	OS
	ATM	translocation		0(0-Inf)	0.994		0(0-Inf)	0.994		1	RFS
	TGIF1	deletion		0(0-Inf)	0.994		0(0-Inf)	0.995		1	OS
	TGIF1	deletion		0(0-Inf)	0.994		0(0-Inf)	0.995		1	RFS
	TGIF1	translocation		0(0-Inf)	0.995		0(0-Inf)	0.992		2	OS
	TGIF1	translocation		0(0-Inf)	0.994		0(0-Inf)	0.994		2	RFS
	TCF7L2	deletion		1.513(0.375-6.114)	0.561		2.584(0.623-10.71)	0.191		5	OS
	TCF7L2	deletion		1.924(0.476-7.781)	0.359		3.528(0.84-14.811)	0.085		5	RFS
	TCF7L2	inversion		0(0-Inf)	0.994		0(0-Inf)	0.994		1	OS
	TCF7L2	inversion		0(0-Inf)	0.994		0(0-Inf)	0.995		1	RFS
	TCF7L2	translocation		4.143(1.317-13.036)	0.015		4.018(1.205-13.391)	0.024		4	OS
	TCF7L2	translocation		3.97(0.552-28.572)	0.171		6.262(0.851-46.109)	0.072		4	RFS
	TCF7L2	tandem-duplication		1.943(0.272-13.897)	0.508		2.371(0.31-18.162)	0.406		2	OS
	TCF7L2	tandem-duplication		0(0-Inf)	0.994		0(0-Inf)	0.995		2	RFS
	ARID2	deletion		0(0-Inf)	0.993		0(0-Inf)	0.994		3	OS
	ARID2	deletion		0.973(0.136-6.965)	0.978		1.185(0.157-8.962)	0.869		3	RFS
	ARID2	inversion		1.842(0.258-13.174)	0.543		3.534(0.48-26.032)	0.215		2	OS
	ARID2	inversion		6.314(1.559-25.573)	0.01		9.358(2.113-41.45)	0.003		2	RFS
	ARID2	tandem-duplication		0(0-Inf)	0.994		0(0-Inf)	0.994		1	OS
	ARID2	tandem-duplication		3.195(0.446-22.891)	0.248		4.433(0.58-33.906)	0.151		1	RFS
	PPP4R1	inversion		0(0-Inf)	0.994		0(0-Inf)	0.994		1	OS
	PPP4R1	inversion		0(0-Inf)	0.994		0(0-Inf)	0.995		1	RFS
	ERBB2	deletion		0(0-Inf)	0.995		0(0-Inf)	0.995		2	OS
	ERBB2	deletion		0(0-Inf)	0.994		0(0-Inf)	0.995		2	RFS
	ERBB2	inversion		0.656(0.092-4.694)	0.675		0.671(0.087-5.147)	0.701		5	OS
	ERBB2	inversion		0.663(0.093-4.748)	0.683		0.587(0.077-4.472)	0.607		5	RFS
	ERBB2	translocation		0(0-Inf)	0.995		0(0-Inf)	0.995		1	OS
	ERBB2	translocation		0(0-Inf)	0.994		0(0-Inf)	0.994		1	RFS
	ERBB2	tandem-duplication		0(0-Inf)	0.994		0(0-Inf)	0.994		3	OS
	ERBB2	tandem-duplication		0(0-Inf)	0.994		0(0-Inf)	0.994		3	RFS
	CSF3	inversion		0(0-Inf)	0.994		0(0-Inf)	0.994		1	OS
	CSF3	inversion		0(0-Inf)	0.994		0(0-Inf)	0.994		1	RFS
	CSF3	tandem-duplication		0(0-Inf)	0.995		0(0-Inf)	0.995		2	OS
	CSF3	tandem-duplication		0(0-Inf)	0.994		0(0-Inf)	0.995		2	RFS
	SLC12A2	deletion		1.634(0.52-5.131)	0.4		1.479(0.466-4.694)	0.507		7	OS
	SLC12A2	deletion		2.007(0.638-6.313)	0.234		2.083(0.654-6.636)	0.215		7	RFS
	PIGR	deletion		1.645(0.609-4.448)	0.326		1.57(0.57-4.318)	0.383		10	OS
	PIGR	deletion		0.499(0.07-3.569)	0.488		0.498(0.067-3.683)	0.495		10	RFS
	PIGR	translocation		0(0-Inf)	0.994		0(0-Inf)	0.993		1	OS
	PIGR	translocation		NA(NA-NA)	NA		NA(NA-NA)	NA		1	RFS
	DUSP16	deletion		0(0-Inf)	0.995		0(0-Inf)	0.995		2	OS
	DUSP16	deletion		0(0-Inf)	0.995		0(0-Inf)	0.995		2	RFS
	DUSP16	inversion		1.148(0.161-8.207)	0.891		2.581(0.353-18.886)	0.35		3	OS
	DUSP16	inversion		1.416(0.198-10.134)	0.729		2.405(0.32-18.084)	0.394		3	RFS
	SMAD2	deletion		0(0-Inf)	0.995		0(0-Inf)	0.995		1	OS
	SMAD2	deletion		0(0-Inf)	0.994		0(0-Inf)	0.995		1	RFS
	SMAD2	inversion		0(0-Inf)	0.994		0(0-Inf)	0.994		1	OS
	SMAD2	inversion		0(0-Inf)	0.994		0(0-Inf)	0.994		1	RFS
	SMAD2	translocation		2.458(0.344-17.582)	0.37		8.883(1.186-66.53)	0.033		2	OS
	SMAD2	translocation		2.004(0.28-14.347)	0.489		3.93(0.534-28.934)	0.179		2	RFS
	SMAD2	tandem-duplication		6.841(1.677-27.908)	0.007		2.365(0.538-10.389)	0.254		2	OS
	SMAD2	tandem-duplication		NA(NA-NA)	NA		NA(NA-NA)	NA		2	RFS
	MAP3K21	tandem-duplication		0(0-Inf)	0.994		0(0-Inf)	0.994		1	OS
	MAP3K21	tandem-duplication		0(0-Inf)	0.994		0(0-Inf)	0.995		1	RFS
	TCF12	deletion		1.7(0.421-6.872)	0.456		1.391(0.338-5.726)	0.647		5	OS
	TCF12	deletion		1.018(0.142-7.287)	0.986		0.799(0.11-5.805)	0.825		5	RFS
	TCF12	inversion		5.412(0.754-38.875)	0.093		12.406(1.635-94.105)	0.015		1	OS
	TCF12	inversion		16.379(2.223-120.703)	0.006		31.452(4.059-243.726)	0.001		1	RFS
	TCF12	translocation		1.587(0.222-11.346)	0.646		0.829(0.113-6.115)	0.854		2	OS
	TCF12	translocation		0(0-Inf)	0.994		0(0-Inf)	0.995		2	RFS
	POLD3	inversion		1.65(0.231-11.803)	0.618		1.931(0.263-14.195)	0.518		2	OS
	POLD3	inversion		1.579(0.22-11.305)	0.649		1.239(0.169-9.077)	0.833		2	RFS
	POLD3	translocation		5.427(1.341-21.962)	0.018		3.801(0.902-16.013)	0.069		2	OS
	POLD3	translocation		3.022(0.422-21.64)	0.271		2.397(0.312-18.423)	0.401		2	RFS
	ACVR2A	deletion		0(0-Inf)	0.994		0(0-Inf)	0.993		6	OS
	ACVR2A	deletion		0(0-Inf)	0.994		0(0-Inf)	0.995		6	RFS
	ACVR2A	translocation		0(0-Inf)	0.994		0(0-Inf)	0.994		1	OS
	ACVR2A	translocation		0(0-Inf)	0.994		0(0-Inf)	0.994		1	RFS
	PARP4	deletion		0(0-Inf)	0.995		0(0-Inf)	0.995		2	OS
	PARP4	deletion		0(0-Inf)	0.995		0(0-Inf)	0.993		2	RFS
	PARP4	inversion		0(0-Inf)	0.994		0(0-Inf)	0.994		1	OS
	PARP4	inversion		0(0-Inf)	0.994		0(0-Inf)	0.995		1	RFS
	PARP4	translocation		0(0-Inf)	0.994		0(0-Inf)	0.995		1	OS
	PARP4	translocation		0(0-Inf)	0.994		0(0-Inf)	0.995		1	RFS
	PARP4	tandem-duplication		6.936(0.963-49.96)	0.055		7.167(0.877-58.594)	0.066		1	OS
	PARP4	tandem-duplication		9.514(1.311-69.053)	0.026		3.68(0.456-29.697)	0.221		1	RFS
	CD58	deletion		0(0-Inf)	0.995		0(0-Inf)	0.994		2	OS
	CD58	deletion		1.464(0.205-10.479)	0.704		1.52(0.202-11.461)	0.685		2	RFS
	CD58	inversion		0(0-Inf)	0.994		0(0-Inf)	0.994		1	OS
	CD58	inversion		0(0-Inf)	0.994		0(0-Inf)	0.995		1	RFS
	SIN3A	deletion		0(0-Inf)	0.994		0(0-Inf)	0.994		1	OS
	SIN3A	deletion		0(0-Inf)	0.994		0(0-Inf)	0.995		1	RFS
	SIN3A	inversion		0(0-Inf)	0.994		0(0-Inf)	0.994		1	OS
	SIN3A	inversion		0(0-Inf)	0.994		0(0-Inf)	0.995		1	RFS
	SLC46A3	inversion		0(0-Inf)	0.994		0(0-Inf)	0.994		1	OS
	SLC46A3	inversion		0(0-Inf)	0.994		0(0-Inf)	0.995		1	RFS
	SLC46A3	tandem-duplication		62.124(7.77-496.698)	0		23.327(2.974-182.977)	0.003		1	OS
	SLC46A3	tandem-duplication		NA(NA-NA)	NA		NA(NA-NA)	NA		1	RFS
	ARID1A	deletion		0(0-Inf)	0.994		0(0-Inf)	0.994		1	OS
	ARID1A	deletion		0(0-Inf)	0.996		0(0-Inf)	0.994		1	RFS
	ARID1A	inversion		0(0-Inf)	0.994		0(0-Inf)	0.994		1	OS
	ARID1A	inversion		0(0-Inf)	0.994		0(0-Inf)	0.995		1	RFS
	ARID1A	translocation		2.181(0.305-15.604)	0.437		2.546(0.327-19.798)	0.372		2	OS
	ARID1A	translocation		1.847(0.258-13.222)	0.541		2.331(0.309-17.594)	0.412		2	RFS
	ARID1A	tandem-duplication		0(0-Inf)	0.994		0(0-Inf)	0.994		1	OS
	ARID1A	tandem-duplication		6.688(0.927-48.244)	0.059		6.965(0.898-54.03)	0.063		1	RFS
	FLCN	deletion		1.628(0.228-11.645)	0.627		1.579(0.211-11.793)	0.656		2	OS
	FLCN	deletion		3.529(0.872-14.284)	0.077		2.522(0.588-10.822)	0.213		2	RFS
	FLCN	inversion		1.628(0.228-11.645)	0.627		1.943(0.243-15.518)	0.531		2	OS
	FLCN	inversion		1.452(0.203-10.394)	0.71		1.702(0.215-13.48)	0.615		2	RFS
	MSH2	deletion		0(0-Inf)	0.994		0(0-Inf)	0.994		1	OS
	MSH2	deletion		0(0-Inf)	0.994		0(0-Inf)	0.995		1	RFS
	MSH2	inversion		0(0-Inf)	0.994		0(0-Inf)	0.994		1	OS
	MSH2	inversion		0(0-Inf)	0.994		0(0-Inf)	0.994		1	RFS
	CEP170	deletion		0(0-Inf)	0.994		0(0-Inf)	0.995		1	OS
	CEP170	deletion		0(0-Inf)	0.994		0(0-Inf)	0.995		1	RFS
	CEP170	translocation		0(0-Inf)	0.994		0(0-Inf)	0.994		1	OS
	CEP170	translocation		0(0-Inf)	0.995		0(0-Inf)	0.995		1	RFS
	RPL22	tandem-duplication		0(0-Inf)	0.994		0(0-Inf)	0.994		1	OS
	RPL22	tandem-duplication		0(0-Inf)	0.994		0(0-Inf)	0.994		1	RFS
	BCOR	deletion		5.243(1.292-21.275)	0.02		2.019(0.49-8.319)	0.331		2	OS
	BCOR	deletion		3.981(0.555-28.558)	0.169		1.714(0.23-12.779)	0.599		2	RFS
	BCOR	inversion		0(0-Inf)	0.994		0(0-Inf)	0.994		1	OS
	BCOR	inversion		0(0-Inf)	0.994		0(0-Inf)	0.995		1	RFS
	CDH1	deletion		0.546(0.076-3.902)	0.546		0.413(0.057-2.988)	0.381		6	OS
	CDH1	deletion		0(0-Inf)	0.995		0(0-Inf)	0.995		6	RFS
	CDH1	tandem-duplication		0(0-Inf)	0.995		0(0-Inf)	0.993		2	OS
	CDH1	tandem-duplication		0(0-Inf)	0.995		0(0-Inf)	0.995		2	RFS
	CASP8	inversion		0(0-Inf)	0.995		0(0-Inf)	0.995		1	OS
	CASP8	inversion		0(0-Inf)	0.994		0(0-Inf)	0.995		1	RFS
	CASP8	translocation		0(0-Inf)	0.995		0(0-Inf)	0.995		1	OS
	CASP8	translocation		0(0-Inf)	0.994		0(0-Inf)	0.995		1	RFS
	HFM1	inversion		0(0-Inf)	0.994		0(0-Inf)	0.995		1	OS
	HFM1	inversion		0(0-Inf)	0.994		0(0-Inf)	0.995		1	RFS
	HFM1	translocation		2.281(0.319-16.32)	0.411		4.84(0.644-36.353)	0.125		2	OS
	HFM1	translocation		1.942(0.271-13.908)	0.509		2.917(0.39-21.825)	0.297		2	RFS
	RFC1	inversion		1.603(0.224-11.463)	0.638		0.992(0.135-7.268)	0.994		2	OS
	RFC1	inversion		0(0-Inf)	0.995		0(0-Inf)	0.995		2	RFS
	TP53	deletion		0(0-Inf)	0.992		0(0-Inf)	0.995		4	OS
	TP53	deletion		0(0-Inf)	0.995		0(0-Inf)	0.992		4	RFS
	TP53	inversion		3.456(0.855-13.974)	0.082		4.173(1.004-17.345)	0.049		3	OS
	TP53	inversion		3.103(0.767-12.558)	0.112		3.069(0.738-12.761)	0.123		3	RFS
	TP53	translocation		0(0-Inf)	0.995		0(0-Inf)	0.995		2	OS
	TP53	translocation		0(0-Inf)	0.995		0(0-Inf)	0.995		2	RFS
	TP53	tandem-duplication		0(0-Inf)	0.995		0(0-Inf)	0.995		2	OS
	TP53	tandem-duplication		0(0-Inf)	0.994		0(0-Inf)	0.995		2	RFS
	PARP3	translocation		0(0-Inf)	0.994		0(0-Inf)	0.994		1	OS
	PARP3	translocation		0(0-Inf)	0.994		0(0-Inf)	0.995		1	RFS
	BRCA1	deletion		0(0-Inf)	0.994		0(0-Inf)	0.995		1	OS
	BRCA1	deletion		0(0-Inf)	0.994		0(0-Inf)	0.995		1	RFS
	SOX9	deletion		1.201(0.168-8.588)	0.855		1.383(0.189-10.127)	0.75		3	OS
	SOX9	deletion		3.305(0.816-13.382)	0.094		3.381(0.806-14.18)	0.096		3	RFS
	SOX9	translocation		0(0-Inf)	0.994		0(0-Inf)	0.994		1	OS
	SOX9	translocation		0(0-Inf)	0.994		0(0-Inf)	0.995		1	RFS
	SOX9	tandem-duplication		0(0-Inf)	0.994		0(0-Inf)	0.994		1	OS
	SOX9	tandem-duplication		10.248(1.41-74.5)	0.021		10.322(1.369-77.844)	0.024		1	RFS
	POLE	deletion		0(0-Inf)	0.994		0(0-Inf)	0.995		1	OS
	POLE	deletion		0(0-Inf)	0.994		0(0-Inf)	0.995		1	RFS
	POLE	tandem-duplication		0(0-Inf)	0.994		0(0-Inf)	0.994		1	OS
	POLE	tandem-duplication		NA(NA-NA)	NA		NA(NA-NA)	NA		1	RFS
	RAD52	deletion		0(0-Inf)	0.995		0(0-Inf)	0.995		2	OS
	RAD52	deletion		0(0-Inf)	0.994		0(0-Inf)	0.995		2	RFS
	RAD52	inversion		0(0-Inf)	0.994		0(0-Inf)	0.994		1	OS
	RAD52	inversion		0(0-Inf)	0.995		0(0-Inf)	0.995		1	RFS
	RAD52	tandem-duplication		0(0-Inf)	0.995		0(0-Inf)	0.994		2	OS
	RAD52	tandem-duplication		0(0-Inf)	0.995		0(0-Inf)	0.994		2	RFS
	TDP1	deletion		9.95(1.373-72.085)	0.023		12.277(1.491-101.087)	0.02		1	OS
	TDP1	deletion		6.192(0.859-44.613)	0.07		6.943(0.848-56.836)	0.071		1	RFS
	B2M	deletion		0.462(0.065-3.301)	0.441		0.671(0.093-4.852)	0.693		7	OS
	B2M	deletion		0(0-Inf)	0.994		0(0-Inf)	0.994		7	RFS
	B2M	translocation		0(0-Inf)	0.994		0(0-Inf)	0.994		1	OS
	B2M	translocation		0(0-Inf)	0.994		0(0-Inf)	0.995		1	RFS
	B2M	tandem-duplication		0(0-Inf)	0.994		0(0-Inf)	0.994		1	OS
	B2M	tandem-duplication		0(0-Inf)	0.994		0(0-Inf)	0.995		1	RFS
	KMT2B	deletion		0(0-Inf)	0.994		0(0-Inf)	0.995		1	OS
	KMT2B	deletion		0(0-Inf)	0.994		0(0-Inf)	0.995		1	RFS
	KMT2B	inversion		0(0-Inf)	0.994		0(0-Inf)	0.995		1	OS
	KMT2B	inversion		0(0-Inf)	0.994		0(0-Inf)	0.995		1	RFS
	RPS6	deletion		0.867(0.121-6.202)	0.887		0.557(0.077-4.057)	0.564		4	OS
	RPS6	deletion		1.592(0.222-11.402)	0.643		0.594(0.078-4.508)	0.615		4	RFS
	RPS6	translocation		0(0-Inf)	0.993		0(0-Inf)	0.993		3	OS
	RPS6	translocation		1.238(0.173-8.861)	0.832		1.673(0.225-12.429)	0.615		3	RFS
	BLM	tandem-duplication		0(0-Inf)	0.994		0(0-Inf)	0.994		1	OS
	BLM	tandem-duplication		0(0-Inf)	0.994		0(0-Inf)	0.995		1	RFS
	ZFP36L2	deletion		0(0-Inf)	0.994		0(0-Inf)	0.994		1	OS
	ZFP36L2	deletion		0(0-Inf)	0.994		0(0-Inf)	0.995		1	RFS
	SEM1	inversion		0(0-Inf)	0.995		0(0-Inf)	0.995		1	OS
	SEM1	inversion		0(0-Inf)	0.994		0(0-Inf)	0.995		1	RFS
	MAP2K7	inversion		0(0-Inf)	0.994		0(0-Inf)	0.994		1	OS
	MAP2K7	inversion		0(0-Inf)	0.994		0(0-Inf)	0.995		1	RFS
	MAP2K7	translocation		0(0-Inf)	0.994		0(0-Inf)	0.994		1	OS
	MAP2K7	translocation		0(0-Inf)	0.994		0(0-Inf)	0.995		1	RFS
	MAP2K7	tandem-duplication		0(0-Inf)	0.994		0(0-Inf)	0.994		1	OS
	MAP2K7	tandem-duplication		0(0-Inf)	0.994		0(0-Inf)	0.995		1	RFS
	MLH1	inversion		0(0-Inf)	0.994		0(0-Inf)	0.994		1	OS
	MLH1	inversion		0(0-Inf)	0.994		0(0-Inf)	0.994		1	RFS
	MLH1	translocation		0(0-Inf)	0.994		0(0-Inf)	0.994		1	OS
	MLH1	translocation		0(0-Inf)	0.994		0(0-Inf)	0.995		1	RFS
	MSH3	translocation		5.461(0.76-39.221)	0.091		12.305(1.456-103.978)	0.021		1	OS
	MSH3	translocation		4.658(0.649-33.459)	0.126		7.207(0.87-59.728)	0.067		1	RFS
	GNAS	deletion		2.195(0.543-8.87)	0.27		3.914(0.941-16.273)	0.061		4	OS
	GNAS	deletion		2.068(0.511-8.366)	0.308		2.139(0.51-8.971)	0.299		4	RFS
	GNAS	inversion		0(0-Inf)	0.994		0(0-Inf)	0.994		1	OS
	GNAS	inversion		0(0-Inf)	0.994		0(0-Inf)	0.994		1	RFS
	GNAS	tandem-duplication		14.585(1.995-106.639)	0.008		4.902(0.65-36.977)	0.123		1	OS
	GNAS	tandem-duplication		NA(NA-NA)	NA		NA(NA-NA)	NA		1	RFS
	MSH6	tandem-duplication		41.331(5.374-317.862)	0		30.911(3.732-255.996)	0.001		1	OS
	MSH6	tandem-duplication		NA(NA-NA)	NA		NA(NA-NA)	NA		1	RFS
	NBN	deletion		0(0-Inf)	0.994		0(0-Inf)	0.994		1	OS
	NBN	deletion		0(0-Inf)	0.995		0(0-Inf)	0.994		1	RFS
	NBN	tandem-duplication		7.196(0.999-51.859)	0.05		4.685(0.589-37.258)	0.144		1	OS
	NBN	tandem-duplication		5.245(0.729-37.721)	0.1		3.108(0.396-24.375)	0.281		1	RFS
	KLF5	tandem-duplication		1.268(0.177-9.068)	0.813		1.196(0.159-8.981)	0.862		3	OS
	KLF5	tandem-duplication		1.67(0.233-11.96)	0.61		1.559(0.21-11.555)	0.664		3	RFS
	DMC1	deletion		0(0-Inf)	0.994		0(0-Inf)	0.994		1	OS
	DMC1	deletion		0(0-Inf)	0.993		0(0-Inf)	0.994		1	RFS
	DMC1	inversion		0(0-Inf)	0.994		0(0-Inf)	0.994		1	OS
	DMC1	inversion		0(0-Inf)	0.994		0(0-Inf)	0.995		1	RFS
	MSH4	inversion		0(0-Inf)	0.994		0(0-Inf)	0.995		1	OS
	MSH4	inversion		0(0-Inf)	0.994		0(0-Inf)	0.995		1	RFS
	SETD5	deletion		0(0-Inf)	0.994		0(0-Inf)	0.994		1	OS
	SETD5	deletion		0(0-Inf)	0.994		0(0-Inf)	0.995		1	RFS
	CDKN1B	inversion		0(0-Inf)	0.994		0(0-Inf)	0.994		1	OS
	CDKN1B	inversion		0(0-Inf)	0.994		0(0-Inf)	0.994		1	RFS
	FUS	deletion		0(0-Inf)	0.994		0(0-Inf)	0.994		1	OS
	FUS	deletion		11.798(1.618-86.054)	0.015		17.859(2.28-139.908)	0.006		1	RFS
	FUS	inversion		3.51(0.491-25.118)	0.211		2.869(0.377-21.819)	0.309		1	OS
	FUS	inversion		3.051(0.426-21.848)	0.267		2.438(0.317-18.753)	0.392		1	RFS
	RPS16	deletion		0(0-Inf)	0.994		0(0-Inf)	0.994		1	OS
	RPS16	deletion		0(0-Inf)	0.995		0(0-Inf)	0.996		1	RFS
	SPO11	translocation		0(0-Inf)	0.994		0(0-Inf)	0.994		1	OS
	SPO11	translocation		0(0-Inf)	0.994		0(0-Inf)	0.994		1	RFS
	PMS2	deletion		30.872(4.094-232.792)	0.001		39.1(4.746-322.158)	0.001		1	OS
	PMS2	deletion		48.831(6.187-385.431)	0		26.815(3.137-229.185)	0.003		1	RFS
	PMS2	inversion		30.872(4.094-232.792)	0.001		39.1(4.746-322.158)	0.001		1	OS
	PMS2	inversion		48.831(6.187-385.431)	0		26.815(3.137-229.185)	0.003		1	RFS
	MSH5	deletion		0(0-Inf)	0.993		0(0-Inf)	0.992		3	OS
	MSH5	deletion		1.728(0.241-12.366)	0.586		3.948(0.52-29.974)	0.184		3	RFS
	RDM1	translocation		0(0-Inf)	0.994		0(0-Inf)	0.994		1	OS
	RDM1	translocation		0(0-Inf)	0.994		0(0-Inf)	0.995		1	RFS
	ANKRD40	deletion		4.034(0.563-28.893)	0.165		3.204(0.429-23.943)	0.256		1	OS
	ANKRD40	deletion		3.35(0.468-24.006)	0.229		3.109(0.413-23.383)	0.27		1	RFS
	ANKRD40	inversion		0(0-Inf)	0.994		0(0-Inf)	0.994		1	OS
	ANKRD40	inversion		0(0-Inf)	0.994		0(0-Inf)	0.994		1	RFS
	LIG3	inversion		4.552(0.635-32.639)	0.132		3.162(0.423-23.647)	0.262		1	OS
	LIG3	inversion		3.937(0.549-28.241)	0.173		3.138(0.419-23.487)	0.265		1	RFS
	RAD51D	deletion		0(0-Inf)	0.994		0(0-Inf)	0.994		1	OS
	RAD51D	deletion		NA(NA-NA)	NA		NA(NA-NA)	NA		1	RFS
	RAD51D	tandem-duplication		4.542(0.634-32.566)	0.132		3.202(0.428-23.957)	0.257		1	OS
	RAD51D	tandem-duplication		3.937(0.549-28.241)	0.173		3.138(0.419-23.487)	0.265		1	RFS
	RECQL5	tandem-duplication		3.805(0.531-27.24)	0.183		4.093(0.536-31.25)	0.174		1	OS
	RECQL5	tandem-duplication		3.232(0.451-23.155)	0.243		1.871(0.248-14.116)	0.544		1	RFS
	RAD54L	inversion		6.005(0.835-43.179)	0.075		1.88(0.253-13.96)	0.537		1	OS
	RAD54L	inversion		NA(NA-NA)	NA		NA(NA-NA)	NA		1	RFS
	BAX	deletion		0(0-Inf)	0.994		0(0-Inf)	0.994		1	OS
	BAX	deletion		0(0-Inf)	0.994		0(0-Inf)	0.995		1	RFS
	PPP4R4	inversion		0(0-Inf)	0.995		0(0-Inf)	0.995		1	OS
	PPP4R4	inversion		0(0-Inf)	0.994		0(0-Inf)	0.994		1	RFS
	ACVR1B	deletion		0(0-Inf)	0.994		0(0-Inf)	0.993		1	OS
	ACVR1B	deletion		NA(NA-NA)	NA		NA(NA-NA)	NA		1	RFS
	RAD54B	deletion		0(0-Inf)	0.994		0(0-Inf)	0.994		1	OS
	RAD54B	deletion		0(0-Inf)	0.994		0(0-Inf)	0.995		1	RFS
	RAD54B	inversion		0(0-Inf)	0.995		0(0-Inf)	0.995		1	OS
	RAD54B	inversion		0(0-Inf)	0.994		0(0-Inf)	0.995		1	RFS
	LIG1	inversion		0(0-Inf)	0.994		0(0-Inf)	0.995		1	OS
	LIG1	inversion		0(0-Inf)	0.994		0(0-Inf)	0.995		1	RFS
	LIG1	tandem-duplication		0(0-Inf)	0.994		0(0-Inf)	0.994		1	OS
	LIG1	tandem-duplication		0(0-Inf)	0.995		0(0-Inf)	0.996		1	RFS
	RPL10	inversion		0(0-Inf)	0.994		0(0-Inf)	0.995		1	OS
	RPL10	inversion		0(0-Inf)	0.994		0(0-Inf)	0.995		1	RFS
	RPL10	translocation		0(0-Inf)	0.994		0(0-Inf)	0.995		1	OS
	RPL10	translocation		0(0-Inf)	0.994		0(0-Inf)	0.995		1	RFS
	MBD4	tandem-duplication		4.216(0.588-30.208)	0.152		3.371(0.451-25.201)	0.236		1	OS
	MBD4	tandem-duplication		3.492(0.487-25.029)	0.213		3.254(0.433-24.483)	0.252		1	RFS
nHM iCMS3	RECQL	inversion		3.476(0.482-25.075)	0.217		11.681(1.462-93.35)	0.02		1	OS
	RECQL	inversion		15.648(2.047-119.621)	0.008		28.776(3.445-240.352)	0.002		1	RFS
	KRAS	inversion		3.684(0.51-26.599)	0.196		5(0.663-37.713)	0.118		1	OS
	KRAS	inversion		4.099(0.565-29.739)	0.163		4.253(0.561-32.23)	0.161		1	RFS
	RUNX1	deletion		0.688(0.096-4.937)	0.71		0.625(0.084-4.678)	0.647		3	OS
	RUNX1	deletion		0.778(0.108-5.608)	0.804		0.705(0.095-5.24)	0.733		3	RFS
	RUNX1	inversion		0(0-Inf)	0.995		0(0-Inf)	0.996		1	OS
	RUNX1	inversion		4.417(0.607-32.114)	0.142		2.053(0.25-16.826)	0.503		1	RFS
	RUNX1	translocation		3.342(0.819-13.636)	0.093		1.928(0.44-8.449)	0.384		2	OS
	RUNX1	translocation		4.163(1.018-17.027)	0.047		2.96(0.64-13.686)	0.165		2	RFS
	RUNX1	tandem-duplication		3.652(0.506-26.378)	0.199		5.071(0.671-38.301)	0.116		1	OS
	RUNX1	tandem-duplication		4.177(0.575-30.335)	0.158		4.377(0.576-33.267)	0.154		1	RFS
	CYP7B1	deletion		7.295(0.996-53.438)	0.05		11.759(1.365-101.3)	0.025		1	OS
	CYP7B1	deletion		5.404(0.74-39.448)	0.096		6.311(0.697-57.171)	0.101		1	RFS
	CYP7B1	inversion		6.71(0.918-49.025)	0.061		7.44(0.932-59.423)	0.058		1	OS
	CYP7B1	inversion		8.945(1.206-66.363)	0.032		12.28(1.466-102.894)	0.021		1	RFS
	CYP7B1	translocation		2.928(0.407-21.083)	0.286		3.611(0.432-30.187)	0.236		1	OS
	CYP7B1	translocation		2.582(0.358-18.625)	0.347		2.919(0.347-24.57)	0.324		1	RFS
	PTEN	deletion		1.19(0.377-3.756)	0.767		1.126(0.349-3.636)	0.843		7	OS
	PTEN	deletion		0.855(0.21-3.485)	0.827		0.821(0.197-3.423)	0.786		7	RFS
	PTEN	inversion		0.709(0.099-5.089)	0.733		0.651(0.089-4.744)	0.672		3	OS
	PTEN	inversion		0(0-Inf)	0.995		0(0-Inf)	0.996		3	RFS
	PTEN	translocation		2.412(0.336-17.337)	0.382		0.913(0.117-7.096)	0.931		1	OS
	PTEN	translocation		2.123(0.295-15.294)	0.455		1.271(0.159-10.137)	0.821		1	RFS
	PTEN	tandem-duplication		0(0-Inf)	0.995		0(0-Inf)	0.996		1	OS
	PTEN	tandem-duplication		0(0-Inf)	0.995		0(0-Inf)	0.997		1	RFS
	RAD51B	deletion		0.923(0.129-6.622)	0.937		2.264(0.29-17.704)	0.436		3	OS
	RAD51B	deletion		1.044(0.145-7.515)	0.966		1.405(0.181-10.924)	0.745		3	RFS
	RAD51B	inversion		0(0-Inf)	0.995		0(0-Inf)	0.997		1	OS
	RAD51B	inversion		0(0-Inf)	0.995		0(0-Inf)	0.997		1	RFS
	RAD51B	translocation		0(0-Inf)	0.995		0(0-Inf)	0.997		1	OS
	RAD51B	translocation		0(0-Inf)	0.995		0(0-Inf)	0.997		1	RFS
	RAD51B	tandem-duplication		6.62(0.906-48.37)	0.063		7.57(0.878-65.297)	0.066		1	OS
	RAD51B	tandem-duplication		40.498(4.731-346.64)	0.001		30.434(2.826-327.769)	0.005		1	RFS
	TYRO3	deletion		0.318(0.044-2.281)	0.255		0.49(0.067-3.582)	0.482		6	OS
	TYRO3	deletion		0.881(0.216-3.588)	0.859		0.917(0.215-3.904)	0.907		6	RFS
	MIDEAS	inversion		2.067(0.288-14.83)	0.47		3.986(0.505-31.443)	0.189		1	OS
	MIDEAS	inversion		1.976(0.274-14.229)	0.499		2.499(0.315-19.827)	0.386		1	RFS
	APC	deletion		2.181(0.537-8.862)	0.276		0.732(0.156-3.424)	0.692		3	OS
	APC	deletion		0(0-Inf)	0.996		0(0-Inf)	0.998		3	RFS
	APC	inversion		1.115(0.155-7.999)	0.914		0.971(0.131-7.229)	0.977		2	OS
	APC	inversion		1.523(0.212-10.962)	0.676		0.877(0.115-6.668)	0.899		2	RFS
	APC	translocation		0(0-Inf)	0.995		0(0-Inf)	0.996		3	OS
	APC	translocation		0(0-Inf)	0.995		0(0-Inf)	0.997		3	RFS
	TRPS1	deletion		2.986(0.415-21.511)	0.277		3.695(0.491-27.796)	0.204		1	OS
	TRPS1	deletion		2.609(0.362-18.823)	0.342		2.481(0.329-18.699)	0.378		1	RFS
	TRPS1	inversion		4.308(0.595-31.191)	0.148		3.931(0.503-30.701)	0.192		1	OS
	TRPS1	inversion		3.239(0.448-23.426)	0.244		2.049(0.259-16.187)	0.496		1	RFS
	TRPS1	translocation		0.815(0.114-5.85)	0.839		0.424(0.057-3.151)	0.402		3	OS
	TRPS1	translocation		1.181(0.164-8.51)	0.869		0.807(0.109-5.966)	0.833		3	RFS
	TRPS1	tandem-duplication		3.071(0.755-12.498)	0.117		1.965(0.466-8.287)	0.358		2	OS
	TRPS1	tandem-duplication		1.353(0.188-9.752)	0.764		0.931(0.126-6.863)	0.944		2	RFS
	FOXP2	deletion		10.389(2.453-44.005)	0.001		10.1(2.219-45.973)	0.003		2	OS
	FOXP2	deletion		5.939(0.811-43.466)	0.079		8.791(1.069-72.29)	0.043		2	RFS
	FOXP2	inversion		0(0-Inf)	0.995		0(0-Inf)	0.996		1	OS
	FOXP2	inversion		NA(NA-NA)	NA		NA(NA-NA)	NA		1	RFS
	FOXP2	translocation		1.626(0.227-11.667)	0.629		0.917(0.122-6.884)	0.933		2	OS
	FOXP2	translocation		1.692(0.235-12.195)	0.602		1.364(0.177-10.486)	0.766		2	RFS
	FOXP2	tandem-duplication		39.331(4.735-326.694)	0.001		13.995(1.484-132.016)	0.021		1	OS
	FOXP2	tandem-duplication		25.371(3.173-202.855)	0.002		8.875(0.935-84.278)	0.057		1	RFS
	CTNND1	deletion		3.526(0.489-25.445)	0.211		0.573(0.071-4.626)	0.601		1	OS
	CTNND1	deletion		NA(NA-NA)	NA		NA(NA-NA)	NA		1	RFS
	CTNND1	tandem-duplication		0(0-Inf)	0.995		0(0-Inf)	0.996		1	OS
	CTNND1	tandem-duplication		0(0-Inf)	0.995		0(0-Inf)	0.997		1	RFS
	CDKN2A	deletion		2.035(0.284-14.601)	0.48		2.455(0.329-18.333)	0.381		1	OS
	CDKN2A	deletion		0(0-Inf)	0.995		0(0-Inf)	0.997		1	RFS
	BRAF	inversion		0(0-Inf)	0.995		0(0-Inf)	0.996		1	OS
	BRAF	inversion		0(0-Inf)	0.995		0(0-Inf)	0.997		1	RFS
	BRAF	translocation		0(0-Inf)	0.995		0(0-Inf)	0.996		1	OS
	BRAF	translocation		0(0-Inf)	0.995		0(0-Inf)	0.997		1	RFS
	WRN	inversion		0(0-Inf)	0.994		0(0-Inf)	0.995		2	OS
	WRN	inversion		0(0-Inf)	0.995		0(0-Inf)	0.996		2	RFS
	WRN	tandem-duplication		0(0-Inf)	0.995		0(0-Inf)	0.996		1	OS
	WRN	tandem-duplication		0(0-Inf)	0.995		0(0-Inf)	0.997		1	RFS
	RAD54L2	deletion		121.499(11.017-1339.921)	0		219.086(19.865-2416.209)	0		1	OS
	RAD54L2	deletion		209.499(13.104-3349.38)	0		231.75(14.037-3826.153)	0		1	RFS
	PIK3R1	deletion		1.9(0.265-13.631)	0.523		0.932(0.125-6.979)	0.946		2	OS
	PIK3R1	deletion		0(0-Inf)	0.995		0(0-Inf)	0.997		2	RFS
	PIK3R1	inversion		1.144(0.159-8.206)	0.894		0.492(0.067-3.639)	0.488		2	OS
	PIK3R1	inversion		1.061(0.147-7.633)	0.953		0.53(0.071-3.96)	0.536		2	RFS
	MAP2K4	deletion		1.244(0.307-5.047)	0.76		1.132(0.268-4.784)	0.866		4	OS
	MAP2K4	deletion		0.779(0.108-5.603)	0.804		0.796(0.106-5.958)	0.824		4	RFS
	AXIN2	deletion		1.349(0.188-9.681)	0.766		0.266(0.035-2.03)	0.201		2	OS
	AXIN2	deletion		3.314(0.458-23.968)	0.235		3.457(0.458-26.108)	0.229		2	RFS
	AXIN2	translocation		0(0-Inf)	0.995		0(0-Inf)	0.997		1	OS
	AXIN2	translocation		0(0-Inf)	0.995		0(0-Inf)	0.997		1	RFS
	AXIN2	tandem-duplication		27.758(3.508-219.63)	0.002		8.826(1.024-76.069)	0.048		1	OS
	AXIN2	tandem-duplication		NA(NA-NA)	NA		NA(NA-NA)	NA		1	RFS
	ZNRF3	deletion		0.579(0.081-4.152)	0.586		0.659(0.09-4.831)	0.682		4	OS
	ZNRF3	deletion		0(0-Inf)	0.995		0(0-Inf)	0.995		4	RFS
	ZNRF3	inversion		1.752(0.244-12.574)	0.577		1.349(0.179-10.176)	0.771		2	OS
	ZNRF3	inversion		0(0-Inf)	0.995		0(0-Inf)	0.997		2	RFS
	ZNRF3	translocation		21.223(2.74-164.386)	0.003		2.271(0.276-18.68)	0.446		1	OS
	ZNRF3	translocation		NA(NA-NA)	NA		NA(NA-NA)	NA		1	RFS
	ZNRF3	tandem-duplication		3.15(0.437-22.704)	0.255		0.78(0.101-6.034)	0.812		1	OS
	ZNRF3	tandem-duplication		6.155(0.84-45.093)	0.074		2.573(0.318-20.782)	0.375		1	RFS
	ARID1B	deletion		0(0-Inf)	0.995		0(0-Inf)	0.997		1	OS
	ARID1B	deletion		0(0-Inf)	0.995		0(0-Inf)	0.997		1	RFS
	ARID1B	inversion		1.072(0.149-7.696)	0.945		1.467(0.194-11.07)	0.71		2	OS
	ARID1B	inversion		2.15(0.296-15.601)	0.449		2.218(0.291-16.884)	0.442		2	RFS
	ARID1B	translocation		0(0-Inf)	0.995		0(0-Inf)	0.997		1	OS
	ARID1B	translocation		0(0-Inf)	0.995		0(0-Inf)	0.997		1	RFS
	ARID1B	tandem-duplication		0(0-Inf)	0.995		0(0-Inf)	0.997		1	OS
	ARID1B	tandem-duplication		0(0-Inf)	0.995		0(0-Inf)	0.997		1	RFS
	SMAD3	deletion		1.905(0.603-6.02)	0.272		3.644(1.082-12.279)	0.037		6	OS
	SMAD3	deletion		1.009(0.14-7.267)	0.993		1.094(0.142-8.432)	0.931		6	RFS
	SMAD3	translocation		0.911(0.127-6.534)	0.926		0.662(0.085-5.146)	0.693		3	OS
	SMAD3	translocation		2.734(0.669-11.164)	0.161		2.079(0.441-9.81)	0.355		3	RFS
	SMAD3	tandem-duplication		3.204(0.444-23.102)	0.248		0.752(0.097-5.823)	0.785		1	OS
	SMAD3	tandem-duplication		6.478(0.882-47.556)	0.066		2.989(0.366-24.438)	0.307		1	RFS
	BMPR2	deletion		0.725(0.101-5.197)	0.749		0.531(0.072-3.925)	0.535		3	OS
	BMPR2	deletion		0.814(0.113-5.855)	0.838		0.668(0.087-5.115)	0.697		3	RFS
	BMPR2	inversion		1.109(0.155-7.956)	0.918		2.544(0.328-19.758)	0.372		2	OS
	BMPR2	inversion		0(0-Inf)	0.996		0(0-Inf)	0.996		2	RFS
	RNF43	deletion		1.918(0.267-13.761)	0.517		2.22(0.282-17.46)	0.449		2	OS
	RNF43	deletion		1.91(0.265-13.756)	0.521		1.461(0.184-11.628)	0.72		2	RFS
	RNF43	inversion		6.65(0.91-48.588)	0.062		7.652(0.885-66.172)	0.064		1	OS
	RNF43	inversion		50.998(5.7-456.278)	0		38.539(3.421-434.212)	0.003		1	RFS
	RNF43	tandem-duplication		2.606(0.641-10.584)	0.181		2.317(0.542-9.899)	0.257		2	OS
	RNF43	tandem-duplication		1.491(0.207-10.742)	0.691		1.089(0.146-8.144)	0.934		2	RFS
	SMAD4	deletion		1.615(0.593-4.397)	0.348		1.386(0.47-4.09)	0.554		6	OS
	SMAD4	deletion		1.816(0.663-4.975)	0.246		1.832(0.638-5.262)	0.26		6	RFS
	SMAD4	inversion		1.152(0.16-8.266)	0.888		1.705(0.224-12.978)	0.607		2	OS
	SMAD4	inversion		1.608(0.223-11.583)	0.637		1.469(0.189-11.397)	0.713		2	RFS
	SMAD4	translocation		5.229(1.278-21.392)	0.021		1.389(0.315-6.125)	0.664		2	OS
	SMAD4	translocation		6.186(0.844-45.365)	0.073		2.744(0.333-22.598)	0.348		2	RFS
	SMAD4	tandem-duplication		7.288(0.994-53.446)	0.051		11.807(1.355-102.881)	0.025		1	OS
	SMAD4	tandem-duplication		5.383(0.737-39.326)	0.097		7.5(0.808-69.654)	0.076		1	RFS
	FBXW7	deletion		1.565(0.496-4.939)	0.445		2.769(0.841-9.114)	0.094		6	OS
	FBXW7	deletion		2.372(0.866-6.495)	0.093		2.466(0.86-7.072)	0.093		6	RFS
	FBXW7	translocation		78.832(8.2-757.857)	0		0(0-Inf)	0.996		1	OS
	FBXW7	translocation		101.499(9.204-1119.355)	0		56.565(4.906-652.205)	0.001		1	RFS
	CTNNB1	deletion		0(0-Inf)	0.995		0(0-Inf)	0.996		3	OS
	CTNNB1	deletion		0(0-Inf)	0.995		0(0-Inf)	0.996		3	RFS
	ATM	tandem-duplication		0(0-Inf)	0.995		0(0-Inf)	0.996		1	OS
	ATM	tandem-duplication		0(0-Inf)	0.995		0(0-Inf)	0.997		1	RFS
	TGIF1	tandem-duplication		0(0-Inf)	0.995		0(0-Inf)	0.997		1	OS
	TGIF1	tandem-duplication		0(0-Inf)	0.995		0(0-Inf)	0.997		1	RFS
	TCF7L2	deletion		0.382(0.053-2.741)	0.339		0.336(0.046-2.452)	0.282		6	OS
	TCF7L2	deletion		0.52(0.072-3.745)	0.517		0.358(0.048-2.648)	0.314		6	RFS
	TCF7L2	translocation		2.866(0.703-11.685)	0.142		3.493(0.809-15.085)	0.094		2	OS
	TCF7L2	translocation		7.654(1.819-32.203)	0.005		6.249(1.405-27.804)	0.016		2	RFS
	TCF7L2	tandem-duplication		1.612(0.225-11.567)	0.635		2.193(0.295-16.297)	0.443		2	OS
	TCF7L2	tandem-duplication		0(0-Inf)	0.996		0(0-Inf)	0.998		2	RFS
	ARID2	deletion		1.187(0.166-8.518)	0.864		2.796(0.354-22.095)	0.33		2	OS
	ARID2	deletion		0(0-Inf)	0.996		0(0-Inf)	0.997		2	RFS
	PPP4R1	deletion		2.893(0.402-20.828)	0.291		15.878(1.926-130.892)	0.01		1	OS
	PPP4R1	deletion		8.198(1.109-60.6)	0.039		24.083(2.865-202.437)	0.003		1	RFS
	PPP4R1	translocation		0(0-Inf)	0.995		0(0-Inf)	0.997		1	OS
	PPP4R1	translocation		0(0-Inf)	0.996		0(0-Inf)	0.998		1	RFS
	ERBB2	inversion		0(0-Inf)	0.995		0(0-Inf)	0.997		1	OS
	ERBB2	inversion		0(0-Inf)	0.995		0(0-Inf)	0.997		1	RFS
	SLC12A2	deletion		0(0-Inf)	0.995		0(0-Inf)	0.997		1	OS
	SLC12A2	deletion		0(0-Inf)	0.995		0(0-Inf)	0.997		1	RFS
	SLC12A2	inversion		0(0-Inf)	0.995		0(0-Inf)	0.997		1	OS
	SLC12A2	inversion		0(0-Inf)	0.995		0(0-Inf)	0.997		1	RFS
	SLC12A2	tandem-duplication		11.064(1.488-82.251)	0.019		6.47(0.791-52.944)	0.082		1	OS
	SLC12A2	tandem-duplication		NA(NA-NA)	NA		NA(NA-NA)	NA		1	RFS
	PIGR	deletion		0(0-Inf)	0.996		0(0-Inf)	0.995		2	OS
	PIGR	deletion		0(0-Inf)	0.996		0(0-Inf)	0.996		2	RFS
	SMAD2	deletion		1.703(0.237-12.216)	0.596		2.208(0.288-16.949)	0.446		2	OS
	SMAD2	deletion		0(0-Inf)	0.995		0(0-Inf)	0.996		2	RFS
	SMAD2	inversion		0(0-Inf)	0.995		0(0-Inf)	0.994		1	OS
	SMAD2	inversion		0(0-Inf)	0.995		0(0-Inf)	0.995		1	RFS
	SMAD2	translocation		0(0-Inf)	0.995		0(0-Inf)	0.994		1	OS
	SMAD2	translocation		0(0-Inf)	0.995		0(0-Inf)	0.995		1	RFS
	SMAD2	tandem-duplication		0(0-Inf)	0.995		0(0-Inf)	0.994		1	OS
	SMAD2	tandem-duplication		0(0-Inf)	0.995		0(0-Inf)	0.995		1	RFS
	MAP3K21	deletion		2.465(0.343-17.719)	0.37		2.964(0.328-26.763)	0.333		2	OS
	MAP3K21	deletion		5.813(0.794-42.564)	0.083		8.779(0.931-82.748)	0.058		2	RFS
	MAP3K21	inversion		3.117(0.767-12.667)	0.112		3.136(0.737-13.337)	0.122		2	OS
	MAP3K21	inversion		4.367(1.063-17.934)	0.041		3.545(0.824-15.25)	0.089		2	RFS
	TCF12	deletion		2.264(0.92-5.572)	0.075		1.814(0.702-4.687)	0.219		8	OS
	TCF12	deletion		1.813(0.571-5.759)	0.313		2.663(0.817-8.673)	0.104		8	RFS
	TCF12	inversion		0(0-Inf)	0.995		0(0-Inf)	0.997		1	OS
	TCF12	inversion		0(0-Inf)	0.996		0(0-Inf)	0.998		1	RFS
	TCF12	translocation		0(0-Inf)	0.996		0(0-Inf)	0.995		2	OS
	TCF12	translocation		0(0-Inf)	0.996		0(0-Inf)	0.996		2	RFS
	AMER1	deletion		5.411(0.744-39.34)	0.095		32.67(3.905-273.308)	0.001		1	OS
	AMER1	deletion		4.544(0.625-33.04)	0.135		12.583(1.526-103.761)	0.019		1	RFS
	AMER1	translocation		2.503(0.348-17.99)	0.362		4.727(0.553-40.385)	0.156		1	OS
	AMER1	translocation		2.271(0.315-16.361)	0.416		3.533(0.403-31.009)	0.255		1	RFS
	POLD3	deletion		10.446(1.408-77.501)	0.022		2.461(0.31-19.533)	0.394		1	OS
	POLD3	deletion		NA(NA-NA)	NA		NA(NA-NA)	NA		1	RFS
	POLD3	inversion		1.612(0.225-11.568)	0.635		1.104(0.149-8.153)	0.923		2	OS
	POLD3	inversion		7.485(1.016-55.163)	0.048		4.484(0.562-35.747)	0.157		2	RFS
	POLD3	tandem-duplication		2.124(0.523-8.623)	0.292		1.05(0.247-4.464)	0.947		3	OS
	POLD3	tandem-duplication		1.48(0.206-10.65)	0.697		1.49(0.201-11.059)	0.697		3	RFS
	ACVR2A	deletion		1.852(0.456-7.516)	0.389		2.465(0.583-10.427)	0.22		4	OS
	ACVR2A	deletion		2.913(0.711-11.93)	0.137		2.94(0.678-12.753)	0.15		4	RFS
	ACVR2A	inversion		0(0-Inf)	0.995		0(0-Inf)	0.996		1	OS
	ACVR2A	inversion		0(0-Inf)	0.995		0(0-Inf)	0.997		1	RFS
	ACVR2A	translocation		0(0-Inf)	0.995		0(0-Inf)	0.996		1	OS
	ACVR2A	translocation		0(0-Inf)	0.996		0(0-Inf)	0.997		1	RFS
	ACVR2A	tandem-duplication		0(0-Inf)	0.995		0(0-Inf)	0.996		1	OS
	ACVR2A	tandem-duplication		0(0-Inf)	0.995		0(0-Inf)	0.997		1	RFS
	CD58	deletion		2.983(0.732-12.162)	0.127		0.894(0.203-3.938)	0.882		2	OS
	CD58	deletion		3.505(0.858-14.322)	0.081		1.917(0.415-8.849)	0.404		2	RFS
	SIN3A	deletion		80.832(8.408-777.085)	0		NA(NA-NA)	NA		1	OS
	SIN3A	deletion		104.499(9.476-1152.44)	0		57.058(4.964-655.799)	0.001		1	RFS
	SLC46A3	deletion		0(0-Inf)	0.995		0(0-Inf)	0.997		1	OS
	SLC46A3	deletion		2.636(0.365-19.014)	0.336		2.515(0.312-20.263)	0.386		1	RFS
	CEP170	deletion		11.693(1.569-87.125)	0.016		7.783(0.945-64.093)	0.056		1	OS
	CEP170	deletion		10.544(1.412-78.768)	0.022		4.629(0.553-38.752)	0.157		1	RFS
	RPL22	deletion		0(0-Inf)	0.995		0(0-Inf)	0.996		1	OS
	RPL22	deletion		NA(NA-NA)	NA		NA(NA-NA)	NA		1	RFS
	TGFBR2	inversion		0(0-Inf)	0.995		0(0-Inf)	0.997		1	OS
	TGFBR2	inversion		0(0-Inf)	0.995		0(0-Inf)	0.997		1	RFS
	CDH1	deletion		2.066(0.508-8.395)	0.31		1.317(0.318-5.454)	0.704		3	OS
	CDH1	deletion		1.477(0.205-10.641)	0.699		0.947(0.127-7.048)	0.958		3	RFS
	CASP8	deletion		0(0-Inf)	0.995		0(0-Inf)	0.997		1	OS
	CASP8	deletion		0(0-Inf)	0.995		0(0-Inf)	0.997		1	RFS
	RFC1	translocation		0(0-Inf)	0.995		0(0-Inf)	0.997		1	OS
	RFC1	translocation		0(0-Inf)	0.995		0(0-Inf)	0.997		1	RFS
	TP53	deletion		1.303(0.182-9.346)	0.793		0.926(0.123-6.979)	0.94		2	OS
	TP53	deletion		1.194(0.166-8.593)	0.86		0.8(0.107-5.961)	0.828		2	RFS
	TP53	translocation		2.106(0.293-15.113)	0.459		2.553(0.342-19.076)	0.361		1	OS
	TP53	translocation		3.139(0.434-22.688)	0.257		3.235(0.429-24.421)	0.255		1	RFS
	BRCA1	deletion		1.455(0.203-10.439)	0.709		1.067(0.141-8.065)	0.95		2	OS
	BRCA1	deletion		0(0-Inf)	0.995		0(0-Inf)	0.997		2	RFS
	BRCA1	translocation		3.197(0.444-23.04)	0.249		10.36(1.299-82.651)	0.027		1	OS
	BRCA1	translocation		0(0-Inf)	0.995		0(0-Inf)	0.997		1	RFS
	SOX9	deletion		0(0-Inf)	0.995		0(0-Inf)	0.997		1	OS
	SOX9	deletion		0(0-Inf)	0.995		0(0-Inf)	0.997		1	RFS
	SOX9	tandem-duplication		0(0-Inf)	0.995		0(0-Inf)	0.996		1	OS
	SOX9	tandem-duplication		NA(NA-NA)	NA		NA(NA-NA)	NA		1	RFS
	POLE	inversion		40.164(4.835-333.616)	0.001		13.893(1.479-130.483)	0.021		1	OS
	POLE	inversion		25.746(3.22-205.854)	0.002		9.397(0.992-89.053)	0.051		1	RFS
	RAD52	inversion		5.749(1.398-23.65)	0.015		1.921(0.433-8.526)	0.391		2	OS
	RAD52	inversion		4.188(1.02-17.199)	0.047		2.048(0.444-9.456)	0.358		2	RFS
	RAD52	translocation		0(0-Inf)	0.995		0(0-Inf)	0.997		1	OS
	RAD52	translocation		0(0-Inf)	0.995		0(0-Inf)	0.997		1	RFS
	TDP1	translocation		0(0-Inf)	0.995		0(0-Inf)	0.997		1	OS
	TDP1	translocation		0(0-Inf)	0.995		0(0-Inf)	0.997		1	RFS
	RGMB	deletion		4.988(1.21-20.559)	0.026		5.228(1.205-22.683)	0.027		2	OS
	RGMB	deletion		6.261(1.522-25.754)	0.011		8.223(1.814-37.276)	0.006		2	RFS
	B2M	deletion		0.464(0.065-3.325)	0.445		0.862(0.117-6.374)	0.884		5	OS
	B2M	deletion		0(0-Inf)	0.994		0(0-Inf)	0.997		5	RFS
	RPS6	deletion		0(0-Inf)	0.995		0(0-Inf)	0.996		3	OS
	RPS6	deletion		0(0-Inf)	0.996		0(0-Inf)	0.996		3	RFS
	BLM	inversion		4.172(0.577-30.181)	0.157		5.803(0.767-43.876)	0.088		1	OS
	BLM	inversion		14.494(1.906-110.223)	0.01		15.82(1.991-125.729)	0.009		1	RFS
	SEM1	translocation		0(0-Inf)	0.995		0(0-Inf)	0.997		1	OS
	SEM1	translocation		0(0-Inf)	0.995		0(0-Inf)	0.997		1	RFS
	SEM1	tandem-duplication		3.1(0.43-22.33)	0.261		0.75(0.097-5.789)	0.783		1	OS
	SEM1	tandem-duplication		6.22(0.849-45.567)	0.072		2.59(0.32-20.933)	0.372		1	RFS
	GNAS	deletion		1.29(0.318-5.232)	0.722		2.146(0.505-9.123)	0.301		4	OS
	GNAS	deletion		0(0-Inf)	0.995		0(0-Inf)	0.996		4	RFS
	MSH6	inversion		0(0-Inf)	0.995		0(0-Inf)	0.996		1	OS
	MSH6	inversion		0(0-Inf)	0.995		0(0-Inf)	0.997		1	RFS
	SKA3	inversion		10.583(1.426-78.513)	0.021		2.469(0.311-19.6)	0.392		1	OS
	SKA3	inversion		NA(NA-NA)	NA		NA(NA-NA)	NA		1	RFS
	RMI1	translocation		10.583(1.426-78.513)	0.021		2.469(0.311-19.6)	0.392		1	OS
	RMI1	translocation		NA(NA-NA)	NA		NA(NA-NA)	NA		1	RFS
	NBN	translocation		2.957(0.411-21.291)	0.282		3.836(0.511-28.813)	0.191		1	OS
	NBN	translocation		2.577(0.357-18.583)	0.348		2.613(0.347-19.668)	0.351		1	RFS
	NBN	tandem-duplication		2.957(0.411-21.291)	0.282		3.836(0.511-28.813)	0.191		1	OS
	NBN	tandem-duplication		2.577(0.357-18.583)	0.348		2.613(0.347-19.668)	0.351		1	RFS
	HLA-B	deletion		1.259(0.175-9.036)	0.819		0.555(0.074-4.157)	0.566		2	OS
	HLA-B	deletion		2.38(0.328-17.268)	0.391		1.347(0.178-10.193)	0.773		2	RFS
	KLF5	translocation		0(0-Inf)	0.995		0(0-Inf)	0.997		1	OS
	KLF5	translocation		0(0-Inf)	0.996		0(0-Inf)	0.998		1	RFS
	PIK3CA	translocation		2.957(0.411-21.291)	0.282		3.836(0.511-28.813)	0.191		1	OS
	PIK3CA	translocation		2.577(0.357-18.583)	0.348		2.613(0.347-19.668)	0.351		1	RFS
	MSH4	deletion		2.285(0.318-16.407)	0.411		0.794(0.099-6.387)	0.829		1	OS
	MSH4	deletion		6.946(0.945-51.056)	0.057		3.666(0.436-30.838)	0.232		1	RFS
	MSH4	inversion		2.285(0.318-16.407)	0.411		0.794(0.099-6.387)	0.829		1	OS
	MSH4	inversion		6.946(0.945-51.056)	0.057		3.666(0.436-30.838)	0.232		1	RFS
	MSH4	translocation		1.039(0.145-7.449)	0.97		0.719(0.091-5.652)	0.754		2	OS
	MSH4	translocation		1.529(0.212-11.003)	0.673		1.998(0.262-15.236)	0.504		2	RFS
	SETD5	inversion		7.359(1.005-53.911)	0.049		12.323(1.431-106.094)	0.022		1	OS
	SETD5	inversion		5.295(0.726-38.625)	0.1		6.238(0.692-56.212)	0.103		1	RFS
	SETD5	tandem-duplication		7.359(1.005-53.911)	0.049		12.323(1.431-106.094)	0.022		1	OS
	SETD5	tandem-duplication		5.295(0.726-38.625)	0.1		6.238(0.692-56.212)	0.103		1	RFS
	NONO	inversion		4.083(0.565-29.527)	0.163		1.058(0.137-8.179)	0.957		1	OS
	NONO	inversion		3.176(0.439-22.956)	0.252		1.212(0.151-9.712)	0.856		1	RFS
	HLA-A	deletion		0(0-Inf)	0.996		0(0-Inf)	0.995		2	OS
	HLA-A	deletion		0(0-Inf)	0.996		0(0-Inf)	0.996		2	RFS
	TAP2	translocation		0(0-Inf)	0.995		0(0-Inf)	0.997		1	OS
	TAP2	translocation		0(0-Inf)	0.996		0(0-Inf)	0.998		1	RFS
	RUNX1	translocation		1.566(0.195-12.579)	0.673		5551608239.644(0-Inf)	0.999		1	OS
	RUNX1	translocation		1.367(0.162-11.546)	0.774		3.22975039086141e+42(0-Inf)	0.991		1	RFS
	CYP7B1	translocation		1.879(0.23-15.325)	0.556		0(0-Inf)	1		1	OS
	CYP7B1	translocation		1.822(0.21-15.814)	0.586		16111627007.419(0-Inf)	1		1	RFS
	RAD51B	inversion		0(0-Inf)	0.999		0(0-Inf)	0.999		1	OS
	RAD51B	inversion		0(0-Inf)	0.999		0(0-Inf)	0.997		1	RFS
	RAD51B	tandem-duplication		4.812(0.5-46.316)	0.174		7.63030160797588e+26(0-Inf)	0.998		1	OS
	RAD51B	tandem-duplication		3584974107.209(0-Inf)	0.999		0(0-Inf)	1		1	RFS
	APC	deletion		7.986(0.724-88.134)	0.09		0(0-Inf)	0.998		1	OS
	APC	deletion		NA(NA-NA)	NA		NA(NA-NA)	NA		1	RFS
	TRPS1	deletion		2.664(0.31-22.855)	0.372		5.06(0.26-98.534)	0.284		1	OS
	TRPS1	deletion		3.132(0.322-30.426)	0.325		0.641(0.03-13.666)	0.775		1	RFS
	TRPS1	translocation		3.471(0.387-31.114)	0.266		7.785(0.185-328.413)	0.282		1	OS
	TRPS1	translocation		12.49(0.781-199.795)	0.074		4181.794(0-Inf)	1		1	RFS
	PIK3R1	inversion		1.566(0.195-12.579)	0.673		5551608239.644(0-Inf)	0.999		1	OS
	PIK3R1	inversion		1.367(0.162-11.546)	0.774		3.22975039086141e+42(0-Inf)	0.991		1	RFS
	MAP2K4	deletion		2.529(0.533-12.005)	0.243		0.737(0.063-8.67)	0.808		2	OS
	MAP2K4	deletion		3.74(0.386-36.208)	0.255		2.441(0.123-48.499)	0.559		2	RFS
	AXIN2	deletion		2.866(0.334-24.585)	0.337		5.529(0.338-90.332)	0.23		1	OS
	AXIN2	deletion		6.084(0.549-67.48)	0.141		1712524716.444(0-Inf)	0.999		1	RFS
	ZNRF3	deletion		0(0-Inf)	0.998		0(0-Inf)	0.999		1	OS
	ZNRF3	deletion		0(0-Inf)	0.999		232.395(0-Inf)	1		1	RFS
	SMAD3	deletion		16.492(1.031-263.757)	0.048		0.877(0.006-134.444)	0.959		1	OS
	SMAD3	deletion		NA(NA-NA)	NA		NA(NA-NA)	NA		1	RFS
	RNF43	deletion		1.006(0.125-8.083)	0.996		2.565(0.213-30.851)	0.458		2	OS
	RNF43	deletion		4.04(0.361-45.16)	0.257		115.5(0-Inf)	1		2	RFS
	RNF43	inversion		1.006(0.125-8.083)	0.996		4.777(0.157-145.018)	0.369		2	OS
	RNF43	inversion		4.04(0.361-45.16)	0.257		0(0-Inf)	1		2	RFS
	SMAD4	deletion		2.155(0.445-10.441)	0.34		7653330135.133(0-Inf)	0.999		2	OS
	SMAD4	deletion		2.373(0.456-12.362)	0.305		2.56045227459668e+34(0-Inf)	0.993		2	RFS
	SMAD4	inversion		0(0-Inf)	0.999		0(0-Inf)	0.999		1	OS
	SMAD4	inversion		1.223(0.138-10.815)	0.857		0(0-Inf)	0.997		1	RFS
	FBXW7	deletion		2.292(0.275-19.09)	0.443		3.159(0.213-46.808)	0.403		1	OS
	FBXW7	deletion		2.521(0.279-22.813)	0.411		0.641(0.03-13.666)	0.775		1	RFS
	ATM	deletion		3.723(0.415-33.364)	0.24		6.791(0.181-254.354)	0.3		1	OS
	ATM	deletion		13.491(0.843-215.786)	0.066		17792544.542(0-Inf)	1		1	RFS
	TGIF1	deletion		3.723(0.415-33.364)	0.24		6.791(0.181-254.354)	0.3		1	OS
	TGIF1	deletion		13.491(0.843-215.786)	0.066		17792544.542(0-Inf)	1		1	RFS
	MAP3K21	inversion		1.295(0.163-10.3)	0.807		0.713(0.046-11.119)	0.809		1	OS
	MAP3K21	inversion		3.74(0.386-36.208)	0.255		2.441(0.123-48.499)	0.559		1	RFS
	TCF12	deletion		3.723(0.415-33.364)	0.24		6.791(0.181-254.354)	0.3		1	OS
	TCF12	deletion		13.491(0.843-215.786)	0.066		17792544.542(0-Inf)	1		1	RFS
	CD58	deletion		1.566(0.195-12.579)	0.673		5551608239.644(0-Inf)	0.999		1	OS
	CD58	deletion		1.367(0.162-11.546)	0.774		3.22975039086141e+42(0-Inf)	0.991		1	RFS
	CDH1	deletion		2.784(0.574-13.501)	0.204		0.439(0.006-32.801)	0.709		2	OS
	CDH1	deletion		1.367(0.162-11.546)	0.774		3.22975039086141e+42(0-Inf)	0.991		2	RFS
	HFM1	deletion		0(0-Inf)	0.998		0(0-Inf)	0.999		1	OS
	HFM1	deletion		0(0-Inf)	0.999		232.395(0-Inf)	1		1	RFS
	TP53	translocation		1.295(0.163-10.3)	0.807		0.713(0.046-11.119)	0.809		1	OS
	TP53	translocation		3.74(0.386-36.208)	0.255		2.441(0.123-48.499)	0.559		1	RFS
	B2M	deletion		16.492(1.031-263.757)	0.048		0.877(0.006-134.444)	0.959		1	OS
	B2M	deletion		NA(NA-NA)	NA		NA(NA-NA)	NA		1	RFS
	NBN	translocation		2.292(0.275-19.09)	0.443		3.159(0.213-46.808)	0.403		1	OS
	NBN	translocation		2.521(0.279-22.813)	0.411		0.641(0.03-13.666)	0.775		1	RFS
	NBN	tandem-duplication		2.292(0.275-19.09)	0.443		3.159(0.213-46.808)	0.403		1	OS
	NBN	tandem-duplication		2.521(0.279-22.813)	0.411		0.641(0.03-13.666)	0.775		1	RFS
	KLF5	translocation		3.723(0.415-33.364)	0.24		6.791(0.181-254.354)	0.3		1	OS
	KLF5	translocation		13.491(0.843-215.786)	0.066		17792544.542(0-Inf)	1		1	RFS
	PIK3CA	translocation		2.292(0.275-19.09)	0.443		3.159(0.213-46.808)	0.403		1	OS
	PIK3CA	translocation		2.521(0.279-22.813)	0.411		0.641(0.03-13.666)	0.775		1	RFS
nHM CMS2	BCL9	deletion		0(0-Inf)	0.996		0(0-Inf)	0.996		1	OS
	BCL9	deletion		0(0-Inf)	0.996		0(0-Inf)	0.996		1	RFS
	BCL9	inversion		0(0-Inf)	0.996		0(0-Inf)	0.997		1	OS
	BCL9	inversion		0(0-Inf)	0.996		0(0-Inf)	0.996		1	RFS
	BCL9	translocation		0(0-Inf)	0.996		0(0-Inf)	0.996		1	OS
	BCL9	translocation		0(0-Inf)	0.996		0(0-Inf)	0.996		1	RFS
	RECQL	translocation		0(0-Inf)	0.996		0(0-Inf)	0.997		1	OS
	RECQL	translocation		0(0-Inf)	0.996		0(0-Inf)	0.996		1	RFS
	KRAS	inversion		0(0-Inf)	0.996		0(0-Inf)	0.996		1	OS
	KRAS	inversion		4.435(0.612-32.138)	0.14		2.606(0.338-20.081)	0.358		1	RFS
	KRAS	tandem-duplication		0(0-Inf)	0.996		0(0-Inf)	0.996		1	OS
	KRAS	tandem-duplication		4.435(0.612-32.138)	0.14		2.606(0.338-20.081)	0.358		1	RFS
	RUNX1	deletion		1.036(0.144-7.446)	0.972		1.01(0.133-7.65)	0.992		3	OS
	RUNX1	deletion		0(0-Inf)	0.996		0(0-Inf)	0.996		3	RFS
	RUNX1	inversion		1.197(0.166-8.608)	0.858		2.286(0.303-17.282)	0.423		3	OS
	RUNX1	inversion		1.59(0.22-11.472)	0.645		1.418(0.19-10.594)	0.734		3	RFS
	RUNX1	translocation		2.982(0.733-12.143)	0.127		3.251(0.703-15.034)	0.131		3	OS
	RUNX1	translocation		3.355(0.821-13.715)	0.092		2.791(0.598-13.019)	0.192		3	RFS
	RUNX1	tandem-duplication		0(0-Inf)	0.995		0(0-Inf)	0.996		2	OS
	RUNX1	tandem-duplication		0(0-Inf)	0.995		0(0-Inf)	0.995		2	RFS
	ARHGAP5	deletion		0(0-Inf)	0.996		0(0-Inf)	0.995		3	OS
	ARHGAP5	deletion		4.328(1.056-17.733)	0.042		2.919(0.665-12.807)	0.156		3	RFS
	ARHGAP5	inversion		0(0-Inf)	0.996		0(0-Inf)	0.996		1	OS
	ARHGAP5	inversion		16.923(2.225-128.698)	0.006		20.989(2.558-172.223)	0.005		1	RFS
	CYP7B1	deletion		0(0-Inf)	0.996		0(0-Inf)	0.997		1	OS
	CYP7B1	deletion		19.829(2.578-152.498)	0.004		26.497(3.076-228.251)	0.003		1	RFS
	CYP7B1	inversion		0(0-Inf)	0.996		0(0-Inf)	0.996		1	OS
	CYP7B1	inversion		0(0-Inf)	0.996		0(0-Inf)	0.996		1	RFS
	CYP7B1	tandem-duplication		0(0-Inf)	0.995		0(0-Inf)	0.995		2	OS
	CYP7B1	tandem-duplication		0(0-Inf)	0.996		0(0-Inf)	0.995		2	RFS
	BCL9L	deletion		3.939(0.546-28.401)	0.174		6.721(0.861-52.463)	0.069		1	OS
	BCL9L	deletion		3.616(0.5-26.13)	0.203		4.159(0.533-32.441)	0.174		1	RFS
	BCL9L	inversion		3.939(0.546-28.401)	0.174		6.721(0.861-52.463)	0.069		1	OS
	BCL9L	inversion		3.616(0.5-26.13)	0.203		4.159(0.533-32.441)	0.174		1	RFS
	BCL9L	tandem-duplication		3.939(0.546-28.401)	0.174		6.721(0.861-52.463)	0.069		1	OS
	BCL9L	tandem-duplication		3.616(0.5-26.13)	0.203		4.159(0.533-32.441)	0.174		1	RFS
	ASXL1	inversion		1.698(0.236-12.211)	0.599		2.856(0.362-22.518)	0.319		2	OS
	ASXL1	inversion		1.587(0.22-11.444)	0.647		1.502(0.185-12.219)	0.703		2	RFS
	ASXL1	translocation		0(0-Inf)	0.996		0(0-Inf)	0.995		1	OS
	ASXL1	translocation		0(0-Inf)	0.996		0(0-Inf)	0.996		1	RFS
	ASXL1	tandem-duplication		2.472(0.344-17.78)	0.369		3.381(0.427-26.784)	0.249		2	OS
	ASXL1	tandem-duplication		2.182(0.303-15.737)	0.439		1.754(0.214-14.36)	0.6		2	RFS
	PTEN	deletion		0(0-Inf)	0.996		0(0-Inf)	0.996		3	OS
	PTEN	deletion		0(0-Inf)	0.996		0(0-Inf)	0.996		3	RFS
	PTEN	inversion		0(0-Inf)	0.996		0(0-Inf)	0.994		1	OS
	PTEN	inversion		NA(NA-NA)	NA		NA(NA-NA)	NA		1	RFS
	PTEN	translocation		0.832(0.116-5.976)	0.855		0.553(0.074-4.157)	0.565		4	OS
	PTEN	translocation		0(0-Inf)	0.995		0(0-Inf)	0.995		4	RFS
	RAD51B	deletion		1.791(0.249-12.882)	0.563		2.037(0.272-15.26)	0.489		2	OS
	RAD51B	deletion		1.746(0.242-12.594)	0.58		1.535(0.206-11.447)	0.676		2	RFS
	RAD51B	inversion		0.955(0.133-6.867)	0.963		0.679(0.09-5.107)	0.707		4	OS
	RAD51B	inversion		0(0-Inf)	0.995		0(0-Inf)	0.996		4	RFS
	RAD51B	translocation		5.551(0.765-40.275)	0.09		10.358(1.315-81.6)	0.026		1	OS
	RAD51B	translocation		17.175(2.256-130.75)	0.006		20.514(2.498-168.468)	0.005		1	RFS
	RAD51B	tandem-duplication		1.171(0.163-8.427)	0.875		1.502(0.202-11.178)	0.691		3	OS
	RAD51B	tandem-duplication		3.397(0.826-13.966)	0.09		3.229(0.751-13.894)	0.115		3	RFS
	TYRO3	deletion		0(0-Inf)	0.996		0(0-Inf)	0.994		7	OS
	TYRO3	deletion		0(0-Inf)	0.996		0(0-Inf)	0.996		7	RFS
	MIDEAS	deletion		0(0-Inf)	0.995		0(0-Inf)	0.995		1	OS
	MIDEAS	deletion		0(0-Inf)	0.996		0(0-Inf)	0.997		1	RFS
	APC	deletion		1.355(0.189-9.741)	0.763		1.817(0.225-14.639)	0.575		3	OS
	APC	deletion		0(0-Inf)	0.996		0(0-Inf)	0.995		3	RFS
	APC	inversion		0(0-Inf)	0.996		0(0-Inf)	0.997		1	OS
	APC	inversion		0(0-Inf)	0.996		0(0-Inf)	0.996		1	RFS
	APC	tandem-duplication		0(0-Inf)	0.996		0(0-Inf)	0.996		1	OS
	APC	tandem-duplication		0(0-Inf)	0.996		0(0-Inf)	0.997		1	RFS
	TRPS1	deletion		0.566(0.079-4.066)	0.571		0.666(0.091-4.894)	0.69		6	OS
	TRPS1	deletion		2.001(0.628-6.375)	0.241		1.673(0.507-5.516)	0.398		6	RFS
	TRPS1	inversion		1.186(0.165-8.528)	0.865		1.51(0.199-11.431)	0.69		3	OS
	TRPS1	inversion		2.283(0.315-16.521)	0.414		3.312(0.424-25.885)	0.254		3	RFS
	TRPS1	tandem-duplication		0(0-Inf)	0.996		0(0-Inf)	0.997		1	OS
	TRPS1	tandem-duplication		3.884(0.537-28.104)	0.179		4.959(0.62-39.63)	0.131		1	RFS
	FOXP2	deletion		1.231(0.171-8.845)	0.837		1.355(0.181-10.153)	0.767		3	OS
	FOXP2	deletion		0(0-Inf)	0.995		0(0-Inf)	0.996		3	RFS
	FOXP2	translocation		0(0-Inf)	0.995		0(0-Inf)	0.994		2	OS
	FOXP2	translocation		0(0-Inf)	0.995		0(0-Inf)	0.995		2	RFS
	CTNND1	tandem-duplication		0(0-Inf)	0.996		0(0-Inf)	0.994		1	OS
	CTNND1	tandem-duplication		0(0-Inf)	0.996		0(0-Inf)	0.996		1	RFS
	CDKN2A	translocation		0(0-Inf)	0.994		0(0-Inf)	0.995		1	OS
	CDKN2A	translocation		0(0-Inf)	0.996		0(0-Inf)	0.996		1	RFS
	BRAF	translocation		0(0-Inf)	0.996		0(0-Inf)	0.995		1	OS
	BRAF	translocation		NA(NA-NA)	NA		NA(NA-NA)	NA		1	RFS
	POLB	deletion		0(0-Inf)	0.996		0(0-Inf)	0.997		1	OS
	POLB	deletion		0(0-Inf)	0.996		0(0-Inf)	0.997		1	RFS
	POLB	translocation		0(0-Inf)	0.996		0(0-Inf)	0.997		1	OS
	POLB	translocation		0(0-Inf)	0.996		0(0-Inf)	0.997		1	RFS
	WRN	deletion		0(0-Inf)	0.996		0(0-Inf)	0.994		1	OS
	WRN	deletion		0(0-Inf)	0.996		0(0-Inf)	0.996		1	RFS
	WRN	inversion		0(0-Inf)	0.996		0(0-Inf)	0.994		1	OS
	WRN	inversion		0(0-Inf)	0.996		0(0-Inf)	0.996		1	RFS
	ELF3	deletion		0(0-Inf)	0.996		0(0-Inf)	0.994		1	OS
	ELF3	deletion		0(0-Inf)	0.996		0(0-Inf)	0.996		1	RFS
	RAD54L2	tandem-duplication		0(0-Inf)	0.996		0(0-Inf)	0.997		1	OS
	RAD54L2	tandem-duplication		0(0-Inf)	0.996		0(0-Inf)	0.996		1	RFS
	PIK3R1	deletion		2.224(0.309-16.002)	0.427		2.424(0.319-18.407)	0.392		2	OS
	PIK3R1	deletion		0(0-Inf)	0.996		0(0-Inf)	0.996		2	RFS
	PIK3R1	inversion		4.848(0.67-35.069)	0.118		1.397(0.181-10.778)	0.749		1	OS
	PIK3R1	inversion		NA(NA-NA)	NA		NA(NA-NA)	NA		1	RFS
	MAP2K4	tandem-duplication		0(0-Inf)	0.996		0(0-Inf)	0.997		1	OS
	MAP2K4	tandem-duplication		0(0-Inf)	0.996		0(0-Inf)	0.997		1	RFS
	AXIN2	translocation		6.83(0.938-49.744)	0.058		2.071(0.267-16.058)	0.486		1	OS
	AXIN2	translocation		NA(NA-NA)	NA		NA(NA-NA)	NA		1	RFS
	AXIN2	tandem-duplication		2.986(0.415-21.5)	0.277		2.476(0.305-20.093)	0.396		2	OS
	AXIN2	tandem-duplication		0(0-Inf)	0.996		0(0-Inf)	0.997		2	RFS
	ZNRF3	inversion		0(0-Inf)	0.996		0(0-Inf)	0.996		1	OS
	ZNRF3	inversion		0(0-Inf)	0.996		0(0-Inf)	0.996		1	RFS
	ZNRF3	translocation		0(0-Inf)	0.996		0(0-Inf)	0.996		1	OS
	ZNRF3	translocation		0(0-Inf)	0.996		0(0-Inf)	0.996		1	RFS
	ARID1B	deletion		0(0-Inf)	0.995		0(0-Inf)	0.995		2	OS
	ARID1B	deletion		0(0-Inf)	0.996		0(0-Inf)	0.995		2	RFS
	ARID1B	inversion		2.355(0.327-16.941)	0.395		5.197(0.674-40.085)	0.114		2	OS
	ARID1B	inversion		2.934(0.405-21.286)	0.287		3.174(0.415-24.269)	0.266		2	RFS
	ARID1B	tandem-duplication		0(0-Inf)	0.995		0(0-Inf)	0.995		2	OS
	ARID1B	tandem-duplication		0(0-Inf)	0.996		0(0-Inf)	0.997		2	RFS
	SMAD3	deletion		0(0-Inf)	0.995		0(0-Inf)	0.996		5	OS
	SMAD3	deletion		0(0-Inf)	0.996		0(0-Inf)	0.996		5	RFS
	BMPR2	deletion		0(0-Inf)	0.995		0(0-Inf)	0.996		2	OS
	BMPR2	deletion		0(0-Inf)	0.996		0(0-Inf)	0.996		2	RFS
	BMPR2	tandem-duplication		0(0-Inf)	0.996		0(0-Inf)	0.995		1	OS
	BMPR2	tandem-duplication		0(0-Inf)	0.996		0(0-Inf)	0.996		1	RFS
	RNF43	deletion		0(0-Inf)	0.996		0(0-Inf)	0.996		3	OS
	RNF43	deletion		1.129(0.157-8.136)	0.904		1.616(0.203-12.841)	0.65		3	RFS
	RNF43	tandem-duplication		0(0-Inf)	0.995		0(0-Inf)	0.996		2	OS
	RNF43	tandem-duplication		0(0-Inf)	0.997		0(0-Inf)	0.996		2	RFS
	SMAD4	deletion		0.987(0.243-4.017)	0.986		1.287(0.296-5.604)	0.737		7	OS
	SMAD4	deletion		0.838(0.116-6.039)	0.861		0.98(0.132-7.254)	0.984		7	RFS
	SMAD4	inversion		0(0-Inf)	0.996		0(0-Inf)	0.995		1	OS
	SMAD4	inversion		0(0-Inf)	0.996		0(0-Inf)	0.996		1	RFS
	FBXW7	deletion		0.797(0.111-5.727)	0.821		1.002(0.135-7.41)	0.999		4	OS
	FBXW7	deletion		0.747(0.104-5.383)	0.772		0.522(0.071-3.863)	0.524		4	RFS
	FBXW7	inversion		1.42(0.349-5.781)	0.624		0.879(0.209-3.694)	0.86		5	OS
	FBXW7	inversion		0(0-Inf)	0.996		0(0-Inf)	0.996		5	RFS
	FBXW7	translocation		0(0-Inf)	0.996		0(0-Inf)	0.994		1	OS
	FBXW7	translocation		NA(NA-NA)	NA		NA(NA-NA)	NA		1	RFS
	FBXW7	tandem-duplication		0(0-Inf)	0.996		0(0-Inf)	0.995		1	OS
	FBXW7	tandem-duplication		0(0-Inf)	0.996		0(0-Inf)	0.996		1	RFS
	CTNNB1	deletion		0(0-Inf)	0.996		0(0-Inf)	0.996		3	OS
	CTNNB1	deletion		0(0-Inf)	0.996		0(0-Inf)	0.996		3	RFS
	ATM	deletion		0(0-Inf)	0.996		0(0-Inf)	0.994		1	OS
	ATM	deletion		NA(NA-NA)	NA		NA(NA-NA)	NA		1	RFS
	TGIF1	deletion		0(0-Inf)	0.996		0(0-Inf)	0.995		1	OS
	TGIF1	deletion		0(0-Inf)	0.996		0(0-Inf)	0.997		1	RFS
	TGIF1	translocation		0(0-Inf)	0.996		0(0-Inf)	0.994		1	OS
	TGIF1	translocation		NA(NA-NA)	NA		NA(NA-NA)	NA		1	RFS
	TCF7L2	deletion		6.026(0.83-43.767)	0.076		7.084(0.759-66.109)	0.086		1	OS
	TCF7L2	deletion		13.049(1.742-97.748)	0.012		12.631(1.321-120.777)	0.028		1	RFS
	TCF7L2	translocation		2.084(0.29-14.99)	0.466		2.173(0.291-16.233)	0.45		2	OS
	TCF7L2	translocation		0(0-Inf)	0.996		0(0-Inf)	0.996		2	RFS
	TCF7L2	tandem-duplication		0(0-Inf)	0.996		0(0-Inf)	0.997		1	OS
	TCF7L2	tandem-duplication		0(0-Inf)	0.996		0(0-Inf)	0.997		1	RFS
	ARID2	deletion		0(0-Inf)	0.996		0(0-Inf)	0.997		1	OS
	ARID2	deletion		0(0-Inf)	0.996		0(0-Inf)	0.997		1	RFS
	PPP4R1	inversion		0(0-Inf)	0.996		0(0-Inf)	0.997		1	OS
	PPP4R1	inversion		0(0-Inf)	0.996		0(0-Inf)	0.997		1	RFS
	ERBB2	inversion		0(0-Inf)	0.996		0(0-Inf)	0.996		1	OS
	ERBB2	inversion		0(0-Inf)	0.995		0(0-Inf)	0.996		1	RFS
	ERBB2	translocation		0(0-Inf)	0.995		0(0-Inf)	0.995		1	OS
	ERBB2	translocation		0(0-Inf)	0.996		0(0-Inf)	0.997		1	RFS
	ERBB2	tandem-duplication		0(0-Inf)	0.995		0(0-Inf)	0.995		1	OS
	ERBB2	tandem-duplication		0(0-Inf)	0.996		0(0-Inf)	0.997		1	RFS
	SLC12A2	deletion		1.21(0.168-8.699)	0.85		1.055(0.143-7.809)	0.958		3	OS
	SLC12A2	deletion		4.379(1.064-18.014)	0.041		3.411(0.784-14.844)	0.102		3	RFS
	PIGR	deletion		0.571(0.079-4.104)	0.578		0.499(0.065-3.854)	0.505		6	OS
	PIGR	deletion		0(0-Inf)	0.995		0(0-Inf)	0.995		6	RFS
	PIGR	translocation		0(0-Inf)	0.996		0(0-Inf)	0.994		1	OS
	PIGR	translocation		NA(NA-NA)	NA		NA(NA-NA)	NA		1	RFS
	DUSP16	deletion		0(0-Inf)	0.995		0(0-Inf)	0.995		2	OS
	DUSP16	deletion		0(0-Inf)	0.995		0(0-Inf)	0.995		2	RFS
	DUSP16	inversion		0(0-Inf)	0.996		0(0-Inf)	0.997		1	OS
	DUSP16	inversion		0(0-Inf)	0.996		0(0-Inf)	0.997		1	RFS
	SMAD2	deletion		0(0-Inf)	0.995		0(0-Inf)	0.996		1	OS
	SMAD2	deletion		0(0-Inf)	0.997		0(0-Inf)	0.996		1	RFS
	SMAD2	tandem-duplication		7.055(0.968-51.425)	0.054		4.153(0.505-34.167)	0.185		1	OS
	SMAD2	tandem-duplication		NA(NA-NA)	NA		NA(NA-NA)	NA		1	RFS
	MAP3K21	tandem-duplication		0(0-Inf)	0.996		0(0-Inf)	0.997		1	OS
	MAP3K21	tandem-duplication		0(0-Inf)	0.996		0(0-Inf)	0.997		1	RFS
	TCF12	deletion		2.093(0.514-8.525)	0.303		1.705(0.406-7.169)	0.467		4	OS
	TCF12	deletion		1.198(0.166-8.636)	0.858		1.019(0.133-7.784)	0.986		4	RFS
	TCF12	translocation		0(0-Inf)	0.996		0(0-Inf)	0.997		1	OS
	TCF12	translocation		0(0-Inf)	0.996		0(0-Inf)	0.997		1	RFS
	POLD3	inversion		3.375(0.469-24.287)	0.227		1.98(0.248-15.81)	0.519		1	OS
	POLD3	inversion		3.121(0.432-22.519)	0.259		1.188(0.146-9.688)	0.872		1	RFS
	POLD3	translocation		3.375(0.469-24.287)	0.227		1.98(0.248-15.81)	0.519		1	OS
	POLD3	translocation		3.121(0.432-22.519)	0.259		1.188(0.146-9.688)	0.872		1	RFS
	ACVR2A	deletion		0(0-Inf)	0.994		0(0-Inf)	0.994		5	OS
	ACVR2A	deletion		0(0-Inf)	0.995		0(0-Inf)	0.996		5	RFS
	ACVR2A	translocation		0(0-Inf)	0.996		0(0-Inf)	0.994		1	OS
	ACVR2A	translocation		0(0-Inf)	0.996		0(0-Inf)	0.996		1	RFS
	PARP4	deletion		0(0-Inf)	0.996		0(0-Inf)	0.995		1	OS
	PARP4	deletion		0(0-Inf)	0.996		0(0-Inf)	0.997		1	RFS
	PARP4	translocation		0(0-Inf)	0.996		0(0-Inf)	0.995		1	OS
	PARP4	translocation		0(0-Inf)	0.996		0(0-Inf)	0.997		1	RFS
	CD58	deletion		0(0-Inf)	0.995		0(0-Inf)	0.995		2	OS
	CD58	deletion		1.491(0.207-10.749)	0.692		2.353(0.295-18.775)	0.419		2	RFS
	CD58	inversion		0(0-Inf)	0.996		0(0-Inf)	0.997		1	OS
	CD58	inversion		0(0-Inf)	0.996		0(0-Inf)	0.997		1	RFS
	CD58	translocation		0(0-Inf)	0.996		0(0-Inf)	0.996		1	OS
	CD58	translocation		0(0-Inf)	0.996		0(0-Inf)	0.996		1	RFS
	SIN3A	deletion		0(0-Inf)	0.996		0(0-Inf)	0.997		1	OS
	SIN3A	deletion		0(0-Inf)	0.996		0(0-Inf)	0.997		1	RFS
	SLC46A3	inversion		0(0-Inf)	0.996		0(0-Inf)	0.997		1	OS
	SLC46A3	inversion		0(0-Inf)	0.996		0(0-Inf)	0.997		1	RFS
	SLC46A3	tandem-duplication		69.499(7.768-621.799)	0		11.665(0.871-156.136)	0.063		1	OS
	SLC46A3	tandem-duplication		NA(NA-NA)	NA		NA(NA-NA)	NA		1	RFS
	ARID1A	deletion		0(0-Inf)	0.996		0(0-Inf)	0.997		1	OS
	ARID1A	deletion		0(0-Inf)	0.996		0(0-Inf)	0.996		1	RFS
	ARID1A	inversion		0(0-Inf)	0.996		0(0-Inf)	0.997		1	OS
	ARID1A	inversion		0(0-Inf)	0.996		0(0-Inf)	0.997		1	RFS
	ARID1A	translocation		7.431(1.018-54.245)	0.048		17.302(2.143-139.705)	0.007		1	OS
	ARID1A	translocation		6.376(0.873-46.544)	0.068		7.863(0.979-63.136)	0.052		1	RFS
	ARID1A	tandem-duplication		0(0-Inf)	0.996		0(0-Inf)	0.997		1	OS
	ARID1A	tandem-duplication		8.164(1.111-60.005)	0.039		14.621(1.391-153.642)	0.025		1	RFS
	FLCN	deletion		1.56(0.217-11.214)	0.659		1.286(0.167-9.898)	0.809		2	OS
	FLCN	deletion		3.726(0.911-15.24)	0.067		2.696(0.589-12.338)	0.201		2	RFS
	FLCN	inversion		3.306(0.459-23.785)	0.235		2.689(0.323-22.356)	0.36		1	OS
	FLCN	inversion		3.088(0.428-22.281)	0.264		2.846(0.336-24.073)	0.337		1	RFS
	MSH2	inversion		0(0-Inf)	0.996		0(0-Inf)	0.997		1	OS
	MSH2	inversion		0(0-Inf)	0.996		0(0-Inf)	0.996		1	RFS
	CEP170	deletion		0(0-Inf)	0.996		0(0-Inf)	0.997		1	OS
	CEP170	deletion		0(0-Inf)	0.996		0(0-Inf)	0.997		1	RFS
	CEP170	translocation		0(0-Inf)	0.996		0(0-Inf)	0.996		1	OS
	CEP170	translocation		0(0-Inf)	0.995		0(0-Inf)	0.996		1	RFS
	BCOR	deletion		5.73(0.79-41.568)	0.084		1.59(0.205-12.369)	0.657		1	OS
	BCOR	deletion		NA(NA-NA)	NA		NA(NA-NA)	NA		1	RFS
	CDH1	deletion		0(0-Inf)	0.996		0(0-Inf)	0.996		3	OS
	CDH1	deletion		0(0-Inf)	0.996		0(0-Inf)	0.995		3	RFS
	CDH1	tandem-duplication		0(0-Inf)	0.996		0(0-Inf)	0.994		1	OS
	CDH1	tandem-duplication		NA(NA-NA)	NA		NA(NA-NA)	NA		1	RFS
	CASP8	inversion		0(0-Inf)	0.995		0(0-Inf)	0.996		1	OS
	CASP8	inversion		0(0-Inf)	0.997		0(0-Inf)	0.996		1	RFS
	CASP8	translocation		0(0-Inf)	0.995		0(0-Inf)	0.996		1	OS
	CASP8	translocation		0(0-Inf)	0.997		0(0-Inf)	0.996		1	RFS
	HFM1	inversion		0(0-Inf)	0.996		0(0-Inf)	0.997		1	OS
	HFM1	inversion		0(0-Inf)	0.996		0(0-Inf)	0.997		1	RFS
	RFC1	inversion		3.213(0.447-23.109)	0.246		1.498(0.193-11.622)	0.699		1	OS
	RFC1	inversion		0(0-Inf)	0.996		0(0-Inf)	0.995		1	RFS
	TP53	deletion		0(0-Inf)	0.996		0(0-Inf)	0.997		1	OS
	TP53	deletion		0(0-Inf)	0.996		0(0-Inf)	0.997		1	RFS
	TP53	inversion		1.852(0.257-13.314)	0.541		1.805(0.242-13.448)	0.564		2	OS
	TP53	inversion		1.82(0.253-13.12)	0.552		1.429(0.191-10.674)	0.728		2	RFS
	TP53	tandem-duplication		0(0-Inf)	0.996		0(0-Inf)	0.997		1	OS
	TP53	tandem-duplication		0(0-Inf)	0.996		0(0-Inf)	0.997		1	RFS
	PARP3	translocation		0(0-Inf)	0.996		0(0-Inf)	0.997		1	OS
	PARP3	translocation		0(0-Inf)	0.996		0(0-Inf)	0.997		1	RFS
	BRCA1	deletion		0(0-Inf)	0.996		0(0-Inf)	0.997		1	OS
	BRCA1	deletion		0(0-Inf)	0.996		0(0-Inf)	0.997		1	RFS
	SOX9	deletion		1.146(0.159-8.234)	0.893		1.247(0.166-9.353)	0.83		3	OS
	SOX9	deletion		3.669(0.896-15.02)	0.071		3.567(0.817-15.568)	0.091		3	RFS
	SOX9	tandem-duplication		0(0-Inf)	0.996		0(0-Inf)	0.997		1	OS
	SOX9	tandem-duplication		14.744(1.955-111.18)	0.009		18.123(2.223-147.727)	0.007		1	RFS
	POLE	deletion		0(0-Inf)	0.996		0(0-Inf)	0.995		1	OS
	POLE	deletion		0(0-Inf)	0.996		0(0-Inf)	0.995		1	RFS
	POLE	tandem-duplication		0(0-Inf)	0.996		0(0-Inf)	0.994		1	OS
	POLE	tandem-duplication		NA(NA-NA)	NA		NA(NA-NA)	NA		1	RFS
	RAD52	deletion		0(0-Inf)	0.996		0(0-Inf)	0.997		1	OS
	RAD52	deletion		0(0-Inf)	0.996		0(0-Inf)	0.997		1	RFS
	RAD52	inversion		0(0-Inf)	0.996		0(0-Inf)	0.997		1	OS
	RAD52	inversion		0(0-Inf)	0.997		0(0-Inf)	0.996		1	RFS
	TDP1	deletion		10.299(1.398-75.899)	0.022		8.558(0.994-73.651)	0.051		1	OS
	TDP1	deletion		7.159(0.978-52.395)	0.053		5.042(0.576-44.16)	0.144		1	RFS
	B2M	deletion		0(0-Inf)	0.996		0(0-Inf)	0.996		3	OS
	B2M	deletion		0(0-Inf)	0.996		0(0-Inf)	0.996		3	RFS
	B2M	tandem-duplication		0(0-Inf)	0.996		0(0-Inf)	0.996		1	OS
	B2M	tandem-duplication		0(0-Inf)	0.996		0(0-Inf)	0.995		1	RFS
	KMT2B	deletion		0(0-Inf)	0.996		0(0-Inf)	0.997		1	OS
	KMT2B	deletion		0(0-Inf)	0.996		0(0-Inf)	0.996		1	RFS
	KMT2B	inversion		0(0-Inf)	0.996		0(0-Inf)	0.997		1	OS
	KMT2B	inversion		0(0-Inf)	0.996		0(0-Inf)	0.996		1	RFS
	RPS6	deletion		0(0-Inf)	0.996		0(0-Inf)	0.997		1	OS
	RPS6	deletion		19.829(2.578-152.498)	0.004		26.745(3.102-230.605)	0.003		1	RFS
	RPS6	translocation		0(0-Inf)	0.996		0(0-Inf)	0.996		3	OS
	RPS6	translocation		1.303(0.181-9.395)	0.793		2.023(0.252-16.253)	0.507		3	RFS
	BLM	tandem-duplication		0(0-Inf)	0.996		0(0-Inf)	0.997		1	OS
	BLM	tandem-duplication		0(0-Inf)	0.996		0(0-Inf)	0.996		1	RFS
	ZFP36L2	deletion		0(0-Inf)	0.996		0(0-Inf)	0.997		1	OS
	ZFP36L2	deletion		0(0-Inf)	0.996		0(0-Inf)	0.996		1	RFS
	SEM1	inversion		0(0-Inf)	0.995		0(0-Inf)	0.995		1	OS
	SEM1	inversion		0(0-Inf)	0.996		0(0-Inf)	0.997		1	RFS
	SEM1	translocation		9.146(1.246-67.141)	0.03		5.592(0.676-46.267)	0.11		1	OS
	SEM1	translocation		NA(NA-NA)	NA		NA(NA-NA)	NA		1	RFS
	MSH3	translocation		4.993(0.69-36.131)	0.111		16.327(1.59-167.697)	0.019		1	OS
	MSH3	translocation		5.224(0.719-37.964)	0.102		17.184(1.506-196.1)	0.022		1	RFS
	GNAS	deletion		1.956(0.272-14.067)	0.505		3.609(0.469-27.77)	0.218		2	OS
	GNAS	deletion		2.412(0.334-17.393)	0.382		4.089(0.522-32.024)	0.18		2	RFS
	GNAS	tandem-duplication		18.095(2.39-136.989)	0.005		5.833(0.722-47.137)	0.098		1	OS
	GNAS	tandem-duplication		NA(NA-NA)	NA		NA(NA-NA)	NA		1	RFS
	MSH6	tandem-duplication		46.331(5.578-384.84)	0		30.671(3.316-283.682)	0.003		1	OS
	MSH6	tandem-duplication		NA(NA-NA)	NA		NA(NA-NA)	NA		1	RFS
	NBN	deletion		0(0-Inf)	0.996		0(0-Inf)	0.997		1	OS
	NBN	deletion		0(0-Inf)	0.996		0(0-Inf)	0.996		1	RFS
	KLF5	tandem-duplication		0(0-Inf)	0.995		0(0-Inf)	0.996		2	OS
	KLF5	tandem-duplication		0(0-Inf)	0.995		0(0-Inf)	0.995		2	RFS
	DMC1	deletion		0(0-Inf)	0.996		0(0-Inf)	0.996		1	OS
	DMC1	deletion		0(0-Inf)	0.996		0(0-Inf)	0.996		1	RFS
	DMC1	inversion		0(0-Inf)	0.996		0(0-Inf)	0.996		1	OS
	DMC1	inversion		0(0-Inf)	0.996		0(0-Inf)	0.997		1	RFS
	CDKN1B	inversion		0(0-Inf)	0.996		0(0-Inf)	0.996		1	OS
	CDKN1B	inversion		0(0-Inf)	0.996		0(0-Inf)	0.996		1	RFS
	FUS	deletion		0(0-Inf)	0.996		0(0-Inf)	0.995		1	OS
	FUS	deletion		19.912(2.589-153.139)	0.004		26.008(3.016-224.269)	0.003		1	RFS
	FUS	inversion		3.361(0.467-24.186)	0.229		1.971(0.247-15.741)	0.522		1	OS
	FUS	inversion		3.161(0.438-22.816)	0.254		1.228(0.15-10.043)	0.848		1	RFS
	RPS16	deletion		0(0-Inf)	0.996		0(0-Inf)	0.997		1	OS
	RPS16	deletion		0(0-Inf)	0.995		0(0-Inf)	0.996		1	RFS
	SPO11	translocation		0(0-Inf)	0.996		0(0-Inf)	0.996		1	OS
	SPO11	translocation		0(0-Inf)	0.996		0(0-Inf)	0.996		1	RFS
	MSH5	deletion		0(0-Inf)	0.996		0(0-Inf)	0.997		1	OS
	MSH5	deletion		0(0-Inf)	0.996		0(0-Inf)	0.997		1	RFS
	RDM1	translocation		0(0-Inf)	0.996		0(0-Inf)	0.997		1	OS
	RDM1	translocation		0(0-Inf)	0.996		0(0-Inf)	0.997		1	RFS
	ANKRD40	inversion		0(0-Inf)	0.996		0(0-Inf)	0.997		1	OS
	ANKRD40	inversion		0(0-Inf)	0.996		0(0-Inf)	0.996		1	RFS
	RAD54L	inversion		5.73(0.79-41.568)	0.084		1.59(0.205-12.369)	0.657		1	OS
	RAD54L	inversion		NA(NA-NA)	NA		NA(NA-NA)	NA		1	RFS
	BAX	deletion		0(0-Inf)	0.996		0(0-Inf)	0.997		1	OS
	BAX	deletion		0(0-Inf)	0.996		0(0-Inf)	0.997		1	RFS
	PPP4R4	inversion		0(0-Inf)	0.995		0(0-Inf)	0.995		1	OS
	PPP4R4	inversion		0(0-Inf)	0.996		0(0-Inf)	0.997		1	RFS
	ACVR1B	deletion		0(0-Inf)	0.996		0(0-Inf)	0.994		1	OS
	ACVR1B	deletion		NA(NA-NA)	NA		NA(NA-NA)	NA		1	RFS
	RAD54B	deletion		0(0-Inf)	0.996		0(0-Inf)	0.997		1	OS
	RAD54B	deletion		0(0-Inf)	0.996		0(0-Inf)	0.997		1	RFS
	RAD54B	inversion		0(0-Inf)	0.995		0(0-Inf)	0.996		1	OS
	RAD54B	inversion		0(0-Inf)	0.997		0(0-Inf)	0.996		1	RFS
	LIG1	inversion		0(0-Inf)	0.996		0(0-Inf)	0.997		1	OS
	LIG1	inversion		0(0-Inf)	0.996		0(0-Inf)	0.996		1	RFS
	LIG1	tandem-duplication		0(0-Inf)	0.996		0(0-Inf)	0.997		1	OS
	LIG1	tandem-duplication		0(0-Inf)	0.995		0(0-Inf)	0.996		1	RFS
	RPL10	inversion		0(0-Inf)	0.996		0(0-Inf)	0.997		1	OS
	RPL10	inversion		0(0-Inf)	0.996		0(0-Inf)	0.997		1	RFS
	RPL10	translocation		0(0-Inf)	0.996		0(0-Inf)	0.997		1	OS
	RPL10	translocation		0(0-Inf)	0.996		0(0-Inf)	0.997		1	RFS
	MBD4	tandem-duplication		4.011(0.556-28.93)	0.168		2.323(0.301-17.944)	0.419		1	OS
	MBD4	tandem-duplication		3.704(0.512-26.78)	0.194		2.267(0.291-17.674)	0.435		1	RFS
	RECQL	inversion		5.584(0.749-41.615)	0.093		53.13(4.323-652.982)	0.002		1	OS
	RECQL	inversion		15.637(1.924-127.1)	0.01		64.044(5.921-692.707)	0.001		1	RFS
	RUNX1	deletion		1.447(0.199-10.542)	0.715		1.203(0.138-10.512)	0.867		2	OS
	RUNX1	deletion		1.444(0.197-10.576)	0.718		1.376(0.156-12.122)	0.774		2	RFS
	CYP7B1	inversion		11.692(1.497-91.342)	0.019		9.721(0.955-98.975)	0.055		1	OS
	CYP7B1	inversion		8.907(1.158-68.503)	0.036		8.942(0.844-94.699)	0.069		1	RFS
	PTEN	deletion		0(0-Inf)	0.997		0(0-Inf)	0.997		4	OS
	PTEN	deletion		0(0-Inf)	0.997		0(0-Inf)	0.997		4	RFS
	PTEN	inversion		0(0-Inf)	0.996		0(0-Inf)	0.998		2	OS
	PTEN	inversion		0(0-Inf)	0.997		0(0-Inf)	0.998		2	RFS
	PTEN	translocation		3.397(0.463-24.913)	0.229		1.236(0.135-11.322)	0.851		1	OS
	PTEN	translocation		2.634(0.359-19.315)	0.341		1.545(0.158-15.08)	0.708		1	RFS
	PTEN	tandem-duplication		0(0-Inf)	0.997		0(0-Inf)	0.998		1	OS
	PTEN	tandem-duplication		0(0-Inf)	0.997		0(0-Inf)	0.997		1	RFS
	RAD51B	deletion		0(0-Inf)	0.997		0(0-Inf)	0.998		1	OS
	RAD51B	deletion		0(0-Inf)	0.998		0(0-Inf)	0.998		1	RFS
	RAD51B	translocation		0(0-Inf)	0.997		0(0-Inf)	0.998		1	OS
	RAD51B	translocation		0(0-Inf)	0.997		0(0-Inf)	0.998		1	RFS
	TYRO3	deletion		0(0-Inf)	0.996		0(0-Inf)	0.998		2	OS
	TYRO3	deletion		0(0-Inf)	0.996		0(0-Inf)	0.998		2	RFS
	MIDEAS	inversion		2.907(0.398-21.227)	0.293		3.493(0.395-30.88)	0.261		1	OS
	MIDEAS	inversion		2.585(0.353-18.952)	0.35		2.324(0.262-20.613)	0.449		1	RFS
	APC	inversion		1.514(0.208-11.028)	0.682		0.933(0.12-7.235)	0.947		2	OS
	APC	inversion		1.793(0.245-13.13)	0.565		1.065(0.135-8.388)	0.952		2	RFS
	APC	translocation		0(0-Inf)	0.996		0(0-Inf)	0.998		2	OS
	APC	translocation		0(0-Inf)	0.996		0(0-Inf)	0.998		2	RFS
	TRPS1	translocation		1.154(0.158-8.42)	0.888		0.703(0.088-5.581)	0.739		3	OS
	TRPS1	translocation		1.315(0.179-9.646)	0.787		1.24(0.155-9.943)	0.84		3	RFS
	FOXP2	translocation		2.162(0.297-15.759)	0.447		1.388(0.163-11.782)	0.764		2	OS
	FOXP2	translocation		1.919(0.262-14.076)	0.521		1.266(0.144-11.151)	0.832		2	RFS
	CTNND1	tandem-duplication		0(0-Inf)	0.997		0(0-Inf)	0.998		1	OS
	CTNND1	tandem-duplication		0(0-Inf)	0.997		0(0-Inf)	0.997		1	RFS
	BRAF	translocation		0(0-Inf)	0.997		0(0-Inf)	0.997		1	OS
	BRAF	translocation		0(0-Inf)	0.997		0(0-Inf)	0.997		1	RFS
	WRN	inversion		0(0-Inf)	0.997		0(0-Inf)	0.997		2	OS
	WRN	inversion		0(0-Inf)	0.997		0(0-Inf)	0.998		2	RFS
	WRN	tandem-duplication		0(0-Inf)	0.997		0(0-Inf)	0.998		1	OS
	WRN	tandem-duplication		0(0-Inf)	0.997		0(0-Inf)	0.997		1	RFS
	MAP2K4	deletion		0(0-Inf)	0.997		0(0-Inf)	0.998		1	OS
	MAP2K4	deletion		0(0-Inf)	0.997		0(0-Inf)	0.998		1	RFS
	ZNRF3	deletion		0(0-Inf)	0.997		0(0-Inf)	0.998		1	OS
	ZNRF3	deletion		0(0-Inf)	0.998		0(0-Inf)	0.998		1	RFS
	ZNRF3	tandem-duplication		4.983(0.672-36.97)	0.116		2.787(0.291-26.684)	0.374		1	OS
	ZNRF3	tandem-duplication		6.074(0.808-45.645)	0.08		7.816(0.738-82.712)	0.088		1	RFS
	ARID1B	inversion		0(0-Inf)	0.996		0(0-Inf)	0.998		1	OS
	ARID1B	inversion		0(0-Inf)	0.997		0(0-Inf)	0.998		1	RFS
	ARID1B	translocation		0(0-Inf)	0.997		0(0-Inf)	0.998		1	OS
	ARID1B	translocation		0(0-Inf)	0.996		0(0-Inf)	0.998		1	RFS
	ARID1B	tandem-duplication		0(0-Inf)	0.996		0(0-Inf)	0.998		1	OS
	ARID1B	tandem-duplication		0(0-Inf)	0.997		0(0-Inf)	0.998		1	RFS
	SMAD3	deletion		0(0-Inf)	0.997		0(0-Inf)	0.998		1	OS
	SMAD3	deletion		0(0-Inf)	0.997		0(0-Inf)	0.998		1	RFS
	SMAD3	translocation		39.497(4.108-379.716)	0.001		48.99(4.023-596.611)	0.002		1	OS
	SMAD3	translocation		21.696(2.535-185.708)	0.005		52.348(4.137-662.371)	0.002		1	RFS
	SMAD3	tandem-duplication		5.198(0.699-38.645)	0.107		3.535(0.358-34.909)	0.28		1	OS
	SMAD3	tandem-duplication		6.424(0.852-48.444)	0.071		11.61(1.03-130.923)	0.047		1	RFS
	BMPR2	deletion		0.981(0.135-7.141)	0.985		0.803(0.101-6.367)	0.835		3	OS
	BMPR2	deletion		0.981(0.134-7.178)	0.985		0.707(0.085-5.859)	0.748		3	RFS
	SMAD4	deletion		2.017(0.62-6.562)	0.244		1.514(0.44-5.214)	0.511		5	OS
	SMAD4	deletion		2.139(0.651-7.03)	0.21		1.643(0.477-5.664)	0.432		5	RFS
	SMAD4	translocation		5.283(0.709-39.374)	0.104		2.968(0.297-29.66)	0.354		1	OS
	SMAD4	translocation		6.62(0.874-50.122)	0.067		10.34(0.911-117.417)	0.06		1	RFS
	SMAD4	tandem-duplication		57.498(5.214-634.109)	0.001		80.228(6.495-991.034)	0.001		1	OS
	SMAD4	tandem-duplication		52.998(4.806-584.481)	0.001		79.527(6.278-1007.35)	0.001		1	RFS
	FBXW7	deletion		1.295(0.178-9.434)	0.798		1.462(0.157-13.629)	0.739		3	OS
	FBXW7	deletion		1.34(0.183-9.799)	0.773		0.941(0.099-8.935)	0.958		3	RFS
	CTNNB1	deletion		1.31(0.18-9.538)	0.79		1.295(0.153-10.942)	0.813		3	OS
	CTNNB1	deletion		1.529(0.209-11.207)	0.676		2.095(0.239-18.373)	0.505		3	RFS
	ATM	tandem-duplication		0(0-Inf)	0.997		0(0-Inf)	0.998		1	OS
	ATM	tandem-duplication		0(0-Inf)	0.997		0(0-Inf)	0.998		1	RFS
	TCF7L2	deletion		1.348(0.324-5.604)	0.681		1.254(0.293-5.369)	0.76		6	OS
	TCF7L2	deletion		1.554(0.371-6.511)	0.547		1.397(0.321-6.079)	0.656		6	RFS
	TCF7L2	inversion		2.568(0.352-18.747)	0.352		1.484(0.179-12.274)	0.714		1	OS
	TCF7L2	inversion		2.485(0.338-18.28)	0.371		1.413(0.166-12.026)	0.752		1	RFS
	TCF7L2	translocation		7.796(1.838-33.074)	0.005		6.447(1.117-37.224)	0.037		2	OS
	TCF7L2	translocation		15.204(3.34-69.198)	0		10.032(1.734-58.056)	0.01		2	RFS
	ARID2	deletion		0(0-Inf)	0.997		0(0-Inf)	0.998		1	OS
	ARID2	deletion		0(0-Inf)	0.997		0(0-Inf)	0.998		1	RFS
	PPP4R1	translocation		0(0-Inf)	0.997		0(0-Inf)	0.998		1	OS
	PPP4R1	translocation		0(0-Inf)	0.998		0(0-Inf)	0.998		1	RFS
	PIGR	deletion		0(0-Inf)	0.996		0(0-Inf)	0.998		1	OS
	PIGR	deletion		0(0-Inf)	0.996		0(0-Inf)	0.998		1	RFS
	SMAD2	deletion		0(0-Inf)	0.997		0(0-Inf)	0.997		1	OS
	SMAD2	deletion		0(0-Inf)	0.997		0(0-Inf)	0.998		1	RFS
	SMAD2	inversion		0(0-Inf)	0.997		0(0-Inf)	0.996		1	OS
	SMAD2	inversion		0(0-Inf)	0.997		0(0-Inf)	0.997		1	RFS
	SMAD2	translocation		0(0-Inf)	0.997		0(0-Inf)	0.996		1	OS
	SMAD2	translocation		0(0-Inf)	0.997		0(0-Inf)	0.997		1	RFS
	SMAD2	tandem-duplication		0(0-Inf)	0.997		0(0-Inf)	0.996		1	OS
	SMAD2	tandem-duplication		0(0-Inf)	0.997		0(0-Inf)	0.997		1	RFS
	MAP3K21	deletion		0(0-Inf)	0.997		0(0-Inf)	0.998		1	OS
	MAP3K21	deletion		0(0-Inf)	0.997		0(0-Inf)	0.998		1	RFS
	TCF12	deletion		3.616(0.868-15.059)	0.077		23.505(4.259-129.703)	0		3	OS
	TCF12	deletion		3.105(0.74-13.034)	0.122		7.674(1.545-38.111)	0.013		3	RFS
	TCF12	inversion		0(0-Inf)	0.997		0(0-Inf)	0.998		1	OS
	TCF12	inversion		0(0-Inf)	0.998		0(0-Inf)	0.998		1	RFS
	AMER1	deletion		8.875(1.161-67.845)	0.035		73.621(5.445-995.365)	0.001		1	OS
	AMER1	deletion		4.581(0.617-33.994)	0.137		11.01(1.057-114.721)	0.045		1	RFS
	POLD3	tandem-duplication		1.649(0.226-12.02)	0.621		0.88(0.115-6.738)	0.902		2	OS
	POLD3	tandem-duplication		1.702(0.233-12.455)	0.601		0.86(0.103-7.169)	0.889		2	RFS
	ACVR2A	deletion		1.317(0.181-9.601)	0.786		1.969(0.246-15.734)	0.523		3	OS
	ACVR2A	deletion		1.614(0.219-11.888)	0.638		2.085(0.255-17.083)	0.493		3	RFS
	ACVR2A	translocation		0(0-Inf)	0.997		0(0-Inf)	0.998		1	OS
	ACVR2A	translocation		0(0-Inf)	0.998		0(0-Inf)	0.998		1	RFS
	ACVR2A	tandem-duplication		0(0-Inf)	0.997		0(0-Inf)	0.998		1	OS
	ACVR2A	tandem-duplication		0(0-Inf)	0.997		0(0-Inf)	0.997		1	RFS
	CD58	deletion		5.028(0.678-37.308)	0.114		2.787(0.291-26.688)	0.374		1	OS
	CD58	deletion		6.133(0.816-46.088)	0.078		7.839(0.741-82.956)	0.087		1	RFS
	CEP170	deletion		23.896(2.792-204.542)	0.004		27.387(2.572-291.652)	0.006		1	OS
	CEP170	deletion		10.792(1.381-84.307)	0.023		15.033(1.5-150.693)	0.021		1	RFS
	CDH1	deletion		0(0-Inf)	0.996		0(0-Inf)	0.998		1	OS
	CDH1	deletion		0(0-Inf)	0.996		0(0-Inf)	0.998		1	RFS
	CASP8	deletion		0(0-Inf)	0.996		0(0-Inf)	0.998		2	OS
	CASP8	deletion		0(0-Inf)	0.998		0(0-Inf)	0.998		2	RFS
	TP53	translocation		0(0-Inf)	0.997		0(0-Inf)	0.998		1	OS
	TP53	translocation		0(0-Inf)	0.997		0(0-Inf)	0.998		1	RFS
	SOX9	tandem-duplication		0(0-Inf)	0.997		0(0-Inf)	0.998		1	OS
	SOX9	tandem-duplication		NA(NA-NA)	NA		NA(NA-NA)	NA		1	RFS
	RAD52	inversion		18.162(2.226-148.176)	0.007		5.957(0.597-59.397)	0.128		1	OS
	RAD52	inversion		5.756(0.768-43.12)	0.089		2.209(0.229-21.332)	0.493		1	RFS
	TDP1	translocation		0(0-Inf)	0.997		0(0-Inf)	0.998		1	OS
	TDP1	translocation		0(0-Inf)	0.997		0(0-Inf)	0.998		1	RFS
	RGMB	deletion		7.113(0.943-53.638)	0.057		9.484(1.037-86.768)	0.046		1	OS
	RGMB	deletion		3.249(0.442-23.864)	0.247		2.966(0.335-26.276)	0.329		1	RFS
	B2M	deletion		0(0-Inf)	0.996		0(0-Inf)	0.998		1	OS
	B2M	deletion		0(0-Inf)	0.996		0(0-Inf)	0.998		1	RFS
	RPS6	deletion		0(0-Inf)	0.997		0(0-Inf)	0.997		3	OS
	RPS6	deletion		0(0-Inf)	0.997		0(0-Inf)	0.998		3	RFS
	SEM1	tandem-duplication		5.028(0.678-37.308)	0.114		2.787(0.291-26.688)	0.374		1	OS
	SEM1	tandem-duplication		6.133(0.816-46.088)	0.078		7.839(0.741-82.956)	0.087		1	RFS
	GNAS	deletion		0.643(0.088-4.685)	0.663		1.264(0.16-9.983)	0.824		4	OS
	GNAS	deletion		0(0-Inf)	0.997		0(0-Inf)	0.997		4	RFS
	GNAS	inversion		0(0-Inf)	0.997		0(0-Inf)	0.998		1	OS
	GNAS	inversion		0(0-Inf)	0.997		0(0-Inf)	0.997		1	RFS
	MSH6	inversion		0(0-Inf)	0.997		0(0-Inf)	0.998		1	OS
	MSH6	inversion		0(0-Inf)	0.997		0(0-Inf)	0.997		1	RFS
	HLA-B	deletion		1.867(0.255-13.656)	0.539		1.555(0.187-12.915)	0.683		2	OS
	HLA-B	deletion		2.228(0.302-16.425)	0.432		2.833(0.333-24.086)	0.34		2	RFS
	KLF5	translocation		0(0-Inf)	0.997		0(0-Inf)	0.998		1	OS
	KLF5	translocation		0(0-Inf)	0.998		0(0-Inf)	0.998		1	RFS
	MSH4	deletion		3.36(0.459-24.62)	0.233		1.699(0.178-16.23)	0.645		1	OS
	MSH4	deletion		6.486(0.86-48.917)	0.07		5.474(0.523-57.338)	0.156		1	RFS
	MSH4	inversion		3.36(0.459-24.62)	0.233		1.699(0.178-16.23)	0.645		1	OS
	MSH4	inversion		6.486(0.86-48.917)	0.07		5.474(0.523-57.338)	0.156		1	RFS
	MSH4	translocation		1.423(0.195-10.367)	0.727		1.404(0.159-12.374)	0.76		2	OS
	MSH4	translocation		1.826(0.249-13.376)	0.553		2.277(0.274-18.949)	0.446		2	RFS
	HLA-A	deletion		0(0-Inf)	0.996		0(0-Inf)	0.998		2	OS
	HLA-A	deletion		0(0-Inf)	0.996		0(0-Inf)	0.998		2	RFS
	TAP2	translocation		0(0-Inf)	0.997		0(0-Inf)	0.998		1	OS
	TAP2	translocation		0(0-Inf)	0.998		0(0-Inf)	0.998		1	RFS
nHM CMS4	BCL9	deletion		0(0-Inf)	0.996		0(0-Inf)	0.996		1	OS
	BCL9	deletion		0(0-Inf)	0.996		0(0-Inf)	0.996		1	RFS
	RECQL	inversion		0(0-Inf)	0.996		0(0-Inf)	0.996		1	OS
	RECQL	inversion		0(0-Inf)	0.996		0(0-Inf)	0.996		1	RFS
	KRAS	deletion		0(0-Inf)	0.996		0(0-Inf)	0.996		1	OS
	KRAS	deletion		0(0-Inf)	0.996		0(0-Inf)	0.996		1	RFS
	KRAS	inversion		1.589(0.221-11.426)	0.645		4.126(0.55-30.926)	0.168		2	OS
	KRAS	inversion		1.734(0.24-12.51)	0.585		2.49(0.336-18.454)	0.372		2	RFS
	RUNX1	deletion		0.498(0.069-3.583)	0.489		0.652(0.089-4.766)	0.673		5	OS
	RUNX1	deletion		0.527(0.073-3.803)	0.525		0.429(0.059-3.131)	0.404		5	RFS
	RUNX1	inversion		0.623(0.087-4.482)	0.639		0.55(0.073-4.138)	0.561		4	OS
	RUNX1	inversion		1.519(0.371-6.214)	0.561		0.94(0.223-3.968)	0.933		4	RFS
	RUNX1	translocation		0(0-Inf)	0.996		0(0-Inf)	0.995		1	OS
[truncated: 1,313 more rows]
