# Supplementary material for: Prognostic genome and transcriptome signatures in colorectal cancers
Source: Nature. 2024 Aug 7;633(8028):137–46. doi: 10.1038/s41586-024-07769-3 (PMC11374687; doi:10.1038/s41586-024-07769-3)
Supplement: Supplementary file 3 — Supplementary Tables 1–4, 7–16 and 18–30. [file 41586_2024_7769_MOESM3_ESM.zip › Supplementary_Table_24.xlsx]

## Sheet: Sheet1
Supplementary Table 24. Somatic alterations and gene expression levels in colorectal cancer signalling pathways.
Note1: Genes (AMER1, ARAF and RPS6KA3) in chromosome X and Y were excluded for copy number gain and loss related statistics.
Note2: Genes with altered or wildtype samples less than 2 were excluded for expression related statistics.
Note3: log2FC, Gene Expression Fold Change (Log2) Between Altered (Mutated, Gain and Loss) and Wildtype Samples.
Note4: p-vluae, Wilcoxon Rank Sum Test of Gene Expression Between Altered (Mutated, Gain and Loss) and Wildtype Samples.
Note5: FDR, adjusted p-value by FDR
Gene Symbol	Signalling Pathway	96 Driver Genes	Non-Hypermutated (nHM) samples																							Hypermutated (HM) samples
			Total Samples	Mutation							CNV Wild-type			CNV Loss						CNV Gain						Total Samples	Mutation							CNV Wild-type			CNV Loss						CNV Gain
				Altered Samples	Altered Rate	Altered Samples Expression	Wild-type Samples Expression	log2FC	P-value	FDR	Wild-type Samples	Wild-type Rate	Wild-type Samples Expression	Altered Samples	Altered Rate	Altered Samples Expression	log2FC	P-value	FDR	Altered Samples	Altered Rate	Altered Samples Expression	log2FC	p-value	FDR		Altered Samples	Altered Rate	Altered Samples Expression	Wild-type Samples Expression	log2FC	P-value	FDR	Wild-type Samples	Wild-type Rate	Wild-type Samples Expression	Altered Samples	Altered Rate	Altered Samples Expression	log2FC	P-value	FDR	Altered Samples	Altered Rate	Altered Samples Expression	log2FC	P-value	FDR
APC	WNT	Yes	821	678	82.5822	21.8662	26.1412	-0.257625	4.21203e-09	1.47421e-07	348	42.3873	23.561	286	34.8356	20.5279	-0.198814	2.14664e-08	1.01321e-07	187	22.7771	24.0279	0.0283053	0.594528	0.661833	242	107	44.2149	26.8895	29.0195	-0.109977	0.028651	0.37863	223	92.1488	28.5639	14	5.78512	20.0207	-0.512702	8.5552e-05	0.00252378	5	2.06612	28.952	0.0194677	0.928986	0.970091
TP53	TP53, Cell-Cycle	Yes	821	553	67.3569	83.2623	101.536	-0.28625	4.30229e-08	1.12935e-06	199	24.2387	106.649	545	66.3825	79.6519	-0.421087	1.35746e-13	1.60181e-12	77	9.37881	111.977	0.0703373	0.328613	0.40392	242	86	35.5372	93.5587	113.68	-0.281037	0.000362957	0.0109794	220	90.9091	106.001	14	5.78512	97.9857	-0.113433	0.40045	0.656294	8	3.30579	136.021	0.359756	0.0891856	0.206351
KRAS	RTK-RAS	Yes	821	426	51.8879	36.6494	32.5511	0.171085	5.41277e-15	5.68341e-13	340	41.4129	32.6242	93	11.3276	29.9811	-0.121889	0.00703883	0.013843	388	47.2594	37.6027	0.204896	4.87803e-05	0.000119817	242	43	17.7686	40.6491	34.6263	0.231353	0.0165074	0.285342	195	80.5785	33.7853	6	2.47934	32.455	-0.0579541	0.386619	0.651729	41	16.9421	45.2607	0.421865	1.01622e-07	1.71306e-06
PIK3CA	PI3K	Yes	821	150	18.2704	19.1727	20.8409	-0.120369	0.00315016	0.0413458	439	53.4714	19.332	62	7.55177	19.0631	-0.0202095	0.617755	0.662993	320	38.9769	22.4735	0.217235	4.47159e-10	2.63824e-09	242	100	41.3223	19.0457	18.81	0.0179655	0.773255	0.934587	217	89.6694	18.9318	14	5.78512	16.0643	-0.236958	0.0672515	0.24799	11	4.54545	22.0436	0.219547	0.0889788	0.206351
FBXW7	Cell-Cycle	Yes	821	108	13.1547	15.7453	15.4389	0.0283461	0.315561	0.696823	423	51.5225	16.0364	236	28.7454	14.1323	-0.182358	5.19418e-10	3.37529e-09	162	19.732	15.9865	-0.00449501	0.68663	0.750207	242	83	34.2975	15.3727	15.6584	-0.0265676	0.725514	0.934587	224	92.562	15.5893	14	5.78512	14.8286	-0.0721752	0.352209	0.620308	4	1.65289	16.5025	0.0821298	0.762593	0.883967
SMAD4	TGF-Beta	Yes	821	96	11.6931	19.2191	21.0654	-0.132338	0.0563666	0.281833	176	21.4373	26.6466	605	73.6906	18.6824	-0.512268	2.90633e-33	3.42947e-31	40	4.87211	28.1193	0.0776071	0.69478	0.752147	242	35	14.4628	25.9369	27.8631	-0.103352	0.283843	0.62693	211	87.1901	28.3004	25	10.3306	19.8848	-0.509155	1.68335e-07	1.61139e-05	6	2.47934	34.4917	0.285426	0.450242	0.625042
TCF7L2	WNT	Yes	821	85	10.3532	54.8165	49.471	0.148028	0.00397321	0.0421352	435	52.9842	51.1204	169	20.5847	46.4407	-0.13851	0.000328021	0.000823542	217	26.4312	50.6182	-0.0142439	0.933189	0.941165	242	73	30.1653	60.2262	56.9721	0.080134	0.125636	0.542928	225	92.9752	58.4419	12	4.95868	55.0017	-0.087528	0.437935	0.693534	5	2.06612	43.07	-0.44032	0.0457363	0.115024
BRAF	RTK-RAS	Yes	821	74	9.0134	16.3032	15.3718	0.0848772	0.0630219	0.300786	297	36.1754	14.5456	34	4.14129	13.2118	-0.138762	0.0113605	0.020946	490	59.6833	16.163	0.152114	4.31742e-09	2.12273e-08	242	171	70.6612	13.6115	14.1846	-0.0595021	0.155658	0.570745	194	80.1653	13.0668	5	2.06612	12.158	-0.103995	0.529223	0.770966	43	17.7686	17.1847	0.39522	2.2365e-10	1.31954e-08
AMER1	WNT	Yes	821	71	8.64799	11.9356	12.9977	-0.122979	0.0868198	0.364643																242	62	25.6198	8.56371	9.081	-0.0846153	0.114155	0.511585
ATM	TP53, Cell-Cycle	Yes	821	62	7.55177	15.1502	16.6382	-0.135162	0.0475407	0.249589	408	49.6955	17.0741	158	19.2448	13.8891	-0.297852	1.90639e-10	1.40596e-09	255	31.0597	17.2822	0.0174829	0.231878	0.294211	242	74	30.5785	15.6247	15.6936	-0.00634794	0.94756	0.963486	225	92.9752	15.8554	12	4.95868	13.2458	-0.259438	0.0490231	0.222871	5	2.06612	13.268	-0.257025	0.182899	0.342572
ERBB4	RTK-RAS		821	42	5.11571	0.127381	0.089846	0.503624	0.853553	0.97863	416	50.6699	0.09	82	9.98782	0.0532927	-0.755988	0.020958	0.0338773	323	39.3423	0.103808	0.205921	0.822844	0.851521	242	43	17.7686	0.0481395	0.0527638	-0.132327	0.900835	0.962366	208	85.9504	0.0500481	12	4.95868	0.1125	1.16854	0.573791	0.80604	22	9.09091	0.0368182	-0.442896	0.986087	0.986087
ERBB3	RTK-RAS	Yes	821	39	4.7503	160.129	171.835	-0.101783	0.3026	0.696823	383	46.6504	157.341	78	9.50061	144.34	-0.124424	0.0517654	0.0744917	360	43.849	191.944	0.286792	5.40653e-12	3.75277e-11	242	33	13.6364	151.175	167.487	-0.147829	0.277901	0.62693	189	78.0992	157.906	7	2.89256	144.051	-0.132483	0.587243	0.813182	46	19.0083	198.715	0.331632	0.00529699	0.0208348
NRAS	RTK-RAS	Yes	821	39	4.7503	83.2649	68.2481	0.286919	0.00021879	0.00382883	444	54.0804	68.6065	189	23.0207	59.4857	-0.205801	2.45331e-08	1.11342e-07	188	22.8989	79.3259	0.209447	9.39982e-10	5.04172e-09	242	7	2.89256	69.4329	64.3669	0.109299	0.252159	0.62693	224	92.562	65.436	15	6.19835	51.8653	-0.335314	0.000986387	0.019399	3	1.23967	58.8733	-0.15247	0.487232	0.645993
CTNNB1	WNT	Yes	821	38	4.6285	252.419	258.048	-0.0318204	0.768076	0.97863	436	53.106	251.87	129	15.7125	230.91	-0.125348	0.0184073	0.0310294	256	31.1815	281.409	0.159992	1.18405e-05	3.17539e-05	242	27	11.157	224.349	233.778	-0.0593969	0.508853	0.8672	214	88.4298	232.792	22	9.09091	214.816	-0.115939	0.348287	0.620308	6	2.47934	296.063	0.346866	0.0234339	0.0691299
ALK	RTK-RAS		821	38	4.6285	0.0971053	0.126679	-0.383561	0.762101	0.97863	436	53.106	0.131261	56	6.82095	0.0855357	-0.617845	0.0833364	0.115226	329	40.0731	0.124195	-0.0798419	0.453922	0.525418	242	62	25.6198	0.0945161	0.108222	-0.195364	0.841991	0.943341	217	89.6694	0.106452	10	4.13223	0.058	-0.876073	0.12509	0.335468	15	6.19835	0.110667	0.0560229	0.537799	0.697366
ACVR2A	TGF-Beta	Yes	821	31	3.77588	9.84	11.8849	-0.272406	0.00401288	0.0421352	426	51.8879	11.6914	76	9.257	10.0632	-0.216366	0.000433774	0.0010446	318	38.7333	12.3967	0.0845072	0.0713225	0.105201	242	202	83.4711	11.4374	10.9735	0.0597386	0.49269	0.857683	220	90.9091	11.2895	6	2.47934	9.76833	-0.208797	0.340882	0.620308	16	6.61157	12.9375	0.196577	0.397681	0.579338
SMAD2	TGF-Beta	Yes	821	29	3.53228	11.4538	11.7168	-0.032757	0.912709	0.97863	190	23.1425	13.7674	578	70.4019	10.4365	-0.399609	5.86091e-29	3.45794e-27	53	6.45554	18.1843	0.401444	0.011574	0.0197933	242	24	9.91736	13.2883	14.92	-0.167087	0.0594542	0.37863	213	88.0165	15.0549	24	9.91736	10.7117	-0.491048	2.73117e-07	1.61139e-05	5	2.06612	21.542	0.516921	0.266223	0.45528
RNF43	WNT	Yes	821	28	3.41048	77.3857	172.793	-1.1589	1.63684e-09	8.5934e-08	341	41.5347	167.75	186	22.6553	123.063	-0.446919	3.33325e-11	3.02556e-10	294	35.81	201.017	0.26101	7.63801e-06	2.14592e-05	242	179	73.9669	46.5938	100.573	-1.11004	3.47392e-09	4.20345e-07	214	88.4298	54.0183	16	6.61157	79.1631	0.55138	0.0528846	0.222871	12	4.95868	154.157	1.51288	0.00102852	0.0048546
SMAD3	TGF-Beta	Yes	821	26	3.16687	34.1473	30.465	0.16462	0.694093	0.97863	396	48.2339	30.3248	266	32.3995	25.6336	-0.242465	8.32377e-14	1.09134e-12	159	19.3666	39.4989	0.381314	9.93771e-09	4.51019e-08	242	20	8.26446	29.828	32.7217	-0.133581	0.827084	0.943341	213	88.0165	31.9973	20	8.26446	32.6495	0.0291118	0.380991	0.651549	9	3.71901	43.5967	0.446269	0.481022	0.645007
PTEN	PI3K	Yes	821	26	3.16687	34.9938	52.1486	-0.575528	1.35261e-06	2.84048e-05	417	50.7917	55.0731	200	24.3605	42.4789	-0.374603	1.06786e-17	1.8001e-16	204	24.8477	53.4645	-0.0427661	0.259849	0.326193	242	67	27.686	48.1543	56.3325	-0.226301	4.42689e-05	0.00267827	220	90.9091	55.4561	20	8.26446	39.3925	-0.493426	4.7231e-06	0.000185775	2	0.826446	48.16	-0.203512	0.863899	0.941809
PIK3R1	PI3K	Yes	821	26	3.16687	53.25	53.4258	-0.00475573	0.871151	0.97863	416	50.6699	55.5295	214	26.0658	46.3989	-0.259164	3.21686e-08	1.40589e-07	190	23.1425	56.7903	0.0323893	0.490406	0.561824	242	44	18.1818	40.3748	42.933	-0.0886322	0.231552	0.609083	226	93.3884	42.3412	9	3.71901	39.3022	-0.107453	0.592658	0.813182	7	2.89256	50.6257	0.257807	0.169137	0.327182
MTOR	PI3K		821	25	3.04507	33.8668	34.4173	-0.0232643	0.657902	0.97863	392	47.7467	36.3775	267	32.5213	29.3727	-0.308574	7.76768e-25	2.29147e-23	162	19.732	37.9036	0.0592891	0.0483492	0.0740935	242	76	31.405	41.1876	41.9324	-0.0258546	0.420685	0.783122	224	92.562	41.7737	9	3.71901	39.9944	-0.062797	0.331605	0.620308	9	3.71901	41.53	-0.00844279	0.764107	0.883967
ROS1	RTK-RAS		821	25	3.04507	0.5664	0.696382	-0.298057	0.868679	0.97863	425	51.7661	0.622612	120	14.6163	0.542917	-0.197602	0.395133	0.457114	276	33.6175	0.864928	0.474246	0.0022118	0.00449987	242	57	23.5537	0.434561	0.437622	-0.010124	0.835397	0.943341	214	88.4298	0.429626	8	3.30579	0.61	0.505727	0.866407	0.949425	20	8.26446	0.4455	0.0523436	0.54431	0.698136
AXIN2	WNT	Yes	821	22	2.67966	147.359	152.634	-0.0507474	0.89199	0.97863	341	41.5347	159.687	179	21.8027	110.42	-0.532247	4.34771e-09	2.23056e-08	301	36.6626	169.363	0.0848722	0.278965	0.346503	242	62	25.6198	27.4013	43.3703	-0.662463	0.0661414	0.400155	212	87.6033	34.0659	18	7.43802	53.2244	0.643761	0.135582	0.355525	12	4.95868	110.46	1.69712	0.0323112	0.0907791
MGA	MYC		821	22	2.67966	32.0573	29.1313	0.138083	0.174796	0.509822	392	47.7467	29.6714	286	34.8356	26.9381	-0.139426	1.79494e-05	5.43083e-05	143	17.4178	32.4871	0.130795	0.00580574	0.0108742	242	82	33.8843	25.797	26.1656	-0.0204721	0.207638	0.588757	205	84.7107	26.0158	30	12.3967	24.1637	-0.106546	0.672526	0.851609	6	2.47934	36.7583	0.498686	0.000834755	0.00410421
NF1	RTK-RAS		821	21	2.55786	41.551	39.9106	0.0581078	0.861616	0.97863	361	43.9708	38.4875	160	19.4884	31.8147	-0.274698	1.63755e-12	1.75665e-11	300	36.5408	46.0558	0.258992	1.14976e-12	9.04477e-12	242	74	30.5785	34.5501	36.6362	-0.0845781	0.0908174	0.457871	222	91.7355	35.3625	8	3.30579	32.685	-0.113591	0.285454	0.570908	12	4.95868	49.97	0.498843	5.68042e-05	0.00044686
ERBB2	RTK-RAS	Yes	821	21	2.55786	374.699	153.529	1.28722	0.00807801	0.0654798	359	43.7272	107.999	149	18.1486	86.9406	-0.312922	9.48594e-12	9.32784e-11	313	38.1242	252.288	1.22405	2.21125e-05	5.67235e-05	242	40	16.5289	98.848	108.928	-0.140089	0.109708	0.510564	221	91.3223	107.133	9	3.71901	99.2744	-0.109911	0.967388	0.975656	12	4.95868	115.62	0.109986	0.343313	0.512796
RET	RTK-RAS		821	16	1.94884	1.48937	1.84385	-0.308015	0.640993	0.97863	470	57.2473	1.89189	99	12.0585	1.35556	-0.480947	0.0839785	0.115226	252	30.6943	1.92357	0.0239564	0.193946	0.257142	242	32	13.2231	2.91844	3.02767	-0.0530102	0.537417	0.872723	231	95.4545	3.12697	4	1.65289	0.3725	-3.06945	0.00817809	0.0742319	7	2.89256	0.768571	-2.02451	0.021056	0.0653845
AKT1	PI3K	Yes	821	15	1.82704	91.286	78.5383	0.216997	0.00873064	0.0654798	387	47.1376	79.866	251	30.5725	68.8549	-0.214022	3.99585e-16	5.89388e-15	183	22.2899	90.0569	0.173254	4.92582e-08	2.0043e-07	242	28	11.5702	99.7214	98.2834	0.0209563	0.336192	0.666872	213	88.0165	97.11	12	4.95868	82.9525	-0.227335	0.00901118	0.0759513	17	7.02479	126.175	0.37773	0.00187296	0.00850036
FZD8	WNT		821	15	1.82704	13.164	13.4035	-0.0260144	0.924274	0.980291	462	56.2728	12.9991	89	10.8404	12.8967	-0.0114089	0.901336	0.916876	270	32.8867	14.2492	0.132468	0.0280071	0.04466	242	19	7.85124	6.99263	8.75785	-0.324741	0.212728	0.588757	231	95.4545	8.51541	6	2.47934	6.255	-0.445066	0.169078	0.416199	5	2.06612	16.254	0.932647	0.232048	0.408682
PDGFRA	RTK-RAS		821	15	1.82704	34.204	43.1293	-0.334504	0.173187	0.509822	455	55.4202	43.2731	172	20.9501	43.2175	-0.00185482	0.608189	0.662993	194	23.6297	42.0239	-0.0422616	0.954959	0.954959	242	29	11.9835	31.0262	31.4986	-0.0218	0.90547	0.962366	229	94.6281	31.4825	8	3.30579	28.1187	-0.163019	0.631212	0.835586	5	2.06612	34.902	0.148758	0.893749	0.946892
TSC2	PI3K		821	15	1.82704	39.5773	48.088	-0.281003	0.00814374	0.0654798	422	51.4007	46.7829	80	9.74421	39.6399	-0.239029	3.04388e-07	1.12243e-06	319	38.8551	51.533	0.139515	5.88292e-09	2.77674e-08	242	60	24.7934	41.5427	40.7042	0.0294151	0.526267	0.872723	225	92.9752	40.3953	6	2.47934	45.4833	0.171149	0.0847302	0.270221	11	4.54545	48.9891	0.278272	0.0121409	0.0416109
LRP5	WNT		821	14	1.70524	92.1414	91.024	0.0176024	0.896444	0.97863	431	52.497	90.0255	134	16.3216	76.2626	-0.239358	1.15422e-07	4.53995e-07	256	31.1815	100.493	0.158689	7.40648e-06	2.13162e-05	242	57	23.5537	90.3226	93.0336	-0.0426638	0.366843	0.713708	224	92.562	91.7138	7	2.89256	83.4029	-0.137043	0.910825	0.975656	11	4.54545	111.989	0.288147	0.282666	0.476494
RASA1	RTK-RAS		821	14	1.70524	36.5393	42.4623	-0.216735	0.102969	0.378512	374	45.5542	43.2015	259	31.5469	37.9405	-0.187345	5.4348e-10	3.37529e-09	187	22.7771	46.8685	0.117536	0.012019	0.0202607	242	29	11.9835	37.1803	41.5958	-0.161898	0.0881999	0.457871	226	93.3884	40.8053	11	4.54545	41.6964	0.0311662	0.958696	0.975656	5	2.06612	51.498	0.335761	0.00901376	0.0332773
KIT	RTK-RAS		821	12	1.46163	13.1408	14.0349	-0.0949628	0.310226	0.696823	451	54.933	15.3307	174	21.1937	13.3813	-0.196208	0.0904966	0.122742	196	23.8733	11.5788	-0.404933	0.000118007	0.000273036	242	52	21.4876	8.00519	12.0057	-0.584716	0.190158	0.575228	229	94.6281	11.3402	8	3.30579	7.97625	-0.507666	0.508602	0.767332	5	2.06612	7.328	-0.629957	0.733416	0.883093
TLE4	WNT		821	12	1.46163	8.58333	10.5168	-0.293091	0.158292	0.494677	451	54.933	10.8186	89	10.8404	9.54326	-0.180957	0.0109992	0.0206017	281	34.2266	10.2583	-0.0767158	0.0825989	0.118862	242	34	14.0496	10.6674	10.2381	0.0592575	0.745158	0.934587	200	82.6446	10.4068	12	4.95868	7.42417	-0.487219	0.030704	0.164685	30	12.3967	10.7257	0.0435477	0.68038	0.836301
SOS1	RTK-RAS		821	11	1.33983	42.9855	40.3516	0.0912216	0.799925	0.97863	431	52.497	39.4797	61	7.42996	35.4052	-0.15715	0.00034442	0.000846699	329	40.0731	42.499	0.106316	1.88181e-05	4.93452e-05	242	34	14.0496	40.2238	40.6303	-0.0145071	0.604506	0.884986	215	88.843	40.7173	12	4.95868	33.78	-0.269471	0.0411999	0.211374	15	6.19835	43.9433	0.110004	0.315683	0.483775
TGFBR2	TGF-Beta	Yes	821	11	1.33983	93.13	99.2351	-0.091605	0.427049	0.836255	432	52.6188	100.193	132	16.078	92.4654	-0.115799	0.003916	0.00796704	257	31.3033	100.841	0.00929108	0.727623	0.773509	242	114	47.1074	64.3955	63.743	0.0146925	0.997798	0.997798	212	87.6033	64.353	23	9.50413	59.5083	-0.112917	0.721217	0.872898	7	2.89256	69.8114	0.117456	0.50678	0.664445
EGFR	RTK-RAS		821	10	1.21803	39.636	37.8138	0.0678982	0.633867	0.97863	277	33.7393	34.9594	20	2.43605	29.0625	-0.266523	0.0280967	0.044136	524	63.8246	39.6915	0.183149	0.00434816	0.0084112	242	44	18.1818	36.508	37.8229	-0.0510483	0.103169	0.499338	195	80.5785	34.8152	2	0.826446	22.12	-0.654367	0.123671	0.335468	45	18.595	50.2682	0.529928	1.13523e-06	1.21779e-05
FZD10	WNT		821	10	1.21803	2.321	8.01264	-1.78753	0.837356	0.97863	376	45.7978	7.13364	95	11.5713	6.53484	-0.126487	0.192562	0.241726	350	42.6309	9.19543	0.366278	0.429037	0.514184	242	47	19.4215	3.2134	4.76359	-0.567947	0.286663	0.62693	194	80.1653	4.38247	8	3.30579	3.31625	-0.402193	0.816973	0.918122	40	16.5289	5.08	0.213083	0.338645	0.512309
RICTOR	PI3K		821	9	1.09622	27.13	28.6493	-0.0786095	0.986468	0.999157	444	54.0804	26.84	54	6.57734	24.9802	-0.103603	0.0595882	0.0847157	323	39.3423	31.7073	0.24043	1.59945e-09	8.20587e-09	242	38	15.7025	27.5158	27.8379	-0.0167928	0.3716	0.713708	218	90.0826	27.2439	6	2.47934	22.2583	-0.291588	0.0841166	0.270221	18	7.43802	36.2122	0.410544	0.000273874	0.00190101
FGFR1	RTK-RAS		821	9	1.09622	18.3622	17.7725	0.047095	0.488591	0.91458	308	37.5152	18.1058	180	21.9245	15.7928	-0.19718	0.234998	0.285874	332	40.4385	18.5927	0.0382892	0.0606231	0.0905509	242	28	11.5702	16.3104	16.0034	0.0274131	0.556187	0.884986	194	80.1653	16.0031	10	4.13223	8.619	-0.892763	0.00638541	0.0627899	38	15.7025	18.1739	0.183516	0.221535	0.396078
LRP6	WNT		821	9	1.09622	36.0367	34.1465	0.0777298	0.366825	0.740705	336	40.9257	32.1501	108	13.1547	26.7544	-0.265049	7.33699e-09	3.60735e-08	377	45.9196	38.0885	0.244531	5.85717e-12	3.8397e-11	242	37	15.2893	33.1251	31.0381	0.0938862	0.292556	0.62693	191	78.9256	30.1138	11	4.54545	26.2655	-0.197257	0.203004	0.460663	40	16.5289	38.6947	0.361715	2.7259e-07	3.21656e-06
NTRK1	RTK-RAS		821	9	1.09622	0.525556	0.520813	0.0130783	0.625793	0.97863	417	50.7917	0.538537	53	6.45554	0.461887	-0.221507	0.632385	0.666263	351	42.7527	0.508775	-0.0820183	0.622991	0.687037	242	24	9.91736	0.915417	4.96101	-2.43813	0.166786	0.575228	211	87.1901	1.00678	9	3.71901	60.8156	5.91662	0.0658258	0.24799	22	9.09091	15.6227	3.95583	0.79158	0.906859
MET	RTK-RAS		821	8	0.974421	112.501	120.089	-0.0941638	0.696332	0.97863	301	36.6626	108.415	33	4.01949	98.6082	-0.136782	0.231179	0.284157	487	59.3179	128.636	0.246728	1.42753e-07	5.43383e-07	242	25	10.3306	113.578	128.244	-0.175203	0.305693	0.62693	198	81.8182	113.722	2	0.826446	150.705	0.40622	0.182789	0.422923	42	17.3554	186.905	0.716798	6.25241e-08	1.22964e-06
FZD7	WNT		821	8	0.974421	14.6713	21.6075	-0.558537	0.0661331	0.301912	403	49.0865	22.0179	80	9.74421	15.4191	-0.513959	0.000485786	0.00114645	338	41.1693	22.4186	0.0260135	0.177616	0.240904	242	41	16.9421	12.1293	12.7881	-0.0763105	0.610634	0.884986	205	84.7107	12.6395	15	6.19835	12.966	0.0367983	0.789594	0.904584	22	9.09091	12.8241	0.0209213	0.359915	0.530875
FZD9	WNT		821	8	0.974421	0.70625	1.16059	-0.716608	0.318621	0.696823	291	35.4446	1.06485	43	5.23752	0.586977	-0.859269	0.0276788	0.044136	487	59.3179	1.26099	0.243908	0.0819162	0.118862	242	35	14.4628	0.46	0.741063	-0.687962	0.0578493	0.37863	187	77.2727	0.726738	8	3.30579	0.34875	-1.05924	0.780464	0.90289	47	19.4215	0.655532	-0.148769	0.42639	0.606192
PIK3R2	PI3K		821	8	0.974421	0.4475	0.267134	0.744324	0.666935	0.97863	417	50.7917	0.292254	93	11.3276	0.17086	-0.774407	0.0145652	0.0256521	311	37.8806	0.266881	-0.131027	0.187861	0.251905	242	19	7.85124	0.161053	0.282466	-0.810547	0.416906	0.783122	216	89.2562	0.248102	10	4.13223	0.55	1.1485	0.050671	0.222871	16	6.61157	0.435	0.810083	0.112992	0.243335
IGF1R	RTK-RAS		821	7	0.852619	36.48	37.3692	-0.0347435	0.712167	0.97863	392	47.7467	36.8611	243	29.5981	31.8481	-0.210892	1.62973e-05	5.06073e-05	186	22.6553	45.6195	0.307551	2.23977e-07	8.22876e-07	242	57	23.5537	33.7851	33.965	-0.00766111	0.93188	0.962366	209	86.3636	33.9654	22	9.09091	27.6614	-0.296192	0.01897	0.12278	11	4.54545	45.6327	0.426005	0.00223666	0.00977502
INPP4B	PI3K		821	7	0.852619	8.28286	10.7876	-0.381179	0.15198	0.494677	437	53.2278	11.2192	214	26.0658	9.07262	-0.306373	8.10122e-10	4.77972e-09	170	20.7065	11.7342	0.0647528	0.431392	0.514184	242	43	17.7686	7.97395	9.05543	-0.183488	0.0460304	0.37863	224	92.562	8.88112	12	4.95868	6.99667	-0.344073	0.0699852	0.25025	6	2.47934	11.93	0.425781	0.175314	0.333663
MYC	MYC		821	7	0.852619	162.251	193.472	-0.253897	0.438038	0.836255	264	32.1559	155.951	21	2.55786	184.444	0.242095	0.1506	0.191084	536	65.2862	211.899	0.442289	5.89488e-15	7.63887e-14	242	14	5.78512	153.893	142.38	0.112183	0.327388	0.660231	172	71.0744	129.634	5	2.06612	143.114	0.142716	0.544191	0.774881	65	26.8595	178.529	0.461708	1.72977e-05	0.00015701
RPTOR	PI3K		821	7	0.852619	28.1571	22.463	0.325953	0.69376	0.97863	328	39.9513	21.2602	182	22.1681	19.6932	-0.110451	4.62122e-05	0.000134375	311	37.8806	25.4805	0.261244	8.21609e-17	1.21187e-15	242	43	17.7686	22.9186	23.1687	-0.0156575	0.188421	0.575228	211	87.1901	22.8099	18	7.43802	24.0044	0.0736411	0.809621	0.918122	13	5.3719	27.0077	0.24371	0.0472256	0.116096
CDKN2A	TP53, Cell-Cycle	Yes	821	6	0.730816	8.91	4.62764	0.945147	0.520384	0.942074	403	49.0865	3.89203	129	15.7125	6.16605	0.663821	0.00124413	0.00271865	289	35.201	5.05564	0.377369	0.227028	0.291188	242	17	7.02479	9.81176	5.32249	0.882412	0.0131653	0.265499	192	79.3388	5.50708	23	9.50413	6.7187	0.286893	0.456359	0.708558	27	11.157	5.64704	0.0362057	0.981884	0.986087
TGFBR1	TGF-Beta		821	6	0.730816	43.43	39.6421	0.131658	0.869618	0.97863	451	54.933	38.3376	92	11.2058	38.9021	0.0210849	0.730731	0.763065	278	33.8611	42.085	0.134544	0.00177785	0.00374618	242	15	6.19835	44.3027	42.2427	0.0686919	0.734657	0.934587	200	82.6446	42.1122	13	5.3719	33.4885	-0.330574	0.0203568	0.12278	29	11.9835	48.1324	0.192771	0.054729	0.131796
ARAF	RTK-RAS		821	6	0.730816	66.3617	65.3295	0.0226145	0.960726	0.998774																242	40	16.5289	55.5568	59.5429	-0.0999666	0.275609	0.62693
AXIN1	WNT		821	6	0.730816	49.43	49.659	-0.00666706	0.897577	0.97863	421	51.2789	46.2998	84	10.2314	38.8063	-0.254716	5.00691e-07	1.73769e-06	316	38.4896	57.0148	0.300329	6.69245e-23	1.57942e-21	242	40	16.5289	35.025	42.7468	-0.287431	0.000167271	0.00674659	222	91.7355	41.5306	10	4.13223	30.866	-0.428156	0.0014538	0.024507	10	4.13223	50.74	0.288949	0.0123422	0.0416109
CBL	RTK-RAS		821	6	0.730816	22.9967	25.7485	-0.163061	0.282118	0.696823	416	50.6699	24.8893	149	18.1486	22.9232	-0.118713	0.00310654	0.00643107	256	31.1815	28.7245	0.20676	5.19781e-13	4.38101e-12	242	27	11.157	25.7485	27.2797	-0.0833395	0.28443	0.62693	224	92.562	26.8992	11	4.54545	26.7473	-0.00817128	0.745329	0.879488	7	2.89256	34.3871	0.354306	0.0220922	0.0668431
CHEK2	TP53		821	6	0.730816	7.955	9.9295	-0.319859	0.157295	0.494677	410	49.9391	9.97498	244	29.7199	8.12705	-0.295582	5.1866e-11	4.23983e-10	167	20.341	12.3804	0.311675	3.07226e-13	2.78867e-12	242	27	11.157	11.1556	11.213	-0.00741295	0.808715	0.939488	222	91.7355	11.2495	13	5.3719	10.1208	-0.152543	0.293043	0.576317	7	2.89256	11.8629	0.0765901	0.47245	0.640794
DKK2	WNT		821	6	0.730816	19.5	4.6196	2.07764	0.355278	0.731456	439	53.4714	4.2551	226	27.5274	5.21128	0.292445	0.00800646	0.0154879	156	19.0012	5.36045	0.33316	0.0231078	0.0373524	242	12	4.95868	2.2825	2.65187	-0.216395	0.570839	0.884986	229	94.6281	2.69965	9	3.71901	1.16333	-1.21451	0.00468085	0.0502127	4	1.65289	2.1575	-0.323412	0.863363	0.941809
FLT3	RTK-RAS		821	6	0.730816	0.593333	1.13335	-0.933678	0.0947536	0.378512	215	26.1876	1.29637	19	2.31425	0.782632	-0.728075	0.0129985	0.0235973	587	71.4982	1.07947	-0.264154	0.0113028	0.0196137	242	32	13.2231	1.05	1.09524	-0.0608552	0.920102	0.962366	195	80.5785	1.09928	4	1.65289	0.77	-0.513631	0.545043	0.774881	43	17.7686	1.07349	-0.034255	0.974621	0.986087
FZD1	WNT		821	6	0.730816	12.7517	14.1908	-0.154271	0.877786	0.97863	302	36.7844	14.4644	27	3.28867	12.5863	-0.200656	0.470802	0.53418	492	59.9269	14.0934	-0.0374952	0.123964	0.172091	242	39	16.1157	12.3526	13.0084	-0.0746301	0.772037	0.934587	197	81.405	13.0996	2	0.826446	6.925	-0.919636	0.0632786	0.24799	43	17.7686	12.2786	-0.0933755	0.416679	0.599612
FZD4	WNT		821	6	0.730816	12.7283	14.9374	-0.230884	0.530527	0.944158	430	52.3752	15.1022	134	16.3216	14.8936	-0.0200688	0.353095	0.412527	257	31.3033	14.6329	-0.0455459	0.53712	0.604326	242	13	5.3719	15.4038	15.768	-0.0337083	0.683798	0.934587	227	93.8017	16.047	10	4.13223	10.016	-0.679994	0.00036668	0.00865365	5	2.06612	13.66	-0.232343	0.113419	0.243335
MAP2K1	RTK-RAS		821	6	0.730816	46.75	34.1092	0.454806	0.00753813	0.0654798	398	48.4775	35.8645	265	32.2777	29.0723	-0.302909	7.7416e-22	1.82702e-20	158	19.2448	38.6155	0.106624	0.090504	0.128668	242	13	5.3719	48.0669	46.3641	0.0520362	0.456071	0.83613	212	87.6033	46.1538	21	8.67769	44.0781	-0.0663867	0.632261	0.835586	9	3.71901	59.1122	0.357008	0.0122695	0.0416109
MLXIPL	MYC		821	6	0.730816	29.6133	35.6741	-0.26863	0.997243	0.999157	291	35.4446	24.3544	43	5.23752	21.4828	-0.180999	0.623663	0.662993	487	59.3179	43.6164	0.84069	3.71923e-23	1.09717e-21	242	32	13.2231	16.5247	21.2927	-0.365737	0.24485	0.62693	187	77.2727	17.8139	8	3.30579	20.49	0.201921	0.961732	0.975656	47	19.4215	32.0245	0.846175	0.000334936	0.00219569
PPP2R1A	PI3K		821	6	0.730816	78.2867	90.6677	-0.211823	0.181677	0.515569	399	48.5993	86.147	90	10.9622	76.0661	-0.179547	6.3825e-05	0.000179318	332	40.4385	99.8353	0.21275	6.73882e-10	3.78657e-09	242	21	8.67769	94.0238	92.6897	0.0206167	0.809255	0.939488	210	86.7769	90.1073	11	4.54545	91.1109	0.01598	0.99807	0.99807	21	8.67769	120.675	0.421414	0.000385607	0.00227508
PTPN11	RTK-RAS		821	6	0.730816	95.9967	98.0206	-0.0301001	0.68281	0.97863	376	45.7978	92.5617	90	10.9622	84.8983	-0.124679	0.00636518	0.0127304	355	43.24	107.095	0.210402	5.10397e-12	3.75277e-11	242	20	8.26446	87.0605	101.446	-0.220615	0.011204	0.265499	185	76.4463	96.2255	12	4.95868	88.1283	-0.126813	0.247139	0.520757	45	18.595	120.064	0.31931	1.21802e-07	1.79658e-06
SFRP1	WNT		821	6	0.730816	9.32833	10.734	-0.202497	0.253408	0.682253	315	38.3678	13.8201	133	16.1998	8.76805	-0.656444	0.137804	0.176749	372	45.3106	8.82981	-0.646316	0.454175	0.525418	242	18	7.43802	5.78667	5.84165	-0.0136438	0.621684	0.884986	193	79.7521	6.33617	11	4.54545	1.96182	-1.69142	0.0205735	0.12278	38	15.7025	4.42711	-0.517246	0.288705	0.479815
AKT3	PI3K		821	5	0.609013	10.576	10.3922	0.0252939	0.438016	0.836255	407	49.5737	9.97627	73	8.8916	11.6379	0.222265	0.0106816	0.0203296	341	41.5347	10.6246	0.0908413	0.046089	0.0715592	242	21	8.67769	9.01619	9.39258	-0.0590034	0.97788	0.986029	212	87.6033	9.44882	8	3.30579	10.5862	0.163985	0.96615	0.975656	22	9.09091	8.05727	-0.229843	0.30579	0.479815
DKK1	WNT		821	5	0.609013	0.202	2.25026	-3.47766	0.103739	0.378512	469	57.1255	2.7194	124	15.1035	0.928548	-1.55024	0.0143919	0.0256521	228	27.771	1.95912	-0.473082	0.00942643	0.01738	242	16	6.61157	2.4325	1.82425	0.415138	0.619039	0.884986	226	93.3884	1.94257	12	4.95868	0.8225	-1.23988	0.66847	0.851609	4	1.65289	0.5775	-1.75007	0.307844	0.479815
FZD6	WNT		821	5	0.609013	16.744	23.5924	-0.494675	0.0469106	0.249589	284	34.592	20.4852	24	2.92326	18.5733	-0.141352	0.336075	0.396568	513	62.4848	25.4805	0.31481	6.47362e-15	7.63887e-14	242	21	8.67769	23.6095	22.4405	0.0732614	0.722172	0.934587	179	73.9669	21.0568	7	2.89256	18.6543	-0.17478	0.279866	0.569382	56	23.1405	27.7752	0.399509	1.50267e-07	1.97016e-06
MAP2K2	RTK-RAS		821	5	0.609013	113.106	108.91	0.0545379	0.660088	0.97863	402	48.9647	106.526	124	15.1035	93.2818	-0.191542	9.55655e-08	3.88853e-07	295	35.9318	118.799	0.157312	2.52786e-06	7.84968e-06	242	16	6.61157	109.467	116.694	-0.0922342	0.574309	0.884986	212	87.6033	116.941	13	5.3719	98.18	-0.252274	0.0122001	0.094871	17	7.02479	120.973	0.0489089	0.837212	0.931991
MLXIP	MYC		821	5	0.609013	99.764	100.647	-0.0127106	0.715762	0.97863	371	45.1888	100.49	88	10.7186	88.8247	-0.178023	0.0023162	0.00488057	362	44.0926	103.669	0.0449296	0.203155	0.266359	242	27	11.157	96.6337	87.8877	0.136865	0.748337	0.934587	182	75.2066	85.6718	12	4.95868	88.4883	0.0466666	0.394233	0.655204	48	19.8347	101.059	0.238308	0.000549476	0.00294719
NTRK2	RTK-RAS		821	5	0.609013	12.65	3.50724	1.85073	0.496486	0.91458	451	54.933	3.58758	88	10.7186	2.71682	-0.401094	0.016239	0.0281794	282	34.3484	3.78752	0.0782404	0.105222	0.147812	242	31	12.8099	2.23032	2.45578	-0.13893	0.540944	0.872723	201	83.0579	2.25537	13	5.3719	1.14846	-0.973664	0.341038	0.620308	28	11.5702	4.25179	0.914703	0.750342	0.883967
RAF1	RTK-RAS		821	5	0.609013	76.598	74.1442	0.0469723	0.620848	0.97863	436	53.106	74.4092	130	15.8343	65.9278	-0.174595	3.65308e-09	2.05269e-08	255	31.0597	77.9281	0.0666623	0.00502213	0.00955825	242	24	9.91736	81.2188	79.8147	0.0251587	0.728469	0.934587	215	88.843	80.4265	22	9.09091	73.8164	-0.12373	0.0749097	0.253959	5	2.06612	86.638	0.107329	0.141246	0.297625
TCF7	WNT		821	5	0.609013	32.682	32.6178	0.00283543	0.913388	0.97863	353	42.9963	32.4353	252	30.6943	29.6017	-0.131881	0.032689	0.0488266	216	26.3094	36.4364	0.167818	0.00231031	0.00462061	242	15	6.19835	15.3733	18.9057	-0.298393	0.173969	0.575228	223	92.1488	17.9803	11	4.54545	17.9082	-0.00579934	0.952703	0.975656	8	3.30579	39.45	1.13361	0.000133263	0.000982816
TCF7L1	WNT		821	5	0.609013	4.688	6.07136	-0.373047	0.298606	0.696823	441	53.715	5.96841	48	5.84653	5.36375	-0.154105	0.0193678	0.0321887	332	40.4385	6.28958	0.075616	0.000772003	0.0016563	242	22	9.09091	4.96864	4.361	0.188191	0.081427	0.447849	218	90.0826	4.42716	6	2.47934	4.55333	0.0405429	0.830612	0.924643	18	7.43802	4.23833	-0.0628831	0.808415	0.91724
TLE1	WNT		821	5	0.609013	41.188	33.3721	0.303581	0.135332	0.473661	451	54.933	33.7255	90	10.9622	26.9611	-0.322958	1.40511e-05	4.60565e-05	280	34.1048	35.0032	0.0536495	0.438013	0.516856	242	42	17.3554	33.4698	35.6542	-0.0912158	0.29322	0.62693	201	83.0579	34.6298	13	5.3719	32.5	-0.0915723	0.732346	0.872898	28	11.5702	41.1964	0.250507	0.0371489	0.0974127
FGFR2	RTK-RAS		821	4	0.487211	12.9	10.3906	0.312092	0.684887	0.97863	443	53.9586	11.2195	155	18.8794	10.5725	-0.0856843	0.280495	0.337739	223	27.162	8.6626	-0.373131	0.00212201	0.00439293	242	25	10.3306	10.778	15.6208	-0.535377	0.229828	0.609083	226	93.3884	15.7761	11	4.54545	6.83455	-1.20682	0.00433113	0.0502127	5	2.06612	3.718	-2.08514	0.00483413	0.0196699
FGFR4	RTK-RAS		821	4	0.487211	28.15	54.1255	-0.943172	0.0316796	0.203571	366	44.5798	51.2874	229	27.8928	48.2073	-0.0893532	0.1169	0.154991	226	27.5274	64.2586	0.325285	3.66415e-08	1.54418e-07	242	22	9.09091	33.9545	38.3327	-0.174972	0.528133	0.872723	224	92.562	37.3762	8	3.30579	40.765	0.125209	0.346781	0.620308	10	4.13223	48.18	0.366313	0.250853	0.435304
FZD2	WNT		821	4	0.487211	6.79	4.67054	0.539823	0.160181	0.494677	353	42.9963	4.72564	185	22.5335	4.47162	-0.0797108	0.316936	0.377762	283	34.4702	4.7618	0.0109987	0.744167	0.784033	242	36	14.876	6.78917	6.47956	0.067338	0.734356	0.934587	217	89.6694	6.69304	13	5.3719	5.51	-0.28061	0.227876	0.497951	12	4.95868	4.59833	-0.541551	0.0338614	0.0929219
FZD3	WNT		821	4	0.487211	7.115	7.93404	-0.157192	0.999157	0.999157	269	32.7649	9.09178	379	46.1632	5.3166	-0.774061	3.39848e-28	1.33673e-26	173	21.0719	11.8491	0.382139	8.9364e-07	2.92915e-06	242	22	9.09091	7.28591	8.79423	-0.271448	0.0511671	0.37863	191	78.9256	8.19487	16	6.61157	5.73688	-0.514456	0.00391365	0.0502127	35	14.4628	12.5146	0.610816	2.57321e-05	0.000216885
HRAS	RTK-RAS		821	4	0.487211	8.815	13.4396	-0.608463	0.0329591	0.203571	441	53.715	12.7211	95	11.5713	11.4861	-0.147338	0.00148262	0.0031809	285	34.7138	15.1377	0.250921	3.15888e-14	3.10624e-13	242	11	4.54545	17.7218	17.1723	0.0454438	0.586135	0.884986	212	87.6033	17.2278	23	9.50413	17.0526	-0.0147446	0.947218	0.975656	7	2.89256	16.7486	-0.040699	0.718302	0.87381
MXI1	MYC		821	4	0.487211	8.055	20.4898	-1.34695	0.00119938	0.0179908	440	53.5932	20.1646	160	19.4884	18.5404	-0.121147	0.0299531	0.0459022	221	26.9184	22.3236	0.146748	0.00335317	0.00659456	242	11	4.54545	22.6691	22.1269	0.0349263	0.815258	0.939488	225	92.9752	22.2863	12	4.95868	19.4025	-0.199912	0.120296	0.335468	5	2.06612	22.686	0.0256473	0.89727	0.946892
RB1	Cell-Cycle		821	4	0.487211	49.1875	66.0085	-0.42436	0.325184	0.696823	218	26.553	52.5748	38	4.6285	43.7671	-0.264524	0.000507223	0.00117357	565	68.8185	72.5686	0.464974	1.48705e-29	5.84905e-28	242	28	11.5702	54.6432	60.9162	-0.156783	0.0791756	0.447849	191	78.9256	56.5875	7	2.89256	47.5471	-0.251126	0.171729	0.416199	44	18.1818	77.8414	0.460053	4.87184e-10	1.91626e-08
RPS6KA3	TP53		821	4	0.487211	68.4375	78.8794	-0.204861	0.614946	0.97863																242	16	6.61157	64.115	65.0005	-0.0197886	0.898549	0.962366
SFRP2	WNT		821	4	0.487211	70.5375	197.37	-1.48444	0.104541	0.378512	423	51.5225	217.392	237	28.8672	196.857	-0.143147	0.203459	0.252718	161	19.6102	142.373	-0.610624	0.829872	0.851521	242	19	7.85124	180.125	158.942	0.180495	0.479759	0.853689	223	92.1488	167.537	14	5.78512	88.6664	-0.918023	0.0211819	0.12278	5	2.06612	52.862	-1.66418	0.15488	0.308628
WIF1	WNT		821	4	0.487211	0.345	6.76551	-4.29353	0.754706	0.97863	387	47.1376	6.15687	81	9.86602	3.60358	-0.772767	0.405953	0.465072	353	42.9963	8.08555	0.393148	9.75025e-06	2.67565e-05	242	11	4.54545	0.0354545	0.281169	-2.98739	0.90848	0.962366	194	80.1653	0.262526	6	2.47934	0.0433333	-2.59891	0.181521	0.422923	42	17.3554	0.336905	0.359882	0.0169801	0.0556569
ACVR2B	TGF-Beta		821	3	0.365408	9.06	9.72322	-0.101922	0.823402	0.97863	436	53.106	9.407	129	15.7125	7.78667	-0.272728	1.50566e-05	4.80182e-05	256	31.1815	11.2298	0.255532	2.30126e-07	8.22876e-07	242	36	14.876	8.08778	7.53573	0.101996	0.137181	0.570745	215	88.843	7.62535	22	9.09091	7.04136	-0.114948	0.678401	0.851609	5	2.06612	9.832	0.366682	0.0458147	0.115024
DKK3	WNT		821	3	0.365408	60.7	40.0106	0.601313	0.0435601	0.249589	450	54.8112	38.5383	83	10.1096	42.2066	0.131175	0.0473251	0.0689427	288	35.0792	41.8937	0.12044	0.00964716	0.0175133	242	10	4.13223	36.377	35.6213	0.0302849	0.724131	0.934587	218	90.0826	36.1744	17	7.02479	28.1812	-0.360239	0.0511515	0.222871	7	2.89256	37.5443	0.0536223	0.639105	0.793836
DKK4	WNT		821	3	0.365408	165.013	10.7869	3.93523	0.196827	0.543864	310	37.7588	13.6398	104	12.6675	3.95308	-1.78677	0.0837106	0.115226	406	49.4519	11.5253	-0.24301	0.537748	0.604326	242	4	1.65289	1.5775	2.80248	-0.829064	0.151728	0.570745	191	78.9256	3.27864	12	4.95868	1.04333	-1.6519	0.62456	0.835586	39	16.1157	0.886154	-1.88747	0.0356002	0.0954734
E2F3	Cell-Cycle		821	3	0.365408	19.5967	26.6505	-0.443555	0.0751947	0.328977	351	42.7527	24.5329	153	18.6358	22.6725	-0.11377	0.000890672	0.00202114	317	38.6114	30.8485	0.330483	4.16737e-22	8.19583e-21	242	13	5.3719	22.7862	23.4337	-0.0404254	0.60214	0.884986	187	77.2727	23.2438	41	16.9421	21.5149	-0.111511	0.113426	0.334607	14	5.78512	30.9879	0.414857	0.00037655	0.00227508
ERRFI1	RTK-RAS		821	3	0.365408	103.767	69.5151	0.577944	0.299359	0.696823	389	47.3812	73.2687	272	33.1303	60.6543	-0.272588	7.53237e-05	0.000204569	160	19.4884	76.0948	0.0545991	0.417626	0.50804	242	11	4.54545	96.4155	99.2677	-0.04206	0.801597	0.939488	223	92.1488	99.9446	10	4.13223	86.734	-0.204531	0.479361	0.734606	9	3.71901	92.9356	-0.104898	0.63395	0.793836
FGFR3	RTK-RAS		821	3	0.365408	14.9033	19.1676	-0.363032	0.9407	0.987735	440	53.5932	19.5037	206	25.0914	14.8086	-0.397306	1.45856e-07	5.55194e-07	175	21.3155	23.3805	0.261562	0.209406	0.271538	242	43	17.7686	14.8158	13.2135	0.165123	0.148463	0.570745	224	92.562	13.7137	11	4.54545	9.87636	-0.473567	0.110319	0.333785	7	2.89256	12.2943	-0.157631	0.869976	0.941809
TLE2	WNT		821	3	0.365408	46.9333	30.7059	0.612096	0.280467	0.696823	404	49.2083	29.5864	125	15.2253	25.1228	-0.235937	0.121039	0.158695	292	35.5664	34.8116	0.234634	0.000266896	0.000605648	242	23	9.50413	10.2404	12.9589	-0.339672	0.0563355	0.37863	212	87.6033	12.5006	13	5.3719	13.2962	0.0890156	0.365888	0.634924	17	7.02479	14.7394	0.237686	0.468562	0.640794
TLE3	WNT		821	3	0.365408	56.2	53.6654	0.0665785	0.783784	0.97863	397	48.3557	53.5956	264	32.1559	50.3713	-0.0895134	0.0180662	0.0308958	160	19.4884	59.3212	0.146434	0.000752113	0.00164351	242	34	14.0496	57.79	60.365	-0.0628924	0.595319	0.884986	213	88.0165	60.6248	20	8.26446	56.0285	-0.113747	0.300355	0.581014	9	3.71901	54.1256	-0.163598	0.309033	0.479815
TSC1	PI3K		821	3	0.365408	22.3033	16.9976	0.391926	0.272927	0.696823	436	53.106	16.7454	99	12.0585	14.9482	-0.163792	4.66897e-05	0.000134375	286	34.8356	18.1473	0.115991	4.97545e-05	0.000119817	242	35	14.4628	15.3574	16.4073	-0.0954007	0.148439	0.570745	191	78.9256	15.644	14	5.78512	15.3743	-0.0250881	0.66085	0.851609	37	15.2893	19.7454	0.335909	1.27158e-08	3.00092e-07
CCND1	Cell-Cycle		821	2	0.243605	216.345	221.097	-0.0313426	0.70126	0.97863	431	52.497	212.988	124	15.1035	178.675	-0.253436	0.000123881	0.000324843	265	32.2777	254.569	0.257285	4.77202e-06	1.40775e-05	242	11	4.54545	196.761	258.367	-0.392981	0.0524143	0.37863	223	92.1488	246.142	8	3.30579	231.945	-0.0857106	0.720289	0.872898	11	4.54545	463.813	0.914049	0.0958465	0.217498
CDKN1A	Cell-Cycle		821	2	0.243605	137.025	167.915	-0.293291	0.768713	0.97863	384	46.7722	184.331	102	12.4239	161.989	-0.186408	0.0952342	0.1277	335	40.8039	150.717	-0.290461	0.000102377	0.000241609	242	14	5.78512	177.339	169.326	0.0667013	0.303688	0.62693	191	78.9256	175.953	33	13.6364	149.69	-0.233212	0.121387	0.335468	18	7.43802	141.24	-0.317041	0.0183501	0.058522
FRZB	WNT		821	2	0.243605	10.1	20.7357	-1.03776	0.337158	0.708031	415	50.5481	20.7973	74	9.0134	20.8784	0.00561166	0.518222	0.582383	332	40.4385	20.5627	-0.0163675	0.850729	0.865397	242	11	4.54545	10.8773	12.4565	-0.195586	0.938506	0.962366	214	88.4298	12.144	10	4.13223	7.358	-0.72286	0.877011	0.949425	18	7.43802	18.0394	0.570909	0.750394	0.883967
FZD5	WNT		821	2	0.243605	78.135	77.6785	0.00845363	0.88252	0.97863	413	50.3045	73.2436	78	9.50061	74.8449	0.0312011	0.623292	0.662993	330	40.1949	83.9014	0.195992	3.95558e-06	1.19682e-05	242	23	9.50413	75.7261	78.5486	-0.0527949	0.935116	0.962366	209	86.3636	77.4796	14	5.78512	64.3286	-0.268357	0.0636113	0.24799	19	7.85124	97.3684	0.329637	0.14977	0.308238
MAX	MYC		821	2	0.243605	35.06	35.647	-0.0239535	0.989281	0.999157	398	48.4775	36.1591	254	30.9379	31.7396	-0.188074	5.38961e-11	4.23983e-10	169	20.5847	40.3066	0.156656	9.65426e-07	3.07893e-06	242	7	2.89256	45.52	46.994	-0.0459747	0.899718	0.962366	223	92.1488	46.6759	6	2.47934	43.5633	-0.0995627	0.637311	0.835586	13	5.3719	53.24	0.189834	0.297083	0.479815
MYCN	MYC		821	2	0.243605	18.78	4.30774	2.12419	0.0235489	0.164843	435	52.9842	3.96998	57	6.94275	3.48509	-0.187936	0.0455071	0.067123	329	40.0731	4.98483	0.328414	0.755645	0.78908	242	30	12.3967	9.46233	5.57604	0.762956	0.679022	0.934587	217	89.6694	5.50811	9	3.71901	3.09	-0.833951	0.148078	0.379852	16	6.61157	15.1825	1.46278	0.186786	0.344387
PIK3R3	PI3K		821	2	0.243605	9.62	10.9999	-0.19338	0.789322	0.97863	456	55.542	11.512	173	21.0719	10.0265	-0.199318	0.000290181	0.000744376	192	23.3861	10.6465	-0.112759	0.0110069	0.0193852	242	17	7.02479	11.5382	15.2412	-0.401554	0.0204725	0.309647	226	93.3884	15.1519	7	2.89256	13.4843	-0.168224	0.769357	0.898852	9	3.71901	11.8544	-0.354075	0.0242936	0.069918
SFRP4	WNT		821	2	0.243605	20.075	54.1731	-1.43218	0.828645	0.97863	273	33.2521	53.3975	17	2.07065	38.7076	-0.464153	0.599842	0.662993	531	64.6772	54.9385	0.0410469	0.0131702	0.0218884	242	28	11.5702	31.5839	33.4419	-0.0824669	0.752162	0.934587	194	80.1653	33.4108	2	0.826446	0.175	-7.57681	0.0218506	0.12278	46	19.0083	33.8887	0.0204907	0.200447	0.363888
STK11	PI3K		821	2	0.243605	25.41	26.34	-0.051859	0.893132	0.97863	402	48.9647	25.837	123	14.9817	22.2994	-0.212433	5.02764e-10	3.37529e-09	296	36.0536	28.6958	0.151402	3.47526e-07	1.20612e-06	242	22	9.09091	23.2355	25.7139	-0.146219	0.0460648	0.37863	212	87.6033	25.5709	14	5.78512	23.3557	-0.130727	0.172829	0.416199	16	6.61157	26.2638	0.0385702	0.551529	0.69979
CCNE1	Cell-Cycle		821	1	0.121803						423	51.5225	15.9071	58	7.06456	13.6771	-0.217915	0.133365	0.172935	340	41.4129	21.477	0.43312	7.32982e-08	2.88306e-07	242	17	7.02479	22.3771	20.2652	0.143019	0.176115	0.575228	219	90.4959	20.1035	7	2.89256	17.6786	-0.185443	0.707046	0.872898	16	6.61157	25.8538	0.362929	0.151507	0.308238
GSK3B	WNT		821	1	0.121803						455	55.4202	54.7542	64	7.79537	51.7833	-0.0804826	0.0198699	0.0325646	302	36.7844	61.2676	0.162156	3.54248e-10	2.20007e-09	242	17	7.02479	48.2888	54.766	-0.181591	0.0481301	0.37863	223	92.1488	53.7942	9	3.71901	53.53	-0.00710339	0.963636	0.975656	10	4.13223	66.538	0.306727	0.00902435	0.0332773
MDM2	TP53, Cell-Cycle		821	1	0.121803						387	47.1376	43.5089	87	10.5968	30.0562	-0.533647	3.69848e-07	1.32249e-06	347	42.2655	38.027	-0.194285	0.158316	0.217224	242	9	3.71901	56.2389	44.7227	0.330559	0.0455718	0.37863	194	80.1653	43.7575	7	2.89256	36.3857	-0.266159	0.256666	0.531344	41	16.9421	53.2412	0.283012	0.000650767	0.00333872
MDM4	TP53		821	1	0.121803						421	51.2789	32.4633	57	6.94275	32.3837	-0.00354261	0.809452	0.830568	343	41.7783	36.3333	0.162484	5.89121e-07	1.98618e-06	242	6	2.47934	37.8133	33.1166	0.19134	0.196929	0.581181	212	87.6033	32.3781	6	2.47934	36.715	0.181351	0.513722	0.767332	24	9.91736	39.9146	0.301897	0.00387663	0.0163372
MLX	MYC		821	1	0.121803						362	44.0926	86.1565	172	20.9501	76.0253	-0.180479	4.47212e-08	1.88468e-07	287	34.9574	96.7603	0.167455	1.90989e-08	8.34692e-08	242	10	4.13223	98.114	102.923	-0.0690341	0.49618	0.857683	222	91.7355	102.821	8	3.30579	97.3688	-0.0786079	0.421895	0.681968	12	4.95868	104.5	0.0233643	0.447489	0.625042
MXD1	MYC		821	1	0.121803						439	53.4714	68.784	47	5.72473	65.8564	-0.0627504	0.604845	0.662993	335	40.8039	75.3369	0.131283	0.0136063	0.0222992	242	8	3.30579	73.1525	94.5274	-0.369825	0.186841	0.575228	216	89.2562	95.5779	7	2.89256	75.8229	-0.334044	0.440806	0.693534	19	7.85124	80.4758	-0.248122	0.29502	0.479815
MXD3	MYC		821	1	0.121803						366	44.5798	6.09085	229	27.8928	5.5369	-0.137565	0.00105644	0.00235208	226	27.5274	7.04841	0.210654	4.45862e-05	0.00011194	242	17	7.02479	6.64353	7.25764	-0.127551	0.471262	0.851085	224	92.562	7.29384	8	3.30579	5.175	-0.49512	0.0128639	0.094871	10	4.13223	7.069	-0.0451723	0.831741	0.931991
MXD4	MYC		821	1	0.121803						440	53.5932	34.3922	205	24.9695	30.1036	-0.192146	3.92682e-06	1.3239e-05	176	21.4373	36.4722	0.0847131	0.0526003	0.0795748	242	7	2.89256	28.2271	34.4626	-0.287946	0.0548067	0.37863	224	92.562	34.8922	11	4.54545	28.6591	-0.283911	0.0753268	0.253959	7	2.89256	23.5986	-0.564205	0.0004257	0.00239203
RAC1	RTK-RAS		821	1	0.121803						266	32.3995	375.987	25	3.04507	383.375	0.0280754	0.935607	0.935607	530	64.5554	472.954	0.331019	1.32281e-29	5.84905e-28	242	7	2.89256	400.55	432.768	-0.11161	0.70539	0.934587	189	78.0992	409.027	7	2.89256	356.466	-0.198431	0.0490938	0.222871	46	19.0083	537.021	0.392785	4.0065e-09	1.18192e-07
SFRP5	WNT		821	1	0.121803						430	52.3752	0.689233	185	22.5335	0.454432	-0.600925	0.0284266	0.044136	206	25.0914	0.985583	0.515986	0.0419535	0.0660069	242	22	9.09091	0.445455	0.362136	0.298745	0.303187	0.62693	223	92.1488	0.368072	12	4.95868	0.468333	0.347549	0.241467	0.518057	7	2.89256	0.252857	-0.541664	0.898745	0.946892
MYCL	MYC		821	0	0						456	55.542	10.9662	174	21.1937	8.47868	-0.371153	3.95255e-09	2.12001e-08	191	23.2643	13.0991	0.256404	0.720132	0.772505	242	12	4.95868	9.375	9.16148	0.0332383	0.78011	0.934587	227	93.8017	9.10881	7	2.89256	8.24429	-0.143868	0.731624	0.872898	8	3.30579	11.7788	0.370852	0.156929	0.308628
RIT1	RTK-RAS		821	0	0						410	49.9391	19.5091	55	6.69915	19.4124	-0.00717486	0.920835	0.928705	356	43.3618	23.2047	0.250264	1.47402e-14	1.58122e-13	242	9	3.71901	20.14	20.8948	-0.0530778	0.859409	0.954023	212	87.6033	20.37	6	2.47934	22.7917	0.16206	0.52222	0.770274	24	9.91736	24.7729	0.282318	0.102573	0.22837
RHEB	PI3K		821	0	0						296	36.0536	72.4094	34	4.14129	71.315	-0.0219706	0.79631	0.824251	491	59.8051	95.5209	0.399641	3.60573e-34	4.25476e-32	242	5	2.06612	83.33	74.8514	0.154808	0.165158	0.575228	198	81.8182	69.6107	4	1.65289	59.4475	-0.227692	0.208745	0.464753	40	16.5289	103.393	0.570758	3.4536e-15	4.07525e-13
MNT	MYC		821	0	0						212	25.8222	20.698	513	62.4848	19.1432	-0.112664	7.628e-05	0.000204569	96	11.6931	22.8194	0.140767	0.000674992	0.00150281	242	18	7.43802	22.3783	22.8277	-0.0286816	0.214093	0.588757	217	89.6694	22.8582	14	5.78512	22.2293	-0.0402533	0.872154	0.949425	11	4.54545	22.2509	-0.0388506	0.942105	0.975162
AKT2	PI3K		821	0	0						395	48.1121	28.5925	75	9.1352	26.7707	-0.0949827	0.0325131	0.0488266	351	42.7527	34.5779	0.274215	2.87946e-19	4.85394e-18	242	24	9.91736	26.3354	28.3383	-0.105749	0.291985	0.62693	212	87.6033	27.3853	10	4.13223	25.037	-0.129339	0.0974079	0.302477	20	8.26446	37.6875	0.460685	7.51649e-06	7.39122e-05
MAPK1	RTK-RAS		821	0	0						413	50.3045	53.777	232	28.2582	45.3963	-0.244415	2.53755e-18	4.99052e-17	176	21.4373	56.9296	0.0821898	0.0107749	0.0192643	242	8	3.30579	61.4838	59.8362	0.0391867	0.775602	0.934587	221	91.3223	60.4885	14	5.78512	51.305	-0.237561	0.0017746	0.0261753	7	2.89256	58.1886	-0.0559241	0.986069	0.986087
