# Supplementary material for: Prognostic genome and transcriptome signatures in colorectal cancers
Source: Nature. 2024 Aug 7;633(8028):137–46. doi: 10.1038/s41586-024-07769-3 (PMC11374687; doi:10.1038/s41586-024-07769-3)
Supplement: Supplementary file 3 — Supplementary Tables 1–4, 7–16 and 18–30. [file 41586_2024_7769_MOESM3_ESM.zip › Supplementary_Table_25.xlsx]

## Sheet: Sheet1
Supplementary Table 25. Mean overall expression of driver genes in normal and tumour specimens by tumour sample mutation status.
Note: included 120 normal samples and 1063 tumour samples
Gene name	ENSG ID	Normal Mean TPM	Tumour Mean TPM	Tumour/Normal(%)	pValue	Adjusted pValue	WildType Tumour Mean TPM	Mutant Tumour Mean TPM	Mutant/WildType(%)	#Mutant Samples	#WildType Samples	pValue	Adjusted pValue
ACVR1B	ENSG00000135503	63.086	51.7562	-17.9594	2.63237e-11	4.21179e-11	52.5357	37.1894	-29.2113	54	1009	2.29195e-10	1.69252e-09
ACVR2A	ENSG00000121989	11.2587	11.706	3.97307	0.623008	0.636264	11.841	11.225	-5.20282	233	830	0.110862	0.197088
AKT1	ENSG00000142208	78.7237	83.2511	5.75102	0.0455407	0.0514342	82.6808	96.7792	17.0516	43	1020	1.22633e-06	6.92517e-06
AMER1	ENSG00000184675	7.73438	12.0049	55.2145	9.41218e-25	2.65756e-24	12.2395	10.3639	-15.3244	133	930	1.28084e-05	5.85527e-05
ANKRD40	ENSG00000154945	41.2195	40.9145	-0.739845	0.120055	0.134015	40.894	41.6732	1.9054	28	1035	0.434044	0.570797
APC	ENSG00000134982	29.2744	23.8554	-18.5109	1.70335e-14	3.08531e-14	27.5388	22.551	-18.1119	785	278	8.42863e-23	2.02287e-21
AREG	ENSG00000109321	30.7251	102.699	234.252	2.55154e-25	7.42266e-25	103.404	40.944	-60.4039	12	1051	0.0151255	0.0354158
ARHGAP5	ENSG00000100852	71.6134	102.673	43.3711	1.2697e-21	2.97295e-21	101.977	111.979	9.8087	74	989	0.0117277	0.0281465
ARID1A	ENSG00000117713	89.6805	69.2072	-22.8292	2.43015e-27	7.52564e-27	68.7432	71.6109	4.17155	172	891	0.151036	0.258919
ARID1B	ENSG00000049618	22.8354	22.3125	-2.28953	0.181888	0.191882	22.4612	21.0243	-6.39733	110	953	0.00637838	0.0163447
ARID2	ENSG00000189079	34.0662	39.1178	14.829	9.3361e-10	1.40042e-09	39.1101	39.2114	0.259008	81	982	0.949859	0.949859
ASXL1	ENSG00000171456	26.7768	45.135	68.5604	7.69879e-37	3.88992e-36	46.4076	32.8801	-29.1492	100	963	1.76824e-19	3.39502e-18
ATM	ENSG00000149311	13.3256	16.3315	22.5578	4.92724e-13	8.44669e-13	16.4669	15.4085	-6.42768	136	927	0.0342344	0.0714457
AXIN2	ENSG00000168646	33.0001	126.719	283.996	7.27028e-28	2.49267e-27	132.545	58.8185	-55.6237	84	979	1.68682e-14	2.02418e-13
B2M	ENSG00000166710	1761.79	1938.23	10.0151	0.230051	0.240054	1968.32	1604.88	-18.4645	88	975	0.000104265	0.000435193
BAX	ENSG00000087088	46.6167	71.8807	54.1952	4.60183e-34	2.10369e-33	73.2477	54.3756	-25.7647	77	986	1.32559e-10	1.06047e-09
BCL9	ENSG00000116128	32.6299	33.5781	2.90582	0.954594	0.954594	34.1196	29.1572	-14.5441	116	947	8.93636e-08	5.71927e-07
BCL9L	ENSG00000186174	50.2187	48.1882	-4.04329	0.178863	0.190787	47.9847	49.53	3.22032	140	923	0.647012	0.766829
BCOR	ENSG00000183337	26.0032	31.8809	22.6039	5.40806e-11	8.51105e-11	31.6999	34.0471	7.40444	82	981	0.690335	0.779672
BMPR2	ENSG00000204217	38.6738	47.6737	23.2711	3.80792e-09	5.62401e-09	49.9637	35.1204	-29.7082	164	899	7.30339e-28	2.33708e-26
BRAF	ENSG00000157764	14.2842	15.074	5.52947	0.0398368	0.0455278	15.2685	14.4245	-5.52809	245	818	0.000140672	0.000562688
CASP8	ENSG00000064012	14.5029	24.0564	65.8728	9.38141e-53	6.92781e-52	23.8684	26.5333	11.1652	75	988	0.0515174	0.105227
CBWD1	ENSG00000172785	1.7044	4.30807	152.762	2.66652e-60	3.65694e-59	4.3019	6.486	50.7704	3	1060	0.36303	0.520163
CD58	ENSG00000116815	27.2158	31.4754	15.6511	1.53346e-06	2.16489e-06	31.5703	29.2769	-7.2646	44	1019	0.188328	0.306432
CDH1	ENSG00000039068	451.288	446.012	-1.16905	0.164465	0.1774	449.448	353.319	-21.3883	38	1025	0.000207956	0.000798553
CDKN1B	ENSG00000111276	71.7013	93.4405	30.3192	1.06939e-14	1.97426e-14	93.7124	74.4417	-20.5637	15	1048	0.00549424	0.0146513
CDKN2A	ENSG00000147889	1.13281	4.88191	330.957	1.75649e-31	6.4855e-31	4.7781	9.57622	100.419	23	1040	0.00285593	0.00856779
CEP170	ENSG00000143702	6.64662	12.111	82.2123	1.27871e-27	4.09186e-27	11.9767	14.1397	18.0606	66	997	0.00108583	0.00347467
CSF3	ENSG00000108342	2.78152	6.31929	127.188	3.33788e-15	6.28307e-15	6.23892	9.2898	48.9007	28	1035	0.00495787	0.0135987
CTNNB1	ENSG00000168036	116.564	252.082	116.26	1.4212e-65	6.82177e-64	252.819	240.759	-4.77053	65	998	0.284464	0.440461
CTNND1	ENSG00000198561	280.852	239.115	-14.8607	3.61125e-14	6.30328e-14	240.717	211.858	-11.9885	59	1004	0.000414865	0.00137335
CYB561A3	ENSG00000162144	9.30736	7.38335	-20.6719	5.05066e-20	1.10196e-19	7.38608	7.1785	-2.81043	14	1049	0.661266	0.774166
CYP2A6	ENSG00000255974	0.618401	0.221416	-64.1954	2.04402e-33	8.91935e-33	0.221469	0.21953	-0.87521	29	1034	0.79153	0.826473
CYP7B1	ENSG00000172817	6.59035	9.19384	39.5047	0.000188669	0.000248113	9.22906	8.41522	-8.81818	46	1017	0.686145	0.779672
DUSP16	ENSG00000111266	43.3963	60.9033	40.3422	7.08889e-20	1.5123e-19	61.0247	56.9937	-6.60558	32	1031	0.496148	0.626713
ELF3	ENSG00000163435	169.569	154.949	-8.62186	0.000402583	0.000515306	154.505	169.261	9.55067	32	1031	0.304841	0.457262
ERBB2	ENSG00000141736	147.416	147.366	-0.0339826	3.7841e-22	9.08185e-22	144.538	193.813	34.0912	61	1002	0.723372	0.798204
ERBB3	ENSG00000065361	127.169	169.909	33.6093	2.74981e-12	4.55141e-12	170.918	156.026	-8.71294	72	991	0.0872731	0.164279
FBXW7	ENSG00000109670	14.5901	15.4977	6.22094	0.00430972	0.00517167	15.479	15.5831	0.672782	191	872	0.484904	0.620677
FLCN	ENSG00000154803	24.8606	18.6585	-24.9475	1.80277e-22	4.43759e-22	18.6853	18.1772	-2.7192	56	1007	0.450315	0.584193
FOXP2	ENSG00000128573	6.01761	2.06396	-65.7013	1.00731e-27	3.33454e-27	2.08036	1.60926	-22.645	37	1026	0.0970823	0.175847
FUS	ENSG00000089280	48.1053	86.7184	80.268	8.23494e-61	1.58111e-59	86.6855	88.8729	2.52334	16	1047	0.54482	0.677904
GNAS	ENSG00000087460	152.025	229.376	50.8804	1.28677e-28	4.5752e-28	231.34	214.502	-7.2785	124	939	0.00787811	0.0193923
HLA-A	ENSG00000206503	1571.35	1874.12	19.268	0.0025112	0.00309071	1895.7	1585.74	-16.3505	74	989	0.000397005	0.00136116
HLA-B	ENSG00000234745	1822.45	2513.22	37.9033	1.2537e-10	1.94122e-10	2520.96	2424.13	-3.84114	85	978	0.320518	0.47338
KLF5	ENSG00000102554	566.823	466.71	-17.662	1.86481e-10	2.84162e-10	468.681	413.564	-11.7599	38	1025	0.0592877	0.116155
KMT2B	ENSG00000272333	40.6148	41.486	2.14518	0.749663	0.757555	41.8479	38.795	-7.29531	126	937	0.00189304	0.00586232
KRAS	ENSG00000133703	27.0914	34.9094	28.8581	7.75665e-16	1.48928e-15	33.2463	37.0158	11.338	469	594	1.01162e-12	9.7115e-12
MAP2K4	ENSG00000065559	24.1746	25.9436	7.31741	0.00667232	0.00790794	25.8416	28.5512	10.4855	40	1023	0.0192355	0.0439668
MAP2K7	ENSG00000076984	40.1582	38.3705	-4.45174	0.00987175	0.0115572	38.4263	37.0118	-3.68122	42	1021	0.626481	0.751777
MAP3K21	ENSG00000143674	12.3218	17.4762	41.8308	1.96493e-18	4.10072e-18	17.426	17.9934	3.25603	94	969	0.37788	0.532628
MBD6	ENSG00000166987	63.4799	51.1692	-19.3931	5.5157e-21	1.23141e-20	52.0718	42.3804	-18.6115	99	964	1.0945e-09	7.50512e-09
MIDEAS	ENSG00000156030	89.125	42.6836	-52.1082	2.64013e-66	2.53453e-64	42.5329	44.6138	4.89246	77	986	0.142714	0.249101
NANOGP8	ENSG00000255192	0.501804	0.352542	-29.7451	0.000461252	0.000582634	0.353694	0.21766	-38.4609	9	1054	0.401442	0.542795
NONO	ENSG00000147140	126.597	233.637	84.5515	5.41337e-60	6.49604e-59	235.553	175.667	-25.4233	34	1029	6.16684e-06	2.96008e-05
NRAS	ENSG00000213281	47.5753	67.9487	42.8234	1.38334e-31	5.31202e-31	67.3511	81.1604	20.5034	46	1017	8.13916e-05	0.000355163
PCBP1	ENSG00000169564	294.019	200.483	-31.813	9.62971e-41	5.43796e-40	199.262	238.593	19.7385	33	1030	0.000361408	0.001285
PIGR	ENSG00000162896	10225.4	4370.76	-57.2559	1.88052e-40	1.00295e-39	4397.65	3556.96	-19.1168	34	1029	0.66982	0.774731
PIGW	ENSG00000277161	6.31132	17.201	172.542	5.91647e-61	1.41995e-59	17.2184	16.189	-5.97877	18	1045	0.394346	0.540818
PIK3CA	ENSG00000121879	14.6892	20.1653	37.2797	3.15576e-23	8.18792e-23	20.4861	19.1221	-6.65827	250	813	0.00376543	0.0106318
PIK3R1	ENSG00000145675	61.2599	50.927	-16.8674	4.24581e-05	5.82282e-05	51.3337	45.157	-12.0325	70	993	0.00646979	0.0163447
PRAC2	ENSG00000229637	5.23299	2.22302	-57.5191	0.270771	0.279506	2.24681	1.3747	-38.8154	29	1034	0.382826	0.532628
PTEN	ENSG00000171862	47.2047	52.166	10.5102	0.00018284	0.000243787	52.9034	44.4751	-15.9316	93	970	2.93324e-06	1.48206e-05
RBM10	ENSG00000182872	58.7472	63.3966	7.91412	0.0024856	0.00309071	63.5948	60.7857	-4.41708	75	988	0.764764	0.815748
RFX5	ENSG00000143390	28.9876	41.5105	43.2005	2.15159e-24	5.9015e-24	41.1424	47.5556	15.5876	61	1002	0.00296593	0.00862815
RGMB	ENSG00000174136	39.5014	39.3241	-0.448857	0.000286226	0.00037132	39.3312	39.0876	-0.619206	31	1032	0.201552	0.322483
RNF43	ENSG00000108375	33.3593	144.749	333.908	3.65156e-46	2.337e-45	167.477	50.7593	-69.6918	207	856	4.49648e-73	4.31662e-71
RPL10	ENSG00000147403	1215.83	1719.75	41.4464	4.48738e-18	9.16572e-18	1726.7	1471.95	-14.7535	29	1034	0.082745	0.15887
RPL22	ENSG00000116251	39.7279	99.9316	151.54	2.88311e-59	2.76779e-58	102.261	84.9469	-16.9311	143	920	1.46606e-07	8.79638e-07
RPS15	ENSG00000115268	542.98	661.203	21.7728	3.16707e-07	4.60664e-07	661.384	652.196	-1.38925	21	1042	0.736881	0.798942
RPS16	ENSG00000105193	751.478	1554.98	106.923	6.4643e-53	5.17144e-52	1554.72	1622.97	4.38969	4	1059	0.415518	0.554024
RPS6	ENSG00000137154	836.666	1381.92	65.1697	7.42545e-32	2.97018e-31	1383.99	1246.61	-9.92596	16	1047	0.187314	0.306432
RUNX1	ENSG00000159216	17.2239	39.8864	131.576	7.41116e-60	7.90524e-59	39.898	39.5009	-0.995133	31	1032	0.948871	0.949859
SETD5	ENSG00000168137	49.8691	59.7488	19.8112	8.43896e-17	1.68779e-16	59.7434	59.8422	0.16547	58	1005	0.922559	0.942188
SIN3A	ENSG00000169375	33.0199	30.3859	-7.97711	1.44481e-05	2.01017e-05	30.3651	30.747	1.25762	58	1005	0.858262	0.885948
SKA3	ENSG00000165480	6.43349	32.7042	408.343	6.22122e-65	1.99079e-63	32.7622	29.9623	-8.54609	22	1041	0.710469	0.793082
SLC12A2	ENSG00000064651	113.726	450.115	295.79	1.34071e-57	1.17007e-56	451.626	415.124	-8.08245	44	1019	0.158738	0.267348
SLC46A3	ENSG00000139508	32.6713	29.3782	-10.0793	0.000135615	0.000183367	29.5554	24.0156	-18.744	34	1029	0.0264586	0.0577278
SMAD2	ENSG00000175387	9.83955	12.402	26.0426	8.1248e-12	1.322e-11	12.4082	12.2845	-0.997001	53	1010	0.740686	0.798942
SMAD3	ENSG00000166949	35.8241	31.0144	-13.426	2.9629e-14	5.26737e-14	30.9576	32.2691	4.23639	46	1017	0.792037	0.826473
SMAD4	ENSG00000141646	25.6733	22.3827	-12.8171	7.51801e-07	1.07721e-06	22.5751	21.0139	-6.91565	131	932	0.0284486	0.0606903
SOX9	ENSG00000125398	81.5437	256.662	214.755	1.99106e-60	3.18569e-59	228.576	415.177	81.6368	160	903	1.03036e-31	4.94575e-30
SREK1IP1	ENSG00000153006	8.57801	11.654	35.859	3.30205e-21	7.54753e-21	11.5973	13.1036	12.9881	40	1023	0.0218992	0.0488913
TAP2	ENSG00000204267	19.881	36.3716	82.9468	9.2617e-27	2.77851e-26	36.2197	39.3247	8.57269	52	1011	0.550797	0.677904
TBP	ENSG00000112592	21.7811	23.5405	8.07751	0.00285617	0.00347079	23.5345	23.7688	0.995605	27	1036	0.61682	0.749554
TCF12	ENSG00000140262	32.6424	53.4404	63.7147	3.29607e-33	1.37575e-32	53.405	54.0654	1.23667	57	1006	0.354443	0.515553
TCF7L2	ENSG00000148737	68.0031	51.8297	-23.7833	5.71908e-23	1.44482e-22	50.8718	57.3163	12.668	158	905	1.89286e-06	1.00953e-05
TGFBR2	ENSG00000163513	84.806	91.1619	7.49465	0.0159263	0.0184208	94.3918	66.9245	-29.0993	125	938	9.0516e-18	1.44826e-16
TGIF1	ENSG00000177426	15.6223	29.1927	86.8659	1.94278e-49	1.33219e-48	28.6528	42.3178	47.6917	42	1021	5.04891e-11	4.40632e-10
TP53	ENSG00000141510	65.531	93.1662	42.1711	1.48155e-12	2.49524e-12	106.004	84.648	-20.1463	639	424	4.04349e-14	4.31306e-13
TRPS1	ENSG00000104447	10.5116	9.68963	-7.81997	0.152245	0.166086	9.62228	10.214	6.14904	121	942	0.0585655	0.116155
TYRO3	ENSG00000092445	1.75498	4.47424	154.945	1.59396e-34	7.65102e-34	4.44003	5.05645	13.8832	59	1004	0.0945981	0.174643
WASHC2C	ENSG00000172661	36.5916	30.3168	-17.1483	1.65741e-16	3.24718e-16	30.3646	29.1255	-4.08085	41	1022	0.291313	0.443906
ZFP36L2	ENSG00000152518	626.949	438.699	-30.0264	2.31144e-23	6.16384e-23	429.697	501.106	16.6185	134	929	0.000252412	0.000931982
ZNF554	ENSG00000172006	5.28697	5.13094	-2.95124	0.124622	0.137514	5.1346	4.64827	-9.47156	8	1055	0.249113	0.392046
ZNRF3	ENSG00000183579	11.9166	29.7476	149.631	4.47281e-41	2.68368e-40	30.9266	17.8716	-42.2127	96	967	3.84288e-17	5.27023e-16
