# Supplementary material for: Prognostic genome and transcriptome signatures in colorectal cancers
Source: Nature. 2024 Aug 7;633(8028):137–46. doi: 10.1038/s41586-024-07769-3 (PMC11374687; doi:10.1038/s41586-024-07769-3)
Supplement: Supplementary file 3 — Supplementary Tables 1–4, 7–16 and 18–30. [file 41586_2024_7769_MOESM3_ESM.zip › Supplementary_Table_27.xlsx]

## Sheet: Sheet1
Supplementary Table 27. Summary of prognostic alterations linked to shorter or longer overall (OS) or recurrence-free (RFS) survival in non-hypermutated tumours by CRPS, CMS and iCMS subtype.
Feature	Non-Hypermutated (nHM) CRPS (n=819)										Non-Hypermutated (nHM) CMS (n=671)								Non-Hypermutated (nHM) iCMS (n=749)
	CRPS1 (n=87)		CRPS2 (n=291)		CRPS3 (n=213)		CRPS4 (n=124)		CRPS5 (n=104)		CMS1 (n=18)		CMS2 (n=282)		CMS3 (n=123)		CMS4 (n=248)		iCMS2 (n=504)		iCMS3 (n=245)
	Longer	Shorter	Longer	Shorter	Longer	Shorter	Longer	Shorter	Longer	Shorter	Longer	Shorter	Longer	Shorter	Longer	Shorter	Longer	Shorter	Longer	Shorter	Longer	Shorter
Protein coding driver gene mutation		RNF43OS		AXIN2OS		ARID2OS	APCOS	BRAFOS						ATMOS & RFS			APCOS & RFS	BRAFOS & RFS		MAP2K4OS	APCOS	RNF43OS & RFS
				CTNND1OS		BCL9LOS		ZFP36L2RFS						PIK3CAOS				RNF43OS		B2MRFS		TP53OS
				KRASOS		RNF43RFS												ZFP36L2RFS				CEP170RFS
				MAP2K4OS
				MAP3K21OS
				RBM10OS & RFS
				ZFP36L2RFS
Mitochondrial gene mutation	MT-RNR1OS				MT-CYBOS		MT-ND5RFS			MT-ND3RFS	MT-CO1OS										MT-CYBOS
Non-coding driver gene mutation																				DAPK1RFS
																				TRIM41RFS
																				TRIM7RFS
Copy number variation		-1p36.32OS	-5q12.1RFS		+20q13.12OS	-15q23RFS		+8q24.21OS & RFS	-11q22.3OS	-5q35.3RFS			-5q13.2RFS			-5q12.1RFS	+20q11.21OS	-6p25.3OS & RFS	+20q11.1OS	-17q25.3OS		+8q24.21OS
		-4p16.1OS	-21p11.2RFS		+20q13.33OS	-15q26.3RFS		-6p25.3OS		-10q23.31RFS						-5q33.1RFS	+20q13.12OS	-6p22.1OS	+20q11.21OS	-1q32.1RFS		-1p36.32OS
		-4q34.1OS	-21q22.3RFS					-6q26OS		-12q21.31OS & RFS						-10q23.31RFS	-20p13OS	-6p21.33OS & RFS	-21p11.2RFS			-3p21.31OS
		-4q35.1OS						-6q27OS & RFS		-18q21.1RFS						-17p12RFS		-6p21.31OS				-4p16.3OS & RFS
		-5q12.1OS & RFS						-8p23.3OS		-18q23RFS						-17p11.2RFS		-6p12.1OS				-4p16.1OS & RFS
		-5q13.2OS & RFS						-8p23.1OS		-19q13.33RFS						-18q21.1RFS		-6q26OS				-5q22.1OS & RFS
		-5q22.1OS & RFS						-8p21.2OS		-20p13RFS						-18q23RFS		-6q27OS				-5q23.3OS & RFS
		-5q23.3OS & RFS						-17p13.3OS								-20p13RFS		-8p23.3OS				-5q33.1OS & RFS
		-5q33.1OS & RFS						-17p12OS								-21p11.2RFS		-8p23.1OS				-5q35.3OS & RFS
		-5q35.3OS & RFS						-17q12OS										-8p11.22OS				-6p25.3OS & RFS
		-6p25.3OS & RFS						-17q21.2OS										-16p13.3OS & RFS				-6q26RFS
		-10q26.3OS						-17q21.31OS										-17p13.3OS				-6q27RFS
		-12p13.2OS						-17q25.3OS										-17q12OS				-6p21.31OS
		-12q24.33OS						-19p13.3OS & RFS										-17q21.31OS				-6p12.1OS
		-14q21.1OS						-21p12OS										-17q25.3OS				-8p23.3OS
		-14q23.3OS & RFS						-21p11.2OS										-19p13.3OS				-8p23.1OS & RFS
		-14q24.3OS						-21q11.2OS										-21q11.2OS				-8p21.2OS & RFS
		-14q31.1OS & RFS						-1p13.3RFS														-8p11.22OS & RFS
		-17q12OS						-6q16.3RFS														-10q23.31OS & RFS
		-17q21.31OS																				-12q24.33OS & RFS
		-17q25.3OS																				-14q21.1OS
		-18q12.3OS																				-14q23.3OS & RFS
		-18q21.1OS & RFS																				-14q24.3OS
		-18q21.2OS & RFS																				-14q31.1OS & RFS
		-18q23OS																				-15q11.2OS
		-19p13.3OS																				-17p13.3OS & RFS
		-21p12OS & RFS																				-17p12OS & RFS
		-21p11.2OS & RFS																				-17p11.2OS & RFS
		-21q11.2OS																				-17q21.31OS
		-21q22.3OS & RFS																				-17q25.3OS
		-22q12.3OS & RFS																				-18q21.1OS & RFS
		-6q27RFS																				-18q21.2OS & RFS
		-17p13.3RFS																				-18q23OS & RFS
		-17p12RFS																				-19p13.3OS & RFS
																						-21p12OS & RFS
																						-21p11.2OS & RFS
																						-21q11.2OS
																						-21q22.3OS & RFS
																						-22q12.3OS
																						-5q13.2RFS
																						-6q16.3RFS
																						-6q26RFS
																						-6q27RFS
Structural variant																		PTENOS
Mutational signature				SBS94OS	DBS-CRC1OS & RFS	DBS2RFS		DBS8RFS		DBS7OS						SBS88OS & RFS					DBS-CRC1OS & RFS
