# Supplementary material for: Prognostic genome and transcriptome signatures in colorectal cancers
Source: Nature. 2024 Aug 7;633(8028):137–46. doi: 10.1038/s41586-024-07769-3 (PMC11374687; doi:10.1038/s41586-024-07769-3)
Supplement: Supplementary file 3 — Supplementary Tables 1–4, 7–16 and 18–30. [file 41586_2024_7769_MOESM3_ESM.zip › Supplementary_Table_29.xlsx]

## Sheet: Sheet1
Supplementary Table 29. Immune cell predictions by CIBERSORT and xCELL.
RNA Sample Barcode	CIBERSORT algorithm																										xCELL algorithm
	B cells naive	B cells memory	Plasma cells	T cells CD8	T cells CD4 naive	T cells CD4 memory resting	T cells CD4 memory activated	T cells follicular helper	T cells regulatory (Tregs)	T cells gamma delta	NK cells resting	NK cells activated	Monocytes	Macrophages M0	Macrophages M1	Macrophages M2	Dendritic cells resting	Dendritic cells activated	Mast cells resting	Mast cells activated	Eosinophils	Neutrophils	pValue	Correlation	RMSE	Absolute score (sig.score)	aDC	Adipocytes	Astrocytes	B-cells	Basophils	CD4+ memory T-cells	CD4+ naive T-cells	CD4+ T-cells	CD4+ Tcm	CD4+ Tem	CD8+ naive T-cells	CD8+ T-cells	CD8+ Tcm	CD8+ Tem	cDC	Chondrocytes	Class-switched memory B-cells	CLP	CMP	DC	Endothelial cells	Eosinophils	Epithelial cells
CRC.SW.U0001.T	0.0187392	0	0.0564098	0.0101919	0	0.104701	0	0.0139427	0	0	0.0179797	0	0	0.106519	0.0218461	0.0556758	0	0	0	0.0269391	0	0	0.017	0.244499	0.988864	0.432944	0.14516	0.0113541	0.236641	0	0.018494	0.000486043	0	1.67e-18	0	2.05e-18	0.00442501	0	3.74e-19	0	0.100428	0	0	0.0345898	0	0.0134081	0.0720222	0	0.243344
CRC.SW.U0002.T	0.0267865	0	0.0630609	0.00532871	0	0.071513	0	0.0263151	0.0262044	0	0.00753074	0	0	0.136084	0.0243594	0.0499979	0	0.00429581	0.00293729	0.00390606	0	0	0.006	0.308077	0.963233	0.44832	0.210789	0.00446194	0.152676	2.53e-19	0.0171047	0	0.00596695	1.51e-18	0.0114391	2.29e-19	0.00429017	4.77e-19	0.000283865	0	0.0616361	3.59e-20	0.0157906	0.0408599	0	0.015724	0.0156271	0.00623661	0.261123
CRC.SW.U0004.T	0	0.00548775	0.0325419	0.044665	0	0.082547	0	0.011669	0.0023424	0	0	0	0	0.0677177	0.0311925	0.0529825	0.00926927	0	0	0.00714361	0.00997752	0	0.035	0.169139	1.02165	0.357536	0.104969	0.00335364	0.103743	0	0.00178707	0.00196359	1.08e-20	3.03e-18	0	0	0.00737232	3.27e-18	7.35e-05	0	0.0602016	1.11e-18	0	0.0555	8.23e-19	0.00535241	0.00733546	1.7e-19	0.272331
CRC.SW.U0005.T	0.000658951	0.0138405	0.0351133	0.0193487	0	0.106156	0	0.0184104	0	0	0.00419279	0.00331174	0.00715991	0.0534189	0	0.0441507	0.000711836	0.0064417	0.00464837	0.012839	0.00720452	0	0.021	0.223851	0.996033	0.337607	0.134352	0.00816649	0.156497	1.94e-18	0	0.00320607	0	8.3e-18	2.42e-19	0	0.000992751	0	0	0	0.077607	0.00982092	0	0.0522873	0	0.0105545	0.0136155	3.65e-19	0.297203
CRC.SW.U0006.T	0.00637289	0	0.0173756	0	0	0.0413644	0	0	0.0142038	0	0.0117566	0	0	0.11241	0.00230594	0.0502778	0	0.00514373	0	0.0327614	0	0.00186896	0.051	0.146273	1.05553	0.295841	0.111904	0.0445192	0.0478669	3.37e-18	0.00824015	8.71e-20	0	1.8e-18	0	0	0.000454589	1.81e-18	8.93e-19	0	0.0225619	0.00716948	6.13e-19	0.0473026	0	0.00497854	0.00451091	0	0.303023
CRC.SW.U0007.T	0.00765744	0	0.0264387	0.0124927	0	0.116471	0.00643274	0.00450497	0.0146831	0	0.017983	0	0.00108544	0.0452151	0.00268805	0.0449643	0.00444332	0.00928754	0	0.0205929	0	0.0017501	0.045	0.152147	1.02765	0.33669	0.128488	0.00941797	0.0646229	0	0.0512963	0.00252101	2.75e-19	0	2.56e-18	1.91e-18	0.00825178	7.92e-18	0	0	0.0587073	2.51e-18	6.19e-18	0.0877147	0	0.000372944	0.0190675	1.07e-17	0.302873
CRC.SW.U0008.T	0.0277482	0	0.102286	0.0293922	0	0.134489	0.0107151	0.0371709	0.0101963	0	0.00225261	0.00658728	0	0.0576389	0.0335867	0.0708604	0.000331375	0.00460927	0.0232269	0	0	0.00498055	0.001	0.421482	0.906251	0.556072	0.244111	0.00596524	0.0239796	0.0318572	0.0346462	0.0147654	0.0109057	0	0	7.52e-19	0.00247372	0	0	1.92e-18	0.0767744	0	0.0289691	0.0723454	0.000774484	0.0217085	0	1.57e-19	0.312004
CRC.SW.U0012.T	0.0125302	0	0.0343348	0.0177054	0	0.0994855	0	0.00935162	0.0260035	0	0.0195385	0	0	0.115286	0.00719325	0.063189	0	0.000336696	0	0.045407	0	0.0113625	0.046	0.150559	1.03186	0.461724	0.127473	0.00607934	0.199815	6.07e-18	0	0	0	3.74e-18	1.78e-19	0.00693061	2.89e-19	5.54e-18	6.59e-18	0	0.128727	0.0689835	1.84e-19	0.0431952	5.84e-18	0.0247425	0.039179	0	0.27216
CRC.SW.U0020.T	0.00736391	0	0.0556428	0.0209788	0	0.112728	0.00259704	0.012279	0.00538004	0	0.0129414	0	0	0.079212	0.0161429	0.105812	0.00114691	0.0143829	0.0193568	0.0188912	0.00722736	0.00693983	0.026	0.203115	1.00005	0.499022	0.18957	0.0090821	0.137377	9.6e-20	0.0381686	0.011817	0.00830217	0	0.0109603	0.00567006	2.21e-19	1.39e-21	5.91e-19	3.6e-18	0.121271	0.00896919	0	0.0291571	0.00117495	0.0251268	0.0107445	0.00425643	0.290721
CRC.SW.U0023.T	0.00977426	0	0.0722558	0.0298301	0	0.108389	0.0173899	0	0.00505635	0	0.0311463	0	0	0.0890139	0.0142422	0.105237	0	0.00171071	0	0.0290968	0.00865568	0.0270509	0.02	0.231899	0.988858	0.548848	0.195466	0.0122383	0.202561	1.34e-18	0.0356032	0.00996121	3.99e-19	0	5.06e-19	0	0.00349631	0.00201001	0.00800689	0	0.0981439	0.0410373	0	0.0615454	0	0.0159873	0.0335044	3.27e-20	0.25089
CRC.SW.U0030.T	0.0141236	0	0.0738135	0.00889166	0	0.11162	0.00639245	0.00952575	0.00620409	0	0.0103001	0	0	0.0525891	0.00831353	0.0343126	0	0.01392	0	0.0294988	0.0083076	0.00687379	0.005	0.32991	0.948079	0.394687	0.0647746	0.00321567	0	0	0.0264128	0.0106926	1.43e-19	1.15e-18	0	5.9e-18	0.00138385	2.9e-18	8.13e-20	0	0.0648948	0	0.000102279	0.0835217	3.42e-18	0.00509733	0.00975581	0	0.254362
CRC.SW.U0038.T	0	0.00127576	0.062887	0.00637656	0	0.0977903	0.00559722	0.00121188	0.022894	0	0.0152433	0	0.00194359	0	0.00579652	0.0826925	0.0141077	0.00347642	0	0.0271332	0.00235492	0.00429554	0.01	0.287724	0.964919	0.355076	0.0910612	0.00683242	0.00213615	0	0.00358616	0.00709999	1.24e-18	1.58e-18	2.3e-19	6.49e-19	5.3e-20	2.02e-18	8.01e-19	1.65e-17	0.0918416	0	0	0.0736985	0	0.0047639	0.0177651	0	0.291915
CRC.SW.U0046.T	0.0300428	0	0.0580455	0.00498812	0	0.0573171	0	0.00443749	0	0	0.0142187	0	0	0.0561542	0.009495	0.0494791	0	0	0	0.0338796	0	0.0190495	0.004	0.356464	0.936957	0.337107	0.101847	0.00935293	0.0500464	1.17e-18	0.0458921	0	7.43e-19	0	0	0	5.24e-21	0	0	5.7e-18	0.0372931	0.00296907	0	0.072452	0	0	0.0253317	0	0.27461
CRC.SW.U0054.T	0	0.00884435	0.0676785	0.0462619	0	0.0880902	0.00278561	0	0.00406381	0	0.00148326	0.00465537	0.0156083	0.019251	0.0136131	0.0363205	0.00287144	0.00570763	0	0.0793418	0.00714895	0	0.011	0.281297	0.972292	0.403726	0.187279	3.4e-19	0	0.006576	0.0469907	0.00752187	5.35e-19	0	0	0	0.0103432	0	0	2.94e-18	0.0153767	0	0.0112121	0.0967428	3.22e-18	0.0106236	0.00344815	9.31e-19	0.307401
CRC.SW.U0057.T	0	0.00937166	0.0553095	0.0217846	0	0.0952913	0.0283666	0.0161137	0	0	0.0236865	0	0	0.0968607	0.021261	0.0791046	0	0.005953	0	0.0173095	0.00261317	0.00553712	0.021	0.223475	0.993482	0.478563	0.198249	0.000106817	1.42e-18	0.0100236	0.049207	0.0102001	0.00685583	1.51e-18	0.00167682	0	0	0	0	1.57e-18	0.0732444	0	0.00163701	0.044638	0	0.0162268	0.0270164	1.26e-18	0.240225
CRC.SW.U0062.T	0.0352213	0	0.111411	0.0421739	0	0.113632	0.00150687	0.0159469	0.00422799	0	0.00450634	0	0.00815309	0.0299909	0.000385191	0.0346235	0	0.00714694	0.016523	0.0158972	0	0	0	0.450753	0.892592	0.441346	0.184172	0.00511156	0.0147522	9.25e-19	0.0380026	0.00801098	0	4.32e-18	5.74e-18	0	3.25e-20	0	1.37e-18	2.64e-18	0.0812385	3.09e-18	3.14e-19	0.0511533	0	0.0209822	0.0354788	7.68e-21	0.296701
CRC.SW.U0066.T	0.0764943	0	0.0982817	0.0223159	0	0.152194	0.00438741	0.0292678	0	0	0.0091684	0	0.00120605	0.0499714	0.0297956	0.0658624	0.00467268	0.00661718	0	0.0350216	0	0.00255322	0.001	0.424867	0.904735	0.587809	0.204974	0.00789861	0.197854	0.156406	9.82e-18	0.0206766	0.00132947	0	0.00411779	0	0.00658541	4.62e-19	3.99e-19	5.88e-19	0.145836	0.0426691	0.051898	0.0496289	0	0.0291341	0.0142303	0	0.289369
CRC.SW.U0067.T	0.0132972	0	0.118062	0.306757	0	0.0300074	0.130377	0.0238101	0.0480193	0	0	0.0542404	0	0.0159461	0.0646537	0.155423	0.00955504	0.0130146	0.00803011	0	0	0.0127355	0.022	0.222248	1.00293	1.00393	0.547079	0.00115206	0.0531209	0.248081	0.145413	0.134784	0.0893588	0.0588034	1.17e-18	0	0.0264062	0.230554	0.38909	0.0848202	0.238064	0	0.104976	0.0590519	4.3e-18	0.0814778	0.0283389	1.37e-18	0.137502
CRC.SW.U0069.T	0.0229517	0	0.133541	0.00850738	0	0.138135	0	0	0	0	0.0123793	0.00286117	0	0.0680639	0.0203613	0.0682287	0	0.0111865	0	0.0703604	0	0.0668332	0.004	0.359809	0.935236	0.62341	0.187771	0	0.201607	0.0217324	0	0.00565085	3.78e-20	0	0	2.14e-18	0.000357053	9.19e-19	0.0098459	2.39e-19	0.15024	0.00378428	0.0190597	0.0468488	0	0.0268198	0.123817	6.07e-19	0.294303
CRC.SW.U0070.T	0	0	0.0409912	0	0	0.0848439	0.00647576	0.00228506	0	0	0.0219074	0	0	0.0677812	0.0132465	0.0535321	0.00528575	0.000383182	0.000763964	0.0195841	0	0.0149202	0.032	0.18636	1.00989	0.332	0.119297	0.00777939	0.105886	0	0.0114301	0	0	8.19e-19	0	3.86e-18	0.0102738	2.02e-19	0	0	0.0733575	0.0355578	4.9e-18	0.0607284	1.65e-18	0.00452843	0.00192564	3.16e-21	0.270403
CRC.SW.U0072.T	0.128867	0.0124871	0.0247669	0.0375511	0	0.198997	0.00820104	0.0276852	0.0286868	0	0.0185776	0	0	0.118453	0.0650694	0.0887989	0	0.0012439	0.000219069	0.0329099	0.000456733	0.0172275	0.011	0.281485	0.971706	0.810198	0.314011	0.0110084	0.1272	0.324565	0.054676	0.0386606	0.0232739	0.000691797	0	0	0.00713448	1.73e-18	0.0159642	5.71e-18	0.142792	1.82e-19	0.0986793	0.100766	4.13e-18	0.0388599	0.0286162	0	0.27731
CRC.SW.U0073.T	0.0111835	0	0.0870731	0	0	0.109963	0	0	0.0113793	0	0	0	0.00288127	0.0118824	0.0113612	0.0154791	0.00509893	0.00956715	0	0.0241922	0	0.0178802	0.001	0.426577	0.904574	0.317941	0.0184054	2.67e-20	1.17e-17	0	0.00107219	8.62e-21	4.76e-19	0	0	0.0202379	0	0	0	0	0.0840612	1.13e-17	0	0.0402755	1.02e-19	0.00128811	0.0143539	0	0.335052
CRC.SW.U0074.T	0.00154908	0.0185006	0.0653977	0	0	0.173043	0.0357303	0.0139423	0	0	0.0433499	0	0	0.0418694	0.0260337	0	0	0.0154475	0	0.0726648	0	0.0474365	0.026	0.206287	1.00326	0.554965	0.104273	0	0.0378007	0.0231135	0.00523469	0.0612876	1.81e-18	0.00543012	0	1.28e-17	0.00153942	0	0.0200328	1.88e-18	0.046043	0	8.75e-21	0.115889	0	0.00574795	0.00290946	2.37e-18	0.149461
CRC.SW.U0075.T	0	0.0031096	0.127442	0.00771021	0	0.102295	0.012062	0.0192391	0	0	0.0204648	0	0	0.119373	0.0418075	0.0618693	0	0.00675098	0	0.055938	0	0.0605818	0.006	0.303339	0.961167	0.638643	0.271143	1.06e-19	0.0523142	0.0467765	0.0338651	0.0280974	0	8.9e-21	9.27e-19	1.26e-17	0.00194704	1.61e-18	0.00909975	4.12e-18	0.110195	7.92e-19	0.0104825	0.108316	0	0.0299501	0.0173991	0	0.301986
CRC.SW.U0077.T	0	0	0.0728282	0.0095712	0	0.138314	0.0266519	0.0189598	0	0	0.017215	0.00590254	0	0.0428383	0.0152223	0.0499923	0	0.00933607	0	0.0433337	0	0.0027967	0.017	0.243296	0.985913	0.452962	0.0973843	2.44e-18	0	0.0166662	7.7e-19	0.0361703	0.00110927	2.17e-19	0	0.0199503	0.00883884	0	0.00779013	0	0.0859754	0	0.0149456	0.0964896	3.47e-19	0.0139587	0.000925701	0	0.265303
CRC.SW.U0078.T	0.00735544	0.0128869	0.12599	0.0310759	0	0.165566	0.00308117	0	0	0	0.0170146	0.000746113	0.0177297	0.0273042	0.00971302	0.0381357	0.00604818	0.0190517	0.0282787	0.0415358	0.0199502	0	0.004	0.389735	0.921122	0.571463	0.250922	2.83e-18	0	0.0241548	0.103142	0.0251254	0	1.66e-18	8.84e-20	4.26e-18	0.00275887	3.83e-18	4.39e-19	2.59e-18	0.160541	0	0.0130069	0.0649442	3.81e-20	0.0207482	0.0348906	0.00990343	0.321805
CRC.SW.U0079.T	0.00959467	0	0.0646111	0.0445999	0	0.061307	0.0146809	0.0217428	0.0103697	0	0.00383049	0.00480465	0	0.0432866	0.0132398	0.0803468	0.00151169	0.00843324	0.00857047	0	5.79396e-06	0.0056648	0.007	0.300592	0.960119	0.3966	0.188063	0.0148044	0.0517382	4.14e-20	0.0370484	0.00712483	0	0	0.00667151	0	0.00848426	0.0160492	0.0028921	0	0.0936295	0.00921169	3.31e-19	0.0591605	0	0.0303207	0.0072626	0	0.26182
CRC.SW.U0080.T	0.00194751	0.00193555	0.0182468	0.00276134	0	0.190057	0	0.00225619	0.00533515	0	0.0163545	0	0	0.0884239	0.0384492	0.0346144	0.00608976	0	0	0.0245947	0	0	0.085	0.114237	1.05458	0.431066	0.0899124	2.63e-19	0	5.11e-20	2.93e-18	0.0204702	0	0	5.59e-19	0.0426936	0.00344515	4.65e-19	0.00278019	0	0.0856887	0	0.0183005	0.0710377	0	0.0233013	0.0132052	6.44e-18	0.2744
CRC.SW.U0081.T	0.00994494	0	0.0702722	0.0203704	0	0.111268	0.00327727	0.00639894	0	0	0.0176418	0	0	0.0569318	0.0134177	0.0416539	0	0	0.00288229	0.0256166	0.000911439	0.00914562	0.005	0.334859	0.946312	0.389733	0.00811311	0.00376044	0.103517	6.01e-19	0	0.00920358	0	0	0	1.46e-18	0.00772485	6.67e-20	0	0	0.052633	0.00664546	0	0.0945325	3.09e-18	0.00832045	0.0163173	0.000402761	0.262761
CRC.SW.U0082.T	0.00315841	0	0.209664	0.00575841	0	0.107244	0	0.0130114	0.00959607	0	0.0340586	0	0	0.0919332	0.00439752	0.0375688	0	0.0114377	0	0.0667295	0.00496255	0	0	0.484617	0.874515	0.59952	0.212265	0	0.0265998	0.0613479	0.0617355	0.0170249	0	0	0	2.19e-20	0.00824473	0	0.0120624	0	0.166983	0	0.0223214	0.0392339	4.45e-18	0.0534963	0.0494714	0.0248817	0.334282
CRC.SW.U0083.T	0.00736892	0	0.0503181	0.00916839	0	0.0974113	0	0.00599437	0.0041996	0	0.0301566	0	0.00347447	0.0341525	0.00791513	0.0504208	0	0.0135911	0	0.0708043	0.0149364	0.00794302	0.025	0.212514	0.998404	0.407855	0.114447	0.00494231	0.0680691	0	0	0.0137327	2.35e-18	0	0.00896322	2.5e-18	8.13e-23	0	0	2.09e-18	0.0663424	0.0300168	6.34e-19	0.0741491	0	0.014297	0.0307389	0.00210345	0.260021
CRC.SW.U0085.N	0.0181257	0	0.236876	0.010824	0	0.0512833	0	0	0.00227992	0	0	0.0176012	0	0	0.000311518	0.0738849	0.0118942	0	0.00977086	0.0100059	0	0.0314788	0	0.613933	0.789178	0.474337	0.125135	0.0375588	0.174752	0	0	0	3.54e-18	4.26e-18	0.00804965	9.33e-18	1.04e-19	0	5.33e-18	0	0.126289	0.0678018	0.00703136	0.0123969	1.33e-05	0.0266739	0.0376997	0.0317468	0.276612
CRC.SW.U0085.T	0.0186727	0	0.015442	0.00176282	0	0.0521587	0	0.00310555	0.00845261	0	0.0124561	0	0	0.106445	0.000904474	0.050296	0	0.00264561	0	0.0214974	0	0.00841165	0.054	0.141769	1.04933	0.302251	0.0589386	0.00590459	0.0131545	1.99e-18	8.08e-19	0.00551363	7.32e-19	0	0.0183805	3.18e-18	0.00971574	0.00347838	1.32e-18	6.93e-18	0.0709439	0.0359287	0.00400778	0.0875454	1.23e-19	0.00408532	0.00788505	0.00555176	0.265977
CRC.SW.U0086.T	0	0.00333373	0.046735	0.0181441	0	0.105173	0.00205531	0.0197338	0.0057676	0	0	0.00260127	0	0.100164	0.0203988	0.0873995	0.00188263	0.0243517	0	0.0805923	0.000526698	0.0178743	0.055	0.140802	1.03349	0.536733	0.387534	0.0119957	0.216037	0	0	0	0	9.6e-18	0	6.17e-19	2.15e-18	0	0	0	0.109122	0.0390789	3.91e-20	0.0682273	2.74e-19	0.034005	0.0319771	0.00108163	0.298441
CRC.SW.U0087.T	0.0195	0	0.0356396	0.0533401	0	0.179124	0.0630379	0.0030847	0.0010902	0	0.033433	0	0	0.0317124	0.0723974	0.116843	0	0	0	0.0479354	0.0117653	0.0793605	0.026	0.210088	0.99917	0.748264	0.28921	0	0	0.0276332	0.172684	0.0468573	0.00106781	0	0	7.56e-18	0.0207668	0.00245487	0.016579	1.74e-19	0.0742366	2.62e-18	0.0124919	0.11876	0	0.01731	0.0237494	1.56e-17	0.0847842
CRC.SW.U0088.T	0.0115695	0	0.126395	0.00131726	0	0.13776	0	0.0121903	0.00564078	0	0.0124252	0	0	0.0189772	0.0106224	0.0610348	0	0.00974203	0.0120919	0.019214	0	0.0211369	0	0.475527	0.879595	0.460118	0.186542	0.00116121	0.035492	0.0245507	0.00101911	0.0211822	2.77e-19	0	0	1.21e-19	0	0	0	6.33e-19	0.0755807	0	0.0274303	0.0391821	0	0.0138184	0.0139418	0	0.291237
CRC.SW.U0089.T	0	0.0192778	0.02896	0.279277	0	0	0.191686	0.0408937	0.0106432	0	0.125319	0.0621671	0.0236039	0.0164975	0.0906445	0.036118	0.00787025	0	0	0.0288867	0	0.0363617	0.019	0.234772	1.0166	0.998207	0.389668	0	0.000157621	0.08766	0.183558	0.0583713	0.102099	0.0208512	5.19e-18	0	0.0213092	0.200268	0.25355	0.150885	0.0672031	5.66e-18	0.0339979	0.0412321	1.06e-18	0.0284712	0.0496132	3.31e-18	0.207438
CRC.SW.U0091.N	0.0267136	0	0.219937	0.0618086	0	0.0864874	0	0.011106	0.0182464	0	0	0.0342701	0.0165458	0	0.00211563	0.0719161	0.00540301	0	0.0304012	0	0.000573638	0	0	0.529366	0.84805	0.585525	0.161658	0.0261392	0.105674	0.0606398	0.0633623	2.2e-20	0.00563535	2.28e-18	0.0143872	5.1e-18	0.0154247	0.00984411	0.0182798	0	0.19208	0.0225097	0.0394941	0.0184348	0.0179171	0.0404665	0.0220452	0.026088	0.279983
CRC.SW.U0091.T	0.0070015	0	0.100594	0.13104	0	0.0576141	0.0350633	0.0223226	0.0256767	0	0	0.0198136	0.000932403	0.104463	0.0356005	0.124507	0.0017821	0	0	0.0173908	0	0.0089337	0.016	0.251708	0.983092	0.692735	0.21185	9.54e-22	0.119773	0.0498325	0.0403227	0.0346726	0.00176056	0	1.7e-18	3.43e-18	0.0139102	0.0406001	0.0745846	0.0179744	0.180936	0	0.0136899	0.0639135	2.12e-19	0.0552779	0.0297788	0	0.170241
CRC.SW.U0092.T	0.0756707	0.000854765	0.133426	0.0262276	0	0.2119	0	0.00884981	0	0	0	0.0280956	0.00372452	0.0660107	0.0459101	0.0908753	0	0.00302972	0	0.0949973	0.0236959	0.0626759	0.005	0.341849	0.942559	0.875944	0.250324	0.00397917	0.0918365	0.190378	0.00623291	0.0265463	0.00967694	0	1.32e-18	1.01e-17	0.00697791	0	0.0172066	1.75e-18	0.194721	0.00224222	0.0508359	0.0248802	3.38e-18	0.0629464	0.0442625	0	0.279388
CRC.SW.U0094.T	0.00426889	0.00942292	0.103593	0.0244846	0	0.146607	0	0.00809286	0.0168	0	0.018731	0	0.00488672	0.0286346	0.0229002	0.0447326	0.0026389	0.00216028	0.0171261	0.00334511	0.0063056	0	0.003	0.410998	0.911803	0.46473	0.167506	0.00165784	0	0.0562891	7.68e-20	0.00995079	0.016606	0	0.0196188	0	0.0136207	0.0210483	0.0136437	2.95e-19	0.0752158	0	0.0199591	0.0501163	0	0.0104562	1.95e-20	0	0.2767
CRC.SW.U0095.T	0.0272839	0	0.155426	0	0	0.0536181	0.000740796	0.00873768	0	0	0.00430236	0	0	0.0137939	0.00120933	0.0321359	0	0.000684852	0	0.00434412	0	0.00175918	0	0.604613	0.798493	0.304036	0.0388837	0.00582472	0.0701351	0.0235774	0.0132593	0.00689678	1.38e-19	0	0	9.21e-18	0	1.11e-19	1.67e-18	0	0.0417858	0.00350607	0.00373021	0.0708522	0	7.44e-20	0.0152131	0	0.213356
CRC.SW.U0096.T	0.0195735	0	0.113434	0.0144939	0	0.122309	0.00877419	0.00886745	0	0	0.00883715	0	0	0.0680816	0.0218957	0.0785132	0.00213118	0.0028733	0.0208909	0.00755916	0.00924609	0.023209	0.004	0.388033	0.921599	0.53069	0.201515	0.000688956	0.0204461	0.0314063	0.0118527	0.0132649	1.47e-19	0	7.04e-22	4.16e-18	0.00536912	0	0.000411689	4.11e-18	0.140022	3.46e-18	0.0285222	0.0394749	6.48e-19	0.0365354	0.0296057	0.00400579	0.2965
CRC.SW.U0097.T	0	0.0126165	0.309705	0.0783759	0	0.100451	0.0100712	0.0518252	0.0112787	0	0.0339611	0	0.0424003	0.0172531	0.016666	0.113722	0.00981697	0.0378145	0	0.0821576	0.0350575	0.0202685	0	0.55218	0.839009	0.983442	0.502684	0.00018301	0.0488972	0.128342	0.109633	0.0498644	0.0523121	0	8.93e-19	0	0.00870677	0.0644716	0.0783534	1.11e-18	0.322332	0.0130969	0.0340233	0.0279704	4.36e-19	0.0970182	0.0347463	0.0126804	0.209336
CRC.SW.U0098.T	0	0.0219292	0.0650287	0.0271637	0	0.11882	0.0153439	0.0243759	0.00207204	0	0.0611715	0	0.0165582	0	0.0178723	0.0224688	0.00448739	0.0122497	0	0.0700533	0.006009	0.00366597	0.016	0.254503	0.984963	0.489269	0.206723	0.00291804	0.0257016	0.049168	0.0816669	0.0241249	1.96e-20	2.23e-19	1.52e-18	0	0.0213665	0.00660951	0.01117	1.73e-18	0.038893	0	0.0248394	0.103633	1.16e-18	0.00596024	0.0184732	5.21e-19	0.259059
CRC.SW.U0099.N	0.00559711	0.00382297	0.163968	0.0189182	0	0.0829658	0	0.00426081	0.00102617	0	0.00543354	0	0.00388203	0	0.00406225	0.0861411	0.00474135	0	0.0244398	0.00481376	0	0	0	0.584564	0.814125	0.414073	0.200586	0.0227714	0.0622405	2.56e-21	0	0	8.85e-18	0	0	0	0	1.95e-18	1.46e-18	2.97e-19	0.16739	0.0459189	0.023425	0.0266986	0.0165985	0.0395215	0.0367323	0.0035501	0.281677
CRC.SW.U0099.T	0.0122282	0	0.0657794	0.00946837	0	0.154106	0.0112956	0	0	0	0.0190821	0.00170611	0	0.0959472	0.0128407	0.124203	0	0.0104475	0	0.0285612	0	0.0176965	0.025	0.212662	0.998647	0.563362	0.276358	0.00703656	0.126593	0	0.0743832	0.00454478	4.1e-19	0	0	1.13e-18	0.00332219	2.68e-18	0	0	0.190356	0.00102824	0.00917312	0.0617149	0	0.0722107	0.023737	0.0012647	0.312345
CRC.SW.U0100.T	0	0	0.0924564	0.0162037	0	0.148225	0.00101811	0	0	0	0.0164276	0	0	0.0369777	0.0117017	0.0817519	0.00270975	0.00355408	0.0237	0.00849641	0.00620793	0.00182185	0.005	0.340445	0.943163	0.451252	0.103751	0.00594405	0.0929094	0.0377013	0	0.0191406	5.27e-21	5.81e-19	0	0	0.0120949	0.000652009	0.00151065	0	0.116444	2.25e-18	0.0134419	0.0512655	5.8e-19	0.0242066	0.00733793	0.00183317	0.289351
CRC.SW.U0101.T	0	0	0.120285	0.214684	0	0.0106038	0.0775484	0.0494019	0.0478506	0	0.00319044	0.0342446	0	0.0388948	0.0694742	0.0855203	0	0	0	0.0362646	0	0.0350234	0.018	0.238011	0.993499	0.822986	0.355511	0.00129725	0.050464	0.106333	0.148219	0.0425806	0.00755948	1.22e-22	0	0	0.0215617	0.109192	0.152815	0.066398	0.0896019	0	0.0202287	0.0910282	3.25e-18	0.0285884	0.0204064	0	0.282518
CRC.SW.U0102.T	0	0.00463914	0.19254	0.00500354	0	0.145006	0.00692292	0	0.000976301	0	0.0169642	0	0.00109447	0.0463321	0.00325547	0.0648615	0	0.0131299	0	0.0160335	0.00677512	0.00534606	0	0.518985	0.855086	0.52888	0.244082	0.00689324	0.159238	0.055333	0.0383001	0.0210422	0.00361506	1.24e-18	0	0	0.00439672	0	0	0	0.133946	0	0.0167117	0.0407172	9.03e-19	0.0235303	0.040911	8.43e-19	0.208876
CRC.SW.U0103.T	0.0109899	0	0.055059	0.00349421	0	0.0891732	0.0181207	0.0125817	0	0	0.0079999	0	0.00579314	0.0493762	0.0187032	0.0315602	0	0.00838153	0	0.025703	0	0	0.01	0.287206	0.965916	0.336936	0.0686947	0.00232778	9.37e-19	1.24e-19	0	0.0166883	0	0	0	2.07e-18	0.0107046	8.62e-18	0	1.24e-18	0.060193	9.39e-19	0	0.115285	0	0	0.00687278	3.22e-18	0.282297
CRC.SW.U0104.T	0.0199448	0	0.0187319	0.0407847	0	0.0991306	0	0.0147677	0	0	0.00552549	0.00564253	0	0.0620596	0.0204729	0.0169503	0	0.00227489	0	0.0767636	0.00141405	0.0223373	0.033	0.179426	1.02271	0.4068	0.0359497	0	0	0	0.0670116	0.00670417	0	0	1.96e-17	3.82e-18	5.71e-19	1.09e-17	0	1.19e-17	0.0738989	2.18e-18	0.00357773	0.0825332	4.21e-19	0.00178579	0.0244912	4.33e-18	0.305203
CRC.SW.U0105.T	0.000378682	0.0111658	0.0625775	0.0154787	0	0.163504	0	0.0135559	0	0	0.0136553	0.00637399	0	0.0481459	0.0245487	0.0457754	0	0.00677036	0	0.163583	0	0.0189643	0.035	0.170758	1.03254	0.594478	0.276418	0.00425502	0.0579778	0.0513572	0.0647268	0.0157855	0.00153865	1.01e-20	0	3.87e-19	0.019595	0.0102007	0.00220376	5.02e-19	0.0502404	0	0.0286205	0.0790529	9.03e-20	0.0178179	0.000862858	2.25e-18	0.306698
CRC.SW.U0106.T	0.00385361	0.0309995	0.0745531	0.0753076	0	0.230371	0	0.0128575	1.77112e-05	0	0	0.0241247	0.0487548	0.083724	0.0803928	0.107959	0	0	0.0100822	0	0	0.0130219	0.027	0.19958	1.00631	0.79602	0.437549	0.0579235	0.118042	0.143775	0.10634	0.0660501	0.0234511	0.00556735	1.36e-18	3.5e-18	0.0242751	0.0450353	0.100567	0	0.148252	0.000234757	0.049185	0.105651	0	0.0441135	0.00976836	0	0.157524
CRC.SW.U0107.T	0.00447709	0	0.14781	0	0	0.0853054	0	0.00144464	0	0	0.00533323	0	0	0.0168517	0	0.0273306	0	0.00610384	0.0471602	0.00535019	0	0.00561788	0	0.534145	0.845721	0.352785	0.0594165	0	0	0.01284	0.0235135	0.0131649	0	0	0.0114664	0	0.00846859	0	0	0	0.0580453	0	0.0131325	0.0513984	0.00222293	0.00239293	0.019564	0	0.305906
CRC.SW.U0108.T	0	0.00721095	0.0284801	0.0194763	0	0.107808	0.029576	0.0416972	0	0	0.0366219	0	0.00737327	0.0249359	0.0356675	0.0688527	0.00209037	0.00521258	0	0.0115426	0	0	0.065	0.134082	1.03393	0.426546	0.139158	0.00133756	0.0113606	1.21e-20	0.019237	0.0307261	0	8.34e-19	0	9.04e-18	0.0126456	0.00217748	0	0	0.0867061	0	0.00139064	0.0829758	8.91e-19	0.0122141	0.00186245	5.53e-18	0.199962
CRC.SW.U0109.T	0.0314911	0	0.181606	0.0388305	0	0.145496	0.00851352	0.0100344	0.0135957	0	0.0176611	0	0.0182656	0.00642251	0.00878366	0.0512874	0	0	0.0376428	0.00659809	0.0267054	0	0	0.490274	0.871375	0.602934	0.315312	0.0733313	0.038324	0.173907	3.96e-18	0.0106867	0.0255486	0	0.012524	0	0.0080911	0	1.8e-19	0	0.182851	0.0275418	0.0821015	0.0311386	0.0240696	0.055419	0.0317868	0.025697	0.267214
CRC.SW.U0110.T	0.00730789	0	0.0748143	0.00662934	0	0.0584782	0	0.00023817	0.0114151	0	0.00994486	0	0	0.0889723	0.014936	0.041645	0	0.00397754	0	0.0251068	0.00859806	0.0159967	0.005	0.320081	0.955007	0.36806	0.109932	0.00192731	0.0865925	1.79e-18	0.0145187	5.76e-23	5.15e-18	7.22e-19	1.04e-18	0	0.00642667	7.03e-20	1.95e-18	2.58e-18	0.0476267	5.45e-18	0	0.0557541	2.33e-18	0.0107766	0.0344534	0.00214789	0.257589
CRC.SW.U0111.T	0.0155339	0	0.0379109	0.0224397	0	0.0902758	0.0130581	0.00795074	0	0	0.0270861	0	0	0.0913672	0.0256725	0.0938712	0	0	0	0.0283802	0	0.0328978	0.045	0.152364	1.02445	0.486444	0.229973	0.00307309	0.186676	0	0.0404311	0.00488381	0	3.32e-18	0	1.37e-18	0.00126036	0	9.68e-20	0	0.062211	0	0.000608857	0.0540893	0	0.0202489	0.0543415	9.21e-21	0.249992
CRC.SW.U0112.T	0.0311353	0	0.0451197	0.0640126	0	0.13889	0.0379733	0.0409715	0.00415065	0	0.0539676	0	0	0.08396	0.0326322	0.0724383	0	0	0	0.0816304	0	0.0266644	0.042	0.155885	1.02331	0.713546	0.263747	0.00392328	0.0258402	0.0311201	0.0984791	0.0464882	0.0130749	0.0110245	0	3.25e-19	0.0177992	0.0307205	0.072456	0.0102557	0.120229	3.23e-19	0.023277	0.110702	0	0.0262971	0.0172837	0	0.262864
CRC.SW.U0113.T	0.0376582	0	0.326637	0.032318	0	0.0815407	0	0.00361407	0	0	0	0.00763672	0	0.0609793	0.0232882	0.045582	0	0	0	0.0707276	0.00524863	0.0180307	0	0.580611	0.813903	0.713261	0.240149	0.000486324	0.132619	0.151433	0.0666751	0.00639448	0.00601798	1.95e-18	0	3.48e-18	0.00744406	0.00316932	0.0290922	3.16e-18	0.101302	0.0294489	0.0484315	0.0410987	0	0.0350957	0.0316422	0	0.225664
CRC.SW.U0114.T	0.0115698	0	0.0189697	0	0	0.143267	0	0.00436533	0	0	0.00880574	0.000170728	0	0.0545806	0.00880905	0.0367075	0	0.00343982	0	0.0526055	0.0101396	0.0207201	0.081	0.117395	1.04381	0.374151	0.0415895	1.63e-19	1.45e-18	2.02e-19	0.00924477	0.00527237	8.1e-19	0	0.00803751	0.0379381	1.99e-20	0	2.77e-18	5.19e-18	0.0813964	0	0.00458138	0.109036	1.96e-18	0.0125432	0.00623701	0	0.264102
CRC.SW.U0115.T	0.0344928	0	0.10753	0.0619723	0	0.161211	0.00575931	0.00983593	0.00274471	0	0.0485612	0	0	0.0779157	0.0182412	0.10266	0	0.0114691	0	0.0322268	0	0.0362624	0.008	0.299282	0.960964	0.710883	0.210122	0.0110017	0.172652	0.049699	0.0563436	0.0315208	0	3.7e-19	0	1.01e-17	0	4.58e-19	0.029792	0	0.167393	0.00550886	0.0268685	0.0769091	0	0.05347	0.0475408	0	0.2553
CRC.SW.U0116.T	0.0264061	0	0.053651	0.0320462	0	0.118289	0.0263686	0.0175363	0.00238638	0	0.0431973	0	0	0.0630309	0.0194837	0.0532435	0.0063978	0.023526	0	0.0441918	0	0.0194267	0.024	0.220171	0.992408	0.549181	0.313579	0.00362088	0.134389	3.52e-19	0.0105112	0.0271857	0.0183528	0.0102048	1.34e-18	0	0.0200011	0.000436712	0.0124938	0	0.149403	0	0.00166966	0.0477285	0	0.0322041	0.0527465	1.59e-19	0.202055
CRC.SW.U0117.T	0.0426734	0	0.131925	0.00519974	0	0.0806458	0	0.00494426	0	0	0.0157005	0	0	0.0408886	0	0.0356551	0.00321328	0.00671253	0	0.0364821	0	0.0469869	0	0.526329	0.850568	0.451027	0.133179	1.89e-19	0.00642511	0.00639133	0.0521387	0.00911774	1.52e-18	4.05e-19	0	0	0.0119715	6.51e-20	0	0	0.0830959	0	0.00712614	0.111243	0	0.00830808	0.00756507	1.09e-18	0.282539
CRC.SW.U0118.T	0.00653566	0	0.0107019	0.00458282	0	0.108319	0	0.0119899	0	0	0.0151546	0	0.00381335	0.12748	0.00840401	0.114559	0	0	0	0.239984	0.0104854	0.0510212	0.137	0.079537	1.10605	0.713031	0.42173	0.0536049	0.300541	0.0265281	0.0120439	9.58e-21	0	1.05e-17	4.05e-18	0	0	0	2.42e-18	1.39e-17	0.198675	0.0680256	0.0231629	0.0085125	0	0.0797726	0.0211599	0	0.224451
CRC.SW.U0119.N	0.0763514	0	0.0221088	0.0746904	0	0.256921	0.00782519	0.0287848	0.0359561	0	0.0308512	0	0	0.0832666	0.0321223	0.18577	0.00763316	0.0113678	0	0.0437114	0.0110584	0.0129954	0.017	0.244009	0.986935	0.921413	0.406594	0.00823838	0.0868477	0.157131	0.0805336	0	0.0534122	0	2.01e-20	7.9e-19	0	0	0.0161007	0	0.209492	6.01e-19	0.0373393	0.0161818	0.0027874	0.0706626	0.0403366	0.0150927	0.29382
CRC.SW.U0119.T	0.0084499	0	0.00386932	0.0095909	0	0.176257	0.0159709	0	0	0	0.0410416	0	0.0123156	0.0972741	0.0173587	0.101233	0	0.0110111	0	0.0678256	0.00477824	0.0344981	0.026	0.209747	1.00363	0.601474	0.307135	0.0115454	0.181232	1.3e-18	0	0.00663194	0.0117557	1.57e-18	0.00154488	0.00081959	6.44e-20	3.95e-19	0	0	0.138661	0.0601677	6.74e-19	0.0306769	2.18e-18	0.0396655	0.0515382	3.44e-19	0.292848
CRC.SW.U0120.T	0	0.0131915	0.0983354	0.012893	0	0.103744	0	0.0110456	0.000638603	0	0.0166188	0	0	0.0492425	0.0200448	0.0963745	0.00190826	0.00330944	0.00229366	0.065154	0	0.0501469	0.006	0.312364	0.955126	0.544941	0.160868	0.0451423	0.191508	2.6e-19	9.23e-18	0.00115951	0	0	2.1e-18	0	0.000721956	0	1.47e-18	8.45e-19	0.220899	0.0347927	8.28e-20	0.0648845	0	0.045845	0.0633443	0	0.260729
CRC.SW.U0121.T	0.0233019	0.00619779	0.105892	0.0133523	0	0.144215	0.00830819	0.00666071	0.0075945	0	0.00886339	0	0	0.0526111	0.010866	0.0221396	0	0.0147337	0	0.0375666	0	0	0.003	0.405206	0.915191	0.462304	0.156947	0.00110221	0	0.0570889	0.0271615	0.0141635	2.81e-20	0	0	1.85e-18	0.0106602	0	3.54e-20	1.94e-18	0.0760749	0	0.0275997	0.0761673	0	0.00443372	2.16e-18	2.61e-18	0.265379
CRC.SW.U0122.T	0	0	0.0380987	0	0	0.13633	0.0025947	0.000317291	0	0	0.0392398	0	0	0.165019	0.0225546	0.02495	0	0	0	0.0578915	0	0.0305091	0.112	0.0947194	1.06457	0.517505	0.253285	9.74e-20	0.116837	0.00899946	0.0852019	0.0115107	0	1.94e-18	1.45e-18	0	3.8e-19	0	0	2.13e-19	0.138436	0	0.0114018	0.0700578	1.21e-18	0.0249967	0.0658277	0	0.253357
CRC.SW.U0123.T	0.0131854	0	0.0633688	0	0	0.100482	0.00126475	0	0.00207665	0	0.027482	0	0	0.105084	0.0170567	0.0464062	0	0.00430634	0	0.0214891	0	0.0305226	0.015	0.261571	0.980229	0.432725	0.117706	0.00484304	0.111817	3.77e-18	0.0132985	0.00505315	4.15e-18	3.09e-18	1.74e-18	4.96e-19	0	1.6e-18	0	2.72e-18	0.0999714	8.15e-18	3.89e-20	0.0806221	0	0.00621439	0.0353462	2.47e-19	0.308116
CRC.SW.U0124.T	0	0	0.0693746	0.0177024	0	0.171119	0.00261502	0	0	0	0.0329701	0	0.00569125	0.0209289	0.00549693	0.0191484	0.00203324	0.0166895	0	0.0407133	0	0	0.015	0.257745	0.986987	0.404483	0.0779971	0	2.55e-17	0.0143861	0.0162436	0.0231085	5.34e-20	2.77e-18	0.0205256	0.0380908	0.0089334	0.000844969	0.00117278	5.2e-18	0.0860401	3.53e-18	0.024326	0.063831	0	0.00557934	0	0.00186156	0.291584
CRC.SW.U0125.N	0	0.0268408	0.145779	0.0213778	0.00561349	0.0977291	0	0	0.0200917	0	0	0.0186706	0	0.00573391	0.0142192	0.0847297	0	0.00493336	0.0749493	0	0	0	0	0.497192	0.868732	0.520668	0.327897	0.0368225	0.123724	0	0.00757667	0	0.0303725	0	8.89e-20	9.28e-18	0.00140831	0	0.00862301	0	0.20893	0.0658931	0.0247583	0.0118412	0.0354605	0.0531029	0.144656	0.016559	0.254463
CRC.SW.U0125.T	0.0157647	0	0.1367	0.00565246	0	0.11652	0.00995312	0	0.000557334	0	0.0132385	0	0	0.0104194	0.0115289	0.079878	0	0.00494305	0	0.0105572	0.00504726	0.00513744	0	0.508741	0.861213	0.425897	0.133082	0.0058801	1.61e-17	0.00826033	0.0333282	0.0114383	1.41e-18	0	5.82e-21	3.16e-18	0.000125846	2.08e-20	1.61e-18	0	0.146256	0	0.00432609	0.0701392	0	0.0194899	0.00866224	0.00130318	0.280348
CRC.SW.U0126.N	0.0135947	0.00441514	0.307473	0.0131976	0	0.139114	0	0.00808919	0.0207267	0	0.014002	0	0	0	0	0.0635579	0.0252853	0.00648056	0	0.050302	0.00556622	0	0	0.591576	0.806435	0.671804	0.239212	2.59e-21	7.44e-21	0.152586	0.0694851	4.19e-20	0.00743433	1.47e-18	0.0260776	0.0359309	6.79e-20	2.41e-19	0	3.71e-19	0.194112	3.99e-18	0.0736629	0.0291789	0	0.0438887	0.0166787	0.030023	0.322398
CRC.SW.U0126.T	0.0098989	0	0.0695383	0.033162	0	0.139166	0.0147887	0.0293819	0.0275015	0	0.02132	0.0129005	0	0.0459496	0.0500457	0.0935555	0	0.00264424	0	0.0471969	0	0.0273557	0.026	0.208222	0.999865	0.624406	0.156438	0.00533769	0.0762824	0.00446397	0.0532164	0.032595	0	0	0	0	0.00169258	0	0.0204308	0	0.141271	0	0.00888931	0.108061	0	0.0248287	0.0205716	5.3e-18	0.272799
CRC.SW.U0127.T	0.00891738	0	0.0580085	0.0233524	0	0.0832102	0.00817663	0.0270222	0.0103319	0	0.00883163	0	0	0.068918	0.0254336	0.0865802	0.00296462	0.00550703	0.0121459	0.0362946	0	0.00794597	0.025	0.217263	0.99435	0.473641	0.214237	0.00422656	0.0502796	5.16e-20	0.0583656	0.0225495	0	9.85e-21	9.76e-19	7.04e-18	0.0137828	0	0	0	0.0593141	0	0.00257791	0.0806576	0	0.0231079	0.00240031	3.12e-19	0.20265
CRC.SW.U0128.T	0	0.00119721	0.0400587	0	0	0.115332	0	0.00338135	0	0	0.0195727	0	0.00336564	0.0401293	0	0.00632691	0	0.0192228	0	0.0333313	0.00436316	0.00734923	0.026	0.201739	1.00664	0.293631	0	0	9.17e-18	1.57e-20	1.19e-19	0.00363943	0	5.09e-19	0	5.04e-18	1.08e-18	0	4.14e-18	1.05e-19	0.0664825	0	1.54e-18	0.0822597	0	0.00140872	0.0099497	1.63e-18	0.298514
CRC.SW.U0129.T	0.0545367	0	0.139757	0.0111329	0	0.105357	0.000704847	0.0168419	0.000388201	0	0.0107794	0	0	0.0763073	0.0274125	0.0438241	0	0	0	0.016971	0.00278488	0.0152114	0	0.484276	0.874314	0.522009	0.244615	0.00559014	0.141282	0.100098	0.00587667	0.00889089	0.0142327	1.27e-19	1.26e-18	0	0.00839726	1.39e-20	9.78e-22	2.71e-18	0.050123	1.92e-19	0.0337942	0.0298814	0	0.0121431	0.0405327	7.97e-20	0.231468
CRC.SW.U0131.T	0.0207043	0.0173028	0.0866836	0.0266548	0	0.207999	0.0113578	0.0336639	0	0	0.0488087	0	0	0.0118504	0.0390107	0.0642546	0.0249507	0.0361691	0	0.0623086	0.0294435	0.0230027	0.016	0.25011	0.98034	0.744165	0.367117	0.0149037	0.23188	0.10055	0.038148	0.0247924	0.0219294	1.81e-19	0.0195479	0	0.00604539	0.00833957	0.014189	9.72e-19	0.182262	0.0194536	0.0746192	0.0103921	1.25e-18	0.0495562	0.0238554	0.0120441	0.35656
CRC.SW.U0132.T	0.0213206	0	0.0970689	0	0	0.0753593	0.00529452	0.00278349	0	0	0.0221054	0	0	0.0320991	0.000707159	0.0410368	0	0.00940633	0	0.0646138	0	0.018891	0.001	0.41987	0.907576	0.390686	0.0740634	0.00445957	0.0447541	0	0	1.31e-19	0	0	2.45e-20	0	3.45e-19	4.53e-18	0	3.49e-18	0.119004	0.0140318	4.76e-19	0.031258	1.06e-18	0.0144094	0.0206192	0	0.285638
CRC.SW.U0133.T	0	0.0329131	0.0897937	0.0311304	0	0.233167	0.0310723	0.025194	0.0257702	0	0.0502535	0	0	0.125956	0.0513866	0.0964953	0	0.00788042	0	0.0626935	0	0.0250569	0.025	0.216133	0.996078	0.888763	0.438292	0.00346487	0.12248	0.134404	0.0967706	0.0324102	0.0518003	0.00895401	2.23e-19	1.06e-19	0	0.0188075	0.0432635	0.0137032	0.159638	2.14e-19	0.056785	0.0360303	4.68e-19	0.0607678	0.0115589	0	0.288812
CRC.SW.U0134.T	0.00229264	0	0.11023	0.0581397	0	0.16603	0	0.0360394	0.000580243	0	0	0.00908968	0.00447559	0.0212447	0.0326617	0.0497282	0.00230738	0.0200326	0	0.0649803	0.00948278	0	0.01	0.290375	0.969089	0.587315	0.193998	9e-19	1.98e-17	0.036193	0.00507827	0.0414354	2.36e-20	3.32e-19	0	6.87e-19	0.0105145	0.0028316	0.0295406	0	0.0955108	0	0.0192471	0.0947331	8.26e-20	0.0113387	8.81e-20	1.18e-20	0.315482
CRC.SW.U0135.T	0.0260266	0	0.0381046	0	0	0.0936051	0	0.0201963	0	0	0.00681768	0.00287641	0	0.0671117	0.0280486	0.0665836	0	0.0149744	0	0.0520548	0	0.0119214	0.025	0.213515	0.998713	0.428321	0.223589	0.00736011	0.0767868	4.25e-20	0.0499918	0.0061191	4.03e-18	0	0	5.17e-18	0.00193663	4.05e-18	0	0	0.0456059	0.000133205	1.34e-18	0.0734733	1.53e-18	0.00591656	0.0402254	4e-18	0.208173
CRC.SW.U0136.T	0.0093737	0	0.0344551	0.0160381	0	0.114986	0.00411252	0.0160791	0.0177048	0	0.00624299	0.00209402	0	0.123099	0.0116846	0.138294	0	0.0211316	0	0.0449741	0.00954835	0.00790323	0.074	0.12548	1.04101	0.577721	0.280637	0.0138986	0.207859	1.42e-19	0.00377532	0.0217103	0	1.71e-19	0	0	0.00211203	0	0.0032585	5.97e-18	0.186548	0.0375196	2.53e-18	0.0465427	0	0.0363184	0.0296346	0.00425526	0.248842
CRC.SW.U0137.T	0.0110198	0	0.0562804	0.0171989	0	0.0729203	0	0.00973628	0.00627048	0	0.0240732	0	0.024048	0.0652937	0.0223347	0.0984738	0.00167672	0.0060865	0	0.0711351	0.0180544	0	0.027	0.199445	1.00261	0.504602	0.262696	0.0508468	0.158078	0	1.23e-18	0	0	6.6e-18	7.96e-18	8.75e-18	5.35e-19	0	9.06e-19	3.21e-18	0.121316	0.0577171	0	0.0153045	0	0.0306185	0.0652306	0.00514705	0.239874
CRC.SW.U0138.T	0.026393	0	0.0484711	0.0038174	0	0.139861	0.00363338	0.0136331	0	0	0.0195604	0	0.00456021	0.0781787	0.037993	0.113038	0	0.0298317	0	0.0887813	0.00810313	0.0126563	0.037	0.167281	1.01708	0.628512	0.342644	0.00784157	0.223244	4.99e-19	0.0307851	0.00168284	0.00656922	7.91e-19	0	0	4.43e-19	9.88e-22	3.19e-19	0	0.183248	0.0507824	0	0.0190987	2.03e-19	0.0495478	0.0572159	0.00319289	0.195047
CRC.SW.U0139.T	0.0233901	0	0.129747	0.0123254	0	0.133827	0	0	0	0	0.00696993	0.00101885	0	0.0841369	0.0132155	0.0403529	0	0.00919675	0	0.0200226	0	0.0153028	0.001	0.444979	0.895272	0.489505	0.167684	0.00627383	0.00365777	0.00506069	0.0662702	0.0239635	0	1.22e-18	0.00564607	0	0	7.43e-20	5.41e-05	0	0.0776483	6.39e-19	0.0042132	0.0712793	1.94e-18	0.0226205	0.00825899	0	0.26114
CRC.SW.U0140.T	0.0165463	0	0.0704648	0	0	0.0809398	0	0.00543933	0.0108986	0	0.00506883	0	0	0.080054	0.0214631	0.0955272	0	0	0.00227641	0.0273042	0.00593494	0.0252729	0.011	0.280825	0.970806	0.44719	0.212964	0.00790658	0.0809349	1.52e-19	0.00962985	0.000444917	0	8.52e-19	1.44e-18	0	0.00210553	0	9e-19	0	0.0954617	0.0193515	0	0.0706432	8.75e-20	0.0300511	0.0249385	0.00677391	0.289108
CRC.SW.U0141.T	0.0102996	0	0.0507079	0.00217094	0	0.087741	0.00267026	0.00578221	0	0	0.0172799	0	0	0.0411321	0.00257768	0.0431997	0	0.00715528	0	0.0338416	0	0.021626	0.012	0.277942	0.969767	0.326184	0.051849	0.0108305	0.0894993	3.8e-18	0.0515355	0.00458713	8.74e-21	4.93e-18	1.65e-19	5.23e-18	0.00890905	2.49e-18	6.98e-18	0	0.0687923	0.00911097	0	0.100495	0	0	0.0142603	0	0.229615
CRC.SW.U0142.T	0.000247744	0.00237931	0.0528972	0	0	0.175051	0	0	0.000551161	0.0189443	0	0.0362061	0	0.050128	0.0107315	0.0755736	0	0.00436959	0	0.094113	0	0.0950347	0.057	0.137752	1.03916	0.616227	0.193021	4.57e-21	0.0363133	0.00162853	0.108183	0.00793466	0	2.23e-18	0	0	0.00140303	0	0.0156663	2.05e-18	0.162219	8.36e-19	0.000779316	0.0503752	1.25e-18	0.0419519	0.0219326	0	0.287475
CRC.SW.U0143.T	0	0	0.0367235	0.0237958	0	0.0718214	0.00144161	0.0134642	0	0	0.0117385	0	0.001339	0.101068	0.0116722	0.0512018	0.000748808	0	0	0.0211668	0	0.0114521	0.042	0.155629	1.03167	0.357633	0.0318257	0.00924223	0.179328	3.41e-18	6.29e-18	9.8e-23	2.83e-18	0	0	0	0.00376398	3.29e-18	4.39e-19	7.7e-18	0.103422	0.0680964	3.32e-18	0.0520819	6.01e-18	0.00882879	0.056903	0	0.237795
CRC.SW.U0144.T	0.0149334	0	0.0125174	0.00166946	0	0.0891225	0.00521345	0.00652532	0	0	0.0330119	0	0	0.100145	0.0127604	0.044111	0	0.00278968	0	0.0387757	0	0.046488	0.111	0.0965074	1.05763	0.408063	0.152705	0.00553309	0.120208	0	0.00684035	0	0	1.19e-17	0	1.03e-17	0.00237429	0	0	2.49e-18	0.0523794	0.0166396	2.18e-19	0.0664725	0	0.00786997	0.0153035	1.93e-18	0.206881
CRC.SW.U0145.T	0.00670128	0	0.00897238	0.0213786	0	0.0985705	0.00599056	0.0194533	0	0	0.0196495	0	0.00716432	0.0441991	0.0129177	0.142207	0.00266788	0.00157958	0	0.0798547	0	0.00924662	0.054	0.14191	1.03517	0.480553	0.286872	0.098285	0.23742	0.000521948	4.36e-18	0.0158349	7.34e-19	0	0	0	0.0116798	0	0.00145887	0	0.202239	0.0490776	2.49e-05	0.0561476	0	0.0785413	0.00896366	6.6e-19	0.187097
CRC.SW.U0146.T	0.0386306	0	0.0488843	0.0224815	0	0.17233	0.00459958	0.0203072	0	0	0.0207844	0	0	0.059104	0.0402413	0.0762147	0	0.0178151	0	0.0481888	0.0141078	0.0367601	0.027	0.198114	1.00235	0.62045	0.321305	0.00972933	0.180936	0.028848	0	0.0121206	0	3.53e-19	0	0	0.0082037	0	0.00311503	0	0.109227	0.0586563	0.0114957	0.0488622	1.72e-18	0.0205267	0.0386826	0.00183587	0.276525
CRC.SW.U0147.T	0.0116219	0	0.0368799	0	0	0.0871866	0	0.00966848	0.00981305	0	0.0118162	0	0	0.048201	0.0132451	0.0436773	0	0.0054393	0.0127921	0.0203508	0.00418444	0.00445755	0.022	0.221725	0.992227	0.319334	0.0176198	4.23e-20	0.017335	4.11e-18	0.0133173	0	2.8e-18	8.78e-18	0	1.1e-17	5.7e-22	3.01e-19	4.4e-19	8.93e-18	0.0631903	3.4e-20	0.0065834	0.112609	0	0.000909153	0.00343858	0	0.283896
CRC.SW.U0148.T	0	0	0.0366515	0.0119531	0.00858901	0.0337366	0.00750574	0.00290309	0	0	0.0246258	0	0	0.0565765	0	0.027557	0.00226057	0.0127243	0	0.0381148	0	0.0240565	0.032	0.189149	1.01087	0.287255	1.57e-18	0.00405714	0.0457214	0	0.0343678	0	6.82e-19	3.66e-18	0	2.46e-18	0.00632594	1.57e-18	0	7.16e-18	0.0334521	8.42e-18	0.0172757	0.0680441	0.000970628	0	7.84e-19	0.0013732	0.29402
CRC.SW.U0149.T	0	0.00940726	0.179772	0.0601246	0	0.0811787	0.0275291	0.00430122	0.000684147	0	0.0168846	0	0	0.0729582	0.044909	0.080851	0	0.00452215	0.0184823	0.0245855	0.0213464	0.0245332	0.001	0.439467	0.897629	0.672069	0.265809	0.00501131	0.0975107	0.0504487	0.013507	0.0135382	0	1.24e-18	4.78e-19	0	0	5.45e-20	0.0245148	0	0.123948	0.0241386	0.021923	0.078568	3.67e-18	0.0390674	0.0443454	0.0136414	0.294437
CRC.SW.U0151.T	0.00343382	0	0.0827685	0.0355537	0	0.14728	0.0103924	0.0119603	0	0	0.0122701	0.0135774	0	0.120973	0.033379	0.079181	0	0.0062623	0.00780672	0.0341092	0	0.0197946	0.021	0.226816	0.993183	0.618742	0.279304	5.32e-21	0.116243	0.0340542	0.103919	0.017734	0.00511243	2.64e-20	8.33e-19	0	0.0165106	0.0190556	0.0231684	0.000203561	0.155909	3.02e-18	0.0187825	0.076682	0	0.0474591	0.0118054	0.00542745	0.314975
CRC.SW.U0152.T	0	0	0.108901	0.00641178	0	0.137526	0	0	0.00328291	0	0.0192177	0	0.00511385	0.032249	0.00031401	0.0511947	0.00142621	0.00689413	0	0.020367	0	0	0.003	0.402112	0.917101	0.392898	0.120244	3.44e-19	1.03e-17	0.0263038	8.34e-18	0.0116768	8.97e-19	2.85e-18	0.0296765	0.0209963	2.77e-21	0	0	0	0.100748	0	0.0266325	0.0427331	0	0.0121072	0.00112603	0.00102227	0.325557
CRC.SW.U0153.T	0.00780009	0.0257279	0.166237	0.0368668	0	0.130474	0.0158243	0.0029773	0.00374156	0	0.0123304	0	0	0.084137	0.0431704	0.101844	0	0.0347954	0.0410036	0.0210295	0.00366087	0.00622397	0.001	0.422209	0.905946	0.737843	0.405277	0.0220496	0.172327	0.146527	7.96e-18	0.0151836	0.0343773	0	0.00675575	0	0.0128965	0.0156691	0.0136436	0	0.222057	0.0122376	0.0653819	0.0245145	0	0.0833079	0.0432832	0.00857277	0.231745
CRC.SW.U0154.T	0	0.00944507	0.0602689	0.113502	0	0.0826297	0.0384172	0.0243959	0.0077093	0	0.0156259	0.000132224	0	0.056832	0.0444569	0.0834945	0	0.00192697	0	0.0479894	0.00453462	0.0576401	0.032	0.185013	1.00919	0.649001	0.290401	0.00247964	0.0710666	0.0722996	0.0718517	0.01327	0.00977379	1.18e-22	2.64e-18	0	0.0149965	0.0370168	0.0156352	0.0550525	0.0855974	0	0.0263357	0.0705179	2.99e-18	0.0332902	0.0230841	0	0.200395
CRC.SW.U0155.T	0.0291836	0	0.203948	0.0116509	0	0.129619	0	0.0139689	0.000657652	0	0	0.00464481	0.0066315	0.00596909	0.0202337	0.0645261	0	0.00850748	0	0.0282114	0	0	0	0.551148	0.83419	0.527752	0.20486	0	0	0.0914276	5.8e-18	0.0263517	1.08e-20	0	0.0283184	0	0.0104672	0.0240164	0.0226031	0	0.126423	0	0.0450884	0.0473122	4.68e-20	0.0121583	0	0.000747832	0.256872
CRC.SW.U0156.T	0	0	0.218583	0	0	0.183246	0	0	0	0	0.0105863	0.0246392	0	0.0468779	0.0435749	0.0371726	0	0.0039285	0	0.033892	0.0274888	0.000778777	0	0.525304	0.85103	0.630769	0.181068	0	0.0882858	0.0353131	0.0456826	0.013268	0	3.34e-18	0	0	0.00417021	4.28e-19	0.00598537	5.51e-20	0.138997	4.6e-18	0.0146871	0.0430559	7.22e-19	0.0275418	0.0466822	0.0146842	0.312279
CRC.SW.U0157.T	0.0219706	0	0.0430363	0.00275818	0	0.167438	0	0.0320805	0	0	0.0392573	0	0	0.0634757	0	0.013044	0	0.0241457	0	0.0636204	0	0.0130308	0.032	0.18657	1.01567	0.483858	0.149359	0.00027894	0.00111275	0	0.0612244	0.0104247	0	5.12e-18	0.0105254	0	0.00118184	0	0	5.13e-19	0.0192145	0	0.011486	0.0883123	0	0.00448603	0.0154987	2.01e-18	0.252919
CRC.SW.U0158.T	0.0161372	0	0.144053	0.0100903	0	0.195478	0	0	0	0	0.0139667	0	0	0.0287542	0.0184871	0.0653807	0.00282644	0	0.0121632	0.0209024	0	0.0165949	0.001	0.427286	0.904056	0.544834	0.184545	0.0182034	0.182839	0.00502459	0	0.0111279	0	3.47e-19	0	0	0.013648	0.000229579	0.000316589	3.49e-18	0.128075	0.0269235	0.00167976	0.0582031	0	0.0206194	0.0239085	3.93e-19	0.234431
CRC.SW.U0159.T	0.0912064	0	0.223311	0.139627	0	0.1434	0.0182527	0.0208835	0.0149198	0	0	0.0125919	0.00602742	0.0252153	0.0475849	0.090863	0.0191806	0.0152752	0.039575	0.00797949	0.0102096	0.000463954	0	0.474714	0.879487	0.926566	0.52845	0.0245978	0.159122	0.169566	0.0320496	0.0801536	0.109662	0.04292	0.062696	0	0.0158137	0.112467	0.0816452	0.0138317	0.317235	0.0412747	0.0376312	0.00362068	0	0.064534	0.0453	0.016443	0.177202
CRC.SW.U0161.T	0.00919686	0	0.0278768	0.025406	0	0.0763246	0.0158428	0.00477388	0.00641546	0	0.0100437	0	0.0429837	0.0206873	0.00645732	0.166685	0.0108964	0.033626	0.0224566	0	0.0336899	0.00914054	0.077	0.121786	1.02765	0.522503	0.38757	0.0199211	0.185858	0	0.0322933	0.00257073	2.05e-18	0	0	2.42e-18	0.00773919	0	8.69e-20	0	0.153115	0.0184766	1.63e-22	0.0669198	0	0.0890536	0.0322263	0.00442257	0.245215
CRC.SW.U0162.T	0.00293287	0.000937141	0.0669674	0.00523222	0	0.209024	0	0.0348725	0	0	0.0157768	0	0	0.0566452	0.0434875	0.0779177	0.00235745	0	0	0.0722743	0.00465281	0	0.035	0.17116	1.01951	0.593078	0.241455	0.00723882	0.171356	0.00289406	0.0238404	0.0180443	0.00532849	0.000698719	6.33e-19	3.57e-18	0.00476681	0	0.0289077	0.00295489	0.127781	4.15e-20	0.00948195	0.0325143	0	0.035277	0.0347506	8.09e-20	0.223145
CRC.SW.U0163.T	0.0108693	0	0.012018	0	0	0.121595	0	0.00236809	0	0	0.0180569	0	0	0.0464184	0.0108997	0.0611259	0	0.0140647	0.0330274	0.0298872	0	0.0228362	0.113	0.0926939	1.04566	0.383167	0.0727464	0.00815573	0.119617	5.67e-18	0	7.67e-19	8.6e-18	0	4.5e-18	1.18e-17	3.77e-19	0	0	3.97e-18	0.0903581	0	0	0.0461516	0.0010375	0.0148884	0.0111196	0	0.33093
CRC.SW.U0165.T	0.0201021	0	0.154813	0.0434079	0	0.113484	0.00590115	0.0310451	0.042529	0	0	0.0329026	0	0.102574	0.0472286	0.0751709	0	0.0176813	0	0.049177	0.00765707	0.022587	0.005	0.344102	0.942012	0.766261	0.336491	0.0010505	0.0301336	0.0953823	0.0828131	0.0385252	0.0161448	0.0037881	1.92e-19	6.17e-18	0.0040593	0.0187555	0.0700769	5.71e-19	0.118105	0	0.0363021	0.0754256	2.51e-18	0.0344513	0.0146596	1.36e-19	0.307665
CRC.SW.U0166.T	0.00914015	0	0.00536053	0	0	0.0917094	0	0.0116228	0	0	0	0.0107962	0	0.035193	0.0191986	0.0287369	0.0117689	0.00922448	0	0.112243	0	0.0441074	0.058	0.137063	1.05679	0.389101	0.0943708	0	2.44e-17	0	0.0895911	0.00814245	3.78e-18	0	0	1.13e-17	0.00170798	1.45e-18	0	1.25e-17	0.10601	0	0.00452829	0.117384	0	0.00723614	0	1.91e-18	0.292639
CRC.SW.U0167.T	0.018576	0	0.0165076	0.00332889	0	0.156251	0.00337284	0.0108563	0	0	0.00318723	0.00816956	0	0.0230873	0.00388793	0.0427602	0	0.0360499	0	0.104844	0.00126336	0.0453464	0.053	0.142281	1.03853	0.477489	0.155312	0	8.4e-05	1.28e-19	0.0262955	0.0155977	0	1.2e-19	7.52e-19	0.0335921	0.001663	9.18e-19	3.44e-18	0	0.10337	5.98e-19	0	0.101828	0	0.0257579	0.000278292	0	0.306987
CRC.SW.U0168.T	0.00882533	0	0.0528827	0.0537283	0	0.132007	0.0383637	0.0450127	0.00689944	0	0.0521872	0	0.0156189	0.0502995	0.0308197	0.111311	0.00726865	0.00539439	0	0.0685957	0	0	0.049	0.147805	1.02374	0.679215	0.319378	0.0110745	0.154157	1.31e-19	0.0364738	0.0242454	2.75e-19	0.000363892	0	0	0.0138949	0.0183051	0.0201349	0.00670661	0.181236	0.0209933	3.27e-19	0.0932072	0	0.0694233	0.0305238	2.25e-19	0.1811
CRC.SW.U0169.T	0.00584378	0	0.0954156	0.0089862	0	0.067541	0	0.0169009	0	0	0	0.0125271	0	0.0496411	0.0090935	0.0333985	0	0.00154387	0	0.0453157	0	0.00736951	0.003	0.406017	0.914949	0.353577	0.0581052	0	1.27e-18	0	0.0901849	0.00483163	0	8.69e-21	0	6.49e-18	0.0147693	1.14e-18	5.52e-19	7.06e-18	0.00693528	0	0.00107201	0.103028	0	0	0.00473984	1.44e-18	0.261172
CRC.SW.U0170.T	0.0165927	0	0.0734688	0.00637129	0	0.162037	0	0	0	0	0.0286275	0	0	0.0451651	0.0119206	0.0609146	0	0.00234543	0	0.103656	0.0165597	0.0468474	0.019	0.235868	0.990299	0.574506	0.119964	0.00312611	0.0762351	5.58e-05	0.038212	0.00928613	7.91e-20	0	0	7.13e-19	8.9e-20	0	0	1.23e-17	0.10831	4.52e-18	1.84e-20	0.0765366	0	0.0289974	0.0388093	0	0.291819
CRC.SW.U0172.T	0.00790855	0	0.0807204	0.0658572	0	0.151877	0	0.00130835	0.00254367	0	0	0.00723767	0	0.0429155	0.0166778	0.101924	0.0152557	0	0.0342996	0	0.000630309	5.4433e-05	0.011	0.283355	0.96845	0.52921	0.29518	0.01133	0.1475	0.00213067	0.0259332	0.0340184	0.0054677	2.93e-19	0.0446773	9.42e-21	0.0208988	0.0283497	0.0221647	4.3e-18	0.119128	0.0375889	0.000654107	0.0433294	0	0.0291653	0.0232371	0.011967	0.313059
CRC.SW.U0173.T	0.000838107	0.00360923	0.0245823	0	0	0.0475213	0	0.0118552	0.00649977	0	0.0189262	0	0	0.175503	0.0113256	0.027821	0	0	0.027088	0.0169537	0	0	0.095	0.106581	1.08072	0.372524	0.143968	0.00555888	0.19871	0	0	6.53e-19	1.53e-18	0	1.98e-17	6.73e-18	1.96e-19	7.4e-18	1.43e-18	7.09e-18	0.0965688	0.0843061	0	0.0329079	0.00600327	0.0172582	0.0196562	0	0.207461
CRC.SW.U0174.T	0.0100374	0	0.0818987	0.0114758	0	0.121062	0.0193492	0.00882711	0.00313381	0	0.0178729	0	0	0.0606754	0.0182598	0.0625646	0.00628369	0.00327757	0	0.0135439	0	0.0165143	0.006	0.308841	0.95645	0.454776	0.152272	0.0101387	0.0634509	2.81e-18	0.0370513	0.0104222	0.000187447	0	2.12e-18	0	0.0070374	0	0.00546169	2.99e-18	0.0734426	6.16e-20	0	0.0898797	3.11e-19	0.0134557	0	2.34e-19	0.296317
CRC.SW.U0175.T	0.0151128	0	0.0356144	0.0027428	0	0.13797	0.0115742	0	0	0	0.0233547	0	0	0.0126752	0.0189883	0.0445998	0.00117013	0	0.0124084	0.0302598	0	0.0065134	0.025	0.217828	0.996968	0.352983	0.143391	0.0138816	0.081214	2.82e-21	4.18e-18	0.012993	7.25e-20	2.39e-18	0.00645867	0	0.00490317	9.14e-19	0	7.53e-19	0.0583602	0.0213158	0	0.028584	8.01e-19	0.00669371	0.00599699	0	0.249207
CRC.SW.U0176.T	0.0502567	0	0.107243	0.000125967	0	0.108002	0	0.0212843	0.00414654	0	0.0139062	0	0	0.0549498	0.0379881	0.0590043	0	0.00605649	0.0132835	0.0209658	0.010977	0.00580993	0.001	0.43384	0.900263	0.514	0.295446	0.0135249	0.159859	0.0572923	0.00341868	0.0174454	0.00866861	2.07e-18	2.23e-05	2.91e-19	0.0141296	0	1.01e-18	0	0.105524	0.0358721	0.0175854	0.0409591	0	0.03095	0.0224736	0.009826	0.253664
CRC.SW.U0177.T	0.0132522	0	0.179674	0.0256799	0	0.145814	0.0243872	0.00275216	0	0	0.0377432	0	0.00838754	0.0271231	0.0113917	0.0470643	0.00905447	0.00931183	0	0.0251325	0	0	0	0.480422	0.876689	0.566768	0.262301	1.2e-20	0	0.0514124	0.0779306	0.0259188	0.0254763	0	0.0364653	0.00131935	0.00257386	0.0114537	0.018362	3.97e-19	0.170953	0	0.022378	0.02827	0	0.0271189	0.00663024	8.31e-19	0.250403
CRC.SW.U0178.T	0.00162328	0	0.052665	0.00746615	0	0.0623122	0.0193335	0	0	0	0.00808028	0	0.00680585	0.0601032	0.0032211	0.0868389	0.00652375	0.00486554	0.00952315	0	0.00582667	0.0014507	0.014	0.264247	0.976453	0.336639	0.118547	0.013533	0.129016	0	8.53e-18	2.68e-05	2.83e-18	5.39e-18	0	0	5.19e-21	2.63e-18	2.44e-18	0	0.0883892	0.0728814	0	0.0416604	3.83e-19	0.00924777	0.0404909	9.03e-19	0.237899
CRC.SW.U0179.T	0.0119127	0	0.0822071	0.0133249	0	0.101364	0.00136296	0.0173842	0.00306311	0	0.0210715	0	0	0.0378113	0.018927	0.0645691	0	0.00762125	0.00478446	0.0268752	0	0.00920787	0.004	0.373682	0.927898	0.421487	0.111761	0.00412871	0.0319679	0	0.00177956	0.0127347	0	2.35e-18	4.36e-19	0	0.0181444	5.53e-20	1.11e-18	1.7e-18	0.0834774	0	0	0.0711175	2.92e-18	0.0139834	0.0136353	2.14e-19	0.299051
CRC.SW.U0180.T	0.0123428	0	0.0639728	0.0110581	0	0.072844	0.00799458	0.0130625	0.00638336	0	0.0110478	0	0.000366241	0.0478161	0.00518591	0.040461	0	0.00396459	0	0.00919353	0.0103256	0	0.004	0.360472	0.934952	0.316019	0.148212	0.00582072	0.0870029	0.00303681	0.0412745	0.00740489	4.26e-21	0	0	3.73e-18	0.0115264	1.04e-18	0	0	0.0565367	0.0297995	1.52e-19	0.0707292	3.39e-20	0.00136221	0	2.33e-19	0.235137
CRC.SW.U0181.T	0.00176616	0	0.125806	0.0048133	0	0.0927511	0.00689128	0.0129271	0.011057	0	0.0141095	0	0	0.0991374	0.00789216	0.0684252	0	0.0130721	0.0106609	0.00521161	0	0.0106337	0.004	0.384024	0.925244	0.485155	0.212864	0.00393212	0.0695467	0	0.0204496	0.00595969	0.00162086	5.6e-20	0	0	0.0012817	1.7e-19	1.63e-21	7.65e-18	0.0630375	0.0142552	0.00765579	0.0449732	0	0.0120394	0.0178733	0.000460136	0.310528
CRC.SW.U0182.T	0	0.0156781	0.0901209	0.0833544	0	0.166018	0.017023	0.0150544	0.0168669	0	0.0642434	0	0	0.0887833	0.076778	0.0925965	0	0.00377835	0	0.0424326	0.02136	0.0397359	0.026	0.203044	1.00249	0.833824	0.393658	1.57e-19	0.0815509	0.125498	0.0927298	0.0307328	0.0149097	0	0	5.06e-18	0.00220231	0.0246756	0.0725732	0.0208378	0.179471	0	0.0454072	0.0404967	1.01e-19	0.0581558	0.0244677	0.00217172	0.307024
CRC.SW.U0183.T	0	0	0.015966	0.266755	0	0.0273334	0.0707264	0.0699389	0.0308689	0	0	0.0457738	0.00570932	0.0804602	0.057608	0.0781563	0	0	0	0.0166144	0	0.00835007	0.035	0.171081	1.04022	0.77426	0.289677	0.000412792	0.0961428	0.0417491	0.133012	0.0345874	3.89e-19	0	4.7e-19	0	0.0177216	0.0848912	0.131462	0.0716168	0.0580489	0	0.0218085	0.0719984	4.3e-18	0.0239759	0.00729412	6.55e-19	0.330223
CRC.SW.U0184.T	0.00358204	0.0184324	0.0651032	0.00621428	0	0.137452	0.000505032	0.0099791	0.0013941	0	0.0326142	0	0.012183	0.0355017	0.0230116	0.0311371	0.0105932	0	0	0.00327634	0.00795596	0	0.005	0.336532	0.945841	0.398935	0.200351	7.31e-21	5.9e-20	0.034578	0.0308806	0.0164257	0.00786334	4.88e-19	2.18e-19	8.25e-19	0.011473	0.00987247	0.0123968	2.01e-18	0.0686047	0	0.0149185	0.0480304	0	0.00926881	0.0010866	0.00575914	0.226228
CRC.SW.U0185.T	0	0	0.022947	0	0	0.116822	0	0	0	0	0.0294648	0	0	0.0465141	0.0150505	0.035726	0.00201939	0	0	0.0138468	0	0	0.104	0.100301	1.05367	0.282391	0.0221135	7.23e-19	1.86e-17	1.5e-19	5.03e-20	0.00293371	0	2.26e-18	0.00497124	0.019526	0	0	0	0	0.0712429	0	0.0179206	0.0486366	0	0.00328888	3.25e-19	0.00205065	0.328857
CRC.SW.U0186.T	0.0356098	0	0.0489602	0.0252126	0	0.172552	0.0143167	0.0243418	0.00406726	0	0.0332954	0	0	0.12255	0.0420504	0.0800543	0	0.0115124	0	0.038847	0	0.0356084	0.037	0.166456	1.01769	0.688978	0.274909	1.51e-20	0.057725	0.027335	0.0850815	0.030528	0	0	0	0	0.00572547	2.69e-18	0.0348825	0	0.133566	0	0.0261847	0.0859366	4.1e-19	0.0396229	0.0202171	0	0.332643
CRC.SW.U0187.T	0.0115557	0	0.0581801	0.00353828	0	0.111437	0	0.00599821	0.000138303	0	0.0261737	0	0	0.165338	0.0118806	0.0378305	0	0.0025622	0	0.0983502	0.00166756	0.034328	0.032	0.186681	1.02365	0.568978	0.205469	0.00802397	0.126121	0.0151552	0.0665918	0.0108201	2.15e-19	6.39e-19	0.0244328	1.38e-18	0.00523312	1.29e-20	0	1.67e-18	0.0612888	0.0389415	0.00600055	0.053432	0	0.00747499	0.00893894	0	0.226549
CRC.SW.U0188.T	0.0208872	0	0.031408	0	0	0.107691	0.00502934	0.00903805	0.00734024	0	0.020294	0	0	0.085484	0.00342282	0.033749	0	0.0130875	0	0.0299895	0	0.0284263	0.027	0.200138	1.00541	0.395847	0.121388	0.00473285	0.0955009	0	0	0.00453067	3.86e-19	0	0.027844	0	0.000189213	5.83e-19	4.42e-18	0	0.0755237	0	3.16e-19	0.0417529	1.58e-18	0.0043716	0.0515712	3.64e-19	0.278842
CRC.SW.U0189.T	0.0288361	0	0.0601037	0.0365985	0	0.106875	0.0115553	0.0223522	0.0132858	0	0.0414302	0	0	0.107462	0.0320131	0.0578114	0	0	0	0.110918	0	0.0170212	0.031	0.189537	1.01205	0.646263	0.254741	0.00758241	0.0997898	0.0156701	0.03989	0.0345441	0	0.00286362	0	2.22e-18	0.0122317	0.0049036	0.0227765	3.23e-05	0.140935	0.00216062	0.00696329	0.0916535	0	0.0286199	0.0132994	0	0.247182
CRC.SW.U0190.T	0.0500921	0	0.220594	0.00798586	0	0.131958	0.00676775	0.0124482	0.00411329	0	0.023067	0	0	0.067376	0.00715619	0.127969	0.00363414	0.00611004	0.0121281	0.0281647	0.0134592	0.00184008	0	0.517065	0.856844	0.724863	0.351767	0.0136914	0.201321	0.0320128	0.0228192	0.00237916	0.0275484	7.88e-19	6.65e-20	0	0.000114097	0.0147907	1.11e-19	4.57e-19	0.246039	0.0786556	4.8e-20	0.00113303	8.72e-19	0.071863	0.0905641	0.0139647	0.150311
CRC.SW.U0191.T	0.0118141	0	0.100667	0.0255884	0	0.0959636	0	0.0303489	0.000420096	0	0.01426	0.00158685	0	0.0417594	0.0297918	0.0686601	0	0.00581172	0	0.0453525	0	0.0136046	0.004	0.357081	0.935861	0.485629	0.157504	7.78e-21	0.00557154	0.0281673	0.0739297	0.0175307	9.47e-19	4.7e-20	3.96e-19	3.51e-18	0.0166569	0	0.00842075	0	0.0330165	0	0.0139338	0.0926736	8.25e-19	0.0105862	0.0286507	3.33e-19	0.288486
CRC.SW.U0192.T	0.0284322	0	0.106263	0.0314852	0	0.0773512	0.0182324	0.0364535	0.0161117	0	0.00430032	0.00224641	0	0.106784	0.0322837	0.109751	0.00326644	0.00593763	0.0263948	0	0.0105738	0.00569341	0.005	0.343829	0.941222	0.62156	0.339471	0.0063737	0.176859	0.0366446	1.26e-19	0.0321041	0.00960469	0.00115547	8.06e-05	0	0.00845296	0.00722213	0.0187715	0	0.165695	0.0398826	0.0232776	0.0391737	3.81e-18	0.0545888	0.0251935	0.0081614	0.241213
CRC.SW.U0193.T	0.0106745	0	0.0261884	0	0	0.1585	0.00544461	0.00606548	0	0	0.028091	0	0	0.0741077	0.00605526	0.0444557	0	0.01653	0	0.026388	0	0.0203186	0.056	0.138897	1.03269	0.422819	0.115803	0.00454051	0.0236024	0	0.00548295	0.0109471	0	0	0.0204782	2e-19	0.00220771	0	0.00675479	4.63e-18	0.0663583	0.00384607	8.34e-19	0.0632291	1.38e-18	0.00468067	0.0439465	0	0.242551
CRC.SW.U0195.T	0.0119788	0	0.0609491	0.0649412	0	0.074224	0.0373985	0.0292267	0.0155887	0	0.00910617	0.0150924	0	0.0587785	0.0226295	0.0647752	0.00601508	0.0118689	0	0.0308225	0	0.0104471	0.025	0.217291	0.995225	0.523842	0.190794	0.0011373	0.0229142	0.0307218	0.0580228	0.0256084	1.23e-18	0.00194018	0	1.24e-17	0.00628569	0	0.0239554	0	0.0896168	0	0.0371471	0.10166	0	0.0245195	0.0102138	9.64e-19	0.228913
CRC.SW.U0196.T	0.0491921	0	0.200532	0.0172013	0	0.131647	0	0	0	0	0.0388204	0	0	0.0524007	0.00840121	0.0738792	0	0.00846717	0.0175149	0.0662607	0.00584467	0.0629376	0	0.47079	0.881598	0.733098	0.241568	0.00604796	0.117592	0.165936	0.0587466	0.0114187	0.0027713	0	3.42e-18	0	0.000763932	5e-19	0	0	0.135714	0.00365567	0.0433214	0.0301757	0.0104842	0.0369971	0.0365452	0.00706747	0.312523
CRC.SW.U0198.T	0.0208127	0	0.0400681	0.0887197	0	0.141526	0.0354695	0.0470094	0.0292763	0	0.0360026	0	0	0.112704	0.0427794	0.109842	0.00445093	0.00760989	0	0.0752103	0	0.0931565	0.092	0.108485	1.04243	0.884637	0.337331	0	0.022482	0.0865351	0.109827	0.0413573	0.0164063	0.00191388	1.31e-18	0	0.0116497	0.0407689	0.0675984	0.0338218	0.105976	2.98e-18	0.0383788	0.0709707	8.29e-19	0.0463691	0.0344838	0	0.277322
CRC.SW.U0199.T	0.026595	0	0.0183682	0.0061976	0	0.179234	0.00999638	0.0135165	0.0187256	0	0.0184708	0	0	0.045305	0.0233194	0.103874	0.00873946	0.00109042	0.0122277	0.000723573	0.00173526	0.0167227	0.06	0.136286	1.03199	0.504842	0.328127	0.00695266	0.142986	0	0.00789423	0.0173703	0.00586895	0.00613475	0.000344004	0.0129998	0.00527316	5.45e-20	0.00755469	0	0.0869048	0.0449527	0.00924707	0.0519656	0	0.0314062	0.032272	0.00540635	0.301499
CRC.SW.U0200.T	0.0243471	0	0.0582459	0.00396414	0	0.116995	0.00565743	0.00626991	0.0232327	0	0.0214036	0	0	0.109629	0.0115217	0.062158	0	0.00844844	0.000590565	0.0283267	0	0	0.016	0.253681	0.983143	0.480791	0.279432	0.0133811	0.12932	0	0.0189744	0.0101415	0	0	1.19e-18	0	0.00298105	0	3.9e-22	0	0.110636	0.0313493	0.00431883	0.0654836	0	0.0294711	0.0145637	1.96e-19	0.256612
CRC.SW.U0201.T	0.0208845	0.00623967	0.0783753	0.0689734	0	0.125667	0.0266538	0.0530877	0.00142151	0	0.00376583	0.0115851	0.00474938	0.058099	0.02969	0.0867574	0	0.00580674	0	0.0285133	0.0153722	0.00433134	0.014	0.264603	0.976161	0.629973	0.260814	0.00361409	0.118013	0.0905223	6.85e-20	0.0376939	0.0167125	0.0057465	0	1.45e-17	0.0145067	0.0290438	0.0378434	0	0.156446	0.0121412	0.0335834	0.0793901	5.72e-18	0.0497958	0.0245448	0.00141715	0.208034
CRC.SW.U0202.T	0.0285517	0	0.0191921	0.0183586	0	0.0937978	0.0208779	0.0201263	0	0	0.00579335	0.00114865	0	0.0580355	0.0212338	0.0666935	0	0.0108864	0.00755743	0.0362493	0.0244586	0.0219227	0.035	0.172691	1.01036	0.454884	0.202223	0.0196744	0.122238	1.15e-18	9.32e-18	0.0152799	0	0	0	1.23e-18	0.0105071	0	0	0	0.0551357	0.0482747	0	0.0531115	1.35e-19	0.0260947	0.0260787	0.00477364	0.239866
CRC.SW.U0203.T	0.00331778	0	0.0329392	0.0229687	0	0.131819	0.00176796	0	0.000229279	0	0.0277895	0	0.0177959	0.0285305	0.0101086	0.00463587	0.00124102	0.0102418	0	0.0381909	0.0132837	0	0.039	0.160023	1.02733	0.34486	0.0800791	0.00345183	0	0	0	0.0130609	0	6.73e-18	6.95e-19	2.56e-18	0.00697712	1.06e-18	0	5.97e-18	0.063123	1.7e-18	0.00322756	0.0905912	1.23e-17	0.00371064	0.00789765	8.35e-19	0.311077
CRC.SW.U0204.T	0.0222408	0.0307382	0.14253	0.0113646	0	0.176598	0.00632951	0.0146975	0.0305978	0	0.0413916	0	0	0.10542	0.0200763	0.0854938	0	0.0151853	0	0.097872	0	0.0307361	0.004	0.351357	0.938104	0.831271	0.269944	0	0.0589695	0.176588	0.103521	0.0288123	0.00610977	0	0.00219784	0	0.00288277	2.77e-19	0.00554111	1.33e-18	0.136104	0	0.0593842	0.0358205	1.81e-18	0.0476903	0.00967709	3.29e-18	0.292302
CRC.SW.U0205.T	0.052623	0	0.185038	0.0154081	0	0.165313	0	0	0	0	0.0200929	0	0.00208368	0.0138075	0.0142779	0.109575	0	0.00969344	0.0972099	0.0137402	0.0237739	0.00704799	0	0.474111	0.880894	0.729685	0.286944	0.00351209	0	0.120965	0	0.0274415	0.0399804	1.16e-21	0.0339624	0	0.00438828	0.0102801	0.00491263	2.23e-18	0.300608	0.00723639	0.0553139	0.0188453	0	0.0572033	0.0422605	0.0230425	0.2281
CRC.SW.U0206.T	0.0591476	0	0.116733	0.0219086	0	0.216907	0	0.00847059	0	0	0.0187709	0.00796379	0	0.0653604	0.0450504	0.115115	0	0	0	0.116851	0.0301105	0.0941779	0.012	0.275343	0.971173	0.916566	0.336706	0.00935368	0.149187	0.0404273	0.0133982	0.0228995	0.0179646	0	3.03e-19	0	0.00404888	0.013812	0.0474338	0	0.219679	0.0363048	0.0129437	0.0249578	1.6e-18	0.0751929	0.0748181	0.00333812	0.289958
CRC.SW.U0207.T	0.00798184	0	0.1157	0.00712324	0	0.174997	0.00553019	0	0	0	0	0.0162347	0	0.0343685	0.0224026	0.124525	0	0.00330826	0.0233155	0.0188793	0.0142536	0.0280403	0.005	0.33296	0.945254	0.596659	0.203034	0.00907191	0.0946553	2.6e-18	0.0548629	0.0262703	1.32e-18	0	0	0	0.00848324	0	5.03e-22	1.24e-18	0.13703	0.0307462	0.000683953	0.0677093	0	0.0398341	0.0198207	0	0.254145
CRC.SW.U0208.T	0.0702256	0	0.136945	0.0268895	0	0.09698	0.0200932	0.0152908	0.00364432	0	0.000204101	0	0.00408637	0.0228225	0.0119155	0.0331678	0	0.00209829	0	0.0485035	0.0114963	0	0	0.535263	0.845021	0.504362	0.127749	0	1.23e-18	0.0589307	0.01347	0.0323231	0	0	4.66e-18	1.08e-17	0.00820051	0.0020244	1.07e-18	0	0.0826465	0	0.0264355	0.114371	7.02e-19	0.0141878	0.00892842	0	0.217903
CRC.SW.U0209.T	0.000512431	0.00306702	0.0192491	0.0337975	0	0.131506	0	0	0	0	0.0135676	0.00410095	0	0.101733	0.0175642	0.064323	0.00309777	0.00319073	0	0.0350149	0	0.0125157	0.112	0.0955409	1.05779	0.44324	0.207933	0.02326	0.256838	3.04e-18	9.62e-18	0	0.00125442	1.47e-18	0	0	0.00766654	0.00122552	0	0.00181271	0.12049	0.00316041	0	0.0203859	0	0.0328725	0.0539189	0.00935829	0.264961
CRC.SW.U0210.T	0.00902462	0	0.0809813	0.0244295	0	0.172497	0.0133686	0.0195757	0.00620595	0	0.00455898	0	0	0.0791414	0.012099	0.0797711	0.000189032	0.027376	0	0.030366	0.0185717	0.0115886	0.017	0.244374	0.983993	0.589745	0.365421	0.00486871	0.0393642	0.0113383	0.10822	0.021939	0.00928466	1.34e-19	8.32e-20	0	0.00342549	0.000889614	0	3.59e-18	0.16445	0	0.0103511	0.0371283	1.05e-18	0.0443857	0.0144307	0.00178747	0.289548
CRC.SW.U0211.T	0.0261943	0	0.0662103	0.00571356	0	0.161043	0.00259897	0	0	0	0.0390243	0	0.00110563	0.0533547	0.000838519	0.0262803	0	0.0167264	0	0.0400307	0.00412472	0.00180574	0.006	0.309661	0.958936	0.445052	0.088355	4.76e-19	1.11e-17	0.0367696	0.031082	0.0203339	0	2.58e-18	5.02e-19	4.5e-18	0.00693717	1.16e-18	6.32e-19	0	0.0734378	1.26e-18	0.0196914	0.113529	0	0.00732201	0.0128288	0	0.234342
CRC.SW.U0212.T	0.0291499	0	0.133536	0.00561571	0	0.0553299	0.00521262	0.0200198	0.00113934	0	0	0.00271814	0	0.0491695	0.0112462	0.0565032	0	0.00707532	0.00107666	0.00934833	0.0252338	0.010545	0	0.564141	0.829331	0.42292	0.0911713	0.00136027	0.0242455	0.0550172	0.00815991	0.0245817	0	8.57e-23	8.28e-19	5.89e-18	0.0231752	8.46e-19	3.99e-19	0	0.071822	1.87e-18	0.0145788	0.0854933	0	0.00783751	0.0150706	0.00453936	0.227903
CRC.SW.U0213.T	0.00773193	0	0.0808691	0.0137862	0	0.104113	0.0211427	0	0	0	0.0143489	0	0.00159974	0.0297583	0.00694518	0.0875818	0.00664014	0.00610243	0	0.0342292	0.0244877	0.00423967	0.005	0.321643	0.949556	0.443576	0.183676	0.0106035	0.0477969	3.1e-19	1.68e-19	0.00123494	0.00341335	1.22e-18	5.11e-21	4.02e-19	0.00276994	2.42e-19	5.3e-19	4.56e-18	0.177934	4.42e-19	0	0.0402285	5.7e-20	0.0313512	0.0204014	0.0160494	0.289106
CRC.SW.U0214.T	0.0126664	0	0.235302	0.0332354	0	0.062552	0	0.0287078	0.00112492	0	0.0382301	0	0.00385331	0.108724	0.0138103	0.0466509	0.00208817	0	0	0.100767	0	0.0464076	0	0.459266	0.888058	0.73412	0.25292	0.0114383	0.234219	0.105379	1.86e-18	0.00531234	0.0266687	3.55e-18	0	0	0.00424197	0.00239268	0.00020717	0.00137738	0.0857568	0.100978	0.0242306	0.00980386	0.000816929	0.0266653	0.0501445	4.88e-18	0.18016
CRC.SW.U0215.T	0.00613174	0	0.039626	0.0258555	0	0.107535	0	0.0126829	0.000244688	0	0.0123259	0	0	0.052239	0.0219425	0.0493305	0	0	0	0.0850047	0	0.0350709	0.052	0.142661	1.03366	0.447989	0.177324	1.23e-19	0.0487372	0.00341141	0.0497561	0.0046098	9.55e-20	0	0	1.62e-18	0.00286875	8.01e-18	0	0	0.0669423	5.46e-18	0.00395225	0.0495624	0	0.0115424	0.0187508	1.61e-18	0.332259
CRC.SW.U0216.T	0	0.00688505	0.0231411	0.0231953	0	0.118912	0	0	0.0205451	0	0.00480598	0.00357278	0	0.0665322	0.0218892	0.0801722	0	0.00205942	0.0214973	4.40962e-05	0	0.00302034	0.098	0.103888	1.04716	0.396272	0.220342	0.017294	0.148416	2.6e-18	0.00138797	0	0.0117653	0	2.31e-18	0	1.04e-19	0	0.0125143	2.15e-18	0.100617	0.135073	0.0209729	0.0363771	0.00118056	0.0121119	0.03368	0	0.219418
CRC.SW.U0217.T	0.0243326	0	0.0367836	0.065931	0	0.216439	0.0336127	0.0229154	0.00865666	0	0.0674946	0.0167719	0.012796	0.0427221	0.0545872	0.101948	0.0134859	0	0	0.0598554	0	0.00904897	0.094	0.107202	1.04816	0.787381	0.403962	0.0121996	0.0884923	0.0602133	0.129786	0.0566668	0.0524325	0.0218408	0	2.85e-18	0.00497528	0.0158551	0.0995909	0.0108448	0.120376	3.56e-18	0.0327519	0.0814578	2.37e-18	0.048949	0.0341273	0	0.231864
CRC.SW.U0218.T	0.00788376	0	0.022147	0	0	0.0951356	0.010611	0.00769749	0.000151221	0	0.0315039	0	0	0.0984789	0.000786313	0.026222	0	0.0329207	0	0.0456218	0	0.0222226	0.094	0.107543	1.04812	0.401382	0.20566	0.00410623	0.142809	6.49e-18	0.0273767	0.00431937	0	5.11e-18	0	3.38e-18	0	4.61e-18	2.58e-18	8.41e-18	0.0913638	1.89e-17	9.52e-19	0.0550474	0	0.0118594	0.0384527	1.35e-18	0.283891
CRC.SW.U0220.T	0	0	0.0941931	0.000951192	0	0.115337	0.00747391	0.0328074	0.00943958	0	0.0256658	0	8.50852e-05	0.0735743	0.0245468	0.0551144	0	0	0	0.0249283	0.00115299	0.00371249	0.005	0.321171	0.952583	0.468982	0.15333	0.00710707	0.0972864	2.62e-20	3.17e-18	0.0247462	0.00522988	0.0118973	0.00275252	1e-19	0.00614719	0.0053835	0.00746739	4.43e-18	0.0699453	0.00911809	0	0.0756931	1.38e-18	0.00511891	0.0319646	1.32e-18	0.184949
CRC.SW.U0221.N	0.00962866	0.0154311	0.266263	0.0580456	0	0.143569	0	0.00742982	0	0	0.0058099	1.02202e-05	0.004557	0	0.00455909	0.0810915	0.00250576	0.00239152	0	0.081436	0.0217418	0.0030559	0	0.666407	0.759105	0.707525	0.332423	0.0178656	0.107019	0.0942544	0.04672	0	0.002644	0	0	8.59e-18	0.00209541	0.00254044	8.78e-21	5.25e-18	0.187153	0.0263059	0.0455166	0.0263159	0.0119834	0.054627	0.0451514	0.0166479	0.285165
CRC.SW.U0221.T	0.0229677	0	0.0373648	0	0	0.157426	0	0.00395773	0	0	0.0121236	0.0137185	0	0.124381	0.0423939	0.0543473	0	0.00686368	0	0.0947222	0	0.0674954	0.064	0.134111	1.04029	0.637762	0.308058	0	0.0779523	0.025959	0.0166108	0.0213977	0.00024655	0	1.25e-19	0	3.02e-21	7.72e-19	0.0217772	0.00067872	0.0849891	4.53e-18	0.0204207	0.06293	1.93e-18	0.0244749	0.0296074	9.05e-19	0.328967
CRC.SW.U0222.T	0.0130805	0	0.0450312	0.0147865	0	0.0968914	0.00431093	0.00919098	0.0034657	0	0.0185287	0	0	0.0639808	0.0152579	0.0672454	0	0	0.0289811	0.011998	0.0080384	0.0080164	0.024	0.218521	0.992131	0.408804	0.125236	0.0138693	0.135716	0	0	0.00957698	0	2.22e-18	0	0	0.0123533	0	0	6.63e-18	0.0853336	0.0366612	5.26e-19	0.0353442	0	0.00620854	0.0198101	2.01e-18	0.225589
CRC.SW.U0224.T	0.0283171	0	0.019461	0.0141648	0	0.129218	0	0.031387	0.00711339	0	0	0.0469079	0	0.0591826	0.0284365	0.0298925	0	0.00535236	0	0.0809717	0	0.0400855	0.065	0.134076	1.04328	0.520491	0.158782	3.98e-21	2.38e-17	0.00993831	0.0469447	0.0265467	3e-18	1.18e-18	1.49e-17	3.35e-17	0.019021	0	0.0125089	1.08e-19	0.0172881	0	0.0203236	0.141112	0	0.000993391	1.73e-20	4.95e-18	0.220726
CRC.SW.U0225.N	0.00461157	0.0314982	0.277111	0.0770885	0	0.162665	0	0	0.00778502	0	0	0.0162271	0	0	0.000396598	0.0869089	0.000837656	0.000947926	0.0633176	0	0	0	0	0.544043	0.839104	0.729395	0.246886	0.00679425	0.00471503	0.270072	0.0669858	2.05e-22	0.0368468	0	0.0241839	5.08e-18	0.0059623	0.0395617	0.061354	0	0.147458	0.00101421	0.132841	0.0178166	0.0435931	0.0308895	0.0177575	0.0227004	0.278693
CRC.SW.U0225.T	0.00784182	0	0.0252547	0.0225089	0	0.11116	0.00870884	0	0	0	0.0304937	0	0	0.0505214	0.00922641	0.0357798	0	0.00749193	0	0.0347668	0.00241713	0.0211256	0.163	0.0666948	1.06097	0.367297	0.0373885	8.64e-19	1.6e-19	0	2.2e-18	0.0155603	2.65e-18	7.67e-18	0	4.15e-18	0.00895798	0.00578745	6.87e-20	0	0.0619793	0	0.00242895	0.10845	0	0.00805051	0.0108326	5.42e-19	0.285032
CRC.SW.U0227.T	0.0045369	0	0.086966	0.0264231	0	0.0898094	0.00768084	0.014306	0.00294696	0	0.0253307	0	0	0.0446596	0.0474778	0.0366957	0	0.00450011	0	0.0267378	0	0.00517746	0.005	0.319579	0.954679	0.423248	0.119311	3.13e-20	2.99e-18	0.0200952	0.0265945	0.00559958	3.35e-18	1.06e-18	0.00289734	8.16e-18	0.001161	0	0	1.53e-19	0.0530302	4.03e-19	0.00716683	0.0669163	3.15e-18	0.00883474	0.00955361	0	0.312588
CRC.SW.U0228.T	0	0.00335623	0.00218197	0.000647014	0	0.0393333	0	0.00793354	0	0	0.0345523	0	0	0.0615273	0	0.0168345	0	0.0139826	0	0.0853296	0	0.119568	0.019	0.235137	1.03162	0.385247	0.0554627	1.28e-19	0.0969066	0.00366044	0.00403246	0.00158684	0	3.96e-18	0.00672949	0	2.74e-20	0	1.77e-20	2.65e-18	0.100807	3.32e-18	0.00223516	0.063583	0	0.019842	0.126497	1.63e-18	0.282036
CRC.SW.U0229.T	0.0695247	0	0.144607	0.0091412	0	0.0890253	0	0	0	0	0	0.00931187	0.0030918	0.0197297	0	0.0366654	0.00853031	0.00486153	0.012247	0.00398575	0.00793397	0	0	0.594031	0.805139	0.418655	0.194624	4.61e-20	8.9e-19	0.0256523	0.00359155	0.0113028	9.96e-19	2.73e-19	0.0251073	0.0309131	0.00483016	0.00309125	0.0141881	4.01e-19	0.12748	0	0.0226645	0.0391962	2.51e-20	0.0183255	0.000346768	0.0193682	0.3669
CRC.SW.U0230.T	0.0401805	0	0.135792	0.0391833	0	0.118144	0.016434	0.0157028	0.00950727	0	0.0228681	0	0	0.0777898	0.0125991	0.038963	0	0.00926714	0	0.0143122	0	0.0582737	0.003	0.415083	0.909521	0.609018	0.208754	1.29e-19	0.0161232	0.0149712	0.0241391	0.0215579	8.99e-20	0	0	0	0.00613381	1.33e-20	0.0204033	0	0.0937276	6.03e-18	0.0120671	0.0551844	3.05e-20	0.0136206	0.0423145	0	0.281723
CRC.SW.U0231.T	0.0822742	0	0.106286	0.0400507	0	0.236958	0.00339581	0.0211284	0.0209185	0	0.019343	0.021095	0.019882	0.0783476	0.0527556	0.108506	0	0.00820177	0	0.0479654	0.00777624	0.034347	0.009	0.291701	0.964053	0.909231	0.428212	0.00361457	0.126887	0.182813	0.132304	0.0484498	0.023201	0.00437432	4.07e-20	0	0	0	0.0360452	2.04e-20	0.20324	0	0.0465586	0.0547317	1.61e-18	0.0691157	0.0187125	0	0.265105
CRC.SW.U0232.T	0.00142	0	0.0804348	0.0261833	0	0.234789	0.00751281	0	0	0	0.0129861	0	0.0066584	0.00129406	0	0.030827	0.0143109	0.0245842	0	0.0611159	0	0.0587604	0.025	0.216823	1.00224	0.560877	0.194514	0	1.67e-18	0.0120424	0.00335396	0.0107705	0.00627175	0	6.23e-19	0.0106175	0.00166178	0	1.21e-20	7.91e-19	0.262192	0.00221656	0.00597346	0.0763841	0	0.0336727	0.0351468	5.45e-19	0.282953
CRC.SW.U0233.T	0	0.0127604	0.121935	0.0615246	0	0.190991	0.0501696	0.0266373	0.00143122	0	0.022412	0	0	0.110169	0.0471065	0.101833	0	0.00797445	0	0.0312193	0.0105546	0.00754924	0.013	0.26813	0.974198	0.804267	0.432534	0.00135665	0.147366	0.122133	0.120994	0.0579232	0.0200018	0.0029826	0	2.54e-18	0.00603519	0.0168426	0.0728918	0	0.237997	8.73e-19	0.0490341	0.0363069	0	0.0966871	0.0148697	0.00660283	0.310851
CRC.SW.U0234.T	0.0245548	0	0.0278574	0.0249298	0	0.0886775	0.000188496	0	0.00114996	0	0.0274165	0	0	0.0875697	0	0.00671388	0	0.0214791	0	0.0906812	0	0.0236853	0.034	0.177052	1.02554	0.424904	0.0891802	0.0046544	0.02643	6.41e-19	0.0252613	0.00827993	4.64e-18	0	0	0	0.00100271	0	1.17e-18	1.51e-17	0.0840009	3.2e-19	4.89e-19	0.0861315	0	0.00522118	0.0697416	0	0.308039
CRC.SW.U0235.N	0.0558857	0.00863816	0.368088	0.0664054	0	0.105286	0	0.0534356	0.0474598	0	0.0387886	0	0.00504042	0	0.0170498	0.139374	0.00159386	0	0.0287229	0	0	0	0	0.568919	0.82226	0.935768	0.412918	0.00426068	0.0786355	0.406001	0.0452424	0.00930922	0.104823	0	0.0723207	0	0.0153772	0.0280766	0.0405276	0	0.293138	0	0.140324	0.00548223	0.0274546	0.0827485	0.0212787	0.0335274	0.276274
CRC.SW.U0235.T	0.0160932	0	0.0118941	0	0	0.0698898	0	0.00517356	0	0	0.019486	0	0	0.0509802	0.00996511	0.036049	0	0.00811005	0	0.0501513	0.0169422	0.0667935	0.035	0.169195	1.0267	0.361528	0.0581968	1.85e-20	0.0338336	0	0.0131244	5.21e-22	8.38e-19	0	4.54e-19	1.67e-18	5.71e-19	2.4e-19	0	0	0.0505178	4.21e-18	0	0.0370158	0	0.00129433	0.0137273	0	0.342506
CRC.SW.U0236.T	0.00743483	0	0.108492	0.00868716	0	0.129923	0.00737956	0.00589463	0	0	0.00832558	0	0	0.0481806	0.0208115	0.0638961	0	0.00616781	0	0.0132861	0.00124562	0.00691996	0.004	0.389398	0.922082	0.436644	0.194577	0.00990798	0.0706152	0.0038886	0.0487322	0.00731734	0.00613149	0	0	2.8e-19	0.00251588	0	1.19e-18	3.36e-18	0.0817158	0	1.56e-20	0.0530059	1.3e-18	0.0127272	0.00927055	0	0.249161
CRC.SW.U0237.T	0.0109519	0	0.0346836	0	0	0.0995745	0	0.00859994	0	0	0.0134871	0	0.00263	0.0242888	0.0278107	0.0713834	0.00909266	0	0.0379813	0	0.000464095	0.00517341	0.025	0.212588	0.992506	0.346121	0.0986666	0.0139888	0.124216	7.28e-19	0.0135825	0.000277788	0.00539926	0	0.00153097	3.03e-18	0	3.48e-19	0	2.59e-18	0.102089	0.0460935	3.07e-18	0.0385011	0	0.0010759	0.0139918	0	0.244706
CRC.SW.U0238.T	0.0239268	0	0.12477	0.0178849	0	0.0906518	0	0.00935096	0.0033933	0	0.0154843	0	0	0.0583652	0.0115132	0.0602902	0	0.00877327	0.0176273	0.0157458	0.00291894	0	0	0.47569	0.879582	0.460696	0.13626	0.00624416	0.0319467	0.036852	0.0193049	0.00740955	0.000279257	0	1.33e-19	1.86e-18	0.00165451	0.000693961	0.00723442	2.76e-18	0.0650848	5.38e-18	0.0206931	0.0399255	7.03e-19	0.0125414	5.1e-20	0.00431073	0.269276
CRC.SW.U0239.N	0	0.00465472	0.186776	0.0136328	0	0.107684	0	0	0.000741539	0	0	0.00990217	0.00127002	0	0	0.0527571	0	0.00398106	0.0317503	0	0	6.1752e-05	0	0.561588	0.827739	0.413212	0.131513	0.00740353	0.0143729	0.0452675	0.0778852	0	5.39e-19	0	0	3.08e-19	0.00206783	0	0	7.66e-18	0.104841	9.93e-19	0.0515534	0.0235999	0.0186949	0.0114459	0.0191518	0.00447254	0.304745
CRC.SW.U0239.T	0.0103081	0	0.0410913	0.0176796	0	0.138587	0.00221092	0.0218104	0.00402239	0	0	0.0248556	0	0.0146774	0.0274746	0.0588986	0	0	0	0.0155182	0	0.0125984	0.026	0.2068	1.00776	0.389732	0.159763	0	3.28e-18	2.13e-21	0.0928549	0.0186132	6.62e-18	0	0	7.62e-20	0.0118428	0.00291616	5.27e-19	1.22e-18	0.0409954	0	0.000336324	0.0618594	0	0.00678415	0	0	0.282762
CRC.SW.U0240.T	0	0	0.0936827	0.0805797	0	0.107833	0.0252673	0.0268808	0	0	0.0182572	0.0186096	0	0.0780176	0.0292953	0.0417585	0	0.00376743	0	0.0435423	0	0.005104	0.016	0.254801	0.9841	0.572596	0.239323	0	0	0.0559858	0.107728	0.0272648	0.0132847	3.38e-19	1.13e-18	0.00233321	0.0143635	0.0307812	0.0376815	0.0160319	0.0620134	0	0.0391133	0.082504	1.19e-19	0.0188187	0.000147084	0	0.113543
CRC.SW.U0241.T	0.0274889	0	0.0288473	0.0368379	0	0.117872	0.0317558	0.0285822	0.0154176	0	0.0072812	0.0154337	0	0.0264414	0.0332555	0.102215	0	0.020453	0.0418177	0	0	0.00679217	0.033	0.179339	1.00817	0.540492	0.273365	0.00593424	0.140756	0.0345365	0.0644786	0.0246701	0	1.96e-19	4.24e-19	0	0.019858	0.0182497	0.0202358	0	0.0729633	0	0.0128287	0.0548511	3.23e-19	0.034167	0.0127267	5.95e-19	0.18368
CRC.SW.U0242.T	0.0458608	0	0.213487	0.0153381	0	0.120582	0.000133324	0.00573498	0	0	0.0150241	0	0.00200403	0.075538	0.0292799	0.0842302	0	0.00699747	0	0.0377617	0.00452836	0.0010942	0	0.527599	0.849751	0.657594	0.361061	0.0183642	0.216489	0.0230929	0.00891001	1.55e-21	0.0324341	1.94e-18	0.00909566	5.13e-19	2.59e-19	0.0147148	3.03e-20	0	0.182156	0.100964	0	0.00621157	7.89e-19	0.0439601	0.114149	0.00253379	0.158307
CRC.SW.U0243.T	0.0153765	0	0.105347	0.0205738	0	0.140522	0	0.0224618	0	0	0	0	0.00590739	0.0336109	0.0159164	0.0560727	0.00856718	0.00922679	0.00391279	0.0173074	0.00191308	0	0.004	0.382913	0.925415	0.456715	0.184318	0.00889203	0.0411238	0.0154934	8.4e-20	0.0129693	1.88e-18	0	0	2.08e-18	0.00907805	6.8e-19	0	0	0.125515	0.00831142	0.0198225	0.0806833	0	0.0205317	0.000763217	0.00265622	0.309882
CRC.SW.U0244.T	0	0.0068442	0.0444216	0.0467197	0	0.0977292	0	0	0	0	0.0052922	0	0.00956714	0.040284	0.0137728	0.0166455	0.000377674	0	0	0.00652002	0.0093938	0	0.015	0.258379	0.985497	0.297568	0.0446964	0.00164422	0.0445927	0	0.0110933	0.00477898	0	7.88e-18	0	3.65e-18	0.00758934	2.12e-18	1.38e-18	1.35e-17	0.0438969	0	3.31e-18	0.0602191	4.01e-19	0	0.00813031	6.89e-19	0.276077
CRC.SW.U0245.T	0.0154974	0	0.015219	0	0	0.104358	0.00468619	0	0.00874383	0	0.0284314	0	0	0.136292	0.0101582	0.0613837	0	0.0211905	0.0114222	0.0258494	0.0046583	0.0102878	0.094	0.107187	1.0525	0.458177	0.167138	0.0181581	0.188109	4.79e-18	5.42e-20	0.00240574	0	2.93e-18	0	5.83e-18	0.00143886	0	7.41e-19	0	0.14447	0.0864393	0	0.0526636	5.55e-20	0.0284311	0.0476826	2.71e-20	0.255188
CRC.SW.U0246.T	0	0.000414853	0.0225136	0.016622	0	0.132258	0.0195192	0.0233227	0	0	0.0227744	0	0	0.0818745	0.0120445	0.0281184	0	0.00500981	0	0.0343678	0.0019434	0.00505604	0.115	0.0913281	1.05831	0.405839	0.134913	0	1.16e-18	0.0114314	0.02266	0.00663493	0	4.36e-19	0	0	0.0103987	0	0	0	0.0662304	1.2e-18	0.0154162	0.0702554	1.97e-19	0.00406924	0.00342452	8.03e-19	0.260563
CRC.SW.U0247.T	0.0362363	0	0.149903	0.0515837	0	0.230129	0.0245129	0	0.010878	0	0.0399125	0	9.95901e-05	0.044919	0.0339662	0.0497067	0	0.0183279	0	0.0579154	0.00530424	0.0298954	0.004	0.350808	0.93962	0.78329	0.360406	0.00106875	0.167721	0.147178	0.0647536	0.0575934	0.0287827	0.0045379	0.0379497	1.23e-19	0.0072286	0.0594454	0.0619892	0	0.172584	0.0154958	0.051155	0.0264274	6.49e-20	0.0257374	0.021858	0.00101658	0.260372
CRC.SW.U0248.T	0	0.0101684	0.0446939	0.0118387	0	0.0673736	0.0412078	0	0	0	0.043476	0	0.0133568	0.0117894	0	0	0	0.0161706	0	0.0246129	0.00076958	0.00231249	0.012	0.275784	0.974864	0.28777	0.00346801	0	9.04e-20	1.76e-21	0.108555	0.024846	6.1e-18	0	0	3.2e-18	2.76e-19	1.54e-19	0	0	0.0343378	2.27e-18	0	0.0355296	0	0	0	0	0.182797
CRC.SW.U0249.T	0.0402118	0	0.0865433	0.0699601	0	0.204068	0.0171439	0.0515249	0.0530551	0	0.0542296	0	0	0.173274	0.0855008	0.0885634	0	0	0	0.0281769	0	0.0049688	0.031	0.191649	1.0121	0.95722	0.563741	0.00348262	0.147876	0.213099	0.119093	0.0501362	0.0605419	0.0310618	0.0122229	0	1.6e-20	0.055708	0.102652	0.0374867	0.216559	0.00129249	0.0526305	0.0169901	0	0.0641578	0.0313921	2.12e-18	0.195411
CRC.SW.U0250.T	0.00995171	0	0.0407501	0.0475985	0	0.161722	0.0489284	0.0182351	0.000990306	0	0.0204204	0	0	0.0216428	0.0351144	0.00686687	0.00724703	0.0213712	0	0.0860988	0	0.0357833	0.056	0.139383	1.03696	0.562721	0.238369	0	0	0.0104166	0.121905	0.031491	0.00544279	0.00372567	0	3.63e-19	0.00758033	0.0152845	0.0418718	1.81e-18	0.0385247	2.1e-18	0.0191965	0.0810048	0	0.0134537	0	5.96e-18	0.281338
CRC.SW.U0251.T	0.0179143	0	0.0373436	0.0106767	0	0.11064	0.00955976	0.0258684	0.00841989	0	0.0237536	0	0	0.0740179	0.0207746	0.0935303	0	0.00228321	0	0.0231867	0	0.004098	0.032	0.186509	1.00945	0.462067	0.206296	0.0017805	0.0562288	0.00322112	0.0287887	0.0101891	0.00898349	8.53e-19	1.32e-19	0	1.07e-20	0.00158376	2.62e-19	0	0.0762841	4.28e-18	0.00220383	0.0398746	0	0.0250101	0.0367122	3.79e-19	0.249092
CRC.SW.U0252.T	0.0516935	0	0.225805	0.0350375	0	0.168796	0.00609501	0.0105016	0.00209574	0	0.0303226	0	0	0.128949	0.0329027	0.103878	0	0.0102739	0	0.0676436	0.0370874	0.0453665	0.001	0.431253	0.901555	0.956449	0.347777	1.09e-20	0.111169	0.164282	0.0640804	0.0334367	0.0215675	1.5e-18	0	1.98e-18	0.0084943	3.38e-20	0.0147285	2.11e-18	0.183071	8.71e-05	0.0443988	0.03595	0	0.0560189	0.0315899	0	0.214675
CRC.SW.U0253.T	0	0	0.0630504	0.119814	0	0.119081	0.0607401	0.0290785	0.0464116	0	0.0641901	0	0	0.0484447	0.0804225	0.0661459	0	0.0196039	0	0.0237847	0	0.028109	0.063	0.134752	1.0406	0.768876	0.306184	0	0.049261	0.0208906	0.142438	0.024011	0.0103311	0	3.38e-20	2.12e-18	0.00503024	0.0284173	0.0669234	0.0135328	0.0993785	5.82e-19	0.010642	0.0717875	1.9e-18	0.0392784	0.00787653	2.16e-18	0.341662
CRC.SW.U0254.N	0	0.0200794	0.29299	0.0311407	0	0.0839324	0	0	0.0152236	0	0.00824274	0.007786	0	0	0.00965833	0.0964351	0.0110594	0.0105874	0.0506986	0	0	0	0	0.63057	0.77883	0.637834	0.347049	0.0086268	0.0193189	0.122984	0.104298	0	0	0	0.016935	0	0	0	0	0	0.178475	0	0.0653016	0.0191991	0.0210609	0.0581973	0.0288101	0.0129368	0.307372
CRC.SW.U0254.T	0.0120333	0	0.0670956	0.038367	0	0.153995	0.00896132	0.00314917	0	0	0.0319016	0	0.000414931	0.075621	0.0229809	0.0766951	0	0.00265617	0	0.0327312	0	0.0241282	0.022	0.222096	0.994274	0.55073	0.207207	0.00119602	0.0820753	0.011666	0.0192411	0.0208043	0	3.99e-19	0	4.4e-18	5.66e-21	0	2.11e-19	1.41e-18	0.126577	0	0.0115969	0.0562582	0	0.0283589	0.00539392	0	0.27559
CRC.SW.U0255.T	0.00822561	0	0.111119	0.00903104	0	0.111311	0	0	0.00680466	0	0	0.00696684	0	0.0450775	0.00679813	0.0840558	0.00525446	0.00539969	0.0849267	0	0.00887465	0.000417784	0.004	0.386466	0.92268	0.494264	0.176722	0.00533026	0.090509	0.0228787	0	0.00853636	0.0124309	0	0.00519902	0	5.47e-20	0	3.05e-22	0	0.16366	0.0487816	0.00679629	0.0292927	0.00106915	0.0263649	0.0294476	0.0137541	0.325459
CRC.SW.U0256.T	0.0149352	0	0.062845	0.00536634	0	0.10016	0.0109244	0	0	0	0.0283928	0	0	0.118756	0.0138073	0.0963256	0	0.00772846	0	0.0167333	0	0.104034	0.033	0.179895	1.02189	0.580009	0.152036	0.00513026	0.20051	4.86e-19	0.0162311	0.000910161	0	6.78e-19	7.75e-19	6.96e-19	6.49e-19	0	1.36e-18	0	0.143302	0	0	0.0387987	0	0.0196062	0.0839499	0	0.298468
CRC.SW.U0257.T	0.0241823	0	0.0768653	0.0130526	0	0.102092	0.0080331	0.030071	0.00642534	0	0.00751792	0	0	0.0681184	0.0143288	0.0652237	0.0104822	0.0111522	0.0515448	0.0034398	0.00240658	0.000634469	0.006	0.31539	0.952204	0.49557	0.293671	0.00683042	0.151644	0.0166196	3.1e-19	0.0221615	0.0166721	0	0	0	0.00448252	0.00338018	0.00399619	0	0.208869	0.0336634	0.00402322	0.0294002	0	0.0615606	0.0329488	0.00389021	0.14082
CRC.SW.U0258.T	0.0126513	0	0.202082	0.0234998	0	0.0787527	0	0.0126267	0.0157463	0	0.00952741	0	0	0.0179629	0.00302699	0.0299316	0.00233278	0.00226154	0	0.0196439	0.00336997	0	0	0.56058	0.828645	0.433416	0.121739	1.8e-19	6.49e-18	0.0505369	0.0143411	0.0209986	0	2.24e-21	0.0346852	0.0589967	0.00957018	0.0102599	0.0113036	6.46e-18	0.0780949	0	0.0374031	0.0526193	0	0.0104366	0	0.00295386	0.303301
CRC.SW.U0259.T	0	0	0.0831041	0.101872	0	0.20125	0.0266195	0	0.00108439	0	0.020034	0.00833021	0.00438084	0.0493502	0.0294762	0.15723	0.00104338	0.00814607	0	0.0409441	0.0252001	0.0170422	0.031	0.189526	1.00716	0.775107	0.316887	0.00979393	0.173813	0.0659784	0.0408177	0.0258308	0.0223106	0	6.37e-19	6.76e-21	0.00918719	0.0401942	0.0596348	0.0149722	0.295017	0.00742453	0.0249264	0.0223358	0	0.0878383	0.0453972	0.000897185	0.302872
CRC.SW.U0260.T	0.0209896	0	0.0378698	0	0	0.100493	0.00313717	0.0126954	0	0	0.0155612	0	0	0.0486831	0.0319131	0.0476105	0	0.00478276	0	0.0175498	0	0.00982944	0.017	0.242467	0.985751	0.351115	0.196205	0.00338688	0.0625986	2.57e-19	0.0225597	0.00542839	6.27e-21	0	0	9.1e-19	0.00640294	0	4.84e-18	0	0.0225009	0	0	0.054002	2.19e-18	0.000628046	0.0047761	0	0.290115
CRC.SW.U0262.T	0.000169885	0.00664048	0.0536465	0.0207511	0	0.0719892	5.93196e-07	0.0245298	0.00153917	0	0.0330402	0	0.0143788	0	0.00972502	0.0400678	0.00322532	0.0109324	0	0.0767376	0.0199634	0	0.016	0.253509	0.982993	0.387337	0.106635	0.00421231	0.00987987	0	0.0170671	0.0142294	0	4.53e-19	0	0	0.00942292	8.21e-19	0	0	0.0618537	2.61e-18	0.0254059	0.110844	0	0.00732396	3.61e-19	8.1e-20	0.320159
CRC.SW.U0263.T	0	0.0136483	0.0559987	0.0567706	0	0.0850137	0.000117506	0.0157288	0.00167178	0	0	0	0.00921719	0.0316881	0.018564	0.0131418	0.00570438	0	0	0.0687122	0.00779189	0.00440107	0.013	0.270413	0.978203	0.38817	0.145437	7.54e-20	0.00823232	0	0.147695	0.0154178	2.7e-18	2.61e-18	2.2e-18	0	0.0108391	0	0	4.34e-18	0.0214724	0	0.0125988	0.106047	2.57e-18	0.00439299	0.0249473	0	0.270242
CRC.SW.U0264.T	0.0723137	0	0.199629	0.00798546	0	0.146116	0.00149693	0.0189018	0.00689375	0	0.0368375	0	0.00941758	0.0528329	0.0341055	0.109011	0	0	0	0.0525779	0.0129149	0.000131782	0	0.499447	0.866606	0.761165	0.391211	0.0182473	0.174	0.0840165	0	0.00763081	0.0305562	0	2.85e-21	0	6.38e-21	0.000958753	0.00452951	1.07e-17	0.167037	0.0760313	0.0264271	0.00501908	0	0.0468088	0.0584565	0.0251386	0.193905
CRC.SW.U0266.T	0	0.0164604	0.0884832	0.016888	0	0.161623	0.00422911	0.00221506	0	0	0.014581	0.00375555	0	0.0377061	0.0271112	0.107802	0	0.00205756	0.0523135	0.0115472	0.00710453	0.00834315	0.006	0.306866	0.955509	0.56222	0.243879	0.0119723	1.03e-17	0.0674379	0.00999082	0.0154689	1.84e-18	0	4.24e-18	0	0.00437234	2.56e-18	1.1e-19	0	0.107519	1.49e-18	0.022119	0.0520966	0.000273607	0.0464806	0.00847971	0.00374233	0.272411
CRC.SW.U0267.T	0.013591	0	0.0166145	0.02559	0	0.0775556	0	0.0235319	0.00398053	0	0.0113929	3.09367e-05	0	0.0753017	0.0631244	0.0580056	0	0	0	0.0834312	0	0.0455567	0.034	0.175762	1.02614	0.497707	0.266345	0.00695765	0.185282	0.00955412	0.01033	0.00452538	9.08e-20	0	0.00176246	9.14e-19	0	0	0.00614913	0	0.0120971	0.0010459	0.00307186	0.0280007	0	0.0159443	0.0026689	2.51e-19	0.33902
CRC.SW.U0268.T	0.0372577	0	0.044957	0.00777403	0	0.162451	0.0198981	0.0197728	0.000195838	0	0.0438019	0	0.000516275	0.0751913	0.0344285	0.0547129	0	0.0065386	0	0.0914572	0.00311798	0.026569	0.034	0.173703	1.01502	0.62864	0.26671	0.00271307	0.0973085	0.0658035	0	0.0224808	5.53e-20	6.27e-19	0	6.22e-18	0.00125514	1.66e-18	0.0128076	0	0.050842	0	0.0283522	0.0725662	0	0.0228297	0.0191315	0	0.210316
CRC.SW.U0269.T	0.0215062	0	0.0798171	0.00410598	0	0.0943085	0.00423135	0.00589923	0	0	0.0199809	0	0	0.0480423	0.022618	0.0707572	0	0.00262805	0	0.0272716	0.010779	0.00665764	0.004	0.361678	0.933294	0.418603	0.156222	0.00964726	0.119384	0.00420553	0.0281003	0.00275069	9.63e-19	0	2.66e-19	0	0.00570695	1.17e-18	0	0	0.0552134	1.85e-19	0.0117125	0.0782222	1.18e-19	0.0170403	0.00989224	0	0.281714
CRC.SW.U0270.T	0.0654848	0	0.133744	0.0580068	0	0.184816	0	0.0534909	0.0325309	0	0	0.0583729	0	0.0702748	0.0325361	0.082135	0.00125515	0.0239358	0	0.0315313	0.0126856	0.0288299	0.005	0.32355	0.952262	0.86963	0.32829	2.93e-19	0.0139289	0.20125	0.110032	0.0475766	0.0320595	0	0	0	0.0129015	0.0149747	0.0511974	0	0.176747	0	0.0690488	0.0605983	0	0.0335423	0.0129536	2.38e-19	0.290046
CRC.SW.U0271.T	0.00302052	0.00281258	0.0380186	0.0160818	0	0.115016	0.00853257	0	0.00742303	0	0.0214069	0	0	0.0661954	0.00891663	0.118936	0.00270647	0.0246003	0	0.0899766	0.00155607	0.031627	0.064	0.134248	1.03299	0.556826	0.432625	0.228055	0.291599	0	5.34e-18	0	4.48e-19	0	0	2.8e-17	0	0	7.58e-19	4.36e-19	0.238474	0.120094	0	0.0151044	0.00415067	0.0948133	0.0639295	5.91e-18	0.159764
CRC.SW.U0273.T	0.039315	0	0.0598912	0.0226622	0	0.173721	0	0	0.0100194	0	0.0269245	0	0	0.0297068	0.0348188	0.0612342	0	0.00387636	0	0.0548352	0.012234	0.0234777	0.016	0.252013	0.981758	0.552716	0.25092	0	0.0143418	0.017657	0.071635	0.00583477	0	0	0	3.29e-19	0.00636882	1.32e-19	2.64e-18	0	0.0831425	9.06e-18	0.0123971	0.0665009	3.36e-18	0.0161966	0.0133129	0	0.287627
CRC.SW.U0274.T	0	0.00584878	0.198941	0.0445038	0	0.0649251	0.00547182	0.0232211	0.0389598	0	0.026055	0.00138544	0	0.0498293	0.0611548	0.0955513	0	0.00450366	0	0.0219422	0.000172195	0.0804179	0	0.459848	0.887162	0.722883	0.287874	4.75e-22	0.0495388	0.0942349	0.124301	0.0167032	1.17e-19	0	0	3.58e-18	0.00891575	9.9e-19	0.0129068	6.08e-18	0.0941115	0	0.0256713	0.116667	1.86e-18	0.0324762	0.0186178	0	0.31334
CRC.SW.U0275.T	0.0186913	0	0.0689172	0.0394892	0	0.0791015	0	0.0420128	0	0	0.0174048	0	0.00676327	0.045968	0.0211654	0.0577975	0	0.00594558	0	0.0228272	0	0.00314279	0.006	0.310515	0.956749	0.429226	0.175421	0.0104996	0.0699003	0.034343	0.0828868	0.0110259	4.67e-18	8.87e-19	1.63e-19	2.09e-18	0.000742448	0	0	3.18e-18	0.0151967	2.2e-18	0.0223044	0.0821919	0	0.0111092	9.59e-20	2.9e-19	0.317685
CRC.SW.U0276.T	0.00573591	0	0.0396792	0.0211895	0	0.110307	0.00898079	0.031751	0	0	0.0209187	0	0	0.0357905	0.00398847	0.0427138	0	0.0264946	0	0.0534764	0	0.0102331	0.038	0.162488	1.02057	0.411258	0.0731945	0	0	0	0.0249283	0.0182998	2.02e-18	0	1.08e-19	0	0.00479555	0.00134827	0	5.86e-18	0.0731166	1.23e-18	0.00126522	0.110784	0	0.0103268	4.77e-20	0	0.248418
CRC.SW.U0277.T	0.00169173	0	0.052205	0	0	0.121126	0	0	0	0	0.0257993	0	0.000673057	0.0416234	0	0.0455049	0	0.0129034	0	0.0282514	0.00172514	0.00496749	0.017	0.246397	0.984751	0.336471	0.0463494	1.14e-21	0.0413206	0	0	0.00643234	2.92e-18	0	0	8.17e-18	0.00389144	3.45e-18	4.26e-18	0	0.0909255	0	1.28e-18	0.107731	1.71e-19	0.00418622	0.0111274	1.92e-18	0.32195
CRC.SW.U0278.T	0.012895	0	0.0197743	0.0230703	0	0.118622	0.0158769	0.0245458	0.00205085	0	0.0319985	0	0.00620142	0.0101388	0.0269059	0.0504196	0.0045166	0.00488545	0	0.0120634	0	0.00150651	0.074	0.125592	1.04322	0.365471	0.117382	2.97e-20	0	0.013918	0.0756917	0.00905146	0	4.2e-19	0	0	6.78e-20	1.26e-19	0	0	0.0660355	0	0.00393294	0.0830206	4.42e-18	0.00259805	1.38e-19	0	0.301576
CRC.SW.U0279.T	0.0168963	0	0.270964	0.0212657	0	0.142789	0	0	0	0	0.0329825	0	0.00554549	0.00340928	0.000898515	0.0519785	0	0.00315754	0	0.040894	0.00149671	0.0131243	0	0.560375	0.828081	0.605402	0.137685	0	2.86e-19	0.144922	0.0708306	0.0354466	0.0214773	0	0.0377485	2.49e-18	0.011447	0.0213512	0.00461422	0	0.14264	0	0.0466488	0.0362751	1.01e-18	0.0156769	0.00462332	0.00113395	0.26716
CRC.SW.U0280.T	0	0.0109264	0.0644487	0.0529957	0	0.166552	0.0277952	0.0190696	0.0036731	0	0.0275928	0	0.0100438	0	0.0183546	0.0261895	0.000872474	0.00654024	0	0.0411548	0	0	0.021	0.227129	1.00461	0.476209	0.228618	0.00290103	0.0371294	0.00564042	0.106521	0.0277237	1.13e-18	0	0	0	0.0168599	1.55e-19	0.000326401	1.41e-19	0.0185442	0	0.00831204	0.0896548	6.32e-19	0.0102597	0	2e-18	0.336656
CRC.SW.U0281.T	0.0262803	0	0.244156	0.0356285	0.00570301	0.085567	0.0141902	0.0254487	0	0	0.0401	0	0	0.0854219	0.0308196	0.0486611	0	0.0009647	0	0.0926483	0	0.0283398	0	0.491318	0.870356	0.763929	0.326848	0.00502323	0.0904382	0.115793	0.0569614	0.0129907	0.0253207	1.25e-18	0.0245838	6.66e-19	0.00879511	6.29e-20	0	4.01e-19	0.117942	1.34e-18	0.0144861	0.038581	4.18e-20	0.0292208	0.0298146	0	0.273771
CRC.SW.U0282.T	0.00072075	0.00654362	0.0466516	0.0224298	0	0.144227	0	0.00731885	0.00295365	0	0.0379432	0	0.0176425	0.0143005	0.0363177	0.0506572	0.00352472	0	0	0.0190276	0.000257921	0	0.03	0.1919	1.01191	0.410516	0.216532	0.00587587	0.144668	0	3.02e-18	0.00146295	0	0	0.00753925	0	1.03e-18	1.06e-19	4.02e-18	1.8e-17	0.106184	0.0367088	0	0.0706563	3.04e-19	0.0116295	0.0173616	0	0.256319
CRC.SW.U0285.T	0.021332	0	0.0484041	0.00318187	0	0.0815854	0.00653352	0.0127735	0.0166573	0	0.0271879	0	0	0.0891174	0.00653952	0.0670895	0	0.00652781	0.0114574	0.0469514	0.001025	0.00965063	0.019	0.235635	0.988604	0.456014	0.230576	0.019314	0.16023	0	3.37e-18	0.00654421	0	4.73e-18	8.36e-18	9.06e-18	0.00549037	0	8.45e-18	0	0.134243	0.045321	0.000609767	0.0496638	7.8e-20	0.0405593	0.0186986	0.00345769	0.296046
CRC.SW.U0287.T	0.0284734	0	0.0281212	0.0317956	0	0.107573	0.000585092	0	0.00138879	0	0.00967318	0	0	0.0600329	0.0249056	0.068878	0.00292986	0	0.0308327	0.0122887	0.0213707	0	0.027	0.200503	0.999859	0.428849	0.130045	0.0116726	0.136599	0	3.53e-19	0.00848242	3.74e-19	0	0	5.43e-19	0.00929275	0	0	7.14e-18	0.0930166	0.0023332	1.15e-18	0.074294	2.75e-18	0.0188101	0.0260677	0	0.198313
CRC.SW.U0288.T	0	0	0.145423	0.00589922	0.000181862	0.0434814	0	0	0	0	0.00318385	0	0.00380141	0.0435042	0	0.0233452	0	0.00261969	0	0.00665068	0	0	0	0.561732	0.830324	0.27809	0.0415347	8.67e-19	1.7e-19	0.0288291	0.0158009	0.00678003	8.34e-19	1.98e-18	0.0237159	0.00231593	0.0139479	0.00462065	0	3.65e-18	0.0603769	0	0.0102312	0.0563559	0.00271312	0	0.0053485	2.16e-19	0.25914
CRC.SW.U0289.N	0	0.00619789	0.144386	0.0169567	0	0.142494	0	0	0	0	0	0.0182691	0.000634018	0	0	0.0496096	0	0.00262504	0.0111715	0.0211731	0	0	0	0.477062	0.879432	0.413517	0.0992951	0.044155	0.104114	0.00196923	0.0520789	0	3.38e-19	1.71e-18	0.0264583	0	0	0	0.00560185	0	0.0957575	0.0184129	0.0264624	0.0251637	0.00819669	0.0160047	0.046135	0.00803496	0.294632
CRC.SW.U0289.T	0.00355552	0	0.0747145	0.0333108	0	0.158533	0	0.00875917	0	0	0.0436294	0.00214137	0	0.111491	0.0126177	0.0901544	0	0.0169729	0	0.0222793	0	0.00680867	0.026	0.208332	1.00273	0.584968	0.300375	0.000676273	0.123871	0.0160552	0.0774384	0.0494845	0	0.016698	1.36e-18	4.93e-18	0.0167641	0.0189488	0.0326931	1.63e-06	0.285352	1.5e-19	1.74e-20	0.0677531	0	0.0731971	0.0462128	0	0.223416
CRC.SW.U0290.N	0.0393026	0.00634357	0.149096	0.0377954	0	0.060989	0	0.0058639	0.000794308	0	0	0.013301	0.00328002	0.00878246	0.00216595	0.080945	0.00729964	0	0.0589372	0.00973614	0	0.020574	0	0.525955	0.851856	0.505206	0.0627587	0.214384	0.118974	0.0302699	0.0455855	0	2.28e-18	2e-18	0	8.12e-18	4.34e-21	0	0	1.66e-18	0.168075	0.0498872	0.0345702	0.00969048	0.016384	0.0210354	0.0586592	0.0146429	0.244396
CRC.SW.U0290.T	0.0116933	0	0.104219	0.0079954	0	0.149394	0	0	0	0	0.025181	0	0.00272545	0.0501675	0.00305618	0.0307878	0.00244356	0.00106587	0.00187491	0.0226897	0	0	0.003	0.394174	0.92131	0.413294	0.0905788	0.00840933	0.0513875	0.0071663	0.000455602	0.0195016	9.58e-20	0	0.0120192	0.0107472	0.000676659	5.71e-20	0	1.06e-20	0.104257	0	0.00584371	0.0559911	0	0.00946463	0.0180025	0.0021671	0.306163
CRC.SW.U0291.T	0.0059863	0.0321147	0.144127	0.0153252	0	0.126986	0.00898171	0	0.0136754	0	0.0177222	0	0	0.0851927	0.00341201	0.0897125	0	0.011338	0.0300781	0.00806521	0	0.000214609	0	0.456425	0.889881	0.592931	0.334701	0.00887538	0.0735483	0.113513	0.0151413	0.0164289	0.0378799	0	0.0232523	6.84e-20	0.0185132	0.015344	0.0108713	1.51e-18	0.137945	0	0.0494404	0.0567796	4.52e-19	0.0444178	0.0149233	0.00859414	0.26785
CRC.SW.U0292.T	0	0.00252154	0.0229446	0.0405853	0	0.131343	0.025131	0.0187414	0.00164279	0	0.0318936	0	0.0109993	0.0346695	0.014731	0.0284895	0.00124987	0.0199896	0	0.0678994	0.00468234	0	0.113	0.092823	1.05703	0.457513	0.157448	0.00310275	0.0281126	0	1.81e-18	0.0186609	1.24e-18	0	0	0	1.56e-05	4.08e-18	0.0108014	0	0.0775481	0.000352796	0.00311383	0.0545752	2.31e-18	0.00688572	0.00294807	5.9e-19	0.28619
CRC.SW.U0293.T	0.0215233	0	0.0448083	0	0	0.135976	0.00321122	0.0226375	0	0	0.0121462	0	0.000800175	0.0100904	0.00932309	0.0470497	0.00412	0.0132606	0.0022417	0.0141825	0.00247586	3.82784e-05	0.013	0.271152	0.976624	0.343885	0.0877842	1.2e-18	0	3.2e-19	0	0.0155502	5.34e-18	0	0	0.0287892	0.000975451	0	4.38e-18	3.77e-18	0.106956	0	0.000457087	0.0798136	0	0.0144422	0.0199228	2.05e-19	0.254253
CRC.SW.U0294.T	0.00309278	0	0.0492969	0.00991325	0	0.116389	0	0	0	0	0	0	0.0123899	0.0238213	0.00159285	0.00761738	0.00762669	0	0	0.033363	0.0121763	0.000306245	0.013	0.266308	0.980176	0.277586	0.0027696	0.0038822	0.0175754	1.04e-18	0	0.0106927	0	0	0	8.89e-19	0.00708865	1.16e-18	0	4.25e-18	0.0400523	0.00113426	0	0.0923853	0	0	0.0076263	0	0.277141
CRC.SW.U0295.T	0.0812639	0	0.103532	0.0540756	0	0.246193	0.0165581	0.00810287	0.00479247	0	0.0228683	0	0.000412304	0.0198108	0.0293622	0.119149	0	0.00775613	0.0688037	0	0.000471825	0.00495669	0.005	0.340069	0.943716	0.788109	0.362995	0.00215522	0.132702	0.136415	0	0.0464974	0.0599499	0.00942486	0.0101501	0	0.00440082	0.0429108	0.0475069	1.01e-18	0.17447	0.0876083	0.0457963	0.0195334	0	0.0758227	0.0819935	0	0.185845
CRC.SW.U0296.T	0	0	0.0847931	0.00851417	0	0.142797	0.00204151	0.0016448	0.00241513	0	0.0137909	0	0	0.0523468	0.0161727	0.0799802	0	0.0116644	0.0318604	0.0256229	0.00531126	0.00679138	0.01	0.285121	0.965394	0.485747	0.191515	0.0104028	0.0917032	0.0183757	0.0124863	0.0210147	0.00493579	0	4.62e-19	1.74e-18	1.02e-05	0	4.38e-22	1.37e-18	0.127879	0.0138973	0.0160553	0.0502497	6.03e-19	0.0212707	0.0208724	0.000928589	0.255679
CRC.SW.U0297.T	0.0316394	0	0.142313	0.00306512	0	0.164851	0.00506243	0.0354569	0.00621738	0	0.0184822	0	0.000805635	0.0230518	0.015631	0.0703739	0.00848225	0.0110525	0.0142776	0.00493586	0	0.000784519	0.001	0.448306	0.893516	0.556483	0.214391	0.00731545	0.220919	0.076778	0.006088	0.0384512	0.0311164	0.00470056	0.017243	0	0.00750467	0.00792747	0.0101221	1.03e-18	0.130794	0.0397952	0.0339909	0.033596	1.36e-20	0.025846	0.0081431	9.37e-21	0.262847
CRC.SW.U0298.T	0.00781189	0.00625628	0.196766	0.00765854	0	0.149551	0.0122383	0.0205196	0.00749791	0	0.0103908	0	0.00131667	0.0318532	0.0036187	0.0330649	0.00178045	0.0193403	0	0.0204443	0.0143844	0.00497633	0	0.524912	0.851232	0.54947	0.144311	0.00015767	0.0163291	0.0931069	0.0602751	0.0386166	0.0198386	0.00180757	0.0455633	5.5e-19	0.00903025	0.00946753	0.00974977	0	0.112576	0	0.0326175	0.049878	6.25e-19	0.00496049	0.00524124	0	0.251005
CRC.SW.U0299.N	0.00862084	0	0.167441	0.0437617	0	0.0881519	0	0	0.00126753	0	0.0123201	0	0.0106308	0.00356394	0.00100364	0.0832696	0.00982296	0.00337985	0.0511088	0	0	0	0	0.519574	0.855407	0.484342	0.232434	0.0120873	0.10748	0.0403199	0.0364189	0	0.00202287	0	4.5e-20	0	0.00287784	3.43e-19	0.0013661	7.32e-19	0.180578	0.013675	0.0574382	0.021334	0.0200945	0.0316605	0.0362929	0.00626842	0.282016
CRC.SW.U0299.T	0.00467904	0	0.141141	0.0263883	0	0.0883756	0.00430448	0	0.00408583	0	0.00907038	0	0.000503203	0.00886456	0	0.0479794	0	0.00811843	0.0107952	0.0112354	0	0	0	0.529285	0.84844	0.365541	0.0678128	1.53e-19	1.54e-17	0.0271141	0.0229616	0.0202385	7.34e-19	0	0.0230669	0.0151978	0.0062815	0.00554375	0.00357396	0	0.079188	1e-18	0.0245202	0.0691237	3.98e-19	0.00473685	0	0	0.31943
CRC.SW.U0300.T	0.0159438	0	0.0420754	0.0331605	0	0.11998	0	0	0	0	0.0259499	0	0	0.00300426	0.00215311	0.0729487	0	0.00499601	0.0265338	0.017604	0	0	0.019	0.233957	0.991386	0.36435	0.0438603	5.28e-19	0	0.000907199	4.41e-18	0.0131412	0	2.91e-19	0	3.93e-19	0.00794585	1.1e-21	0.000899381	0	0.129911	0	0.00497365	0.0758753	0	0.0153094	0	0	0.320635
CRC.SW.U0302.T	0	0.00335606	0.129205	0.016709	0	0.143015	0	0	0	0	0.0123422	0	0.00331385	0.00446671	0.00760016	0.0445523	0.00377927	0.00208727	0.0117305	0.0118034	0	0	0	0.453715	0.891841	0.39396	0.070921	9.82e-19	2.07e-17	0.0589489	6.79e-19	0.0243402	4.32e-18	0	0.0107375	0.0321155	0.0153203	0.00671195	0.0113144	1.45e-18	0.0986657	1.6e-18	0.0366256	0.0666351	2.81e-18	0.00671488	0.000898523	0	0.268033
CRC.SW.U0303.T	0.125482	0	0.150794	0.0451969	0	0.176053	0	0.017315	0	0	0.0100489	0.000466851	0	0.0767909	0.0550556	0.0451899	0	0	0	0.1533	0	0.0475954	0.004	0.390861	0.922338	0.903288	0.285875	0.0637853	0.166764	0.325677	1.06e-17	0.031	0.0400049	1.1e-20	9.73e-18	0	0.00222427	8.15e-19	0.0310159	0	0.216066	0.0514746	0.0592982	0.0288357	8.76e-19	0.0523718	0.0359295	0	0.259894
CRC.SW.U0304.T	0	0.00388958	0.228712	0.00455124	0	0.0647002	0.00181317	0	0.00698918	0	0.0127433	0	0.00403302	0.0184754	0	0.0457405	0	0.0135017	0.00241721	0.000715182	0	0.00128279	0	0.659495	0.752284	0.409564	0.0568138	6.43e-19	4.53e-18	0.0793972	0.0130891	0.0190989	0	0	0.0364373	0.00905709	0.0073234	0.00664056	0.00850727	0	0.088862	7.42e-18	0.0359252	0.0706985	0	0.013206	0	2.37e-20	0.297414
CRC.SW.U0305.T	0.0275184	0	0.141562	0.0219262	0	0.0465837	0.00294871	0.0312151	0.0204808	0	0.00805436	0	0	0.044783	0.0168923	0.072976	0	0.0129745	0.018657	0.00767383	0	0	0	0.504685	0.863645	0.474245	0.272473	0.0127299	0.123831	0.0132279	0.0481945	0.00344944	0	0	0.0135358	3.24e-19	0.0135394	0.000904949	2.95e-19	0	0.0765478	0.0472827	0.00471138	0.0441056	1.29e-19	0.0251378	0.0162773	5.57e-19	0.221699
CRC.SW.U0306.T	0.00945187	0	0.024998	0	0	0.0996468	0	0.0103241	0	0	0.0245338	0	0	0.0660397	0.0135276	0.0333327	0	0.0143078	0	0.0451795	0	0.0421453	0.074	0.125297	1.03769	0.383487	0.0926994	0.00717155	0.034322	0	0.0273483	1.92e-19	1.81e-18	6.45e-18	0	2.28e-18	0	3.3e-18	2.6e-19	1.11e-17	0.0665574	0.0123201	1.01e-18	0.0798155	0	0	0.0139441	0	0.256006
CRC.SW.U0307.T	0.0278054	0	0.0434959	0.01936	0	0.21141	0.00582898	0.00261958	0	0	0.0307877	0	0.00235657	0.0712843	0.0301215	0.069817	0	0.0323734	0	0.0631083	0	0.0275958	0.038	0.161942	1.01933	0.637965	0.315249	0.0133133	0.183849	0.0281429	0	0.0102562	7.38e-19	5.89e-18	0	8.94e-19	1.22e-19	3.6e-18	0	4.59e-18	0.162162	0.0110361	0.00900966	0.0540957	3.1e-18	0.0369372	0.0420191	0	0.286737
CRC.SW.U0308.N	0.0430247	0	0.328332	0.034581	0	0.101493	0.000945296	0.00585873	0.0177407	0	0.0303453	0	0.0308673	0	0.0289499	0.140403	0.00125441	0.00476208	0.0681736	0.0174588	0	0.0256047	0	0.549867	0.83613	0.879794	0.30623	0.017117	0.172795	0.120423	0.0295708	3.71e-19	0.0183889	0	0.0195007	1.42e-18	1.26e-05	0	0.0090796	5.47e-18	0.253912	0.0352683	0.0735425	0.00823785	0.028114	0.0677811	0.0544221	0.0207224	0.267019
CRC.SW.U0308.T	0.0451495	0	0.0711386	0.00845895	0	0.155936	0.00278099	0.0167849	0	0	0.0232765	0	0	0.0808082	0.0298353	0.0366753	0	0.00194733	0	0.0560445	0.00196886	0.0197959	0.009	0.291363	0.96544	0.5506	0.152487	1.22e-19	0.0537837	0.0125778	0.0568216	0.00956523	3.42e-18	0	0.00345113	0.0173987	0.00454891	0	0.000785931	0	0.0845376	0	0.0102044	0.0470049	0	0.0114428	0.027489	0	0.303091
CRC.SW.U0309.T	0.0165311	0	0.0739153	0.0107804	0	0.179317	0.0354242	0.0242331	0.00283242	0	0.0242822	0	0	0.0792812	0.0282263	0.0633042	0.008051	0.00306407	0.0122546	0.00454924	0.000690746	0.00789452	0.018	0.239531	0.986409	0.574632	0.229601	0.00430241	0.0578477	0.0390183	0.0482003	0.039959	0.0141197	0.00272924	0.0212087	9.07e-19	0.0129215	0.00559346	0.011947	0	0.117806	0	0.0302168	0.0344882	2.21e-22	0.0196728	0.00731312	1.66e-19	0.25583
CRC.SW.U0311.T	0	0.0128749	0.121068	0.0152947	0	0.133085	0.0317645	0.0180665	0.00510883	0	0.0181832	0	0.017012	0.0349816	0.0298624	0.0600849	0.00204888	0.0352963	0.0404041	0.00782182	0	0.0150795	0.003	0.398142	0.916739	0.598037	0.396606	0	0.0307464	0.0264151	0.0680723	0.0230267	1.2e-20	1.76e-18	0	0	1.14e-20	0	0.000642096	3.76e-18	0.109304	0	0.020148	0.0313925	0.00115865	0.0225454	0.0388396	1.95e-19	0.248626
CRC.SW.U0312.T	0.0228231	0	0.140556	0.0319227	0	0.120907	0	0.00264976	0.0171406	0	0.0196788	0	0.00298005	0.0234544	0.0091539	0.0336117	0	0	0	0.0292989	0	0.0016119	0	0.468449	0.883459	0.455789	0.169362	0.00405134	0.079641	0.038531	0.00568036	0.0243762	0.00586364	7.92e-20	0.0439668	0.0233643	0.026084	0.0131667	0.00358008	1.04e-19	0.0640404	0.0205206	0.0203551	0.046365	1.26e-05	0.00802805	0.0114649	0.000412801	0.308811
CRC.SW.U0313.T	0.0165152	0	0.00897387	0.00465808	0	0.0353474	0	0.00690829	0.00735612	0	0.0124576	0	0	0.106859	0.00965483	0.0587751	0	0	0.0262751	0.000481269	0	0.00269917	0.077	0.121596	1.05663	0.296961	0.1125	0.0102006	0.132549	0	0.00800398	0	0.00218433	5.12e-18	0	3.17e-18	0.00240861	0	5.23e-18	4.63e-18	0.0285643	0	3.28e-18	0.0411559	8.72e-19	0.0045442	0.0258376	0	0.279458
CRC.SW.U0314.T	0.00858364	0.00426255	0.0693922	0.0388047	0	0.0774516	0	0	9.67945e-05	0	0.0145903	0	0.0145746	0.0436934	0.0210153	0.0578639	0	7.65348e-05	0	0.0342182	0.0224957	0	0.005	0.324368	0.949094	0.40712	0.073155	0.00662412	0.0548018	3.43e-19	0.00862232	0.0125538	0	0	0	6.89e-18	0.0187036	1.53e-20	1.37e-19	0	0.0711223	0	0	0.0998102	7.08e-18	0.00859714	0.00773691	0	0.259679
CRC.SW.U0315.T	0.0143603	0	0.122509	0.0207253	0	0.137591	0.00877382	0.0221173	0.0111411	0	0.0333147	0	0.00480022	0.0636576	0.00630573	0.0528023	0	0.0255987	0	0.0422283	0	0.00325917	0.004	0.386671	0.922676	0.569185	0.226186	0.00490378	0.0685558	0.027484	0.0262369	0.0205382	0	6.34e-20	3.28e-18	2.42e-18	0.00409283	9.81e-21	0	3.45e-18	0.114692	0.00770371	0.0111482	0.0630688	1.53e-18	0.013619	0.017048	3.46e-18	0.271709
CRC.SW.U0316.T	0.0154799	0	0.0055195	0.0105216	0	0.0668474	0.00175991	0.0184519	0.00336352	0	0.0119998	0	0	0.0628015	0.0137188	0.0573232	0.00210085	0	0	0.0124977	0	0.0203145	0.084	0.114996	1.0452	0.3027	0.115925	0.0104328	0.0637629	0	0.0128065	0.00109563	0	1.47e-18	0.00756069	2.1e-18	1.02e-20	0	0	0	0.0328021	5.76e-18	1.25e-18	0.0768298	7.97e-19	0.00536724	0	4.42e-18	0.265853
CRC.SW.U0317.T	0.0228988	0	0.0540426	0.0736047	0	0.112064	0.0488623	0.0210676	0.00276163	0	0.0367904	0.0142364	0	0.116281	0.0363866	0.0684495	0.0041448	0	0	0.0956666	0	0.0568096	0.051	0.144738	1.02814	0.764067	0.263882	8.65e-21	0.0218111	0.0513498	0.101781	0.0262291	5.76e-18	0	3.3e-19	0	0.0169573	0	0.0437668	0.0103747	0.0871146	1.62e-18	0.0207117	0.12813	0	0.0352797	0.00456588	0	0.329003
CRC.SW.U0318.T	0.00202436	0.00408743	0.0241574	0.0228536	0	0.121989	0.00285265	0	0.00698156	0	0.0101146	0	0	0.0247518	0.0343079	0	0	0.0484753	0	0.108036	0	0.15778	0.026	0.20209	1.02992	0.568411	0.15231	0	0	0.00764514	0.0422874	0.0167986	2.16e-19	1.19e-18	0	0	0	0	0.00105746	0	0.0958445	0	0.00605174	0.0653083	4.04e-20	0.0126578	0.0271377	1.17e-18	0.346843
CRC.SW.U0319.T	0.030815	0	0.205161	0.0138647	0	0.0997691	0	0	0.0113932	0	0	0.0121107	0.0020992	0.0182987	0.00671088	0.0311675	0.00176004	0.00141137	0.0102647	0	0	0	0	0.569582	0.822762	0.444825	0.118326	7.62e-20	4.86e-18	0.0474235	0.0232491	0.0175957	0.0124466	0.0145704	0.0365116	0.0646935	0.00392518	0.0100817	0.0192761	4.11e-19	0.0849592	0	0.0330842	0.0481129	1.03e-19	0.0111623	0.00574107	0.00104381	0.312878
CRC.SW.U0320.T	0.0182771	0	0.0304286	0	0	0.0609376	0.0306648	0	0	0	0.0169768	0	0	0.0480968	0.00912787	0.0321686	0	0	0	0.0255317	0	0.0216962	0.032	0.185024	1.00662	0.293906	0.053994	0.00228541	0	3.17e-18	0.0356229	2.29e-24	0	0	3.06e-19	2.24e-17	0.0105959	7.4e-19	1.9e-18	1.56e-17	0.0159183	0	0	0.0761748	0	0	0.0221078	9.42e-19	0.274631
CRC.SW.U0321.T	0.0129354	0.0236953	0.167301	0.066421	0	0.188262	0.0139943	0.0289079	0	0	0.0250306	0.0174209	0.00232251	0.0482955	0.043386	0.120563	0	0.00516412	0	0.0360065	0.0069327	0.0087592	0.004	0.375738	0.927823	0.815398	0.414028	0.0552769	0.0424728	0.201657	0.108955	0.0350116	0.0362289	0	7.83e-19	0	0.0121186	0.054782	0.0415677	0.000638398	0.206092	0	0.0447649	0.0387394	0	0.0761103	0.0340481	0	0.144339
CRC.SW.U0322.T	0.0131924	0	0.109753	0.0265141	0	0.0755677	0.00121454	0.0120555	0.0201436	0	0.0343777	0	0	0.132142	0.00881224	0.0652771	0	0.00286318	0	0.0916621	0	0.0132629	0.008	0.297411	0.966225	0.606838	0.245765	0.00367514	0.28779	0.0133728	0.0707693	0.0153953	0.0343993	0	0.0438394	4.69e-19	0.0014064	0.0164375	2.71e-20	0.00417786	0.114114	0.00648984	0.0203442	0.0240966	9.97e-21	0.0310538	0.13478	0	0.245307
CRC.SW.U0323.T	0	0	0.129503	0.0847861	0	0.223042	0.0127888	0	0.0204645	0	0.0111596	0.00292316	0.00078444	0.0376242	0.03045	0.0638006	0	0.0032168	0	0.0314019	0	0.0134845	0.01	0.289743	0.971855	0.665429	0.228467	0	0	0.0836228	0.0545877	0.0454721	0.0252447	0.0253877	1.28e-22	5.89e-19	0.0055324	0.0421227	0.0895397	0.0059634	0.0589681	1.43e-19	0.0326215	0.0720669	0	0.0121347	0.00449242	0	0.282337
CRC.SW.U0324.T	0.0136299	0	0.0872878	0.00924695	0	0.0809634	0.00820075	0.00527417	0.0181593	0	0.030473	0	0	0.0543876	0.00784236	0.0248061	0	0.00452583	0	0.0237212	0.00339847	0.0102279	0.003	0.408557	0.912547	0.382145	0.0564087	0.00600728	0.114983	1.34e-19	8.94e-18	0.00154394	0.00445722	7.84e-19	0.0389085	0	0	0	0.00310451	0	0.0598948	2.1e-18	0.0169491	0.0194143	0	0	0.0346257	0.0121892	0.328644
CRC.SW.U0325.T	0	0.00972364	0.0321524	0.0136902	0	0.073045	0	0.00649098	0.00451533	0	0.0227817	0	0	0.147403	0	0.0842746	0.0017315	0.0499662	0	0.0483957	0	0.00687288	0.054	0.141022	1.04247	0.501043	0.330702	0.00805611	0.221914	0	0	0.0013885	0	0	0	1.19e-18	4.89e-19	0	0	2.38e-18	0.317666	0.0907615	0.0233189	0.0221255	1.32e-20	0.108607	0.0174758	0.0123756	0.286723
CRC.SW.U0326.T	0	0	0.0451188	0	0	0.100459	0.00555579	0.00486929	0	0	0.0137519	0	0	0.0229782	0	0.0195833	0	0.0221939	0.00332581	0.000415684	0	0	0.182	0.0572852	1.07238	0.238252	4.58e-18	0	1.14e-17	2.26e-19	0.0147807	0.00564459	5.33e-18	0	0.0140251	2.11e-21	0.00410362	2.39e-18	0	0	0.0410288	1.46e-18	0.00265952	0.0805719	1.52e-18	0	0	4.52e-18	0.33249
CRC.SW.U0327.T	0.0106486	0	0.190979	0.0416034	0	0.106701	0.0209025	0.00822793	0.00715207	0	0.0088486	0	0	0.047569	0.00609769	0.0685043	0.00263301	0.0154147	0	0.0271916	0	0.0143282	0	0.490789	0.871089	0.576802	0.257943	0.000535917	0.0381399	0.0867238	0.082334	0.0145477	0.0150297	2.59e-19	0.000285341	0.000478361	0.00586846	0.0130546	0.0289377	0	0.0985445	0	0.0245193	0.0519547	0	0.019395	0.0196165	0	0.284933
CRC.SW.U0328.T	0.0175194	0	0.0538875	0.0229576	0	0.159902	0.00684084	0	0	0	0.023266	0	0	0.0561147	0.0145568	0.04515	0	0.00971276	0	0.0646746	0.00796156	0.0109992	0.025	0.213753	0.999153	0.493543	0.155726	0.00313593	0	1.68e-20	3.33e-18	0.0213264	0	0	0	0	0.00371452	0.000622436	0.017758	0	0.0828306	1.26e-18	0.00220883	0.0517533	3.36e-19	0.0248328	0.0131773	0	0.290718
CRC.SW.U0329.N	0.0119339	0	0.128451	0.0561434	0	0.109139	0	0	0.000585265	0	0.00107009	0.0116242	0.00905922	0	0.00143249	0.0792825	0.0110798	0.00056427	0.0517697	0	0	0	0.001	0.440007	0.897832	0.472135	0.167284	0.0208091	0.128193	0.0191381	0.0144999	0	0.00814355	3.17e-19	0.0307331	0	0.0139018	0.0236867	0.0112392	0	0.129652	0.0404359	0.0313987	0.0208888	0.0244622	0.0210983	0.0257607	0.0115043	0.219216
CRC.SW.U0329.T	0.0245197	0	0.0312802	0	0	0.0875595	0.018206	0	0.0074227	0	0.0256164	0	0	0.103804	0.00208099	0.0870149	0	0.0270608	0.0063905	0.00763932	0	0.0121695	0.033	0.179222	1.0142	0.440764	0.2946	0.0146509	0.106997	3.52e-18	0	0.000394484	0	3.24e-18	0.00317459	0	7.65e-21	0	1.31e-18	0	0.129553	0.00129412	3.94e-19	0.0329921	0	0.0259224	0.0859861	0.0035399	0.278007
CRC.SW.U0330.T	0	0.00445061	0.0435289	0.018681	0	0.10401	0	0.00722983	0.00234226	0	0	0	0.00780869	0.0448416	0.0340816	0.0704597	0.00210422	0	0	0.0541283	0.0207324	0.0337025	0.034	0.174964	1.01308	0.448102	0.176014	0.00949001	0.260404	0	0.0105928	0.00332884	0	1.12e-19	0	2.46e-18	1.35e-22	2.5e-19	1.69e-18	0	0.0988239	0.0489089	0	0.0339295	1.62e-19	0.00286241	0.0380053	0	0.273359
CRC.SW.U0331.T	0.00248708	0.00787283	0.111529	0.00898565	0	0.14253	0.00165362	0.0120643	0	0	0.0180909	0	0.00224256	0.0398966	0.00271998	0.0230563	0.0106916	0.0161229	0.0209123	0.0129819	0	0	0.003	0.413711	0.910834	0.433838	0.194942	0	0.0145294	0.0525651	0.0373493	0.0346093	0	0	0.006479	0	0.0185737	0.00104802	3.69e-18	3.5e-18	0.139761	8.73e-19	0.0246675	0.0896601	0	0.0157706	0.0175178	6.99e-20	0.30492
CRC.SW.U0332.T	0.00810744	0	0.120469	0.00607756	0	0.0726435	0	0	0	0	0.00964573	0	0	0.0314174	0.00365983	0.0813264	0	0	0.0288687	0.00935204	0.00536016	0	0	0.494503	0.869753	0.376928	0.112182	0.0184306	0.0976536	4.26e-19	0	5.05e-20	0	0	0	5.31e-20	0.000196638	1.18e-19	0	0	0.122618	0.0573688	0.00139159	0.0407749	0	0.0475559	0.0246169	0	0.322042
CRC.SW.U0333.T	0.0125164	0.0174736	0.0963366	0.0141614	0	0.175539	0	0	0	0	0.0244535	0	0.00375696	0	0.0169874	0.0949213	0.0207648	0.00793815	0.0289692	0.0139635	0.000933904	0	0.004	0.366992	0.930959	0.528716	0.336106	0.0237207	0.11601	0.0422697	0	0.0124551	0.00450644	4.48e-19	0.0106955	0	0.0046867	0.00740339	0.00230687	3e-18	0.126325	0.0755281	0.0363273	0.0318905	0	0.0327389	0.0167929	0.00522046	0.32598
CRC.SW.U0334.T	0.0137393	0	0.130238	0.0269901	0	0.0952909	0.00198443	0	0.000844711	0	0.0180946	0	0.00392239	0.006524	0.00584569	0.0531855	0.0135281	0.00279081	0.0155491	0.00827359	0.0078791	0	0	0.513025	0.858982	0.40468	0.0970368	0.00220514	9.55e-19	0.0180684	0	0.00996275	2.56e-18	2.64e-19	0.0286237	0.0510324	0.00665056	0.00103604	0.0103814	0	0.121694	0	0.0358739	0.032939	1.57e-19	0.0145453	5.53e-05	0.00632417	0.357098
CRC.SW.U0335.T	0.0357078	0	0.0688962	0.006954	0	0.118409	0	0.0188887	0.00556227	0	0.0151521	0	0	0.0691845	0.0107711	0.076887	0	0.00736033	0	0.0318673	0.0352613	0.0208655	0.006	0.303485	0.957806	0.521767	0.173958	0.00792526	0.134678	0.0232446	0.0133235	0.00858123	0	1.31e-18	0	2.34e-18	0	0	0	0	0.146797	0.0106724	0.0136378	0.0779334	0	0.0346917	0.0128722	0.00817842	0.237826
CRC.SW.U0336.T	0	0.000416846	0.0511824	0.0144952	0	0.135771	0.0202353	0.00734018	0	0	0.0332021	0	0.0073958	0.0433561	0.0151705	0.0226303	0	0.0179351	0	0.0371504	0	0.00114913	0.021	0.223582	0.995588	0.40743	0.0710993	0	3.27e-17	0.0256417	0.000696928	0.0172185	5.88e-21	0	1.81e-18	1.09e-17	0.0228608	0.0133389	0	1.35e-18	0.0670385	0	0.01726	0.136007	0	0.00233035	0.00485534	2.32e-18	0.22052
CRC.SW.U0338.T	0.0272179	0	0.0593249	0.0365847	0	0.139345	0.0327883	0.0181122	0.0182411	0	0.0457613	0	0	0.116503	0.0318717	0.0813607	0	0.000237729	0	0.0144473	0.00561815	0.0222619	0.027	0.199725	1.00353	0.649675	0.38517	0.0010036	0.139903	0.0518714	0.01492	0.0444773	0.0337869	0.00981161	0.0260292	0	0.0106399	0.0190591	0.0149276	3.89e-19	0.151832	1.64e-18	0.023135	0.035293	8.21e-20	0.034572	0.0359289	2.17e-18	0.23855
CRC.SW.U0339.T	0.0171273	0	0.155103	0.00600916	0	0.133395	0	0.00509338	0	0	0.0171759	0	0	0.0553305	0.0180162	0.0830951	0	0	0.00898218	0.0237993	0	0.00130288	0	0.467359	0.883764	0.52443	0.216208	0.0155505	0.132193	1.86e-19	0.0383311	0.00751597	0	0	0.0132522	3.64e-18	0	0	0	0	0.118934	0.0549165	1.55e-18	0.029158	0.00106443	0.0283896	0.0393472	0	0.28715
CRC.SW.U0340.T	0.00439808	0	0.0395838	0.00421713	0	0.112019	0	0.000350928	0.00693982	0	0.000792516	0.0089717	0	0.018282	0.0208106	0.0862523	0	0	0	0.0143248	0	0	0.027	0.200546	1.00555	0.316942	0.186583	0.00512	0.139318	0	0.0271462	3.61e-23	1.22e-20	1.11e-17	0	2.07e-18	0	6.91e-18	2.62e-19	0	0.0563381	0.0617481	0.00144549	0.0220426	6.03e-19	0.00985343	0.0669818	0.00822994	0.19502
CRC.SW.U0341.T	0.00754972	0	0.0515303	0	0	0.126034	0.00127339	0	0.00028571	0	0.0124251	0	0	0.0464212	0	0.0503352	0	0.0242984	0.0264325	0.0129605	0	0.00296741	0.011	0.283207	0.966698	0.362514	0.0847424	0	0.0296923	0	0.026817	0.0135343	0.00201893	8.18e-19	0.00410819	0	0	0	8.56e-19	3.19e-19	0.0884082	3.67e-20	0.00237472	0.0427637	0.0036551	0.00869531	0.0211691	2.02e-19	0.252546
CRC.SW.U0342.T	0	0.0111632	0.0662141	0.0127814	0	0.155555	0	0	0	0	0.036405	0	0.0145314	0.0759637	0.010813	0.0166664	0.00260595	0.013191	0	0.0594152	0	0	0.015	0.25989	0.980376	0.475305	0.152746	1.5e-19	0	0.0068759	0.0681812	0.0186236	4.9e-18	1.06e-19	6.83e-18	5.45e-19	0.00586031	8.38e-18	0	5.86e-18	0.0787137	3.22e-18	0.0126681	0.118611	1.11e-18	0.0117256	0.0103584	1.5e-18	0.271287
CRC.SW.U0343.T	0.0240031	0	0.241128	0.0194101	0	0.149264	0.00444198	0	0	0	0.0075843	0.000754198	0.000543913	0.0274376	0.0282128	0.0866605	0.00997924	0	0.0223111	0	0.00634329	0.000703233	0	0.546974	0.837498	0.628778	0.252048	0.00420458	0	0.127941	0.0558746	0.0251353	0.0241142	3.04e-21	0.0399841	0.0320341	0.00477077	0.0081019	0.0324195	0	0.2047	0	0.0626519	0.0339143	0	0.0282879	0.00471502	0.0123305	0.291744
CRC.SW.U0344.T	0	0	0.0950127	0.0163471	0	0.176143	0.00645732	0.00923642	0.0157646	0	0.0348089	0	0	0.0485167	0.0260253	0.033303	0	0.0125582	0	0.046132	0	0.00708357	0.012	0.274335	0.975054	0.527389	0.175663	0.00347817	0.0184739	0.0303623	0.00471582	0.00727008	0.00917183	0	0	0.0100711	6.01e-05	0	4.98e-19	0	0.0934337	1.62e-18	0.028078	0.0579409	3.88e-18	0.00647512	0.0294959	0	0.29283
CRC.SW.U0345.T	0	0.0167637	0.110348	0.0246283	0	0.165386	0.0154449	0	0	0	0.0322905	0	0	0.111607	0.0253086	0.113321	0	0.000466234	0	0.0156623	0.0257149	0.0192684	0.008	0.295732	0.962223	0.67621	0.218863	0.0109062	0.117678	0.0220223	0.0483385	0.0127251	0.00302292	3.26e-19	1.39e-18	4.54e-18	0.00755777	0.000424823	0.0160581	2.16e-18	0.137518	0.0112226	0.0116244	0.0476902	3.54e-18	0.0294539	0.0130916	0	0.250817
CRC.SW.U0347.T	0.0218286	0	0.105183	0.00994632	0	0.104835	0	0	0	0	0	0	0.00449941	0	0.00836741	0.0737727	0	0	0	0.0261208	0.00727536	0	0	0.479574	0.877161	0.361828	0.128668	0	1.58e-17	0.031032	0.021558	0.0117925	4.8e-18	1.74e-18	0.0326019	0.00130555	0.0146584	0.00736001	0.00155565	0	0.0831451	0	0.0155238	0.0928595	4.71e-19	0.0102417	2.09e-19	0.00287492	0.284167
CRC.SW.U0348.T	0.0791676	0.0671451	0.0489142	0.029055	0	0.135463	0.00127428	0.0281862	0	0	0.0564457	0	0	0.144749	0.0250909	0.0230259	0	0	0	0.104039	0.00772128	0.00916393	0.005	0.322461	0.953948	0.759441	0.304572	0.00202904	0.0932608	0.287496	0.00311698	0.00719307	0.0278785	1.26e-18	0	1.74e-17	2.67e-20	0.00125013	0	0	0.0970296	1.71e-18	0.0608809	0.0223943	4.65e-18	0.0247236	0.0135741	0.00947054	0.293834
CRC.SW.U0349.T	0.0106756	0	0.0959656	0.0120555	0	0.137765	0.0121434	0.0147233	0	0	0.00867484	0	0	0.0612127	0.013538	0.0555693	0	0.00398491	0.00511377	0.00204551	0.000590883	0.00816079	0.004	0.37959	0.926795	0.442219	0.0958393	0.00625456	0.00320417	0	0.0807692	0.0169521	4.78e-21	6.69e-19	1.88e-18	5.77e-18	0.00434501	1.14e-18	1.99e-19	9.96e-19	0.0594542	0	0.00486876	0.0730622	3.01e-19	0.00498862	0.0080187	3.16e-18	0.273708
CRC.SW.U0350.T	0.020001	0	0.0204717	0.0592424	0	0.152254	0.0201589	0.0242688	0	0	0.017164	0	0	0.0949075	0.0408974	0.0541407	0	0.0062262	0	0.0938368	0	0.0462455	0.117	0.0898772	1.05598	0.649815	0.208003	0	0.121449	0.0133731	0.0152032	0.0263073	3.41e-19	7.13e-20	2.54e-19	0	0.00879237	4.75e-19	0.0228677	0	0.126407	0	0.00366125	0.0808502	2.08e-18	0.0264792	0.0191997	0	0.28356
CRC.SW.U0351.T	0	0.0045751	0.0256746	0.02066	0	0.106094	0	0	0.00122527	0	0	0	0.0143686	0.0697998	0.00554406	0.0519119	0	0.0153213	0	0.0389109	0.00514862	0	0.07	0.130236	1.03634	0.359234	0.184861	0.0120066	0.117037	0	0.0243629	1.63e-19	0	0	6.4e-19	1.92e-18	1.68e-19	1.49e-18	0	0	0.0617646	0	0	0.020002	0.00141135	0.0134417	0.00395774	0.00425648	0.268323
CRC.SW.U0352.T	0.017739	0	0.0578652	0.00329445	0	0.102003	0.00943612	0.0157637	0	0	0.0181562	0	0	0.0448054	0.0190133	0.040743	0	0	0	0.0119854	0	0.00121048	0.006	0.312888	0.956382	0.342015	0.0991711	0.00758751	0.0416453	0	0.0214061	0.012233	5.5e-19	2.5e-19	0	0	0.0109711	0	1.67e-18	0	0.0343233	2.39e-18	0	0.0703989	0	0.00564758	0.0131571	1.04e-19	0.294232
CRC.SW.U0353.T	0	0.0234261	0.108449	0.0391621	0	0.122036	0.016611	0.0260339	0.0176023	0	0.00352517	0.000327302	0.000200539	0.0331201	0.00995759	0.038624	0	0.0216178	0	0.014303	0.000761176	0.00827923	0.003	0.412718	0.911282	0.484037	0.15205	0	9.25e-18	0.0618846	0.0172264	0.0352899	0	1.29e-19	0.0127736	2.28e-18	0.0153279	0.00578915	0.0030471	0	0.115667	0	0.0320374	0.0810121	0	0.0101057	0	0	0.289758
CRC.SW.U0354.T	0.00270352	0	0.0960414	0.0102009	0	0.150242	0.0278744	0.00455353	0.00576799	0	0.0274047	0	0.00155412	0.0149852	0	0.0405761	0.00793458	0.0259179	0.00132135	0.00925617	0.000248436	0.00305303	0.005	0.346899	0.942526	0.429636	0.133708	0.00424756	0.0297475	0	0.0858303	0.00871787	1.32e-19	5.54e-19	0.0204883	0	0.000151002	5.87e-19	0	8.67e-19	0.081293	1.98e-18	0.00744469	0.0337213	0	0.00882607	0.0160404	0	0.297874
CRC.SW.U0355.T	0.043209	0	0.0488682	0.00534616	0	0.111447	0	0.0160009	0.0214491	0	0.0253814	0	0	0.0868186	0.0180615	0.075267	0	0.00249642	0	0.0318327	0	0.0371859	0.012	0.273647	0.971885	0.523364	0.249679	0.0072172	0.0872527	0.0189413	0.0173257	0.00987507	0	0	0.00603829	1.88e-19	0.000436381	6.52e-19	0	1.51e-18	0.090393	2.72e-18	0.0160842	0.0426424	0	0.0158409	0.0307001	0.00127385	0.306858
CRC.SW.U0356.T	0	0.00445575	0.0940399	0.021577	0	0.10659	0.000106613	0	0	0	0.0231667	0	0.0109095	0.0219591	0	0	0.005577	0.0315001	0	0.0428359	0.000374396	0.00520451	0.004	0.386508	0.924168	0.368297	0.102678	0	0	0	0.118158	0.00954972	8.85e-19	0	0	3.4e-18	1.19e-19	4.04e-19	0	1.11e-18	0.0907923	0	0.000653791	0.076472	0	0.00167498	0.0155925	9.28e-18	0.321629
CRC.SW.U0357.T	0	0	0.0969254	0.0762955	0	0.14154	0.0193585	0	0	0	0	0.0228063	0	0.0567707	0.0274777	0.112363	0	0.00508907	0.0141881	0.00212364	0	0.0117372	0.006	0.303919	0.959657	0.586675	0.292816	0.0108726	0.19464	0.00335814	0.0483772	0.0218243	0	2.04e-18	0	5.48e-18	0.0108914	0.0070348	0.0306582	9.47e-19	0.173659	0.0278353	0.00419923	0.0410942	0	0.0682592	0.0206251	0	0.219537
CRC.SW.U0358.T	0.0439534	0	0.0514748	0.0554823	0	0.200175	0.011263	0.00333424	0	0	0.0416498	0	0.0173001	0.0321027	0.0298916	0.085651	0	0.00378059	0	0.0321913	0	0.0152694	0.025	0.212033	1.00055	0.623519	0.276435	0.0122966	0.193115	0.0716399	0.0197078	0.0310599	0.0134427	0	2.91e-18	0	0.0120354	0.0146404	0.0150947	5.63e-19	0.0772967	0.0219991	0.019447	0.0669461	0	0.0247686	0.053272	0	0.261299
CRC.SW.U0359.T	0	0.00195416	0.0455787	0	0	0.0863465	0	0	0	0	0.0141473	0	0.00193773	0.00600019	0.0032211	0.0622632	0	0.00388989	0.0204884	0.0136136	0.00607421	0	0.01	0.286379	0.964774	0.265515	0.065886	8.46e-19	0	0	4.95e-21	0.00734044	0	1.93e-18	0.0177951	0.0114036	0	1.07e-19	6.39e-18	0	0.0836161	0	0.00513743	0.0552557	3.7e-19	0.00761925	0	5.23e-19	0.296742
CRC.SW.U0360.T	0.00937686	0.00950734	0.124811	0.0318485	0	0.160964	0.00389242	0.00955215	0.0117271	0	0.019097	0	0	0.0802904	0.0375381	0.0593402	0	0.000752709	0	0.0585895	0.00580445	0.0167692	0.005	0.341862	0.94304	0.639861	0.328651	0.00195163	0.048168	0.108637	0.0601355	0.0257092	0.00702361	0	0.0198698	1.99e-18	0.0158716	0.014667	0.00894822	0	0.0705434	2.06e-19	0.0257321	0.0445417	0	0.0323998	0.0031557	5.01e-19	0.269065
CRC.SW.U0361.T	0.0319492	0	0.115013	0.0168674	0	0.146971	0	0.00317127	0.000462232	0	0.00510244	0	0.00496713	0.0261287	0.0146857	0.0441615	0.00172823	0	0	0.0110506	0	0	0	0.479194	0.877335	0.422259	0.148768	0	3.03e-19	0.0576215	0.00363131	0.0190713	0.00117268	8.31e-19	6.2e-20	0	0.00884293	0.00469588	0.0103886	5.33e-19	0.0630247	0	0.0199042	0.0792441	6.64e-19	0.00366073	0.00147177	0	0.280265
CRC.SW.U0362.T	0.0327886	0	0.13969	0.0154706	0	0.164998	0	0.014861	0.0121851	0	0.0201618	0	0	0.0537739	0.0175199	0.0739295	0	0.0173204	0.0196326	0.0150799	0	0.0044728	0	0.457731	0.888756	0.601885	0.226419	0.00394236	0.0373118	0.126927	0.0137717	0.0176379	9.79e-21	9.31e-18	7.97e-19	0	0.0111561	7.16e-19	1.07e-19	9.61e-19	0.0952894	0	0.0389223	0.0629474	3.99e-19	0.0336628	0.00637077	0.00632527	0.255565
CRC.SW.U0363.T	0.0141281	0	0.0202546	0.00541123	0	0.0964261	0.00102828	0.00435447	0.00543252	0	0.0138077	0	0.00240081	0.0442466	0.00551284	0.0681538	0.00317565	0.0173395	0.0448339	0.00426962	0.00275691	0.00330839	0.058	0.137243	1.02241	0.356841	0.149412	0.0106376	0.233491	6.42e-18	0	0.00281226	1.15e-18	6.19e-18	8.23e-19	0	0.0061873	0	0	9.46e-18	0.0533212	0.0562378	5.72e-19	0.0704468	0	0.0193909	0.078825	0.000772761	0.212664
CRC.SW.U0364.T	0	0	0.0529251	0.0139921	0	0.136654	0.050468	0.0111799	0	0	0.0344843	0	0	0.0975589	0.0363035	0.0401156	0	0.0118194	0	0.0244917	0	0.00812521	0.034	0.175129	1.01449	0.518118	0.244997	0	9.13e-18	0.0553719	0.0896398	0.0321373	0.00500828	0	6.19e-20	0	0.00557924	0.00971968	0.0168304	0	0.0729482	5.25e-20	0.0164412	0.0541395	1.62e-18	0.0320313	0.0264639	0	0.21308
CRC.SW.U0366.T	0	0.00514045	0.0694901	0.0158906	0	0.0784147	0	0.00650031	0	0	0	0	0.00578087	0.0118908	0	0.0178214	0	0.00366637	0	0.0138196	0.0176235	0	0.001	0.442004	0.897225	0.246039	0	0	2.2e-17	0.00209684	5.66e-19	0.0129086	1.18e-18	0	6.87e-19	9.62e-18	0.0115086	2.26e-19	0	1.04e-17	0.0477794	0	0.00663916	0.0937949	7.23e-18	0	0.00423129	6.64e-19	0.2954
CRC.SW.U0367.T	0.0150518	0	0.208849	0.0125098	0	0.0771976	0	0.00646274	0.00954303	0	0	0.00590055	0.00709529	0.00312436	0.0108164	0.0508923	0.0269548	0	0.0092545	0.00681744	0	0	0	0.573955	0.81895	0.450469	0.160127	0.000850913	5.37e-19	0.0443097	0.0184962	0.0182188	0.000116216	0	0.000909729	9.35e-18	0.0158237	2.17e-19	0	6.7e-18	0.131622	1.72e-17	0.0273962	0.0657518	0	0.0184382	0.0101432	0.00496393	0.294833
CRC.SW.U0368.T	0.00121355	0	0.0637183	0.00383676	0	0.16723	0.010433	0.00186623	0.0245391	0	0.0283588	0	0	0.051983	0.00770827	0.0581124	0	0.0143979	0	0.0262221	0.00528097	0.0042031	0.024	0.2183	0.997591	0.469104	0.168548	0.00177874	0.0336926	0.00726094	0	0.0143149	1.26e-19	2.13e-18	0.0113602	0.0118233	3.16e-19	2.32e-20	1.51e-19	0	0.105307	0	0.00820091	0.047534	2.82e-18	0.0116938	0.00885218	0.00408372	0.336008
CRC.SW.U0369.T	0.0321047	0	0.109156	0.0186845	0	0.101426	0.0138695	0.00802207	0	0	0.0200492	0	0.00424057	0.0254719	0.00604088	0.00947578	0.00323207	0.00413185	0	0.0234574	0	0.00161895	0	0.474215	0.880112	0.380981	0.10494	1.08e-20	0.0164221	0	2.33e-18	0.018834	0	2.37e-20	4.09e-19	0	0.0103751	0.00356024	0.00527768	0	0.0269328	0	0.00590445	0.103678	2.25e-19	0.00187024	0.0245345	0	0.225682
CRC.SW.U0370.N	0	0.00458252	0.202323	0.0649496	0	0.112934	0.010452	0	0.0167659	0	0.00353493	0	0	0	0	0.168896	0.0066791	0.00227926	0.0422847	0	0	0	0	0.515246	0.858388	0.635681	0.18564	0.0224482	0.0113964	0.0827056	0.0583748	0	0.0267297	1.59e-20	0.0315463	0.012327	0.00297833	0.0112473	0.038318	4.43e-18	0.246488	0.0232834	0.0444384	0.0186191	0.0156008	0.0554932	0.0443858	0.0353588	0.295467
CRC.SW.U0370.T	0.0126786	0	0.012674	0	0	0.150508	0	0.00257501	0	0	0.0178974	0	0	0.0686725	0	0.0418056	0	0.0776235	0	0.0424506	0	0.124211	0.196	0.0523654	1.08329	0.551096	0.287163	1.41e-20	0.0928556	3.28e-18	0.00145762	0.0141285	3.95e-19	0	2.47e-18	0	0	8.54e-20	3.09e-19	0	0.131229	2.27e-18	0	0.0555517	1.96e-19	0.0341074	0.0296268	0	0.328174
CRC.SW.U0371.T	0.00403528	0.00876759	0.139574	0.0226745	0	0.156172	0.0155064	0.00299491	0	0	0.0430033	0	0	0.0574784	0.0131177	0.032957	0.0105156	0.0250157	0	0.10015	0.00319652	0.0577221	0.004	0.359697	0.934627	0.69288	0.227171	0.000635714	0.0976827	0.0506745	0.0296786	0.0245771	0.0101099	0	5.42e-20	0	0.0110933	0.0136776	0.0132491	1.18e-19	0.162014	0	0.0235705	0.0894503	2.36e-18	0.0323977	0.0472733	0	0.260986
CRC.SW.U0373.T	0.00440035	0	0.0825049	0.00753615	0	0.105705	0.0124613	0.0144122	0.00806549	0	0.0073066	0.00689067	0	0.0665751	0.00842678	0.0781877	0.00360665	0.0077723	0.00963916	0.00422449	0	0.0258692	0.005	0.343949	0.941105	0.453584	0.149137	0.00188715	0.016361	7.7e-20	0.0403094	0.0080917	0	2.91e-18	0.00913903	2.38e-18	0.00159221	0	1.35e-20	0	0.122744	0	0	0.0801055	1.02e-20	0.0272746	0.00954441	0	0.289311
CRC.SW.U0375.N	0.0174631	0.0384705	0.166902	0.0493843	0	0.101793	0.00697803	0.00591845	0.00791246	0	0.0340381	0	0.0222625	0.00923111	0.0099453	0.031608	0	0	0.027842	0.0186131	0.0148765	0	0	0.527095	0.850277	0.563238	0.185556	0.0144672	0.0613919	0.160548	0.0216674	1.51e-19	0.00977355	0	0.0172089	0	0.00619288	3.15e-19	8.21e-19	0	0.138437	0.0158135	0.0838471	0.0206405	0.0243136	0.029728	0.0286449	0.0320242	0.265824
CRC.SW.U0375.T	0.00024267	0.0115396	0.0860027	0.0134496	0	0.153463	0.0434479	0.023821	0.00286717	0	0.0498794	0	0.0173482	0.0223413	0.0193148	0.0363761	0.0163734	0	0.00861469	0	0.0119378	0	0.007	0.299604	0.961778	0.517019	0.147657	0.0128819	0.0367876	0.0330685	0.0105559	0.0237523	0.00308291	5.21e-19	0.00553722	0	0.0103699	0.00725532	0.00131642	2.27e-18	0.123603	0.00480967	0.0177202	0.0551006	1.79e-18	0.0155543	0.00678116	0.000789471	0.285484
CRC.SW.U0376.T	0.0149191	0	0.0273775	0	0	0.107143	0	0.00333179	0.0037823	0	0.0118548	0	0.000412336	0.0319777	0.000831018	0.0402831	0.00230899	0.011965	0	0.051605	0.0145686	0.0108662	0.034	0.174645	1.01413	0.333227	0.0501634	0.00570592	0.0529053	0	0	0.00507653	4.64e-20	0	1.71e-18	2.91e-18	0.00315366	0	1.98e-18	0	0.0816342	0	0	0.0750659	1.67e-18	0.00201448	0.0192002	0	0.317992
CRC.SW.U0377.N	0.00487159	0.0152365	0.271898	0.0621253	0	0.101299	0	0.0366361	0.0462892	0	0	0.0301434	0.00401969	0	0.0226751	0.0658595	0	0	0.0401759	0	0	0	0	0.530775	0.847112	0.701229	0.40329	0.0155678	0.116066	0.139256	0.0506934	0	0.0301545	0	0.0232927	4.4e-19	0.00779299	0.0246543	0.0367883	7.87e-18	0.112141	0.0157443	0.0665905	0.00994845	0.0271658	0.0395349	0.0402192	0.0127025	0.276388
CRC.SW.U0377.T	0.00951916	0.00723569	0.058569	0.0159776	0	0.110444	0.00915895	0.0416153	0.00184047	0	0.0230401	0	0	0.0782921	0.0288335	0.0695575	0	0.00593111	0	0.052512	0	0.14301	0.041	0.158368	1.02967	0.655536	0.224968	0	0.00913693	0.0657995	0.0526584	0.0152234	0	0	1.17e-18	0	0.0114372	1.3e-18	0	8.94e-19	0.0390279	3.84e-19	0.00683674	0.10618	2.69e-18	0.0177083	0.0094017	0	0.303229
CRC.SW.U0378.T	0	0.0102726	0.0184768	0.00799458	0	0.108392	0	0	0	0	0.0339215	0	0	0.125779	0.00442292	0	0.0020424	0.00672197	0	0.0687115	0	0.0743566	0.055	0.140402	1.0502	0.461092	0.0994757	0	0.10869	3.58e-19	0.0640577	0.000854642	4.57e-19	0	0	0	0.00350734	3.68e-18	0	4.32e-18	0.102513	8.52e-18	2.72e-20	0.105804	1.56e-18	0.0149468	0.0622493	0	0.244871
CRC.SW.U0379.T	0.000248303	0	0.0324298	0.000470531	0	0.0520764	0.00949579	0.00862912	0	0	0.0164173	0	0	0.0858353	0	0.0434311	0	0.0112934	0	0.0122623	0	0.010393	0.035	0.170454	1.02551	0.282982	0.0434656	0	0.000561907	0	0	0.000523599	0	3.66e-18	0	0	0	2.67e-18	0	3.12e-19	0.0732011	0	0	0.087696	0	0	0.0158672	5.91e-19	0.289535
CRC.SW.U0380.T	0.0353914	0	0.107557	0.00864001	0	0.132924	0.0156797	0	0	0	0.0289095	0	0	0.0794308	0.00804205	0.0485621	0	0.00996995	0.0201169	0.0265387	0	0.00745295	0.002	0.417052	0.908489	0.529215	0.18178	0.00679882	0.126811	0.0208311	0	0.0148537	0.00898135	0	0.00440447	7.81e-19	0.000413744	0	1.37e-18	0	0.111165	0	0.0181194	0.034596	0	0.0303914	0.0456951	0.00461752	0.268259
CRC.SW.U0381.T	0.0210833	0	0.0777808	0.0333522	0	0.113428	0.0100229	0	0	0	0.0211573	0	0	0.0402019	0.010806	0.0681769	0	0.00785605	0	0.0579275	0	0.0147688	0.006	0.313197	0.954889	0.476562	0.129049	0.00368612	0.0726049	0	0.0696481	0.00880168	0	0	1.63e-20	2.49e-18	0.00704734	0	6.9e-18	0	0.0939767	5.58e-18	6.43e-20	0.0487612	0	0.0125755	0.0109982	1.77e-19	0.323576
CRC.SW.U0382.T	0	0.00430347	0.0560725	0.00456521	0	0.103108	0	0	0.0140411	0	0.0290019	0	0.0129761	0.0412396	0	0.0449519	0.00637845	0.0148369	0	0.0364927	0.00501934	0	0.014	0.263948	0.974689	0.372987	0.0616887	0.00377781	0.0585722	0	0	0.00700223	3.05e-18	0	5.38e-19	3.07e-18	0	0	3.39e-18	1.22e-19	0.125367	3.59e-19	0.0064135	0.0554436	6.68e-19	0.0253957	0.00342177	2.6e-19	0.312558
CRC.SW.U0383.T	0.0144299	0	0.0611576	0.0179657	0	0.133768	0	0	0.00127972	0	0.0222878	0	0.00616384	0.0331132	0.0139825	0.051879	0.00293671	0	0.00469598	0.0184751	0	0	0.01	0.290331	0.966435	0.382135	0.119841	0.0130485	0.136038	0	0.0498066	1.25e-22	1.41e-19	0	1.3e-18	4.74e-18	0.000489165	0	2.58e-18	3.34e-18	0.0600923	0.0363363	2.11e-19	0.0447702	0.00391786	0.00435566	0.012798	0.00218665	0.294248
CRC.SW.U0384.T	0	0.00888056	0.0625044	0.0189518	0	0.100335	1.0425e-05	0	0	0	0.0056353	0	0.0213848	0.0269452	0.0148656	0.019431	0.00101348	0	0.0198067	0.00278165	0.033231	0	0.005	0.339788	0.942476	0.335777	0.0867065	0.00137448	2.96e-19	0	0.0382901	0.0148668	0	4.93e-19	0	1.03e-17	0.0191715	0	0	5.29e-18	0.0324281	0	0.00305483	0.133204	0	0.000258325	0	2.33e-19	0.265145
CRC.SW.U0385.T	0.054803	0.0260684	0.103267	0.0265181	0	0.154317	0.00287113	0.017549	0	0	0.0379701	0	0	0.0306992	0.00701533	0.0409338	0	0.036753	0	0.0340928	0	0.00766548	0	0.465726	0.884278	0.580524	0.202251	1.57e-19	3.47e-20	0.217123	0.0684527	0.010455	0.00986617	1.57e-18	3.65e-18	0	0.0050031	0	0.00235751	8.88e-19	0.0732257	9.31e-19	0.0514789	0.035179	0.00250585	0.00894782	0.00996751	7.48e-19	0.266961
CRC.SW.U0386.T	0.00477923	0.00744954	0.147805	0.0158109	0	0.127387	0.0129305	0.00205226	0.00456522	0	0.0264373	0	0.00145177	0.0647797	0	0.066858	0	0.0245501	0	0.0146481	0.0152402	0.0035737	0	0.458709	0.888457	0.540319	0.265054	0.00737511	0.0604928	0.0631365	0	0.0317389	0	1.18e-18	0.00689039	0	0.0157668	0	0.00885001	2.91e-18	0.133844	1.93e-20	0.042069	0.0608138	0	0.0435517	0.0292945	0.0028909	0.278217
CRC.SW.U0387.T	0.0221603	0	0.162128	0.0173833	0	0.139068	0	0.0356523	0.0317394	0	0.0156824	0	0	0.0652161	0.0292104	0.0593668	0	0.0184339	0	0.0386732	0	0.0463319	0.003	0.39931	0.916824	0.681045	0.327539	0	1.2e-18	0.106743	0.000203445	0.0427656	0.0405377	0.0360869	0.0144275	3.98e-18	0.0113144	0.0112804	0.0259749	0	0.0878499	0	0.0549302	0.0649395	6.3e-19	0.0324694	0.00711978	4.55e-18	0.235333
CRC.SW.U0388.T	0.0470892	0	0.142329	0.0146504	0	0.137669	0	0.0239862	0.0282685	0	0.0187866	0	0	0.14043	0.0503936	0.091121	0	0	0.0243529	0.0116324	0	0.00155324	0.004	0.386906	0.922906	0.732262	0.405351	0.00843553	0.150734	0.11991	0.0216925	0.0400118	0.0373997	0.0145432	1.84e-20	1.09e-18	0.00880125	0.0031886	0.0358854	0	0.194995	0.0287705	0.0427517	0.0331137	2.21e-20	0.0578535	0.0305682	0	0.207975
CRC.SW.U0389.T	0.00668155	0	0.0146284	0	0	0.122097	0	0.00732955	0	0	0.0118184	0	0	0.047315	0	0.031005	0	0.0355251	0	0.110781	0.0025626	0.0119663	0.083	0.115352	1.06053	0.40171	0.161514	0.00155258	0.0951054	0	0.0312328	0.0105465	3.23e-19	0	0.008774	0	0	0	1.29e-18	0	0.0829139	1.03e-18	1.38e-19	0.0868759	0	0.011985	0.0180245	0	0.272771
CRC.SW.U0390.T	0.0221486	0	0.0746526	0.0304607	0	0.0741821	0.00362002	0.0336981	0.00324684	0	0.01137	0	0	0.0399558	0.0138991	0.0639831	0.000525269	0.0203039	0	0.0431337	0.00740961	0	0.005	0.340985	0.942397	0.442589	0.15059	0.00607366	0.0956465	1.84e-20	0.101452	1.3e-20	0	2.52e-18	0	2.15e-18	0.0078833	2.94e-19	0	0	0.0610684	3.72e-18	0.00353193	0.0601021	0	0.0116001	0.0209982	0	0.276284
CRC.SW.U0391.T	0.00499276	0	0.0904033	0.0255547	0	0.129021	0.0346807	0.0176437	0	0	0.0344384	0	0.0126939	0.0295276	0.0227382	0.031851	0.00980207	0.0192611	0	0.0515758	0.0131929	0	0.008	0.296258	0.961444	0.527377	0.146869	0.00201007	0.0242362	0.0159526	0.0446533	0.0250432	6.01e-18	4.97e-19	0	6.15e-18	0.0180082	1.37e-20	0.000641763	3.23e-19	0.11794	0	0.0078865	0.0756761	1.44e-18	0.0149454	0.0108693	1.97e-19	0.254994
CRC.SW.U0392.T	0	0.0120104	0.107122	0.013909	0	0.0774424	0	0.00395743	0	0	0.0216686	0	0.0026894	0.0496382	0.0117534	0.0525185	0	0	0	0.0330883	0.0029858	0	0.001	0.441835	0.89672	0.388783	0.131382	0	0.0490856	0.000135162	0.0685692	0.00675075	0	2.65e-18	0	0	0.0063243	2.1e-18	0	2e-18	0.0776054	9.88e-18	0.00294684	0.05569	1.53e-18	0.0118846	0.0170899	0	0.285559
CRC.SW.U0394.T	0.0140975	0	0.0505325	0.0206998	0	0.14634	0.00639832	0.0429358	0	0	0.00839574	0.00222979	0	0.0172725	0.0354263	0.0933053	0.0139757	0.023406	0	0.0108904	0	0.0589379	0.037	0.166629	1.0167	0.544843	0.207557	1.04e-19	1.1e-20	0.0233357	0.044231	0.0267429	0	0	0	0	0.0135709	0	0.0197321	0	0.130902	0	0.0234355	0.119827	0	0.0188822	0.022131	1.57e-18	0.25034
CRC.SW.U0396.T	0.0711577	0	0.206376	0.0648947	0	0.10331	0.0289742	0.0387755	0.00965462	0	0.0457777	0	0	0.0348107	0.0382429	0.0477136	0.0116678	0.0081527	0.0119944	0	0.0136147	0.0127729	0	0.498313	0.86647	0.74789	0.244653	0.000790416	0.0739736	0.0767628	0.100214	0.0283198	1.05e-20	2.84e-19	0	0	0.00602307	0.0156844	0.0431385	0	0.155293	1.68e-18	0.0209622	0.0317109	3.14e-18	0.0243114	0.0109926	0.0117714	0.282161
CRC.SW.U0397.T	0.0172258	0	0.17679	0.0371868	0	0.206599	0.00899647	0	0	0	0.0270737	0	0.00522726	0.0469718	0.00217952	0.0238296	0.00986525	0.0136184	0	0.0159811	0	0.0108315	0	0.465186	0.885146	0.602376	0.193835	0	0.0395198	0.111555	0.0422985	0.0486301	0.0156865	0.0144169	0.0278149	0	0.0101997	0.0175912	0.0246187	1.26e-18	0.129468	4.54e-18	0.0464224	0.0525828	0	0.0163306	0.0107575	0	0.292288
CRC.SW.U0398.T	0.0188464	0.0235341	0.145367	0.0279936	0	0.221925	0.0504905	0.0306435	0	0	0.0315753	0.0250744	0	0.0207816	0.0686725	0.145696	0.0032346	0.0238663	0	0.0125019	0	0.0242025	0.005	0.331121	0.947184	0.874405	0.537426	7.88e-05	0.0229738	0.184173	0.19248	0.0769924	0.0490067	0.0152128	8.21e-19	7.11e-18	0.0142933	0.0585809	0.119657	0.0209507	0.157346	5.01e-18	0.0554063	0.0615331	1.1e-19	0.0667114	0.010952	2.85e-19	0.229021
CRC.SW.U0399.T	0.0134753	0	0.100302	0.00717435	0	0.143103	0.00154743	0.0124346	0.0098983	0	0.0238633	0	0	0.0374553	0.0197307	0.0555806	0.000412163	0.0154885	0.012101	0.0170149	0	0.0136797	0.004	0.349771	0.939098	0.48326	0.193743	0.0020542	0.0749927	0.00866636	0.0337313	0.0166549	4.08e-19	9.9e-19	0	8.73e-20	0.00646407	0	0.00607087	1.06e-18	0.085017	0	0.00962216	0.0494113	0	0.0199171	0.0048773	0.00100367	0.388417
CRC.SW.U0400.T	0	0	0.0804299	0.00481618	0	0.0869092	0	0.00979142	0	0	0.00853459	0	0.000412003	0.0354694	0.014614	0.0220688	0	0.00576112	0	0.0436742	0.00202685	0	0.004	0.36661	0.933774	0.314508	0.0569695	0	3.42e-19	1.19e-20	0.104494	0.0115845	0.00234753	0	0.0172787	1.15e-17	0.0232464	0.00174592	7.8e-18	5.1e-18	0.0340267	0	0	0.097746	0	0.000572713	0.0103172	1.04e-18	0.255255
CRC.SW.U0401.T	0.00603555	0	0.0496684	0	0	0.0455124	0	0.00901396	0	0	0.0154685	0	0	0.122813	0.00187055	0.0364786	0	0	0	0.0215431	0	0.000739695	0.019	0.236272	1.00904	0.309144	0.0360556	0.00484826	0.0912083	0	0.052465	0	2.07e-18	1.7e-18	0.0132766	2.13e-18	7.14e-20	0	1.82e-18	1.31e-18	0.0542616	3.2e-19	0.0019165	0.0230219	0	0.000292748	0.00545124	6.07e-19	0.26985
CRC.SW.U0402.T	0.0540104	0	0.138104	0.00403035	0	0.116564	0	0.0124335	0.00962684	0	0.0128714	0	0	0.102699	0	0.0847535	0.0121672	0.0274834	0.0917896	0.0035544	0.0150794	0.0146763	0.002	0.417884	0.908291	0.699843	0.323437	0.0126904	0.184834	0.00469742	0	0.000454474	0.033841	0	0.0170547	0	0	0	2.52e-18	1.62e-17	0.302106	0.0721631	0.00636398	0.00614674	0.000425973	0.084273	0.0659977	0.0646605	0.28268
CRC.SW.U0403.T	0	0	0.0806113	0.00647484	0	0.144563	0	0.00437311	0.0115124	0	0.0252946	0	0.000671083	0.0421534	0.0120635	0.0885421	0	0.0181988	0.0239163	0.0137087	0.00283227	0.00694113	0.012	0.277968	0.968273	0.481856	0.193504	0.00507332	0.112431	0	6.23e-19	0.00290262	3.35e-19	8.29e-18	0	0	0	0	2.7e-18	0	0.107731	0.00989566	1.9e-21	0.0632326	0	0.0151502	0.02964	2.91e-18	0.23588
CRC.SW.U0404.T	0	0.0276348	0.177461	0.0219299	0	0.140259	0.0104326	0	0	0	0.0180018	0	0.00590718	0.0317217	0.0102609	0.0360852	0.0183275	0.0272385	0	0.0252696	0	0.00094609	0	0.518402	0.855766	0.551476	0.246255	0.00110746	0	0.0950529	0.0330174	0.0216178	0.00875455	0	1.48e-19	0	5.15e-19	0	2.77e-19	0	0.16704	4.11e-18	0.0314829	0.0554348	0	0.0174105	0.0137537	0	0.310943
CRC.SW.U0405.N	0.00408567	0.00712431	0.108671	0.00541351	0	0.024133	0	0	0.00293534	0	0	0	0.0109834	0.00163891	0.000589464	0.136505	0.0025238	0	0.0718205	0.00335469	0	0.000480861	0.001	0.431963	0.903302	0.380259	0.0718922	0.32874	0.178217	0	4.15e-18	1.7e-19	0	0	0	0	1.84e-19	0	2.69e-18	0	0.261508	0.137217	0	0.00263605	0.016538	0.0408089	0.187567	0.00552986	0.0501044
CRC.SW.U0405.T	0.00572381	0	0.128321	0.0031144	0	0.0784504	0.000418613	0.00925998	0	0	0.0159934	0	0.00221228	0.0404006	0	0.0451004	0	0.0271379	0.00824546	0.0194076	0	0	0	0.49186	0.87068	0.383786	0.220246	0.00640362	0.05651	0	0.0311979	0.000157618	0	0	0	0	0	0	9.55e-19	0	0.0864314	0.00569001	0.000110244	0.0503052	0	0.0145416	0.0240852	1.4e-18	0.268644
CRC.SW.U0406.T	0.016084	0	0.0207207	0	0	0.0930626	0	0	0.00840913	0	0.0167808	0	0	0.0282955	0	0.0345849	0	0.00809101	0.00567096	0.0170087	0	0.0154214	0.038	0.161932	1.01908	0.26413	0.00357495	0.000240131	0.00798571	0	1.14e-17	0.00647165	0	1.6e-18	0	3.5e-18	0.0118088	0	0	2.9e-18	0.0431415	3.48e-18	0	0.0866597	0	1.02e-19	0.0143349	0	0.275309
CRC.SW.U0407.T	0.0256456	0	0.152755	0.011966	0	0.10394	0	0.00762619	0.000410317	0	0.0160422	0	0	0.0566548	0.00298372	0.0787544	0	0.00806672	0.00334756	0.0330844	0.00598803	0.0197496	0	0.514699	0.858661	0.527014	0.149194	0.00595369	0.0596813	0.0410493	0	0	0	2.11e-18	0.00163882	0	1.11e-18	5.57e-20	2.52e-18	0	0.125643	0.0103793	0.0321805	0.0415337	0.00342344	0.0371868	0.0154434	0.00135545	0.374895
CRC.SW.U0408.T	0.00653546	0	0.0275519	0	0	0.146441	0	0	0	0	0.0127805	0	0.0080429	0.0528155	0.00217445	0.0309463	0.0153304	0.00795169	0	0.0659645	0.0162834	0.0111259	0.054	0.141519	1.0306	0.403944	0.132321	0.000784349	0.0476525	4.29e-19	1.36e-19	0.000643787	1.09e-18	6.3e-18	0	2.56e-19	0.00164797	1.05e-19	8.51e-18	0	0.140018	8.17e-18	5.28e-19	0.0856481	0	0.0221551	0.0284176	0.0099367	0.265986
CRC.SW.U0409.T	0.00119428	0.000327299	0.0819338	0.0137806	0	0.103605	0	0.000862823	0.00711269	0	0.0163268	0	6.053e-05	0.0481122	0	0.0700128	0.00821846	0.00877902	0	0.0852371	0.00534707	0.0149546	0.013	0.27193	0.975021	0.465865	0.199249	0.00946166	0.217113	0	1.74e-17	0	0.000319919	3.84e-18	0	0	7.46e-19	3.09e-18	1.86e-18	0	0.170875	0.0832534	0	0.0108929	6.88e-19	0.0437326	0.0695589	0.0214252	0.300795
CRC.SW.U0411.T	0.0137862	0	0.0243105	0.00169821	0	0.0884542	0.000363054	0.0112323	0	0	0.012205	0	0	0.0893309	0.0120769	0.0319263	0	0.0246479	0	0.0988624	0.00273701	0.0429145	0.076	0.12292	1.05087	0.454545	0.174608	0.00514559	0.0791499	6.49e-20	0.0185125	0.0085971	0	0	1.68e-19	9.39e-19	0.00542987	8.31e-22	1.22e-18	0	0.0617411	0	0	0.0547901	3.52e-19	0.011787	0.00990348	1.2e-18	0.294689
CRC.SW.U0413.T	0	0.00179276	0.0962829	0.0297648	0	0.166008	0.00963786	0.00765428	0	0	0.0148338	0	0	0.014027	0.0179634	0.0428959	0.000507314	0.0208778	7.13182e-05	0.0177867	0.00249216	0.00221759	0.005	0.321307	0.956226	0.444813	0.091299	3.61e-19	0	0.00590625	0.0166012	0.0178274	0.00652689	0.00168304	1.12e-18	0	0.0109816	0.00244167	0.0222169	3.57e-18	0.105017	0	0.0109758	0.108105	9.06e-20	0.00809619	0.00870377	0.00508026	0.288828
CRC.SW.U0414.T	0.00216079	0	0.0892124	0.0101552	0	0.0852661	0	0	0	0	0.0142208	0	0	0.0206183	0.000405167	0.0720296	0.00196117	0.00492356	0.0253287	0.00951347	0.0151817	0.000428284	0.002	0.41763	0.908471	0.351405	0.0736265	0.0048406	0.0267406	6.45e-20	0.0098061	0.00468461	0.000969747	0	0.00503719	0.00139549	0.00417591	0	1.76e-19	0	0.158601	0.00503992	0.00491595	0.0574011	0	0.0131483	0.00927199	0.00956051	0.293609
CRC.SW.U0415.T	0.0309566	0	0.073958	0.00551325	0	0.0776598	0	0.0137769	0.0109896	0	0.00544203	0.00124135	0	0.0452972	0.00335114	0.0908517	0.00796898	0.00170118	0.0175481	0.0106071	0.000283382	0.00104032	0.004	0.378294	0.926567	0.398187	0.159468	0.00828782	0.14785	0	0.0354986	0	0	0	0	3.5e-18	2.91e-20	0	8.97e-19	0	0.0893222	0.0171387	0	0.0260226	0.00325421	0.0147722	0.0166269	2.91e-19	0.25432
CRC.SW.U0416.T	0.0111961	0	0.109242	0.0441762	0	0.0714854	0.0260303	0.0237524	0.0153081	0	0.0156995	0	0.00191134	0.0292025	0.0117927	0.0965221	0	0.0221806	0	0.0118251	0.00446085	0.00766454	0.004	0.380208	0.92509	0.50245	0.231474	0.0056401	0.0299816	0.0500901	0.0307308	0.0336273	0	1.43e-18	8.16e-19	1.81e-17	0.0142087	0.0202172	0.0119182	0.00138038	0.135932	5.45e-19	0.0051937	0.129435	1.63e-18	0.0458738	0.0091319	1.54e-19	0.258981
CRC.SW.U0418.T	0.0235008	0	0.0282143	0.00810734	0	0.110964	0.00932439	0.00440124	0	0	0.0116961	0	0	0.0169581	0.0171545	0.0418303	0.00416217	0.00612845	0	0	0.00507125	0	0.025	0.214985	1.00099	0.287513	0.00847591	2.26e-19	1.41e-17	0	0	0.00522509	1.18e-18	0	0.00437488	0.0106366	0	9.88e-19	0	3.83e-18	0.0609333	0	0.0105553	0.0619444	0	0.000251741	3.15e-19	0	0.329713
CRC.SW.U0420.T	0	0.00701325	0.0252601	0	0	0.0691873	0	0	0	0	0.0189351	0	0.0026552	0.0653326	0.000837189	0.0808874	0	0.0112124	0	0.0386779	0	0.00965055	0.068	0.131458	1.03878	0.329649	0.169499	0.00958063	0.188882	2.75e-18	1.8e-18	0	7.75e-18	0	0	4.4e-18	1.69e-19	0	0	0	0.00842143	0.0665236	2.66e-18	0.0282439	0	0.0132457	8.55e-18	0.00307666	0.318094
CRC.SW.U0421.N	0.0117939	0	0.27603	0.0883205	0	0.0931845	0.00626661	0.00689252	0.0274687	0	0.00577148	0.0116314	0.00472045	0	0.0100194	0.1068	0.0064162	0	0.0280217	0	0.00719	0	0	0.532586	0.84614	0.690527	0.350162	0.00553242	0.0766867	0.142635	0.093835	0	0.0288979	8.83e-18	0.010159	0	0.0172434	0.0432014	0.0453372	2.18e-18	0.208266	0.00582984	0.0680297	0.0245672	0.0160579	0.0683528	0.0254884	0.0303893	0.272015
CRC.SW.U0421.T	0.0216305	0	0.0923173	0.0215419	0	0.10163	0.00065898	0	0.00804505	0	0.0329208	0	0	0.117819	0.0061409	0.0486291	0	0.00322814	0.0263539	0.0332155	0.00324569	0.031437	0.006	0.305652	0.959126	0.548814	0.234775	0.00729901	0.318864	0	0	0.00122143	0.0153788	0	1.27e-18	3.89e-19	3.88e-19	0	2.82e-18	1.32e-18	0.131948	0.0514521	7.44e-19	0.0155585	0	0.0312316	0.0533676	0.00362964	0.323168
CRC.SW.U0422.T	0.0107117	0	0.0144377	0.033853	0	0.0883182	0.0179928	0.0191114	0	0	0.0163439	0	0.00251346	0.0677085	0.024489	0.11121	0	0	0.0238892	0	0	0	0.117	0.0898596	1.04958	0.430579	0.209833	0.024628	0.219177	0	0	0.00221726	0.00494084	5.42e-20	4.62e-18	0	0.00819695	1.97e-19	0.0091481	0	0.133972	0.135416	0	0.0487926	5.51e-19	0.0222584	0.050078	0.000933102	0.276489
CRC.SW.U0423.T	0.0274553	0	0.142895	0.00995754	0	0.121121	0	0.0100955	0.00539043	0	0.0183206	0	0	0.0831744	0.0195	0.0522518	0	0.0139078	0	0.0893938	0.00251398	0.00122869	0.002	0.417508	0.908803	0.597206	0.239189	0.0308144	0.252012	0.0434843	8.98e-19	0.010079	0.018413	0	0.00460891	0	0.00521234	0.00513007	0.00181383	5.99e-19	0.16345	0.0458994	0.020703	0.0208518	0	0.0428085	0.0452115	0	0.241954
CRC.SW.U0424.T	0.0852935	0.05619	0.234887	0.0949062	0	0.336046	0.0461669	0.00135777	0.0193126	0	0.059641	0	0.00138656	0.0294844	0.095026	0.0601873	0	0.0526414	0	0.160679	0	0.0559142	0.004	0.383437	0.924739	1.38912	0.66783	0.00288236	0.103252	0.622501	0.168923	0.105849	0.151713	0.0559052	0	0	0.00372626	0.0890621	0.164685	0.0237564	0.217244	0	0.18779	0.0322278	2.08e-19	0.0734387	0.0699297	2.64e-18	0.172591
CRC.SW.U0425.N	0.0387153	0	0.278652	0.0583778	0	0.135024	0	0	0.00269453	0	0.0156264	0	0.0114223	0	0.0161555	0.0977532	0.0199274	0	0.0164461	0	0.00587224	0	0	0.563309	0.826292	0.696667	0.31812	0.0024176	0.036944	0.106178	0.0843494	0	0.0037118	2.87e-18	0.0118392	1.26e-18	0.0067315	0.0192401	0.0222327	0	0.18684	0	0.0500476	0.0181909	0.0180254	0.0582207	0.0236508	0.0262214	0.296892
CRC.SW.U0425.T	0.010019	0	0.0838415	0.00143645	0	0.135872	0	0	0	0	0.0206919	0	0.00630284	0.0167488	0.0122507	0.0213744	0.00066932	0.00907866	0	0.0405474	0.00209145	0	0.004	0.370545	0.931869	0.360925	0.120255	1.69e-19	0.0251632	0.00734886	0.014653	0.00755971	4.38e-19	0	0.00135181	5.42e-20	0.00206183	1.96e-18	6.01e-18	0	0.0551306	3.04e-19	0.0184095	0.083367	0	0.00350823	0.0207766	6.89e-20	0.331889
CRC.SW.U0426.T	0.00272805	0	0.0428484	0.0191048	0	0.115935	0	0.00926935	0	0	0.0494047	0	0.0162086	0.0179558	0	0	0	0.0152777	0	0.096144	0.0227642	0.00587585	0.046	0.150268	1.04001	0.413517	0.072462	4.83e-20	0.054288	4.76e-19	0.0218866	0.0141194	4.44e-20	5.74e-19	0	3.01e-18	0.0081011	5.06e-19	3.52e-19	0	0.0547696	5.16e-18	3.94e-19	0.106924	5.64e-18	0.00312573	0.0143368	0.00315242	0.287069
CRC.SW.U0427.T	0.0211655	0	0.108412	0.0228966	0	0.0872999	0.00248407	0	0	0	0.0138072	0	0.0165558	0.0333961	0.00802739	0.0159222	0.000682744	0.0241601	0	0.043694	0.0241973	0	0	0.480031	0.877445	0.422701	0.107145	0	1.2e-18	0.00474069	0.0600316	0.0183108	0	0	9.43e-18	7.4e-18	0.0141286	0	3.64e-18	3.51e-19	0.0626752	2.31e-18	0.0121368	0.1516	0	0.00267287	0.0180653	2.8e-19	0.27579
CRC.SW.U0428.T	0.0200456	0	0.176185	0.0642616	0	0.268871	0.0237361	0	0.00688615	0	0.0633336	0	0	0.106573	0.00870082	0.0326342	0	0.0344075	0	0.0678213	0.00336213	0.0162269	0.005	0.329999	0.950257	0.893044	0.362574	0.000796543	0.0999984	0.0927621	0.110653	0.0813125	0.0697265	0.0442302	0.0656199	0.0411779	7.08e-05	0.0465025	0.101362	0	0.256728	0	0.0443369	0.0238424	0	0.0427815	0.0744289	0.0159484	0.251792
CRC.SW.U0429.T	0	0.00274645	0.0520223	0.0466385	0	0.112777	0.013735	0.0235741	0.0041802	0	0.0419435	0	7.78729e-05	0.0600068	0.0157342	0.042942	0	0.0106489	0	0.0416726	0	0.0142216	0.035	0.172827	1.01756	0.482921	0.148371	0.00232023	0.0281344	5.45e-19	0.0591531	0.0174581	0	0	0	0	0.00414363	3.93e-19	4.07e-19	0	0.0350386	1.15e-18	1.43e-20	0.0782126	4.64e-18	0.00360481	9.65e-21	3.67e-19	0.283019
CRC.SW.U0430.T	0.0187971	0	0.084137	0.00634082	0	0.0788692	0.0250608	0.00829908	0	0	0.0153999	0	0	0.0195639	0.00393933	0.0744902	0	0.0033863	0.0107254	0.00023598	0.011757	0.00111171	0.001	0.446992	0.894697	0.362114	0.134851	0.0143383	0.128517	3.77e-19	0.0154238	0.0017388	0	0	0	2.36e-18	0	2.59e-18	0	0	0.114473	0.0373113	1.01e-18	0.028357	0	0.0213393	0.030282	0.000294955	0.25564
CRC.SW.U0433.T	0.0173377	0	0.0519402	0.00216819	0	0.0724888	0.00204965	0.00469398	0.0089081	0	0.0238143	0	0.00137914	0.0766604	0.00436827	0.0206868	0	0.0148151	0	0.0457945	0.00086857	0.0212773	0.009	0.290631	0.966095	0.369251	0.0756624	0.00392638	0.145675	0	0.0495465	0	0	0	6.83e-19	5.91e-19	1.84e-22	0	2.78e-18	0	0.059024	0	0	0.0460668	5.03e-19	0.00481961	0.0866971	2.11e-19	0.230593
CRC.SW.U0434.T	0	0	0.0904556	0.0166586	0	0.125618	0.0277342	0	0.00139104	0	0.0331792	0	0	0.0708547	0.0104722	0.0829494	0.000244943	0.0156927	0.0170084	0.00425316	0.000251585	0.000941277	0.006	0.309735	0.955656	0.497705	0.252206	0.00659936	0.145505	0.00856025	0.0471942	0.0201451	0.0108428	4.11e-19	0.0181082	0	0.00805744	0.00850163	0.00925265	8.48e-19	0.0841736	0.0184524	0.00262838	0.0543853	5.82e-19	0.0232097	0.00664074	3.43e-20	0.257982
CRC.SW.U0435.T	0.0517759	0	0.238617	0	0	0.134188	0.0190939	0.00543022	0	0	0.0382904	0	0.0194939	0.0108351	0.0127523	0.0216813	0	0.0271194	0	0.118537	0	0.030971	0	0.548401	0.836673	0.728785	0.26536	0.00150863	0.076249	0.0944261	0.0715105	0.00608728	0.00494899	3.46e-18	0	0.00410074	4.28e-19	3.29e-19	1.39e-19	0	0.144415	0	0.0395103	0.0391018	0.00106218	0.0322012	0.0907384	2.73e-18	0.283472
CRC.SW.U0436.T	0.0237896	0	0.0138033	0.00255658	0	0.0819463	0.0067123	0.0113126	0	0	0.0241397	0	0.00121733	0.00996807	0.0120813	0.0155186	0	0.0131251	0	0.0680738	0.00234268	0.0771578	0.078	0.120201	1.05263	0.363745	0.0299393	0.00304132	1.15e-18	1.58e-18	0.0355939	3.27e-21	2.79e-18	0	6.56e-19	6.59e-18	0	1.79e-18	0	2.56e-17	0.0586025	6.42e-18	0	0.0618604	1.01e-18	0	0.0147965	0	0.238911
CRC.SW.U0438.T	0.0165384	0	0.0282751	0	0	0.121592	0.00185793	0.0161125	0	0	0.0126851	0	0	0.146066	0.0198547	0.048017	0	7.98062e-05	0	0.0561376	0	0.0440059	0.077	0.121025	1.0501	0.511221	0.238922	0.011118	0.168296	7.55e-19	0.0320332	8.76e-21	0.0126176	0	1.52e-18	0	0	0	0	0	0.0452763	0.00879872	0	0.0467673	1.1e-19	0.0122196	0.0193787	0	0.185502
CRC.SW.U0439.T	0.00576507	0.0141066	0.0499035	0.0302227	0	0.100471	0.0232986	0.0402697	0.0123263	0	0.0507523	0	0	0.093976	0.0184385	0.0945837	0.00291177	0.0215583	0	0.109324	0.0170053	0.106128	0.068	0.132663	1.03276	0.791042	0.212585	0.00513656	0.18966	0.0400196	3.12e-18	0.0107492	0.00081702	5.55e-18	0	1.27e-20	7.38e-20	0	2.08e-20	3.14e-18	0.202716	0.0416973	0.0188321	0.028564	0	0.0500334	0.0506462	0.00214823	0.284998
CRC.SW.U0440.T	0.0068957	0.00670446	0.0947577	0.0398464	0	0.114061	0.0132768	0.0133649	0.000456891	0	0.00564491	0	0.0071297	0.0130514	0.0154243	0.0710971	0	0.00963418	0.0212806	0.0187971	0	0.0111064	0.004	0.366557	0.931203	0.462529	0.253749	0.0134389	0.0654789	0.0103234	0.0244351	0.0210865	0.0118136	0	0	1.25e-18	0.0150584	0.0207812	0.0170758	0	0.101733	0.00158817	0.00894566	0.0674174	3.27e-22	0.0130278	0.011516	0	0.252099
CRC.SW.U0441.T	0.000341177	0	0.0855539	0.00372824	0	0.0960549	0.00771548	0.0224535	0.0230391	0	0.0261431	0	0	0.0461884	0.00256697	0.0474487	0	0.0117739	0	0.0239281	0	0.0171517	0.005	0.319179	0.952839	0.414087	0.120896	0.0021084	0.0203429	6.34e-21	0.0354463	0.0209795	0	0	0.0194762	0.00986434	0.00704643	0.00427736	0	6.55e-20	0.0731714	1.09e-19	0.00395711	0.0981715	0	0.0097552	0.0102234	3.41e-19	0.275782
CRC.SW.U0442.N	0.0487895	0	0.185714	0.0451695	0	0.095153	0	0.0250676	0.00425749	0	0.0113531	0	0	0.00152863	0	0.0820365	0	0.000383597	0.0124658	0.0114632	0	0.00153594	0	0.541592	0.840344	0.524918	0.209528	0.0124457	0.08156	0.0843342	0.0321724	0	0.00381998	0	0.0184079	3.18e-19	0.00902103	0.00848072	0.00184727	0	0.179383	0.0200896	0.0455997	0.0281017	0.0145387	0.0394178	0.0049699	0.0196088	0.245867
CRC.SW.U0442.T	0.00871406	0	0.125252	0.0305109	0	0.169762	0.0199123	0.028647	0.0255305	0	0.0395933	0	0.00599664	0.0347965	0.0269899	0.050693	0.00268658	0.00656559	0	0.0386112	0	0	0.004	0.35649	0.937849	0.614261	0.259305	0.000814315	0	0.0865093	0.0871709	0.0477066	0.0385257	0.023081	0.0268374	5.05e-19	0.0133624	0.023008	0.0431585	0	0.13909	0	0.0263857	0.0686431	5.45e-19	0.0271958	1.05e-05	0	0.233949
CRC.SW.U0443.T	0.0489162	0	0.309272	0.00015289	0	0.0758992	0.002228	0	0.00230193	0	0.0179658	0	0	0.0512832	0	0.0230791	0	0	0	0.0138866	0	0.0248836	0	0.632264	0.776425	0.569869	0.144708	3.68e-19	0.0930428	0.116639	1.24e-18	0.0221314	9.25e-21	0	0	0.0240522	0.00178022	8.06e-19	0	0	0.093297	0	0.0453797	0.0301687	0	0.0110144	0.0579315	0	0.281763
CRC.SW.U0444.T	0.0418981	0	0.0628056	0.019555	0	0.112287	0.00559475	0.0255279	0.0224711	0	0.0332614	0	0	0.0777672	0.0184127	0.0817004	0	0.0227077	0	0.0243802	0.00907237	0.00200129	0.013	0.272479	0.971546	0.559443	0.370601	0.00744314	0.116125	0.0456077	0.0245885	0.0156992	0.00506049	3.18e-19	1.92e-19	0	0.00759365	0	0.0184795	2.54e-18	0.0527328	7.16e-19	0.0228656	0.0521352	0	0.0278959	0.0203765	0.0123619	0.289871
CRC.SW.U0445.T	0.0131868	0	0.0698527	0.0270035	0	0.145154	0.0245892	0	0.00635934	0	0.0384137	0	0	0.106081	0.0116246	0.0405907	0	0.0843779	0	0.0843158	0.000892209	0.0302687	0.033	0.182146	1.01065	0.68271	0.377287	0	0.0379089	0.0482581	0.0630509	0.0321372	0	0.0102719	0.0089289	0	0.00235867	0.00706039	0.0187566	1.83e-19	0.115379	2.31e-18	0.0178395	0.0659053	7.84e-19	0.0344923	0.018515	9.69e-19	0.351283
CRC.SW.U0446.N	0.00919801	0	0.180722	0.0393669	0	0.0642516	0	0.00528309	0.0178876	0	0.00526431	0	0.00666993	0	0	0.050036	0.0032745	0.000998918	0.00368076	0.00342472	0	0	0	0.569284	0.822451	0.390058	0.19592	0.0331994	0.121703	0.0384801	0	0	0	3.16e-18	0.0450096	0	5.08e-20	0	4.47e-18	2.44e-19	0.050545	0.0430438	0.0388516	0.00699586	0.00836584	0.0200647	0.036566	0.0320293	0.29747
CRC.SW.U0446.T	0	0.00973722	0.0257186	0.0259697	0	0.0942956	0.039121	0.0269217	0.00360052	0	0.0342372	0	0.00720819	0.0687874	0.0160236	0.0152748	0.00120964	0.00860288	0	0.0735891	0.00913692	0	0.078	0.119654	1.04226	0.459434	0.165775	0.00404545	0.0461716	0.00318554	0.0256368	0.0134307	4.25e-19	2.34e-18	0	0	0.00134191	1.4e-18	5.87e-19	0	0.101288	0	0.00869751	0.0710667	6.45e-20	0.0152817	0.00281997	1.23e-18	0.317327
CRC.SW.U0447.T	0	0.012331	0.111659	0	0.0225476	0.0694922	0.00495409	0	0.00103889	0	0.0174465	0	0	0.0578115	0.0133885	0.0603902	0	0.000503083	0	0.0381064	0.0124804	0	0.001	0.437191	0.899095	0.422149	0.18386	0.0167057	0.083239	0	3.63e-20	0.00162066	2.63e-19	2.68e-18	0	6.77e-19	0	0	9.41e-20	1.3e-18	0.0721684	0.0223017	4.3e-19	0.0834503	5.49e-18	0.00959202	0.020722	0	0.231226
CRC.SW.U0449.T	0.051455	0	0.139939	0.035141	0	0.188572	0.000783951	0	0.00110708	0	0.0241597	0	0	0.00454074	0.0224661	0.163863	0	0.00986578	0.0810128	0.00925039	0	0.0101442	0.003	0.398089	0.916923	0.742301	0.360248	0.0154415	0.0881478	0.0697833	0.0160512	0.0100028	0.0304601	3.09e-20	0.0014292	0	0.0119765	0.0189154	0.0194034	1.44e-18	0.245117	0.0223641	0.0463048	0.0188834	0.000316546	0.0806911	0.0373192	0.0323635	0.291948
CRC.SW.U0450.T	0.0148218	0.0383932	0.155847	0.0442631	0	0.133324	0.0173327	0.0358382	0.0106102	0	0.0139118	0.00520432	0	0.0596847	0.0437073	0.101097	0	0.00763779	0.0065472	0.0106087	0	0.0052581	0	0.454229	0.89034	0.704087	0.348531	0	0.12	0.1298	0.059748	0.0208324	0.0350866	0.0138632	0.0110986	3.08e-18	0.0154908	0.01826	0.035818	0	0.133665	2.2e-18	0.0461288	0.0482836	1.19e-18	0.0449105	0.013863	0.00510269	0.254682
CRC.SW.U0451.T	0.0121708	0	0.0118569	0.0045246	0	0.0634075	0.00135231	0.0133535	0.00790813	0	0.0175156	0	0	0.0846271	0.0183988	0.0547101	0	0	0	0.0162486	0.017607	0.0529379	0.112	0.0943696	1.05829	0.376619	0.128313	7.25e-21	0.0927832	1.3e-18	0.00570683	0.00479295	1.08e-18	0	4.52e-20	3.09e-19	0.0048883	0	5.02e-18	0	0.0443357	0	9.76e-18	0.0551277	3.78e-18	0	0.0123396	0.00457361	0.307187
CRC.SW.U0452.T	0.00485489	0	0.00351443	0	0	0.132114	0	0	0	0	0.0186405	0	0	0.0896178	0	0.0541772	0	0.0307462	0	0.109167	0	0.0817425	0.011	0.281359	0.981828	0.524574	0.223958	0.00205849	0.285115	0	1.78e-17	0	6.48e-18	0	1.76e-17	0	1.43e-18	6.94e-18	0	0	0.148969	0.104494	0	0.0434671	8.53e-20	0.0234718	0.119717	0	0.222939
CRC.SW.U0453.T	0.0418499	0	0.224392	0.00930411	0	0.14368	0	0	0.00180101	0	0.0169005	0	0.0214818	0.0403577	0.0114677	0.127721	0	0.0144422	0.0142925	0.0244687	0.00634687	0.0266456	0	0.515945	0.857656	0.725152	0.270142	0.00504387	0.185319	0.160531	0.0329416	0.0150623	0.0281535	0	0	0	0.00287706	0	3.87e-19	0	0.205236	8.28e-21	0.0362351	0.0259157	7.72e-18	0.0494739	0.0515479	0.00151669	0.25299
CRC.SW.U0454.T	0.0297881	0	0.0365009	0.00742229	0	0.0849946	0.00254867	0.0220129	0.0152919	0	0.00905992	0	0	0.137244	0.0376038	0.155291	0.00270116	0	0	0.0701314	0	0.0179262	0.064	0.134174	1.04114	0.628517	0.434356	0.00819123	0.211266	0	7.06e-19	0	3.97e-19	1.25e-18	6.29e-19	0	0	9.06e-19	0	5.27e-18	0.176503	0.0444654	0.00905993	0.0461126	3.22e-18	0.0597558	0.0405741	0	0.213587
CRC.SW.U0456.T	0.0395919	0	0.0849602	0.0105282	0	0.19563	0.0071248	0	0.00293365	0	0.0217344	0	0	0.0516263	0.0330419	0.0931276	0	0.00678144	0.0272849	0.00336223	0	0.035365	0.006	0.311245	0.954645	0.613093	0.278462	0.0195518	0.19475	0	0	0.000802771	0.0232055	0	0	9.07e-18	1.85e-19	3.25e-19	0	1.49e-18	0.116242	0.0448386	9.33e-21	0.0238693	0.00117792	0.0301359	0.0555487	0	0.266941
CRC.SW.U0457.T	0.0165575	0	0.0464709	0.00128698	0	0.129012	0	0	0.0109697	0	0.0238616	0	0	0.120208	0.00476769	0.0981683	0	0.0319813	0.0182132	0.0413695	0	0.0162353	0.041	0.156893	1.0229	0.559102	0.386722	0.00725679	0.243467	0.0064905	0	0	0.0144328	2.22e-18	0.0048139	2.72e-18	0	0	0	4.3e-18	0.168375	0.0333132	0.00813172	0.0252212	8.45e-22	0.0387131	0.0302007	0.0143299	0.313271
CRC.SW.U0458.T	0	0	0.0113662	0.0134443	0	0.0596867	0.00612933	0.0170268	0.00469163	0	0.0145368	0	0	0.0610867	0.00651097	0.0330381	0.000925116	0.0141035	0	0.0109348	0	0.0106445	0.274	0.0279154	1.08196	0.264125	0.0351026	0	0	0.0134957	0.0745991	0.00885311	0	0	0.0180636	3.74e-18	0.00432803	2.57e-19	0	0	0.0164015	0	0.00781685	0.0828416	2.3e-18	4.77e-20	0	2.78e-18	0.296285
CRC.SW.U0459.T	0	0.000896355	0.0749872	0.0243314	0	0.114068	0.0138135	0.0161314	0.00991932	0	0.00340573	0	0	0.0388239	0.0118337	0.0715957	0	0.0138891	0.0245285	0.0141119	0.00462628	0	0.01	0.28447	0.966273	0.436961	0.112125	0.00802669	0.114311	3.62e-19	0	0.0189506	0	5.33e-19	0	0	0.00255275	0	0	0	0.0706282	0.00149435	0.00149165	0.0569151	1.23e-18	0.00918608	0.00657434	1.87e-20	0.296163
CRC.SW.U0460.N	0.144448	0.0820052	0.337866	0.0866759	0	0.0448531	0	0.0888653	0.0380662	0	0.00699173	0	0.0066761	0.0642791	0.00737175	0.106563	0	0.02602	0.0693416	0	0	0	0	0.594958	0.805173	1.11002	0.489181	0.0374431	0.246259	0.500131	0.00820391	0.000902699	0.192618	0.0158175	0.018672	2.74e-17	0.0117449	0.0684475	0.0741286	0.00983917	0.286133	0.0967723	0.142503	0	0.0259179	0.0816801	0.13403	0.0171976	0.195649
CRC.SW.U0460.T	0.00893748	0	0.0786532	0.0191407	0	0.131985	0.00413124	0.0150668	0.00944766	0	0.0207126	0	0	0.0770442	0.010754	0.0722391	0	0.00961937	0	0.0312955	0.0105905	0.0118486	0.015	0.261134	0.977201	0.511466	0.202203	0.00651696	0.165826	0.0239444	0.0266729	0.0148417	0	0	0	1.79e-18	0.00165707	2.25e-19	0	4.42e-19	0.102989	9.79e-19	0.00831006	0.0548238	0	0.0163076	0.0131786	0	0.275243
CRC.SW.U0462.T	0.0241521	0	0.0328188	0	0	0.131901	0	0	0	0	0.0214513	0	0	0.0392989	0.00319812	0.0350459	0	0.0109093	0	0.0466172	0	0.0444415	0.027	0.197189	1.00624	0.389835	0.0336672	2.64e-18	0	0.014243	0.0429098	0.0078903	3.35e-18	0	8.86e-19	0	0.000138898	0	4.99e-18	1.85e-18	0.0909148	0	0.0168969	0.0604692	5.01e-19	0.013472	0.00363834	0	0.364749
CRC.SW.U0463.T	0.0174529	0	0.0202061	0	0	0.0964773	0	0	0.0132132	0	0.0448076	0	0	0.129457	0	0.0588986	0	0.0411922	0	0.079462	0	0.0742345	0.146	0.076602	1.06838	0.575401	0.329316	0.00413226	0.271026	9.57e-19	0.0174125	0.00397323	0.0251136	3.65e-19	0.00443135	0	3.56e-19	1.16e-20	7.54e-18	8.17e-18	0.106995	0.0339782	0.000335373	0.0153134	0	0.0277121	0.177221	6.43e-19	0.234645
CRC.SW.U0464.T	0	0	0.105809	0	0	0.109877	0	0	0	0	0.0101968	0.00648889	0	0.084968	0.0218005	0.023594	0	0	0	0.0343847	0.00278537	0.0161157	0.004	0.366877	0.933652	0.41602	0.0863583	1.04e-20	0.0465728	0	0.0219658	0.00797683	0	0	0	0	0	0	4.59e-19	9.82e-20	0.0886918	3.05e-18	3.87e-19	0.0390385	0	0.00381569	0.0258336	9.19e-20	0.315818
CRC.SW.U0465.T	7.28302e-05	0	0.153188	0.00662067	0	0.12091	0	0	0	0	0.0145411	0	0	0.0369777	0.0051759	0.0730608	0	0.00690026	0	0.033226	0.0117006	0.00387485	0	0.590994	0.815756	0.466248	0.213207	0.0023129	0.0180463	0.0338322	0.0456738	0.0103338	4.4e-19	3.18e-18	0.00854791	0	0.00526483	2.31e-21	7.18e-19	1.73e-18	0.103721	1.33e-18	0.0220437	0.0529069	1.69e-21	0.030105	0.0115326	0.00569346	0.278875
CRC.SW.U0466.N	0.118974	0	0.130893	0.0727031	0.0638284	0.0496675	0	0.0885635	0.106587	0	0.00747512	0	0.00969367	0.0821544	0.0333889	0.101673	0	0.0234036	0	0.0396905	0	0.0256731	0.004	0.369825	0.931275	0.954369	0.452268	0.205347	0.0968575	0.203087	0.0643096	0.00711025	0.184268	0.0375286	0.0257604	2.53e-18	0	0.0507782	0.0534077	8.88e-18	0.319646	0.0137307	0.0795032	0.00214777	0	0.0653013	0.0386296	0.00853706	0.227777
CRC.SW.U0466.T	0.0395544	0	0.097819	0.0191576	0	0.138261	0.00427758	0.0198035	0.00561678	0	0.0119827	0	0	0.0445833	0.0342541	0.0574852	0.0065518	0.00142783	0	0.0255548	0	0.0204315	0.004	0.381455	0.92498	0.526761	0.281124	0.00685092	0.00944965	0.0678933	2.23e-21	0.0140056	0.020825	4.78e-19	0	3.65e-19	0.00937887	0.0066982	0.00316802	8.79e-19	0.0790184	1.81e-19	0.0310428	0.0795931	0	0.0147292	0.0119997	0	0.242609
CRC.SW.U0467.T	0.000597047	0	0.104774	0	0	0.136539	0.0093349	0	0	0	0.0262817	0	0	0.032791	0.00209353	0.0564262	0	0.0146095	0.000276189	0.0146633	0.00685738	0.015226	0.003	0.391712	0.920496	0.42047	0.163797	0.00629483	0.100258	2.69e-19	0.012675	0.000271709	0	1.07e-18	5.64e-20	9.77e-18	0	0	6.78e-18	0	0.100058	0.0025117	0	0.0556416	0	0.0149931	0.0187603	3.02e-18	0.267429
CRC.SW.U0468.T	0.000891144	0.00487689	0.0179927	0.0384904	0	0.111625	0	0	0.00071534	0	0.0130812	0.00585085	0.018264	0.0394498	0	0.00100674	0.00758635	0.0154512	0	0.0261707	0.0134073	0.00558673	0.087	0.113389	1.04829	0.320446	0.0600499	0.0105395	0.0462325	7.09e-19	0.00617875	0.00264455	0	4.32e-18	2.22e-19	2.26e-19	0.00202905	0	7.64e-18	0	0.066026	0	1.89e-19	0.071416	9.9e-18	0	0.00834145	0	0.234488
CRC.SW.U0469.T	0	0.00865862	0.17771	0.00707648	0	0.11972	0.0067241	0	0	0	0.0244527	0	0	0.0367102	0.0100911	0.0253159	0.00613509	0.00320507	0	0.0267552	0	0.00997543	0	0.520231	0.853776	0.462529	0.17696	0.00482674	0.0147724	0.0329438	0.0401407	0.0167033	0.00150577	0	0.0273871	0.0182881	0.00719937	0	0	1.47e-18	0.080339	2.39e-20	0.0271439	0.0381368	0	0.00911963	0.00777448	0	0.29214
CRC.SW.U0470.T	0.0360416	0	0.263462	0.00400862	0	0.10315	0	0	0.00594461	0	0.0150165	0	0	0.0176727	0.00470734	0.0211325	0	0.00368249	0	0.0275422	0	0	0	0.589035	0.811379	0.502361	0.107266	8.57e-20	2.38e-17	0.112331	0	0.0342379	2.34e-18	6.65e-19	0.0625786	0.0844808	0.00804882	0	0.00140727	6.46e-18	0.0703591	0	0.0475535	0.0349087	0	0.00736244	1.33e-18	7.34e-20	0.32408
CRC.SW.U0471.N	0.00693257	0	0.0822383	0.0847871	0	0.189044	0	0.000501899	0.0216461	0	0.0012785	0.0234465	0.00913154	0.00778136	0	0.0304723	0	0.00144664	0.0264058	0.0185095	0	0.0146152	0.015	0.259374	0.994024	0.518238	0.10368	0.0424917	0.165591	0	0.0877872	0	0.0360811	2.23e-18	0.0370087	0	0.0046021	0.0519929	0.039245	0	0.0865651	0.0592405	0.00462598	0	0.039891	0.00824732	0.0762044	0.00867904	0.169041
CRC.SW.U0471.T	0.013439	0	0.103129	0.0035	0	0.160979	0.005492	0.0200688	0	0	0.029974	0	0	0.0218815	0.0028764	0.0295357	0	0.0148143	0	0.0449543	0	0	0.004	0.363464	0.936275	0.450644	0.0887086	1.3e-18	0	0.028438	0.00946053	0.0229897	0	8.76e-19	0.00159548	0.0636076	0.00039069	0.000189283	4.56e-19	4.48e-19	0.0861861	0	0.017188	0.108184	0	0.0174816	0.00964638	0	0.271279
CRC.SW.U0472.T	0.0101394	0	0.0734151	0.0581589	0	0.128011	0.0692676	0.0499022	0.000317402	0	0.0289721	0.00637078	0.0156667	0.0145828	0.0412402	0.0694535	0.00550539	0.0363573	0	0.0693876	0.00735611	0	0.027	0.19836	1.00329	0.684104	0.422652	0.00463649	0.112809	0.0433331	0.0580284	0.0253718	0.0131117	3.04e-19	0	0	0.0113311	0.0502677	0.0579231	0.0249207	0.128202	2.38e-18	0.0182973	0.121659	4.71e-19	0.0597322	0.00227285	6.07e-19	0.377729
CRC.SW.U0473.T	0.00312686	0.0123008	0.183878	0.013807	0	0.117963	0	0	0.000516908	0	0.015414	0.00667492	0	0.0805562	0.00870536	0.0821974	0	0.000602371	0.0221836	0.0207223	0.00582102	0.0422902	0	0.467654	0.883544	0.616759	0.149337	0.000899335	0.145415	0.040072	0.0223087	0.00163744	0	0	4.11e-19	4.87e-19	0	6.32e-19	0.00024305	4.18e-19	0.129183	1.27e-18	0.0262861	0.0232997	0	0.0272764	0.0766671	0.00378121	0.325822
CRC.SW.U0474.T	0	0	0.0468132	0.0266297	0	0.120642	0.00483299	0.0218264	0.000521858	0	0.0263924	0	0.000976273	0.0706498	0.025729	0.05214	0.000119412	0.00292341	0	0.0685509	0	0.00968993	0.042	0.155894	1.02559	0.478437	0.16782	0.00149806	0.135906	0	0.0321217	0.00383873	0	0	0	1.12e-18	0.00470747	7.01e-19	0.00127322	2.71e-20	0.0788975	1.48e-18	0.00755764	0.0625755	8.19e-19	0.0142489	0.0245028	6.63e-19	0.290646
CRC.SW.U0478.T	0.0164034	0	0.017342	0.0293712	0	0.178262	0.00702431	0	0	0	0.0582511	0	0.045712	0.0227574	0.0222439	0.140532	0	0.042486	0.0404843	0	0.0223799	0.0907151	0.075	0.124419	1.03113	0.733965	0.311464	0.00579349	0.248897	9.9e-19	2.05e-18	0.0273813	0.0289271	5.9e-21	0	0	1.54e-21	0.00767421	0.0373974	0.00964582	0.187441	0.119085	5.39e-20	0.0335414	1.33e-18	0.0684954	0.144012	1.5e-18	0.187322
CRC.SW.U0484.T	0.023144	0	0.0322384	0.0154077	0	0.137858	4.34472e-05	0.0376804	0.00616285	0	0.0301538	0	0.00347343	0.0123964	0.0263684	0.0537075	0.00111372	0.0114702	0	0.0456558	0	0.0140643	0.028	0.196128	1.00837	0.450939	0.0992321	7.28e-20	0.0187219	0	0.062675	0.00751689	0	0	0	1.04e-17	0	0	1.1e-18	5.78e-18	0.0633049	9.08e-18	0	0.0747296	1.66e-18	0.00740394	0.00794356	0	0.286155
CRC.SW.U0485.T	0.0118836	0	0.199501	0.0191491	0	0.140862	0.0228239	0	0.00219236	0	0.0240758	0	0.00324581	0.0184198	0.0224206	0.0423202	0.0027448	0.00598916	0	0.0228659	0	0.000549542	0	0.51903	0.854449	0.539043	0.323855	0.00202735	1.64e-18	0.113428	0.025825	0.0480091	0.0205337	0.00925576	0.0479544	1.73e-18	0.015288	0.00915138	0.00319623	0	0.166082	0	0.0377364	0.0502224	2.58e-18	0.0287931	1.26e-18	0.00600391	0.243065
CRC.SW.U0492.N	0	0.00277445	0.338675	0.0500202	0	0.129456	0	0	0.0165512	0	0.00371846	0.00729021	0.00456581	0	0.00462066	0.132183	0.0279549	0	0.0319332	0	0.0162308	0	0	0.562968	0.826824	0.765975	0.143409	0.00285463	2.95e-19	0.196066	0.091387	0.00146343	0.0155716	4.4e-18	0.038846	0.0469656	0.00147298	0.0124318	0.0281741	4.89e-19	0.3347	2.21e-18	0.098265	0.0192993	0.0105084	0.0652346	0.0100736	0.0711619	0.310606
CRC.SW.U0492.T	0	0	0.201031	0.0334262	0	0.0591145	0	0.00157037	0	0	0.00428991	0	0	0.0927774	0.00391045	0.0417253	0	0.000738861	0	0.0248129	0.00272362	0.0271974	0	0.513752	0.858086	0.493318	0.134371	0.00231108	0.074414	0.0587554	0.0176199	0.00747963	0.00583424	0	8.64e-19	3.31e-18	0.00419998	0.0104426	0.00445922	6.95e-21	0.103847	0	0.00424441	0.0342324	2.14e-19	0.0217913	0.0349495	5.57e-05	0.272793
CRC.SW.U0494.T	0.00948531	0	0.0557297	0.0192116	0	0.137008	0.00900191	0.00647116	0.00799644	0	0.0324447	0	0	0.0910211	0.0157095	0.0474612	0	0.00956564	0	0.0255183	0	0.0310857	0.027	0.198366	1.00501	0.49771	0.130159	0.000420407	0.0753171	0	0.0345315	0.0154534	0	9.94e-19	0	1.64e-18	0.00855858	3.33e-18	0.000904549	1.21e-18	0.0827442	5.41e-18	1.92e-18	0.0785496	0	0.0158432	0.0412318	6.52e-19	0.312527
CRC.SW.U0497.T	0	0	0.270658	0.0064864	0	0.135428	0.0206063	0.0062981	0.0132737	0	0.0273333	0	0	0.0394623	0.00763425	0.0589133	0	0.0131391	0	0.0199628	0.000902494	0.0175411	0	0.547141	0.837044	0.637639	0.228482	0.00165312	0.0466516	0.0899778	0.0485341	0.0313432	0.0318326	0.00863467	0.0276847	0.000524154	0.0108703	0.0247841	0.0140184	1.27e-18	0.127981	1.53e-18	0.0322275	0.0753956	1.44e-18	0.0195522	0.0149484	4.26e-19	0.241087
CRC.SW.U0498.T	0.0596688	0	0.122143	0.0164084	0	0.0845803	0	0.0151301	0.00487077	0	0.00480549	0	0	0.0430696	0.00958785	0.0359874	0.00318339	0.0031371	0	0.0906941	0.0139441	0.0190661	0	0.463078	0.885633	0.526277	0.185187	0.00054798	0.0141744	0.0238104	0.0832552	0.0131534	0.00491531	4.17e-19	0.00826167	0	0.0105224	0.00911492	4.72e-20	0	0.0957475	5.29e-19	0.0117156	0.0598745	0.0005809	0.0157182	0.0604623	8.68e-20	0.273421
CRC.SW.U0502.T	0.00342159	0.00135058	0.0705588	0.0561854	0	0.0964414	0.00643304	0.058759	0.0118033	0	0.00800788	0	0.00875703	0.0507418	0.0151018	0.0742753	0.00178156	0.034093	0	0.127866	0.0377677	0.076518	0.041	0.157695	1.02169	0.739863	0.296135	0	0.026509	0.0297439	0.0394342	0.0135231	1.34e-18	1.7e-20	3.16e-19	2.4e-19	0.00456723	1.85e-20	0.020812	0	0.174816	0	0.0290345	0.0371228	0	0.0602383	0.0319752	0.00638548	0.388519
CRC.SW.U0508.N	0.00281215	0	0.141694	0.0157859	0	0.0789057	0.0108235	0	0.00516292	0	0.0213037	0	0.0142817	0.00409369	0.0105278	0.113997	0.00298992	0.00368668	0.0209339	0.00164177	0	0.0627775	0.001	0.426766	0.903719	0.511418	0.0807118	0.0968404	0.149223	0	0.0487614	0	9.85e-18	0	0	0	8.2e-20	0	3.48e-18	1.73e-17	0.209143	0.0735585	0	0.0133391	0.0051351	0.0299844	0.074783	0.00677212	0.212795
CRC.SW.U0508.T	0.0026982	0	0.103734	0.00739586	0	0.117836	0	0	0.00400328	0	0.0213758	0	0	0.026187	0.00917019	0.0820832	0.00153722	0	0.0143803	0.00959955	0.00272092	0.000903328	0.003	0.398758	0.917478	0.403625	0.0924425	7.98e-19	8.51e-18	0.0265663	0.0296162	0.0104612	0	6.31e-18	0.00934737	0	0	3.94e-19	0	8.94e-18	0.125739	4.93e-18	0.0162421	0.0533332	3.16e-18	0.0123453	3.01e-19	4.1e-05	0.30412
CRC.SW.U0512.T	0.014698	0	0.0199927	0.0329104	0	0.0730216	0.0239082	0.0201977	0.00507841	0	0.0204613	0	0	0.136168	0.020471	0.0652611	0	0	0	0.0222271	0	0.00491658	0.078	0.120037	1.04776	0.459312	0.164403	0.00307912	0.124997	0.029031	0.0519218	0.0207443	4.5e-21	0.00305213	0	1.33e-18	0.0170591	0.00942188	0.0162703	5.04e-19	0.0539901	9.07e-19	0.00939728	0.0572952	1.48e-18	0.0110167	0.00062811	1.07e-18	0.160663
CRC.SW.U0514.T	0.0408457	0	0.104901	0	0	0.141041	0.00325947	0.00690771	0.00744552	0	0.0265692	0	0	0.0770522	0	0.0158429	0	0.0329075	0	0.0346273	0	0.0390363	0.001	0.423743	0.90513	0.530436	0.138738	0	0.0246324	0.0636305	0.0408208	0.025148	0.00980403	0	0.0235249	0.00812717	0.00577539	0.00299359	0	6.54e-19	0.0728276	4.92e-19	0.0398821	0.0734842	0	0.00615989	0.0163336	0	0.354143
CRC.SW.U0519.T	0.0150458	0	0.136762	0.0147303	0	0.103396	0.00798692	0.00719823	0.00534325	0	0.0100907	0.00195219	0.000321897	0.0506412	0	0.052186	0.00790678	0.0282412	0.00115809	0.00553017	0.0217493	0.00421231	0	0.514782	0.859393	0.474452	0.206166	0.00523141	0.0825392	4.39e-19	0.00828596	0.0127781	2.35e-20	0	0.00609909	7.88e-19	0.00604139	2.44e-18	0	2.82e-18	0.158544	2.75e-18	0	0.0620238	0	0.0315236	0.0353487	0.0151364	0.311206
CRC.SW.U0522.T	0	0.00272262	0.00196391	0.00164308	0	0.0910619	0	0	0	0	0.0363249	0	0	0.117616	0.00147293	0.00619757	0	0.00893306	0	0.193898	0	0.184865	0.011	0.284263	1.01328	0.646699	0.140548	0.00400489	0.145701	1.54e-20	0.00892024	0	0	0	5.71e-18	0	9.97e-22	0	0	0	0.114616	2.42e-18	0.000118616	0.0710607	3.15e-18	0.0383569	0.0475426	0	0.314216
CRC.SW.U0532.T	0.0439779	0	0.167083	0.0371844	0	0.0906496	0.0151014	0.0467003	0	0	0.0138697	0	0	0.0525781	0.00695526	0.0183362	0	0.0290626	0	0.109861	0.0188255	0.0448036	0.001	0.442759	0.895932	0.694989	0.237758	0.00394916	0.00536547	0.0747727	0.0585478	0.0276834	0.0122439	0	5.14e-19	4.77e-18	0.00341203	0	0.0069297	4.22e-18	0.0960036	0	0.036519	0.0466771	1.6e-18	0.0274116	0.044903	0	0.238065
CRC.SW.U0533.T	0.0438367	0	0.0621065	0	0	0.142127	0	0.0412164	0.000273726	0	0.0116887	0	0.00158679	0.0123825	0.00292377	0.0650065	0.0070983	0.00916139	0.00972371	0.0489419	0.0132349	0	0.004	0.360907	0.934365	0.471308	0.227944	0.0108538	0.158139	0.000674963	3.55e-18	0.00408984	0.019578	8.17e-19	0.00781868	3.12e-18	2.62e-20	5.1e-21	0	5.18e-18	0.140996	0.0468993	0.0209864	0.0131546	0	0.0173677	0.088482	0.0104918	0.260804
CRC.SW.U0534.T	0.0310968	0	0.349273	0.0283137	0	0.278236	0.00108863	0.0402173	0.00964376	0	0.0452427	0	0	0.0261817	0.0307839	0.104658	0	0.0141588	0	0.0621553	0.00908811	0.0283244	0	0.497429	0.866976	1.05846	0.414913	0	0.154355	0.137118	0.0737434	0.0252845	0.0625787	0.0028113	0.00292683	0	0.00400616	0.078611	0.107245	0.012172	0.237234	0.0392174	0.04087	0.00289007	1.65e-19	0.078107	0.0691925	0.00604113	0.168546
CRC.SW.U0535.T	0.0240304	0	0.0274271	0.00817789	0	0.104815	0.00275344	0.00720104	0.00860278	0	0.0269073	0	0	0.0766477	0.00654938	0.0542183	0	0.0136157	0	0.0500094	0	0.0185702	0.037	0.167067	1.01826	0.429525	0.132521	0.00269888	0.151672	0	0.0142652	0.0034228	2e-20	0	5.86e-18	2.44e-18	0	0	2.05e-18	1.62e-17	0.0960541	6.34e-19	2.3e-19	0.0344637	2.23e-19	0.0189179	0.0386032	0	0.286243
CRC.SW.U0538.T	0.0201626	0	0.097765	0.0156231	0	0.134763	0.0177412	0.0112798	0.0101232	0	0.0405751	0	0	0.0258889	0.00308038	0.0257368	0	0.027463	0	0.0392012	0	0.0431375	0.005	0.333388	0.946832	0.51254	0.1527	3.27e-20	0.0202041	0.0446561	0.0799074	0.0301085	0.00372664	0	0.00595349	5.28e-19	0.0163441	0	0.0112096	3.75e-19	0.0805538	0	0.0285577	0.0841518	4.83e-19	0.00899418	0.0293916	0	0.20079
CRC.SW.U0539.T	0.014249	0	0.0599093	0	0	0.141078	0.0168191	0	0	0	0.0322009	0	0.00120597	0.014083	0.00851101	0.0279094	0	0.005677	0	0.0599278	0.000564989	0.0218071	0.014	0.262529	0.979351	0.403942	0.0797564	0.000574057	0.0527859	0.00608295	0.0122139	0.0221248	2.37e-19	0	0.00359434	8.7e-19	0.00725486	1.93e-21	0	0	0.0574262	0	0.012727	0.0834261	2.39e-18	0.00444491	0.0223936	7.55e-19	0.294277
CRC.SW.U0542.T	0.0194625	0	0.114084	0.00399896	0	0.112055	0.00151101	0.0105074	0.00143704	0	0.0343722	0	0.00756401	0	0.00785015	0.0411727	0	0.00137431	0	0.0245867	0	0.00423632	0	0.50694	0.861708	0.384212	0.116786	0.00292081	0.0572541	0.0278616	0	0.0217555	0.0242837	0.0132673	3.45e-22	0	0.00947201	0.0124265	0.000665342	0	0.0755574	0.00195115	0.0227356	0.0540705	0	0.00390253	0.0483002	6.61e-20	0.232285
CRC.SW.U0543.T2	0.0100779	0	0.189444	0.0257715	0	0.0869041	0.0186698	0	0.00369086	0	0.0354504	0	0	0.0335067	0.00260271	0.0349417	0	0.0116712	0	0.0268516	0	0.0211012	0	0.525234	0.85069	0.500684	0.216568	0	0.10278	0.0246622	0.0598814	3.98e-19	0.0386943	1.82e-20	0.0154813	0	4.97e-19	0	1.92e-21	1.82e-18	0.0478608	0	0.0111197	0.00941421	4.77e-19	0.0116668	0.0485742	0.00186377	0.321504
CRC.SW.U0545.T	0.0258246	0	0.0740093	0.0150521	0	0.158285	0	0.023226	0.027558	0	0.0264514	0	0.00233351	0.0261452	0.00502653	0.0470853	0.0150053	0.0222492	0.00106404	0.0293981	0.0087628	0.000974344	0.01	0.289347	0.967206	0.508451	0.232651	0.00328692	0	0.00563037	0.0621115	0.0394496	0.0121646	0.000711826	0.00442459	2e-18	0.0141439	0.00579439	0.01233	4.32e-19	0.14415	0	0.015039	0.0862677	6.88e-19	0.0225388	0.0154637	0.00954377	0.313056
CRC.SW.U0552.T	0.00481625	0	0.251518	0.0138645	0	0.150492	0.0130845	0.0240499	0.0204131	0	0.0237411	0	0	0.0320883	0.00352134	0.0325323	0.00337384	0.0250437	0	0.0220388	0	0.000408792	0	0.56874	0.823001	0.620986	0.355299	5.74e-19	6.4e-20	0.108022	0.0416847	0.0430512	0.0381693	0.0310505	0.048208	2.89e-18	0.0121883	0.0125153	0.0156455	0	0.1445	0	0.055362	0.0271698	0.00167418	0.0258725	0.043106	0.00240057	0.27944
CRC.SW.U0553.T	0.00841422	0	0.145513	0.00931549	0	0.136797	0.0243568	0.0145648	0	0	0.0277815	0	0	0.0553593	0.0203846	0.0277616	0	0.0132561	0	0.0217426	0	0.0209162	0.001	0.430043	0.90244	0.526163	0.16728	1.08e-19	0.0302055	0.0586561	0.0353674	0.0281658	0	0.0104138	0.0007303	5.55e-18	0.0148559	0.0211833	1.6e-19	0	0.0502401	0	0.0199178	0.0529654	0	0.00696189	0.0304408	1.35e-18	0.210107
CRC.SW.U0555.T	0.0202565	0	0.0662578	0.0198866	0	0.0915385	0.0187645	0.0161897	0	0	0.020575	0	0	0.035684	0.0134168	0.0185389	0	0.000908326	0	0.0311005	0	0.0184817	0.005	0.337002	0.945431	0.371599	0.0690938	0.0020889	0.0112185	0.00425241	0.0486297	0.0134259	0	1.43e-19	1.66e-18	1.13e-17	0.0157926	0.00490692	3.25e-19	0	0.0253176	1.41e-20	0.00855367	0.087236	0	2.53e-20	0.0095093	0	0.24917
CRC.SW.U0556.T	0.0303317	0	0.126741	0.023815	0	0.14285	0.028519	0.00546997	0	0	0.0233749	0	0	0.0357763	0.00551771	0.0330155	0.00507629	0.0100925	0.00378718	0.0275602	0.00220258	0.0103523	0	0.465504	0.884685	0.514482	0.126123	0	0	0.050712	0.0432857	0.0291106	0.0125651	1.64e-20	0.0245871	6.9e-18	0.0208746	0.00517789	0.00500042	0	0.0995867	0	0.035235	0.0619575	0	0.00729358	0.00876595	0	0.264899
CRC.SW.U0557.T	0.00138271	0	0.234754	0.0064333	0	0.127859	0.00123046	0.0198947	0.00310922	0	0.0177024	0	0	0.0231061	0.01805	0.0401811	0.00312636	0.0194372	0.0239742	0.00978361	0	0.0077964	0	0.575598	0.818676	0.55782	0.205306	2.46e-21	6.13e-18	0.0774888	0.0277829	0.0288958	0.0185378	0.000174228	0.0121665	0.00167099	0.00951012	0.0183975	0.00523088	9.89e-19	0.126375	3.69e-18	0.0401855	0.0631302	3.01e-19	0.0215372	0.00344013	2.38e-19	0.279933
CRC.SW.U0558.T	0.0025588	0.0144136	0.0640011	0.0298464	0	0.109182	0	0	0.00157151	0	0.0320775	0	0.0120407	0.0547798	0.0158491	0	0.00640032	0.0062697	0	0.0947147	0.0191021	0.0176363	0.017	0.245609	0.988152	0.480444	0.109596	0.00277094	0.0353714	0.00759868	0.0412323	0.0200207	0	2.45e-18	2.83e-19	4.41e-18	0.00778374	9.46e-19	0	0	0.107075	0	0.0192925	0.0568628	2.11e-20	0.015665	0.0406922	0.00246897	0.283626
CRC.SW.U0561.T	0	0	0.160693	0.0164128	0	0.124443	0.0172438	0.00898401	0.0021499	0	0.0234323	0	0	0.052522	0.00559666	0.0470912	0	0.0134178	0.00240309	0.0264021	0.000496722	0.00548373	0	0.466161	0.884438	0.506773	0.259673	3.77e-20	0.0793566	0.0504259	0.0139188	0.0296928	0.0259672	3.81e-19	0.00327329	3.18e-18	0.0116464	0.00372801	0	3.35e-18	0.0674588	0	0.0232289	0.056	0	0.0220456	0.0244434	0	0.259292
CRC.SW.U0562.T	0	0.00094609	0.0283526	0.0156039	0	0.110129	0.0111654	0.00900612	0.00177543	0	0.0155928	0	0	0.0457586	0.00293245	0.0346622	0	0.00796555	0	0.0257176	0	0.00284976	0.073	0.128286	1.03928	0.312458	3.98e-18	0	0.0019684	3.1e-19	0.0186827	0.0110126	4.73e-18	0	0.0119813	0	0.000307935	0	0	4.32e-18	0.0409469	1.47e-18	0.0137376	0.0846115	1.46e-18	0.00301108	0.0122426	1.2e-18	0.353071
CRC.SW.U0565.T	0	0.0139265	0.0629762	0.147686	0	0.0309257	0.0450064	0.0555269	0.0108316	0	0	0.0383817	0	0.0749405	0.0816734	0.119048	0	0	0	0.0581084	0	0.0344889	0.027	0.197514	1.00801	0.77352	0.319953	1.82e-20	0.0364023	0.0972808	0.0887778	0.032797	0.0112784	1.52e-19	1.8e-18	6.82e-18	0.0256235	0.0615373	0.0870042	0.0392862	0.128893	0	0.0261925	0.0573772	0	0.0354887	0.0238031	0	0.261086
CRC.SW.U0568.T	0	0	0.18637	0.0176857	0	0.122612	0.014593	0.00112642	0	0	0.0352889	0	0	0.0288618	0	0.0204654	0	0.0431434	0	0.0199962	0	0.0358842	0	0.5243	0.851745	0.526027	0.118169	0	0	0.0381399	0.0812863	0.0389096	0	4.16e-19	0.0117995	0	0.012753	7.33e-21	3.81e-19	1.56e-18	0.0789848	2.57e-18	0.018691	0.0394876	0	0.0103709	0.0282454	1.35e-18	0.281131
CRC.SW.U0572.T	0.0798962	0	0.0840114	0.0105678	0	0.11454	0.00401443	0.0313959	0.0155725	0	0.0191302	0	0	0.138728	0.0433397	0.0988454	0.00272737	0.0097447	0.0360097	0.0433018	0	0.135039	0.012	0.274062	0.973529	0.866865	0.371161	0.140983	0.326911	0.135366	0	0	0.0617568	7.32e-19	1.74e-18	0	0	8.07e-20	0	0	0.174258	0.127983	0.0594629	0.00852807	0.00286928	0.0409795	0.180488	1.03e-18	0.10106
CRC.SW.U0576.T	0.0279779	0	0.0122515	0.00527747	0	0.124099	0.0193753	0.0243044	0	0	0.0297497	0	0	0.047452	0.0103289	0.032499	0	0.00652605	0	0.0320924	0	0.0727983	0.052	0.142777	1.03277	0.444732	0.121369	0.00346666	0.0654025	0	3.34e-18	0.0177411	0.00649901	2.1e-20	8.22e-20	2.53e-18	0.0134508	0.021426	0.000737228	0	0.057586	0	0	0.0757209	0	0.00597436	0.0846376	0	0.238745
CRC.SW.U0577.T	0.0201301	0	0.0464068	0.0163217	0	0.135185	0.0177001	0.0294148	0.0028913	0	0.0317286	0	0	0.06065	0.0446705	0.0645075	0	0	0	0.0109522	0	0.00894821	0.026	0.203731	1.00386	0.489507	0.330527	0.00678528	0.213649	0.0259338	0.030496	0.0151639	0.0270074	0	5.78e-22	0	0.0223926	0.0100004	0.00016156	0	0.0499908	2.13e-18	0.01817	0.0609308	0	0.0188446	0.0292169	0	0.245548
CRC.SW.U0578.T	0.00932035	0.00587616	0.172476	0.0198583	0	0.110239	0.00669803	0.0436317	0.0153383	0	0.0213403	0	0.00207117	0.039737	0.00724375	0.0348408	0	0.0179854	0	0.0147703	0.0060149	0.00528907	0	0.494116	0.868981	0.53273	0.188873	0	0.0460185	0.0897772	0.0502287	0.0279314	0.0225403	0.00224795	0.0154864	0	0.0108406	0	0	1.15e-20	0.0809933	1.43e-18	0.0430607	0.0346483	1.78e-18	0.0152781	0.0229772	0.00111991	0.290991
CRC.SW.U0579.T	0.0127881	0	0.0186014	0.0039934	0	0.103333	0.0047425	0.00459313	0	0	0.0211032	0	0	0.0531459	0.000906789	0.0546167	0.0118558	0.00752655	0	0.0341089	0.0013526	0.00993849	0.073	0.126765	1.03402	0.342606	0.0951386	0.00401807	0.0680105	0	0.0434745	0.00177126	4.34e-19	1e-18	0	3.78e-18	0.0042547	0	0	4.67e-18	0.0690523	0	6.69e-19	0.0488923	9.32e-05	0.0012024	0.0470762	1.38e-19	0.273991
CRC.SW.U0581.T	0.0342236	0	0.0861438	0	0	0.143508	0.0129736	0.0127715	0	0	0.0275186	0	0	0.0641087	0.0277143	0.0606414	0	0.0184982	0	0.0498052	0	0.0666966	0.006	0.309386	0.955616	0.604604	0.216413	1.12e-19	0.101168	0.0302105	0.0360622	0.0116045	0.00256024	3.69e-18	4.2e-20	0	0.00615191	2.51e-20	0	0	0.119559	3.43e-18	0.0208959	0.0526604	0	0.0164744	0.0829695	2.53e-18	0.231803
CRC.SW.U0584.T	0.0259296	0	0.126383	0.00386882	0	0.122935	0.00268158	0	0.0146376	0	0.0261569	0	0	0.0582884	0.00637973	0.0227833	0	0.0236049	0	0.0434467	0	0.0484482	0.001	0.419844	0.907074	0.525543	0.248942	0.000621513	0.198185	0	4.57e-19	0.0151419	0.0063622	3.58e-18	0	0	0.00735697	0	0	2.34e-18	0.0763213	0.0372208	4.78e-19	0.0203015	6.91e-20	0.00660226	0.174624	0	0.189328
CRC.SW.U0587.T	0.0108804	0	0.0188996	0.00827736	0	0.143168	0.0045991	0.0111879	0.015632	0	0.0238832	0	0.00458591	0.0237466	0.00279149	0.037521	0.00517898	0.0188389	0	0.0246756	0	0	0.087	0.113087	1.04984	0.353866	0.142563	0.00713674	0.14028	2.23e-18	0	0.0118595	0.0232061	0.00488985	0	2.63e-19	0.0218838	0.00548696	5.27e-20	0	0.0657714	0.00383937	2.35e-18	0.0600539	0	1.71e-20	0.0669353	0	0.256848
CRC.SW.U0589.T	0.0906913	0	0.136704	0.0308428	0	0.284213	0	0	0.0015213	0	0.0218131	0.0114999	0	0.09584	0.0262283	0.113424	0	0.00808873	0	0.0112528	0.0167012	0.0153978	0.004	0.358774	0.936402	0.864218	0.328494	0.000202563	0.0699579	0.237933	0.0719329	0.0264284	0.0348103	0	0	5.5e-18	0.00266321	2.84e-19	0.0220303	0	0.247364	2.01e-19	0.058791	0.0315648	0	0.0686937	0.0493241	0.0114683	0.218096
CRC.SW.U0590.T	0.0151131	0	0.132145	0.00844614	0	0.145858	0.0031634	0.00839185	0	0	0.0281917	0	0.000500375	0.0737807	0.0118852	0.0695906	0	0.0216245	0	0.030008	0	0.00973997	0.004	0.388524	0.922023	0.558438	0.268988	0	0.0429071	0.0601323	0.134604	0.00757232	0	5.24e-19	0	0	0.00265898	0	1.18e-18	0	0.0753109	0	0.0151097	0.0344061	3.77e-19	0.016303	0.012017	3.38e-19	0.316941
CRC.SW.U0591.T	0.0150158	0	0.0283354	0	0	0.105208	0	0.005658	0	0	0.0111188	0	0	0.0671395	0	0.00508567	0	0.0168436	0	0.0644601	0	0.0147428	0.231	0.0414496	1.08193	0.333607	0	3.23e-19	0.0126843	0.00110433	0.0221546	0.00609202	0	1.15e-18	0	0.00813477	0.0106567	4.64e-18	4.46e-18	1.51e-18	0.0670101	2.43e-18	0.0169876	0.0990679	0	0.0124023	0.0211177	0	0.292072
CRC.SW.U0592.T	0	0	0.145036	0.00151523	0	0.130974	0	0	0	0	0.0197612	0	0	0.0506117	0.0124644	0.0643682	0	0.00782856	0	0.0193921	0.00633769	0.0119858	0	0.47595	0.879284	0.470275	0.105005	0.00313395	0.0610559	0.00954677	0.0182512	0.00875389	1.05e-18	8.1e-20	0	0	0.0114868	1.85e-19	2.86e-18	3.22e-19	0.0768443	1.39e-18	0.0102082	0.0631579	2.46e-18	0.00852418	0.014199	1.66e-22	0.25307
CRC.SW.U0594.T	0.00972809	0	0.122165	0.00165204	0	0.0785108	0.0128245	0.00998262	0	0	0.0199965	0	0.00276924	0.02233	0.00229658	0.0392998	0.000202393	0.0111516	0	0.0339961	0	0.00817362	0	0.490569	0.871234	0.375079	0.157872	0.00274511	0.0190722	4.19e-19	0.0145963	0.0144562	4.8e-19	0	2.28e-18	0	0	2e-18	2.3e-18	0	0.0636115	6.63e-18	0	0.0610086	4.34e-19	0.00320568	0.0355145	2.68e-19	0.255702
CRC.SW.U0595.T	0.0169412	0	0.0224627	0.00963112	0	0.111921	0	0.0359083	0	0	0.0152174	0.00484655	0	0.0832779	0.0235484	0.0475857	0	0.0308898	0	0.0843377	0	0.080206	0.077	0.121252	1.04385	0.566774	0.186767	2.48e-19	0	0.0161182	0.00283294	0.0144869	0	5.92e-21	0	3.79e-18	0.00863552	0.00026048	0.000364231	2.99e-18	0.0984474	0	0.00971517	0.126283	1.13e-18	0.0175825	0.0236106	2.36e-18	0.272221
CRC.SW.U0596.T	0.0183157	0	0.0264212	0.00187664	0	0.0491612	0.00667752	0.00496021	0.0190086	0	0.0161143	0	0	0.162629	0.0008049	0.0342617	0	0.00309639	0.00750757	0.0162423	0	0.0178542	0.035	0.170151	1.04145	0.384931	0.173048	0.00898135	0.241854	7.15e-18	0	0	1.05e-20	2.67e-18	0	0	0.00142916	0	1.37e-18	0	0.0746522	0.0792746	4.19e-18	0.0386521	0.00296239	0	0.119675	0	0.20819
CRC.SW.U0600.N	0.0436079	0	0.142539	0.0121287	0	0.0913157	0	8.24746e-05	0.000860767	0	0	0.0115932	0.00129943	0	0.00790017	0.0861429	0.0263626	0.00784655	0.0297238	0.024982	0	0.00940605	0	0.510789	0.860619	0.495791	0.367513	0.0310078	0.106694	2.92e-18	0.0315195	8.87e-19	2.51e-18	0	3.82e-20	8.98e-18	0	0	0	0	0.369863	0.0552067	4.75e-19	0.0202435	0.00962884	0.0963774	0.0695266	0.00427264	0.0850023
CRC.SW.U0600.T	0.00599767	0	0.122493	0.0029202	0	0.099394	0	0	0	0	0.00697705	0	0	0.0628337	0.00533171	0.089389	0	0.00109185	0.00364427	0.0321375	0.00215574	0.0093971	0.002	0.416461	0.909774	0.443763	0.183824	0.0129769	0.0605917	0.0200975	0.00141179	0.0040537	0	0	0.0156597	0	0	0	0	0	0.122497	9.04e-19	0.00714248	0.0465901	4.37e-19	0.0251227	0.0159776	0.00343934	0.316764
CRC.SW.U0601.N	0	0	0.147903	0.0384763	0	0.190506	0.0101571	0	0.0115429	0	0	0.0119085	0.0350739	0.00032172	0	0.219002	0.142532	0.0975358	0.122497	0.00658051	0.0358864	0.00372136	0.015	0.261821	0.970686	1.07365	0.711313	0.00894738	0.150687	0.0861801	0.139364	0	0.104155	0	0.00197422	3.37e-18	2.53e-19	9.85e-05	8.4e-20	0	1.4949	0.0184515	0.0529374	2.94e-19	0.0231877	0.457585	0.121989	0.101603	0.152711
CRC.SW.U0601.T	0.0112228	0	0.178882	0.00332941	0	0.129923	0.000754449	0.00717482	0	0	0.00833686	0	0.00330896	0.00589548	0.0192815	0.0778526	0.00108847	0.0108752	0.00629383	0.00159677	0	0.0123997	0	0.526236	0.85017	0.478215	0.226798	0.00601848	0.0760928	0.0269909	0.0815487	0.00507125	5.64e-21	2.2e-18	0.013137	0	0	2.75e-19	3.16e-18	8.3e-19	0.104756	0	0.00163767	0.0545041	4.97e-19	0.011608	0.0242345	0	0.274937
CRC.SW.U0602.N	0.0282398	0	0.108101	0.0105746	0	0.0530549	0	0.00848336	0.00393375	0	0	0.013766	0	0	0.0120559	0.0932303	0.0204505	0	0.0573613	0	0	0.00118213	0	0.472253	0.881767	0.410434	0.254406	0.026928	0.153867	0	2.68e-17	0	1.36e-18	0	4.41e-19	0	0	0	0	3.86e-18	0.208389	0.0671475	0	0.0121143	0.0193611	0.0370846	0.0369569	0.00527031	0.162134
CRC.SW.U0602.T	0.0148688	0	0.0734576	0.00766314	0	0.126682	0.00882583	0	0.00955382	0	0.0180188	0	0	0.0983882	0.0184704	0.156704	0	0.0153669	0.0469239	0.00572627	0	0.00667873	0.021	0.227313	0.990107	0.607328	0.356891	0.0145446	0.173148	9.46e-19	3.29e-19	0.00706286	0.0130851	0	0	0	1.7e-20	0	0.000977817	0	0.160766	0.0725412	0	0.0168731	0	0.0478637	0.0549622	0	0.228989
CRC.SW.U0603.T	0.0082809	0	0.128399	0.0106531	0	0.105761	0	0.0104709	0.00144501	0	0.00961229	0	0.00598835	0.0150122	0.00178156	0.0372448	0.00439034	0	0.016763	0.0125976	0	0	0	0.489005	0.872279	0.3684	0.137933	1.4e-20	0	0.0604599	0.0492004	0.0152009	0	7.39e-20	0.0474107	0.0126018	0.00449136	0.0073738	2.1e-19	3.84e-18	0.081704	0	0.0276069	0.0329864	0.000868039	0.00604629	0.000466445	0.000589927	0.290989
CRC.SW.U0604.T	0.061805	0	0.172434	0.00697023	0	0.0950625	0.00626069	0.0232202	0.00661078	0	0.0184614	0	0.00170034	0.0829133	0.0195295	0.100179	0.00859285	0.00808954	0.00351197	0.0220549	0	0.00587309	0	0.493436	0.869763	0.643269	0.425917	0.0157712	0.280984	0.0167578	0	0.00745765	0.0467386	0.00419229	5.21e-20	0	8.08e-22	0	0.00316667	7.24e-19	0.237396	0.0423892	0.0151806	0.00455179	0	0.0704704	0.0554703	0.0147595	0.193254
CRC.SW.U0605.N	0.0275273	0	0.272636	0.0308334	0	0.158366	0	0	0.00290853	0	0.0131534	0	0.00449883	0	0.0104592	0.14893	0.0344384	0.00114394	0.035289	0.0461573	0	0	0	0.570693	0.825439	0.786342	0.296803	0.00714121	0.0851643	0.0947051	0.0733568	2.24e-20	0.00888388	0	0.00265939	1.81e-19	1.75e-19	0	0.00923497	8.43e-18	0.518144	0	0.044065	0.0215914	0.0111458	0.0980731	0.0299391	0.0334667	0.265059
CRC.SW.U0605.T	0.0191405	0	0.0261887	0.0061301	0	0.0947006	0	0.00944969	0	0	0.017494	0	0.00172897	0	0.00740927	0.0626445	0	0.00979959	0.0165527	0.0148213	0	0.00167402	0.021	0.224494	0.991362	0.287734	0.0584748	0	0	0.010109	0	0.00371939	8.78e-19	2.39e-20	0.0301666	0.0145183	0	0.0030476	1.04e-19	3.65e-18	0.0500055	0	0.00888539	0.0878849	0	0.00140096	0	0.00116627	0.39631
CRC.SW.U0637.T	0.0278837	0	0.088502	0.00300078	0	0.0959841	0	0.00132717	0.000241641	0	0.0141622	0	0	0.0778321	0.00302834	0.04663	0	0.0175003	0	0.065633	0.0020122	0.0197008	0.005	0.348555	0.941094	0.463438	0.187093	0.00657317	0.217987	7.13e-20	0.00331475	0.00212064	0	6.63e-19	0	4.52e-19	4.31e-19	6.32e-19	0.000261801	2.18e-18	0.08027	0.0459495	0	0.0234726	0.00162985	0.0177415	0.0164908	0.00138739	0.266597
CRC.SW.U0638.T	0	0.00932058	0.0394196	0.0260851	0	0.0847742	0.020601	0.0301348	0.00563664	0	0.0233402	0	0.00158066	0.0907466	0.0247736	0.0816205	0.00223056	0.00650038	4.72248e-05	0.00994769	0	0.00336195	0.041	0.156948	1.02268	0.460121	0.211469	0.00251452	0.0858575	1.17e-18	0.0193853	0.0148983	0.00227654	0	0	2.57e-18	0.00992145	0	0.00692189	7.62e-19	0.100672	1.84e-18	4.15e-05	0.044807	1.94e-18	0.0197693	0	0.00628361	0.305826
CRC.SW.U0640.T	0.00439702	0	0.185397	0.0526433	0	0.113929	0.0139388	0.0241779	0.0156371	0	0.00667905	0.00248995	0	0.0245436	0.0123582	0.0666108	0	0.0138374	0	0.0150377	0.00673592	0.0067056	0	0.470454	0.8821	0.565119	0.239745	0.00129327	0	0.0750787	0.0867898	0.0431655	0.0204377	0	0.0132485	8.12e-18	0.0211089	0.015029	0.0127659	0	0.0660294	4.57e-20	0.0280611	0.0464793	9.75e-21	0.0174376	0.00775056	8.22e-19	0.25457
CRC.SW.U0641.N	0.0232748	0	0.209346	0.023466	0	0.0862808	0	0.00884382	0.000177651	0	0	0.00361728	0	0	5.48722e-05	0.0538681	0.00245417	0.00384566	0.0521497	0.000552913	0	0	0	0.576852	0.817131	0.467932	0.212836	0.0142501	0.0860733	0.0399499	0	6.36e-20	4.45e-21	0	0.0141074	0	0.0101383	0.00911539	1.22e-05	0	0.154949	0.0333708	0.0548624	0.0258227	0.0192153	0.0299479	0.0245942	0.00820207	0.24418
CRC.SW.U0641.T	0.035708	0	0.166946	0.0130962	0	0.0697176	0.00723246	0	0.00781575	0	0.00125989	0.00383786	0	0.0149074	0.00248353	0.0230624	0.000798705	0.0062024	0.0140938	0	0	0	0	0.608954	0.793316	0.367162	0.0518226	0	2.15e-17	0.0217417	0.00196513	0.0203393	0.00105961	3.01e-19	0.0376626	0.0198329	5.02e-20	0.00332153	2.81e-23	3.68e-18	0.092355	0	0.0156463	0.0441224	0.00252771	0.00773452	0	0.00189033	0.33764
CRC.SW.U0642.N	0.0187477	0	0.235196	0.0232158	0	0.0960342	0	0.00622118	0.000173838	0	0	0.0167681	0.00907493	0	3.93673e-05	0.0564167	0.00228159	0	0.0124409	0.0106526	0.00138256	0	0	0.580975	0.814354	0.488645	0.0861073	0.0122597	1.78e-19	0.0646913	0.0611675	0.00257862	1.01e-18	0	0.0125904	0.000591935	0.000553603	0.00022738	3.01e-19	0	0.119822	4.15e-19	0.0535396	0.0441223	0.0143999	0.0200537	0.00676227	0.00489937	0.280602
CRC.SW.U0642.T	0.0196209	0	0.0405662	0.00255037	0	0.0992554	0.0214526	0.0107993	0.00822432	0	0.0176719	0	0.00235898	0.0531765	0.0337272	0.0461098	0	0.0251009	0.00377584	0.00424481	0	0.00311562	0.02	0.231933	0.989377	0.391751	0.177828	0.00932969	0.0748827	0	0.0210174	0.00897497	0.00646343	2.95e-19	0.00485238	0	0	0.00171028	0	1.46e-18	0.0616385	1.26e-18	3.96e-19	0.0438397	0	0.00554744	0.027581	4.69e-19	0.227996
CRC.SW.U0643.N	0	0.0434091	0.227936	0.0568929	0	0.114507	0.00402771	0	0.00497867	0	0.00102762	0	0	0.0313329	0.00683874	0.0985011	0	0.00330487	0.0290341	0	0	0	0	0.567296	0.824954	0.621791	0.236545	0.0137519	0.0618378	0.0947659	0.0365519	1.97e-20	0.0137231	0	0.0147727	0	0.00197899	0.00176339	0.01518	2.97e-18	0.281072	0.0157326	0.0674112	0.0148455	0.0220809	0.0395197	0.033266	0.0151579	0.280209
CRC.SW.U0643.T	0.0191885	0	0.0626653	0.0561404	0	0.152751	0.0229295	0.0376698	0.00828792	0	0.0536804	0	0	0.0383868	0.0434895	0.0772496	0.01751	0	0.0304129	0.00312698	0.00156541	0	0.026	0.20277	1.00332	0.625054	0.308003	0.00780327	0.0622182	0.0179388	0.107249	0.0312454	0.023852	0	0	0	0.00590246	0.0202261	0.033326	9.53e-19	0.252771	1.53e-19	0.00766397	0.00908391	0	0.0577183	0.013241	0.018333	0.243031
CRC.SW.U0645.N	0	0.00458084	0.232528	0.0164951	0	0.0919397	0	0.00888912	0.00281483	0	0.00325862	0	0	0	0	0.106975	0	0	0.0476632	0.00698289	0	0	0	0.57111	0.821526	0.522127	0.201099	0.0117642	0.0949895	0.073817	0.0526486	4.38e-19	0.00147758	1.61e-18	0.0255024	1.17e-18	0.00359955	7.59e-21	0.00135713	1.06e-20	0.211209	0.014245	0.0613355	0.020605	0.0215676	0.0416336	0.0142422	0.0170893	0.28334
CRC.SW.U0645.T	0.015584	0	0.0566125	0.00325699	0	0.0891712	0.0417151	0.013732	0	0	0.00498801	0.0137207	0.00292714	0.0370384	0.0151657	0.084321	0	0.00259296	0	0.0181039	0.0107623	0.00427962	0.013	0.271805	0.969964	0.413972	0.150075	0.00923452	0.0693333	1.31e-18	0.0139939	0.00974794	0.00174872	0	6.63e-18	6.29e-18	0.00497587	4.18e-19	0	0	0.0623895	6.5e-18	0	0.0515086	6.55e-19	0.01857	0.00645124	0.0032425	0.254158
CRC.SW.U0646.T	0.0172682	0	0.12943	0.0720154	0	0.151283	0.00381194	0.0212217	0	0	0	0.0231246	0.00182301	0.0531729	0.0550386	0.104218	0.00835648	0.0234872	0.021792	0	0	0.00294936	0.005	0.333639	0.946817	0.688992	0.420763	0.0121261	0.0519476	0.0734126	0.0873185	0.0203713	0.0281284	0	6.87e-18	4.41e-18	0.00202684	0.00636605	0.0643471	7.51e-19	0.119864	5.85e-19	0.0330779	0.0353406	9.05e-20	0.030589	0.0256656	0.0150284	0.264729
CRC.SW.U0647.N	0	0	0.212218	0.0595145	0	0.0783038	0	0.0182625	0.0246032	0	0	0.00994777	0	0	0.00747916	0.103958	0.00290361	0	0.0237429	0.00546468	0	5.30238e-05	0	0.526282	0.85013	0.546451	0.160499	0.0111629	0.0549296	0.0334484	0.0488745	1.77e-19	0	2.5e-18	0.021369	0.018889	0.0057523	0.0184452	0.0339888	0	0.153363	0	0.036568	0.0189529	0.0166955	0.0397227	0.0185484	0.0236825	0.307969
CRC.SW.U0647.T	0.019032	0	0.204656	0.0142173	0	0.0870181	0.0153577	0.016519	0.0050264	0	0.0318397	0	0	0.081111	0.012451	0.0518456	0	0.00431092	0	0.0348623	0	0.00137204	0	0.510781	0.859541	0.579619	0.31028	0.00343991	0.194638	0.0545036	0.016589	0.0229956	0.0381339	0.00753972	0.0185768	0	0.0014535	0.0122094	0.0229108	0.00555805	0.139412	0.0324263	0.0154087	0.0294008	0	0.0265727	0.0558857	0.00821189	0.194281
CRC.SW.U0648.N	0.0426458	0	0.149267	0.0373601	0	0.142771	0	0.00244363	0.00139412	0	0.00405996	0.0077555	0.00426458	0	0.00418349	0.0562783	0.00939842	0.00451354	0.0509164	0.00792484	0	0	0	0.481833	0.875963	0.525177	0.16896	0.072548	0.155857	0.0619751	0.0404591	1.06e-19	0.0103277	1.75e-18	0.0250214	6.11e-19	0.000968257	0	0.0118881	0	0.172876	0.0609246	0.07768	0.0126062	0.0236807	0.0214951	0.0675623	0.0107928	0.237685
CRC.SW.U0648.T	0	0.00193915	0.123427	0.0702098	0	0.219133	0.0315136	0.0297781	0.00684717	0	0.0255588	0	0	0.0411212	0.0254413	0.132142	0	0.024463	0.0151358	0.0067005	0.00192346	0.0088797	0.015	0.258737	0.979893	0.764214	0.388558	0.010266	0.164294	0.0675607	0.054968	0.0759724	0.0299588	0.0306543	0.0424391	6.88e-18	0.0162737	0.0301233	0.0430855	1.99e-18	0.182597	0.0339568	0.0302054	0.0350888	7.1e-19	0.0658134	0.0481224	0.00107902	0.232297
CRC.SW.U0649.N	0.00858368	0	0.233842	0.022591	0	0.111853	0	0	0	0	0.00166583	0.011597	0.0041951	0.00050824	0	0.0954632	0.0149968	0.00510617	0.025581	0.00666854	0.00266819	0	0	0.57785	0.817165	0.545321	0.125886	0.0071673	0.0192259	0.087177	0.0845384	5.21e-20	7.11e-19	5.93e-18	0.0213034	0.0361071	1.57e-20	3.02e-18	0.00458117	0	0.220313	0	0.0932607	0.0169102	0.0110736	0.0247127	0.00148953	0.0418774	0.337953
CRC.SW.U0649.T	0.0212836	0	0.0416825	0.00915232	0	0.137729	0	0.000568792	0.000306543	0	0.0248575	0	0	0.0596013	0.0109255	0.0584937	0	0.00266718	0.00167125	0.0107107	0	0.0235499	0.027	0.196534	1.00636	0.4032	0.135936	0.0119491	0.130378	3.15e-18	0.0459676	0.0081892	0	2.58e-18	0.0100517	3.28e-18	0.00964756	0	0	1.66e-17	0.091117	0.0190438	0	0.0591382	3.89e-19	0.00581569	0.016805	5.63e-19	0.247436
CRC.SW.U0650.T	0	0.0227893	0.0737532	0.0138138	0	0.0758426	0.00372012	0	0.00123355	0	0.0309941	0	0.00922292	0.0346906	0	0	0	0.0188685	0	0.0412361	0.00351635	0.00563284	0.003	0.413412	0.910426	0.335314	0.082119	0.00150522	0.0501537	1.42e-20	0	0.00601587	8.26e-20	0	0.0308779	0	0.0112044	0	0	8.39e-19	0.0405534	2.06e-18	0.0149282	0.0708963	0	1.16e-21	0.0116459	0.00184701	0.372271
CRC.SW.U0651.N	0.016575	0	0.185796	0.00832838	0	0.048847	0	0.00189519	0.00131074	0	0.00663319	0	0	0.0108131	0	0.0744637	0.00708361	0.00543724	0.0505762	0	0	0	0	0.578928	0.816028	0.417759	0.138484	0.0227886	0.129126	0.0202276	0.00435111	1.16e-18	6.24e-19	1.62e-18	0.00236364	6.8e-18	0.00115464	2.43e-18	0	7.36e-18	0.21979	0.0504538	0.0448635	0.00407752	0.013675	0.0338021	0.0218476	0.0249671	0.268054
CRC.SW.U0651.T	0	0	0.185977	0.0284578	0	0.0714115	0	0.00480788	0	0	0.00205317	0	0.000103945	0.0496429	0	0.0250405	0	0.0265978	0	0.0197777	0	0.0195217	0	0.562092	0.827108	0.433392	0.125128	6.19e-19	1.1e-19	0.022793	0.0530877	0.0199004	2.09e-19	0	0.0142061	2.75e-18	0.0088567	0	4.19e-18	6.26e-18	0.0790293	0	0.00776796	0.0685785	1.87e-19	0.00491697	0.00141744	5.59e-19	0.316159
CRC.SW.U0652.T	0.0267059	0	0.0878001	0.032736	0	0.132397	0.0435455	0.0226249	0.00356144	0	0.0268238	0	0	0.037476	0.00904025	0.0143694	0	0.0131097	0	0.0277152	0	0.0203977	0.005	0.341274	0.944592	0.498303	0.138349	0	5.88e-18	0.0241624	0.0428444	0.0324955	8.72e-19	0.00122355	2.98e-18	1.68e-18	0.00567573	0.00568948	1.09e-19	4.95e-18	0.0279092	1.35e-18	0.0169389	0.102704	0	0.00170806	0.00749069	0	0.193338
CRC.SW.U0654.N	0	0.0261397	0.323138	0.0360723	0	0.185526	0	0	0.00304371	0	0.0282307	0	0.00249748	0.00321745	0.0192809	0.12967	0	0.0161451	0.0328483	0.0143569	0	0.00809843	0	0.543334	0.8397	0.828265	0.412161	0.00746261	0.020957	0.170171	0.077913	0	0.0124692	1.31e-19	0.0205393	0	0	0	0.00581084	2.06e-18	0.311621	0	0.0867411	0.0264833	0.00701106	0.0614951	0.016375	0.0279166	0.334356
CRC.SW.U0654.T	0.00939626	0	0.0666811	0.0112384	0	0.107816	0.0163478	0.0135006	0	0	0.0189862	0	0	0.0592221	0	0.0432207	0	0.0154722	0	0.0537453	0.00919814	0.00936579	0.014	0.264066	0.975946	0.43419	0.134199	0.00290451	0.119193	0	0.0166927	0.0163531	3.01e-19	2.2e-18	0	0	0	0	1.06e-18	0	0.0841627	9.73e-18	2.48e-21	0.0468598	2.59e-18	0.0175529	0.0261198	0.000746082	0.239793
CRC.SW.U0656.T	0	0	0.182605	0.00141349	0	0.215318	0	0	0.0216193	0	0.0369473	0	0	0.068732	0.00595708	0.0488191	0	0.0330021	0	0.0356849	0	0.00898675	0.001	0.427701	0.90392	0.659085	0.27699	3.75e-19	0.0291626	0.0650522	0.0445579	0.0507096	0.0348698	0.0153487	0.0285712	0.0398321	0.000858806	7.57e-20	0.031432	4.95e-18	0.177746	0	0.0364381	0.0373966	0	0.0424735	0.0847378	0.00414267	0.26852
CRC.SW.U0657.N	0.0798391	0.0826207	0.0723258	0.0261041	0	0.0842987	0	0.0103456	0.00890502	0	0.0139245	0	0	0.0417218	0.00379999	0.0597269	0	0.000489176	0.0660185	0.00507014	0	0	0	0.523775	0.852868	0.55519	0.229718	0.02728	0.198939	0.404943	5.78e-20	7.17e-19	0.0460913	0	0	1.56e-17	2.17e-19	1.54e-19	0	0	0.230676	0.0659255	0.117557	0.00548653	0.0314645	0.0299758	0.0659234	0	0.0988155
CRC.SW.U0657.T	0.0279631	0	0.0377905	0.00742072	0	0.158987	0.00860949	0.00504424	0.00568738	0	0.0138009	0	0.00143718	0.0471534	0.0143208	0.0543472	0.0092713	0.0285847	0.0464243	0	0	0.00237806	0.026	0.205618	0.9971	0.46922	0.237847	0.00602889	0.157248	1.9e-18	0.00434196	0.0241129	0.00146287	1.85e-19	3.62e-19	0	0.00385583	0	0.00385353	4.28e-18	0.122018	0	0.0175165	0.0444229	1.45e-18	0.0382311	0.0158373	6.73e-19	0.272727
CRC.SW.U0658.N	0	0	0.229954	0.0177296	0	0.0900959	0	0	0.000406762	0	0.00185326	0.00934335	0.0021755	0	0.00347241	0.0718413	0.0181291	0	0.0150334	0	0.000667912	0	0	0.570429	0.822048	0.460702	0.110301	0.0110604	0.050452	0.0637697	0.031654	0.0012353	3.58e-20	1.04e-19	0.0232899	0.0117498	0.0120307	0.00525577	0.0087148	2.29e-18	0.178658	3.53e-19	0.056056	0.0186796	0.0124579	0.0267911	0.00254126	0.0131593	0.287462
CRC.SW.U0658.T	0	0	0.145059	0.0215495	0	0.118583	0	0	0.0126252	0	0.0103313	0	0.00199087	0.0105107	0.00622218	0.039403	0.00227007	0.00345012	0	0.0207248	0.0102684	0.00222941	0	0.486429	0.873579	0.405218	0.0834799	0	1.48e-17	0.039039	0	0.0270529	0	0	0.0248827	0.0525823	0.0169869	2.98e-19	0.0115011	0	0.0880855	1.36e-18	0.00860073	0.0749942	3.93e-18	0.00748503	0.00366186	0.00351136	0.315498
CRC.SW.U0663.T	0.00991141	0	0.252457	0.0136622	0	0.130491	0	0.00149151	0.0272108	0	0.00401217	0.00150066	0	0.0258281	0.0112797	0.0400017	0.00418498	0.0281684	0	0.0926949	0.0036434	0.0192298	0	0.512119	0.858401	0.665767	0.293509	0	0.001651	0.0855925	0.00890897	0.0269568	0.0200713	2.95e-21	0.0189426	0	0.00721341	8.52e-19	0.0104357	2.07e-18	0.164658	2.28e-19	0.0317714	0.0416232	0.000779302	0.0321648	0.0673497	0.00463486	0.264063
CRC.SW.U0666.T	0.0291983	0	0.175437	0.0138239	0	0.130928	0	0.00762569	0.00160518	0	0.0284969	0	0.000885574	0.0407149	0.000956701	0.0367076	0	0.0188753	0	0.0570916	0	0.0273381	0	0.547486	0.839138	0.569684	0.210274	0	0.0431889	0.0584424	0.0118143	0.0117984	0.00965838	1.71e-18	0.0040592	4.41e-18	0.00831114	0.00379463	0.000915473	0	0.109097	1.65e-18	0.0351256	0.0403158	0.00405378	0.0166059	0.0383305	2.32e-20	0.28708
CRC.SW.U0671.T	0	0	0.304117	0.0185215	0	0.115022	0.000650631	0	0	0	0.00264084	0.000989189	0	0.0340676	0.00289461	0.0389824	0	0.0102039	0	0.0159534	0	0.0317921	0	0.568104	0.824787	0.575836	0.157131	0	6.87e-18	0.0560138	0.0117449	0.0229747	0	0	0	5.36e-18	0.00135535	0	0.0189059	9.92e-18	0.124147	1.7e-18	0.0340055	0.0496838	0	0.0208602	0.0180418	1.98e-18	0.288384
CRC.SW.U0694.N	0	0.0442404	0.415979	0.0236884	0	0.120586	0.0009297	0.0349667	0.00182559	0	0.0133937	0	0.00466057	0.0489967	0.0252525	0.0931755	0.00135578	0	0	0.0525591	0.000650477	0	0	0.597708	0.801728	0.88226	0.335147	1.2e-20	0.00283365	0.307074	0.0590983	0.000438362	0.00459523	9.04e-19	0.0295464	0.00231191	4.64e-20	4.32e-19	0.0275664	0	0.256842	0	0.135418	0.0202885	0.0136783	0.047	0.0183532	0.0352016	0.328907
CRC.SW.U0694.T	0.00800324	0	0.0682458	0.00555261	0	0.151305	0.00826608	0.0138098	0	0	0.0364268	0	0	0.0637422	0.0109699	0.0385237	0	0.0105355	0	0.0214718	0	0.00123199	0.015	0.261808	0.979986	0.438084	0.136201	0	0	0.0193245	0.00469132	0.0226088	0.00142881	0.00356043	0.0331937	0.0330552	0.00263321	0.00703059	0	1.09e-18	0.0828554	3.44e-18	0.0184411	0.0822113	0	0.0114389	0.00866002	0	0.278394
CRC.SW.U0695.T	0.0162069	0	0.0108605	0.018268	0	0.101359	0.0215396	0.00391426	0	0	0.04593	0	0	0.091265	0.0142826	0.0622347	4.09099e-05	0.010678	0	0.00598561	0	0	0.051	0.146008	1.03339	0.402565	0.207216	0.010369	0.0107772	0	0.0210196	0.00303903	0	0	1.16e-19	4.67e-18	0.00216643	4.25e-18	0	3.31e-19	0.0857201	8.2e-19	0	0.0840871	2.25e-18	0.0144903	0.0099485	1.73e-18	0.233687
CRC.SW.U0713.N	0.0182047	0	0.0962259	0.00519327	0	0.0781271	0	0	0	0	0.0212307	0	0.00307734	0	0	0.130182	0	0.00680835	0.0458117	0.0133392	0	0	0.001	0.4317	0.90182	0.4182	0.311326	0.0524392	0.239708	0	0	0	0.0287766	0	0.0399311	0	6.95e-19	0	0	0	0.154368	0.106074	2.71e-20	5.63e-19	0.0184585	0.0474699	0.179741	0.0254451	0.119459
CRC.SW.U0713.T	0.0279936	0	0.0653692	0.00674603	0	0.107495	0.00126449	0.00297975	0.0018311	0	0.0192948	0	0.00177661	0.0427597	0.017176	0.0811165	0	0.0133666	0.0382801	0.00585418	0	0.00290335	0.005	0.325772	0.947576	0.436207	0.350856	0.0193185	0.181407	0	0.0106909	2.02e-20	0.0170023	0	3.8e-18	8.1e-18	4.29e-20	2.01e-19	0	3.19e-18	0.113597	0.0347747	0	0.00974516	0	0.0321948	0.0493071	3.46e-19	0.254506
CRC.SW.U0750.T	0.00376515	0	0.039339	0.0103094	0	0.172754	0	0.0198478	0.00889748	0	0.0115639	0	0.000931245	0.0151199	0.00672747	0.0467555	0	0.00690261	0	0.0225609	0	0.0014758	0.033	0.178653	1.02814	0.36695	0.0782434	0	1.75e-17	0.0126811	0.0184586	0.0296314	0	0.0060074	0.0440823	0.0285153	0.00784871	0.00589501	7.43e-20	1.84e-18	0.0690183	2.18e-18	0.0164198	0.073677	8.7e-19	0.00513289	2.08e-21	0	0.280989
CRC.SW.U0776.T	0.0206002	0	0.052485	0.000987185	0	0.0898934	0	0.0073126	0	0	0.0139666	0	0	0.0717888	0.0170066	0.068606	0	0.00938148	0	0.0847983	0.0461922	0.0589234	0.031	0.189441	1.01106	0.541942	0.182462	0.00753267	0.0971215	0.0114512	0.00563961	0.00583818	3.39e-19	7.6e-18	0	4.91e-18	2.44e-21	0	0	0	0.133643	0.0031351	0.00226917	0.0585924	0	0.0342271	0.0204679	0.00115508	0.26249
CRC.SW.U0793.T	0.0354081	0	0.176418	0.00879606	0	0.0763637	0	0.0121342	0.00426919	0	0.0173998	0	0.00609101	0.0157721	0.00577725	0.0279542	0.00778136	0	0	0.0345868	0.0015864	0.00608437	0	0.600759	0.800316	0.436422	0.162927	0.00213488	5.97e-19	0.0629636	0.0287205	0.00488112	0	2.72e-18	0	5.81e-18	0.00320357	2.69e-19	0	0	0.0814306	0	0.0286539	0.0608545	3.38e-20	0.00982442	0.0125127	0	0.298682
CRC.SW.U0800.T	0.0010077	0	0.0458255	0.00749067	0	0.161465	0.0333209	0.00647164	0	0	0.0255412	0	0.000173637	0.104777	0.011145	0.0703274	0	0.0267484	0	0.037023	0	0.101701	0.088	0.111773	1.04414	0.633019	0.291977	0.00180993	0.168098	0	0.0395324	0.022492	0.0102808	6.39e-19	0	0	0.0066867	0.00531531	0.00211437	4.02e-18	0.114465	2.52e-18	0	0.0596681	3.26e-18	0.0343631	0.100051	4.61e-18	0.187534
CRC.SW.U0802.T	0.0059741	0	0.13595	0.0102539	0	0.103103	0.0181422	0.00335199	0.000750288	0	0.0272176	0	0	0.0393269	0.00357891	0.0447423	0	0.00891226	0	0.0170121	0	0.0181045	0	0.459393	0.887826	0.436421	0.126709	7.65e-19	0	0.0136901	0.0451751	0.0176755	1.6e-18	0	0.0174071	0	0	1.65e-19	1.65e-18	3e-18	0.0853338	0	0.0051629	0.0546009	0.000671434	0.0123904	0.0408053	0	0.270403
CRC.SW.U0803.T	0.0217694	0	0.116612	0.00826882	0	0.0886735	0.0215782	0.00121084	0.0151218	0	0.0221204	0	0	0.0444928	0	0.033161	0	0.0164134	0	0.0186663	0.00238386	0.0073829	0	0.480747	0.876839	0.417855	0.112135	0.00130379	0.0683175	1.3e-18	0.00365985	0.0180216	1.69e-19	0	1.06e-21	0	0.00399619	0	0	4.11e-18	0.066868	3.66e-19	2e-21	0.0500266	6.25e-19	0.00966991	0.0434316	0.000997105	0.277895
CRC.SW.U0804.T	0.0333288	0	0.0412716	0	0	0.111442	0	0.00488671	0.000156382	0	0.0203947	0	0	0.096004	0.0139011	0.0218078	0	0.00771765	0	0.0480971	0	0.0829654	0.018	0.237242	0.994412	0.481973	0.099012	0.00283849	0.122057	8.33e-19	1.06e-17	0.0057706	0	0	1.68e-18	3.8e-18	0	0	4.51e-19	0	0.111232	2.7e-18	0.0152562	0.0654529	8.86e-19	0.02079	0.0444191	0	0.380821
CRC.SW.U0805.T	0.00574758	0	0.0666529	0	0	0.114057	0.00303979	0	0	0	0.0245624	0	0	0.0261045	0.00477073	0.0615611	0	0.0208017	0	0.0303577	0	0.0304424	0.009	0.292201	0.962376	0.388098	0.110115	0	0.0205003	2.38e-20	0.0307402	0.00663028	3.65e-18	0	0	1.24e-18	0.00564803	4.23e-18	0	0	0.0581934	0	0	0.068367	0	0.00930697	0.0319467	2.37e-19	0.29241
CRC.SW.U0814.T	0.0183208	0.0112828	0.114644	0.0238172	0	0.111447	0.00293747	0.0119347	0.000203675	0	0.0120029	0	0	0.0513536	0	0.0430864	0	0.0121274	0	0.0268496	0.00405077	0.0312211	0.001	0.441232	0.896795	0.47528	0.140009	1.13e-21	0.0116879	0.0573391	0.00246972	0.0184421	8.9e-20	0	5.53e-19	0	0.00940049	0	0	2.04e-18	0.0702792	0	0.0291023	0.103406	0	0.00970026	0.0330654	0	0.297301
CRC.SW.U0820.T	0.0321754	0	0.0504884	0.0346744	0	0.0924278	0.00223747	0.00878493	0	0	0	0	0.0149506	0.0210963	0	0.0234008	0.00268332	0.00884163	0	0.054584	0.008908	0.0183931	0.005	0.337078	0.945377	0.373646	0	0.0016281	0.0376882	0	0.0418571	0.0160461	8.62e-19	0	4.13e-18	6.2e-18	0.00286094	0	0	0	0.0880916	0	0	0.0988377	0	0.0182685	0.0292652	1.2e-18	0.209655
CRC.SW.U0848.T	0.00863646	0	0.0879609	0	0	0.0505643	0.000246487	0.0055415	0	0	0.024744	0	0	0.0300228	0.00162257	0.0295322	0	0.0116437	0.0140584	0.0172983	0	0.0978689	0.005	0.346583	0.947243	0.379741	0.0326092	0.000107412	0.0656733	2.44e-19	0.000572497	0.00191654	1.84e-18	0	3.92e-20	1.22e-18	0.00787589	1.45e-18	1.14e-19	2.12e-19	0.0946148	0	0.00841666	0.0588405	0	0.0100016	0.0542655	2.33e-18	0.303653
CRC.SW.U0849.T	0.00989323	0	0.00999246	0	0	0.0797395	0	0	0	0	0.0331621	0	0	0.117079	0.000344397	0.0883273	0	0.0064285	0	0.0345327	0	0.144563	0.005	0.34915	0.956294	0.524062	0.133947	0	0.0920661	0.00101366	0	0.000726308	0.00110103	3.21e-18	0	4.36e-18	0	0	0	4.19e-18	0.172497	0	0.00247285	0.03897	2.24e-18	0.035829	0.0784404	0	0.21151
CRC.SW.U0852.N	0.00254788	0.0227343	0.140233	0.101426	0	0.121494	0	0	0.0500709	0	0.0354634	0	0.083833	0.0254096	0.0208652	0.139965	0.0285969	0.0173999	0.0259969	0.00889801	0	0	0.005	0.339514	0.94182	0.824934	0.401627	0.0186349	0.101816	0.0340244	0.133571	7.13e-20	0.0569837	0	0	5.65e-18	8.93e-20	0.0152965	0.0400806	0	0.365021	0.0193011	0.0544002	0.0156948	0.0248684	0.0586223	0.0505966	0.0108559	0.257545
CRC.SW.U0852.T	0.014043	0	0.020001	0.00564951	0	0.0683053	0.0315357	0.0105562	0	0	0.0194245	0	3.85262e-05	0.0477325	0.0021667	0.0297519	0	0.0220312	0	0.0725477	0.00667852	0.016875	0.073	0.127842	1.03682	0.367337	0.103725	4.33e-19	0	4.89e-20	0.0603657	0.00847845	0	1.87e-18	0	0	0.00584467	5.78e-20	0	2.44e-18	0.032929	3.4e-18	0.00399698	0.0638014	0	0.00883167	0.00212042	5.35e-18	0.253058
CRC.SW.U0857.T	0.0199252	0	0.00374017	0	0	0.0993066	0	0.0108229	0.00188362	0	0.0333988	0	0	0.087882	0.0051403	0.0259966	0	0.00952268	0	0.0727262	0.000507668	0.0663887	0.092	0.108694	1.05872	0.437242	0.0795063	0.00796716	0.290101	0	3.17e-17	8.21e-19	0	1.43e-17	0	0	0	0	2.3e-18	0	0.0860183	0.0869425	0	0.0268744	0	8.31e-21	0.179512	0	0.190926
CRC.SW.U0861.T	0.00580627	0	0.00756631	7.47151e-05	0	0.124361	0.0305694	0	0.000874022	0	0.0342986	0	0	0.130594	0.00653461	0.0336429	0	0.0107591	0	0.0185165	0	0.0283573	0.078	0.119511	1.05097	0.431954	0.190902	0.00309598	0.235924	1.72e-19	0	0.0153539	0.00635656	8.12e-20	0.00787235	8.04e-18	0.00384581	0	0	0	0.107368	0.0495882	0	0.0360634	3.31e-18	0.00910602	0.109931	1.03e-18	0.18544
CRC.SW.U0862.T	0.000406259	0	0.232779	0.00406475	0	0.0989716	0	0.0025755	0.00853422	0	0.0242818	0	0.00267819	0.0437944	0.0038391	0.0209454	0.00772469	0.00768103	0	0.0315154	0	0.00411186	0	0.567093	0.823678	0.493903	0.171783	1.19e-20	0.01075	0.054112	0.0506274	0.0163024	0	0	0	0	0.00225204	0	1.63e-19	3.81e-18	0.0933911	4.04e-18	0.0170262	0.0332717	0	0.0111558	0.0389171	2.28e-19	0.283094
CRC.SW.U0865.T	0.0233393	0	0.117714	0.0472881	0	0.12591	0.00996641	0.0273054	0.00976293	0	0.0137485	0	0.00521147	0	0.0050261	0.0245972	0.0113482	0.0112056	0	0.0371156	0	0.00527132	0.001	0.432658	0.902194	0.47481	0.16008	4.06e-19	0.00629247	0.0384653	0.033108	0.0479983	0.0169752	0.00947834	0.0332159	0.00917215	0.0335316	0.0433334	0.01411	0.000934834	0.0926325	1.14e-19	0.0188244	0.0679196	0	0.0124452	0.0271162	0	0.250698
CRC.SW.U0882.T	0.0123465	0	0.16877	0.042527	0	0.129484	0	0.0161461	0.0213812	0	0.00626231	0.00819579	0	0.0536258	0.0308948	0.0784319	0	0.00728129	0.0311644	0.0136636	0	0.0100627	0.001	0.429006	0.902845	0.630237	0.321285	0.00428578	0.108004	0.0573218	0.0070961	0.0233854	0.0306823	0.000192093	1.28e-19	6.33e-18	0.00922273	0.0180514	0.028902	0	0.156855	0	0.0114032	0.0238484	0	0.0574167	0.0245151	0.0043174	0.2143
CRC.SW.U0908.T	0.0160609	0	0.12451	0.0131797	0	0.0928031	0	0.00330399	0.00217731	0	0	0.0133354	0	0.137866	0.0163472	0.0500148	0	0	0	0.0335588	0	0.0193337	0.004	0.368338	0.934711	0.52249	0.215472	0.00295853	0.128217	0.0164671	0.03163	0.008779	0	6.99e-19	8.47e-19	1.45e-18	0.00205061	1.72e-19	0.00659403	0	0.0533416	5.66e-19	0.01749	0.0544929	0	0.0234158	0.0350366	0	0.27109
CRC.SW.U0915.T	0.00281775	0.00143565	0.0339628	0	0	0.141187	0.0191709	0.00809932	0	0	0.0697878	0	0	0.101473	0.0176212	0.0255082	0	0.0243534	0	0.0617351	0.00176416	0.0177191	0.073	0.127232	1.03902	0.526636	0.248534	1.16e-19	0.00518554	0.00894096	0.0632116	0.0279663	0	0.00109931	9.44e-05	1.02e-18	0.0107819	0.00392163	0.0055397	1.56e-19	0.0682593	7.45e-18	0.00128708	0.071265	0	0.0222906	0.0121526	8.33e-21	0.331706
CRC.SW.U0916.T	0.0280423	0.000547138	0.0676506	0.0245237	0	0.173662	0.0208759	0.0381968	0.00424607	0	0.0243697	0	0.00596034	0.0184565	0.0515456	0.066241	0.000219849	0.0159424	0	0.0308519	0	0	0.012	0.27849	0.972925	0.571332	0.381364	0	1.16e-18	0.100831	0.0120755	0.0377611	0.0394045	0.0127975	0.0336048	3.14e-18	0.0181255	0.0342142	0.0117553	0	0.12159	0	0.0334105	0.0607025	1.84e-18	0.029041	8.99e-05	1.03e-19	0.277185
CRC.SW.U0929.T	0	0	0.119425	0.00194984	0	0.103582	0.00103495	0.000411599	0.00143896	0	0.0263375	0	0	0.079496	0.00266704	0.0342365	0	0.00889947	0	0.033487	0	0.0017553	0.003	0.413173	0.911787	0.414722	0.135177	9.49e-19	0	0.0221515	0	0.0173939	3.6e-19	0	0.0181456	0.0348214	0.00378734	0.00153994	0	0	0.0939315	1.26e-18	0.0220142	0.0628142	0	0.0111471	0.00978085	1.69e-19	0.297089
CRC.SW.U0933.T	0.0329618	0	0.11577	0.00788974	0	0.0882274	0	0.00772857	0.00432509	0	0.00987915	0	0	0.0717709	0.0138699	0.0373817	0	0.000863641	0	0.0961689	0.00993861	0.0190562	0.004	0.383165	0.926535	0.515832	0.169091	0.0031075	0.0965722	0.0246449	0.0159408	0.0098516	6.04e-19	1.09e-18	0	0	0.00878327	0	0.00334828	0	0.0928316	0	0.0145012	0.0596575	1.95e-18	0.0181439	0.0179726	0.00373765	0.260316
CRC.SW.U0934.T	0.00801729	0	0.0395738	0.00187601	0	0.144474	0.00332107	0.0138419	0.0117952	0	0.0210765	0	0.00203366	0.0201273	0.00557144	0.0274601	0	0.00897331	0.00810634	0.0119158	0	0	0.021	0.228242	1.00114	0.328164	0.0641283	0.00225034	0.0311998	0	0.016458	0.0127536	0	0	0.0200398	0.0109741	0.00199873	8.69e-19	0	0	0.0728396	7.03e-19	0.00378698	0.0754811	5.02e-19	0.00351239	0.00274615	0	0.305074
CRC.SW.U0937.T	0.00233186	0	0.0255845	0.00200777	0	0.0965576	0.0222814	0.00223258	0	0	0.0248458	0	0	0.109316	0	0.0716315	0.00270985	0.0191704	0.000932896	0.0128941	0.012864	0.00949587	0.089	0.111125	1.04661	0.414856	0.1296	0.010405	0.00914594	0	0.017536	0	1.26e-19	0	0	1.01e-18	6.34e-19	3.39e-18	0	0	0.114536	9.23e-18	0	0.0270665	2.09e-19	0.0196337	0.0201554	0.00783032	0.275132
CRC.SW.U0938.T	0.0146708	0	0.041057	0.0849735	0	0.272234	0.00339998	0.0444751	0.00980433	0	0.0296171	0.0326545	0.0165097	0.032283	0.054613	0.117384	0.0120482	0	0	0.023702	0	0	0.078	0.119514	1.05323	0.789427	0.284765	0.0908613	0.0818075	0.0280192	0.106833	0.0463493	0.000165307	1.24e-18	3e-18	1.96e-17	0.0117043	0.0389168	0.104403	0.00815642	0.214316	0.0257382	0.0197747	0.100163	3.41e-18	0.0468275	0.0129657	0	0.212462
CRC.SW.U0939.T	0.0217233	0	0.0572903	0.0306891	0	0.128368	0.00108203	0.0235407	0.0182087	0	0.0197266	0	0	0.16958	0.0158159	0.115547	0	0.0209521	0	0.0675371	0.00754439	0.0231667	0.04	0.15893	1.02515	0.720772	0.339523	0.0103733	0.208699	0.023448	0	0.0200879	0.00773456	0	0	6.53e-20	0.00270237	0	8.38e-21	4.75e-20	0.22676	0.0360635	0.0172436	0.0336567	7.35e-19	0.0751449	0.052539	0	0.281807
CRC.SW.U0942.N	0.029186	0	0.257971	0.0525746	0	0.131015	0	0	0.00143293	0	0	0.00714363	0	0	0	0.0586297	0	0.00552026	0.0136815	0	0.0065819	0	0	0.574286	0.819204	0.563737	0.22552	0.0132244	0.0378915	0.185467	0.0842309	0.00528534	0.0174126	4.13e-18	0.0283295	0	0.00357427	0.0144058	0.0312251	0	0.135201	2.74e-20	0.0820542	0.0290148	0.0146625	0.0231285	0.0233985	0.0133892	0.290326
CRC.SW.U0942.T	0.014431	0	0.0798127	0	0	0.128603	0.0348702	0.000150421	0	0	0.0346191	0	0.00559772	0.0167364	0.00560375	0.0278446	0	0.0112763	0	0.0374217	0	0.0092075	0.004	0.354161	0.937569	0.406174	0.15334	0.00496372	0.0165676	0	0.0669383	0.0189808	0.00153317	2.33e-20	0.00941075	0	0.00391886	0	0	0	0.0719798	0	0.00372101	0.0630795	1.98e-20	0.00434049	0.0138629	1.26e-18	0.253389
CRC.SW.U0949.T	0	0	0.0504603	0.0214615	0	0.103666	0.008459	0.00478024	0.0282296	0	0.0162146	0	0	0.0815156	0.0732511	0.0798877	0	0	0	0.0362873	0.00547788	0.0351487	0.051	0.14629	1.03089	0.54484	0.210988	0.00212129	0.0816791	0	0.0284312	0.0150744	0.00343352	0.00526696	2e-19	0	0.000116119	0	0.0145515	1.4e-18	0.121527	0	0.00212208	0.0405158	4.17e-18	0.025068	0.0298521	0	0.326469
CRC.SW.U0950.T	0.0343147	0	0.077409	0.0033297	0	0.11013	0.0117322	0.0252102	0.00814579	0	0.0145493	0	0.000193475	0.0598124	0.0319402	0.0334041	0	0.00905987	0.00869587	0.00250243	0	0.00788112	0.004	0.360719	0.934799	0.43831	0.175261	0.00422991	0.124529	0	0.0259557	0.00392037	0	1.88e-19	1.02e-18	2.61e-18	0.00680242	1.35e-18	4.98e-20	7.94e-19	0.0789242	3.06e-19	0.00932163	0.0470282	2.07e-20	0.00891906	0.0615398	0	0.249619
CRC.SW.U0955.T	0.0160665	0	0.0163347	0	0	0.14588	0	0.0197967	0	0	0.0343562	0	0	0.101208	0.0350975	0.0274446	0	0.00699093	0	0.177306	0.00578164	0.0964563	0.02	0.230164	1.00981	0.682719	0.297985	0.00102052	0.145835	2.79e-19	0.0201868	0.00815538	1.29e-19	0	0	2.4e-19	0.000113241	4.71e-18	0.00261791	0	0.186389	1.61e-18	3.78e-19	0.0519697	1.45e-18	0.0481298	0.050506	0	0.246058
CRC.SW.U0960.T	0.0217522	0	0.0274428	0.00137704	0	0.0715245	0.00589779	0.00771526	0	0	0.0173911	0	0	0.0895072	0.00911165	0.0525497	0.000359043	0.00146959	0	0.0213284	0	0.00997587	0.027	0.196905	1.01019	0.337402	0.0971646	0.00762815	0.0928022	2.35e-18	0.022889	0	0	0	5.9e-21	5.68e-19	1.98e-23	1.19e-19	0	3.41e-19	0.0610727	0	1.45e-18	0.0634014	5.95e-19	0.00449581	0.025763	0	0.276402
CRC.SW.U0966.T	0.00247466	0.00240643	0.201758	0.0079833	0	0.106098	0	0	0.00634209	0	0.0158446	0	0	0.052253	0.00907385	0.0335454	0	0.00519989	0.0062586	0.0181808	0	0	0	0.538649	0.842605	0.467419	0.0943929	2.54e-18	1.43e-17	0.103576	2.09e-20	0.0138977	0.0105626	0	0.001468	1.18e-19	0.00990364	0.00316935	0.00414745	0	0.0911246	6.11e-18	0.0476802	0.0611185	0	0.0197897	0.00362244	0.0127141	0.308021
CRC.SW.U0967.T	0	0	0.0542607	0.030971	0	0.0829549	0.033851	0	0	0	0.00989382	0	0.00731416	0.051745	0.0164249	0.0402735	0	0.0112806	0.00805187	0	0.0262078	0	0.021	0.225806	0.988448	0.373229	0.0518003	0	0	0	0.0546233	0.00940463	0	2.31e-18	0	0	0.0128734	1.17e-18	0	0	0.0629437	0	0.00127743	0.0870179	0	0.0151683	5.54e-21	0	0.230581
CRC.SW.U0970.T	0.0489588	0	0.143513	0.0398696	0	0.138615	0.0168616	0.0177456	0.0090501	0	0.03409	0	0	0.0487622	0.0140699	0.0922505	0	0.00159174	0.0132258	0.0244411	0	0.0020084	0.001	0.429157	0.902776	0.645053	0.31008	0.00288244	0.0541152	0.163291	0.0560627	0.0186759	0.0124563	5.12e-19	5.66e-20	1.86e-18	0.0125063	3.2e-21	0.0143337	4e-18	0.114457	1.11e-18	0.0299951	0.0486853	0	0.0390928	0.00695284	0	0.283711
CRC.SW.U0972.T	0.0867509	0	0.125312	0.00678773	0	0.123855	0	0.00404993	0	0	0.00481319	0.00405915	0.00202856	0.00854845	0.00828524	0.0339732	0	0.0025309	0	0.00145667	0	0	0	0.552023	0.83366	0.412452	0.156113	0	1.15e-17	0.0722456	0	0.0195625	0.0106135	0	0.013873	0.0360748	0.00569615	0.00631666	0.00520813	2.34e-18	0.093169	0	0.0339295	0.0425496	5.36e-19	0.0129422	3.96e-19	0.00234307	0.280035
CRC.SW.U0976.T	0.0222713	0	0.0866748	0.00185321	0	0.110655	0.00468665	0	0.00141244	0	0.0250466	0	0	0.0525258	0.00977901	0.0513568	0	0.00264265	0	0.0286099	0.00675331	0.0284618	0.004	0.367922	0.930752	0.43273	0.130553	0.00359774	0.0907252	1.41e-22	0	0.00671847	0	0	5.03e-18	0	0.00016898	5.35e-18	0	4.73e-19	0.0880339	0	0.0120805	0.0490952	1.25e-18	0.00859005	0.0216715	0	0.284753
CRC.SW.U0977.T	0.00389124	0	0.0783513	0.0450176	0	0.120603	0.0019935	0.0342855	0	0	0.000483386	0.0122827	0.0161275	0.0104622	0.0296931	0.0842927	0.0096455	0	0	0.049058	0.00175335	0.0143719	0.016	0.25211	0.980938	0.512313	0.256364	0.0747371	0.145366	0.0215882	0.0119328	0.0199196	0	0	0	1.23e-18	0.0118152	0.0218933	0.0253174	0	0.0594556	0.062113	0.00517205	0.0796725	1.17e-18	0.0261442	0.0186393	0	0.290071
CRC.SW.U0984.T	0	0.00410399	0.131726	0.035188	0	0.100057	0.0297284	0.0131414	0	0	0.0132195	0.000566943	0.00285366	0.0224409	0.028976	0.0881214	0.00107865	0.0381032	0.0190962	0	0.000660089	0.00119129	0.001	0.430003	0.902297	0.530253	0.271758	0.00198636	0.0444756	0.057069	0.0709326	0.031665	0.0246442	0	0.0169186	3.91e-19	0.0400878	0.0283511	0.00966719	5.25e-20	0.154279	0	0.0186565	0.0656749	9.83e-20	0.0178758	8.28e-05	0	0.164689
CRC.SW.U0987.T	0.00741528	0	0.0398861	0.00896044	0	0.211626	0	0.038097	0	0	0.026493	0	0.0315037	0.0452642	0.0532589	0.173398	0	0.00407803	0	0.0505182	0	0.0406492	0.112	0.0952094	1.04547	0.731148	0.286787	0.0215036	0.165094	0.0207779	0.0760521	0.027331	0.00394242	0	7.22e-19	0	0.00322617	1.24e-19	0.0229639	0	0.098092	0.0535031	0.00985973	0.0378698	8.15e-19	0.0360978	0.0317421	0	0.250903
CRC.SW.U0991.T	0.0206481	0	0.0776572	0.0189029	0	0.0857259	0	0.00183462	0.0107377	0	0.0161375	0	0.0022278	0.0164402	0.0179857	0.0497379	0.00105668	0.0141971	0	0.0157835	0.00860686	0.00184684	0.002	0.416628	0.908458	0.359526	0.128084	0	0.00239775	2.16e-19	0.0709675	0.011459	5.47e-18	0	0.00417368	0	0.0132068	0	0	0	0.0386152	1.6e-18	0	0.0691475	0	0.00222314	0.0134709	0	0.250082
CRC.SW.U0993.T	0.0248665	0	0.142109	0.026189	0	0.0707971	0.00605065	0.0169394	0.00105261	0	0.0114714	0	0.00740431	0.0169911	0.00508974	0.0646264	0.00383237	0.0103156	0	0.0553218	0.0334704	0.00747951	0	0.509871	0.86169	0.504007	0.183225	0.00798909	0.0840526	0.0117326	4.04e-19	0.0117979	0.000432854	0	0.0143179	0	0.00802909	0.00507098	0	0	0.137869	1.86e-18	0.0174263	0.0569331	0	0.0243415	0.0782406	0.00639789	0.262892
CRC.SW.U0999.T	0.0164537	0	0.0486067	0	0	0.0704958	0.000207762	0.00999316	0.00310126	0	0.012572	0	0.00218551	0.0416194	0	0.0078393	0	0.0104272	0	0.0406303	0.00118235	0.00263635	0.005	0.325358	0.952511	0.267951	0.00466311	0	0.00969049	0	0.0259217	0.00550746	0	1.66e-18	7.9e-19	1.27e-18	0.019083	0	2.6e-18	0	0.0433767	0	0.00232132	0.104012	0	3.47e-19	0.0120153	0	0.200183
CRC.SW.U1004.T	0.00161826	0.00066361	0.0467056	0	0	0.108615	0	0.0165057	0	0	0.0291281	0	0.0129538	0.0715444	0.0249343	0.0164341	0.000916072	0.00284825	0	0.0586032	0.00852739	0	0.03	0.192923	1.00922	0.399998	0.0984301	0	1.28e-17	0	0.0838262	0.0127393	1.82e-19	1.35e-20	4.27e-18	0	0.0110909	2.76e-18	0	1.88e-18	0.0550847	0	0	0.0930403	1.28e-17	0.00124806	0.0108336	0	0.278581
CRC.SW.U1007.T	0.014402	0	0.00340529	0.00228174	0	0.137101	0	0	0	0	0.0146336	0.0109335	0	0.091078	0.0147241	0.0578799	0	0	0	0.0713066	0	0.0784183	0.016	0.250678	0.993456	0.496164	0.153453	5.33e-19	0.111262	0.000606878	0.0165936	0.00797482	2.65e-18	3.83e-19	0	0	0.00186231	6.2e-19	0	2.72e-18	0.0857495	0	0	0.091822	0	0.0119454	0.0404572	0	0.304194
CRC.SW.U1013.T	0.0258407	0	0.0174681	0.0171391	0	0.0812601	0.0052633	0.0126575	0	0	0.0244267	0	0	0.10009	0.0105712	0.00809438	0	0.0188457	0	0.0931999	0	0.181544	0.025	0.213975	1.02918	0.596401	0.257789	0	0.0866755	0.0188476	0.0484772	0.00686519	0	0	0	2.48e-18	5.66e-19	0	2.87e-18	0	0.0501932	0	1.2e-18	0.0774449	0	0.0136788	0.0412417	0	0.298618
CRC.SW.U1017.T	0	0.0127293	0.107381	0.0145709	0	0.133468	0	0	0	0	0.029664	0	0.00308877	0.0510212	0.0197625	0.00474151	0	0.00424125	0	0.0911836	0.00733809	0.00972343	0.004	0.360876	0.937132	0.488914	0.150665	3.1e-21	0.00865409	1.5e-19	0.0104037	0.0232886	0	0	5.56e-18	0	0.00338232	0	2.16e-18	0	0.072905	0	0.00407684	0.057509	0	0.00896759	0.056381	0	0.274661
CRC.SW.U1018.T	0.0120134	0	0.0688181	0.0120081	0	0.138747	0	0.00470499	0.0117102	0	0.0140532	0.00256003	0	0.046629	0.00814065	0.072402	0.00126667	0.00756431	0.0103207	0.00377606	0	0.00229326	0.011	0.283405	0.969526	0.417008	0.149339	0.00519865	0.100538	0.0219523	4.58e-20	0.018084	0.00185502	2.34e-19	0.00683198	0.000520946	0.00124496	1.14e-19	0	0	0.145639	0.0773651	0	0.0522112	1.19e-18	0.0211455	0.00726706	0.00429465	0.297523
CRC.SW.U1022.T	0.00240976	0	0.0584494	0.0281671	0	0.153511	0	0.00277209	0	0	0.0113918	0	0.0111296	0.0408663	0.00495455	0.0295012	0	0.00621803	0	0.0469301	0.0178857	0	0.02	0.229218	0.994957	0.414187	0.0389868	0.00176605	0.0219779	0	0.0225877	0.00756688	4.63e-19	0	0	0	2.68e-21	7.36e-19	0	2.7e-18	0.0854169	1.28e-18	0.0211315	0.0847251	0	0.00237996	0.0217302	1.2e-18	0.303383
CRC.SW.U1031.T	0.00916221	0	0.173943	0.0157525	0	0.09244	0	0.00815056	0	0	0.017472	0	0.00366416	0.0101648	0.0012996	0.033296	0.00774589	0.00179937	0	0.030754	0.00909267	0.00433018	0	0.535557	0.844295	0.419067	0.114939	0	2.74e-21	0.0272636	0.0140884	0.0118271	0.00555001	1.22e-18	0.00280518	1.5e-18	0.00103156	6e-20	3.06e-18	0	0.120054	0	0.00465134	0.0398781	0	0.015624	0.010116	0.0058289	0.305247
CRC.SW.U1032.T	0	0	0.0778507	0.135682	0	0.127029	0.0889495	0.00316624	0.011207	0	0.0628844	0	0	0.056623	0.0638479	0.114522	0	0.0202197	0	0.00634789	0.000757528	0.0467852	0.041	0.15849	1.02269	0.815871	0.326887	0	0	0.0621851	0.148665	0.0729653	0.00559238	0.0177036	0	2.25e-18	0.0199403	0.0512386	0.113142	0.0114427	0.093549	7.29e-19	0.0232472	0.10235	2.22e-18	0.035575	0.0171351	0	0.23086
CRC.SW.U1034.T	0.0107757	0	0.0564241	0	0	0.118913	0	0	0.000681087	0	0.0312116	0	0	0.091821	0.00698064	0.0607528	0	0.0363736	0	0.0493622	0	0.0371459	0.025	0.216415	0.996642	0.500442	0.204396	0.0109109	0.197552	2.92e-18	0	0.000316626	4.04e-19	3.52e-18	0.00829205	0	2.46e-19	0	0	1.9e-18	0.0892652	0.0345094	0	0.0472823	0	0.0226652	0.0619448	0	0.330626
CRC.SW.U1037.T	0.200184	0.186347	0.169408	0.0623992	0	0.112067	0.0325259	0	0.0412494	0	0.0271433	0	0	0.0960784	0.0707179	0.100977	0	0.0138495	0.0249644	0	0	0	0	0.581302	0.815608	1.13791	0.427861	0.00679517	0.0508946	1.01932	0.00770445	0.0587944	0.197553	0.0258215	0	0	0	0.0419763	0.0878749	0	0.340863	5.97e-19	0.256227	0.00462194	1.35e-18	0.089959	0.0311791	0.00571209	0.151986
CRC.SW.U1040.T	0.00783461	0	0.0673598	0.0105019	0	0.0832209	0	0	0.00666132	0	0.0106829	0	0.00436109	0.0570548	0.00999146	0.0406104	0	0	0	0.0171032	0.00138754	0	0.004	0.361335	0.935199	0.31677	0.0507238	4.84e-19	0	0	0.00498062	0.00182495	3.75e-19	0	0.0144193	0.0235857	3.08e-19	0	3.77e-18	8.58e-18	0.0752514	0	0.00390531	0.0507791	0	0.00427554	0.0122551	0.00154346	0.319842
CRC.SW.U1041.T	0.0195149	0	0.0694702	0.0087534	0	0.139946	0.00570802	0.0181117	0.00490334	0	0.0356068	0	0.0103603	0.0639511	0.0442659	0.0665032	0	0.00909113	0	0.0410361	0	0	0.017	0.246175	0.983458	0.537222	0.23994	0	5.72e-18	0.0196063	0.0973925	0.0216066	0.0104447	0	0	6.17e-18	0.00402947	0.020187	0.00452411	1.12e-19	0.145402	2.4e-18	0.0132652	0.0548376	1.71e-18	0.027386	0.0632571	0	0.323865
CRC.SW.U1044.T	0.00423138	0	0.0789225	0.0415675	0	0.0954901	0.00346405	0.0221435	0.0112705	0	0.0238686	0	0	0.113859	0.0188728	0.0648307	0	0.00390588	0	0.027233	0.00260079	0.00865987	0.017	0.24342	0.987647	0.52092	0.193947	0.00524062	0.205568	1.07e-21	8.15e-18	0.0115622	0	0	0	0	0.00781036	2.52e-18	0.000689981	2.03e-18	0.0982365	0.0380845	0.00881366	0.0670061	0	0.0173542	0.0247844	0	0.252135
CRC.SW.U1045.T	0.00938034	0	0.0278902	0.00430853	0	0.0931107	0	0.00714472	0.00339324	0	0.0193509	0	0.00526518	0.101256	0	0.0844055	0	0.0288023	0	0.0932078	0.000111387	0.0292692	0.087	0.11316	1.05126	0.506895	0.313574	0.0535255	0.256428	0	0	2.19e-19	0	2.71e-18	0	8.51e-18	0	9.13e-19	0	1.94e-18	0.193857	0.097548	0.00104266	0.0163405	7.97e-19	0.0567453	0.0527894	9.2e-19	0.246194
CRC.SW.U1046.T	0.0967877	0	0.205818	0.0160462	0	0.11583	0	0.0110426	0	0	0.0131332	0	0.000889314	0.0056551	0.00289194	0.0271424	0	0.000856422	0	0.00767251	0	0	0	0.619035	0.785484	0.503766	0.117024	5.4e-20	1.01e-17	0.237961	0	0.0232365	0.00745934	1.22e-18	0.0677527	0.00736477	0.0145996	0.00310003	0.0103257	0	0.089865	8.99e-19	0.0757992	0.0528277	0.00296546	0.0103832	0	0.0080626	0.319041
CRC.SW.U1047.T	0.0224666	0	0.0935345	0.0216913	0	0.119928	0	0.0106352	0	0	0	0.0689343	0	0.0858807	0.0458213	0.0488482	0	0.0083282	0	0.05691	0.00997229	0.0781619	0.018	0.237768	0.99201	0.671113	0.225432	0	0.0770452	0.0322422	0.0597716	0.0116741	0	0	0	0	0.00794637	8.77e-19	0.0218625	7.22e-19	0.142715	0	0.0212274	0.102981	3.19e-18	0.0383989	0.0415537	0	0.31895
CRC.SW.U1049.T	0	0.0228125	0.0785999	0.0221949	0	0.119542	0	0.00700789	0	0	0.0337832	0	0.0100829	0.0794281	0.00809175	0.0018963	0.016997	0.00934964	0	0.0197344	0	0	0.005	0.343045	0.943596	0.429521	0.156466	0.000799039	0.0579378	0.0061403	0.00587079	0.00723749	2.7e-18	0	0	0	0.00276812	6.15e-19	0.00557551	1.51e-18	0.09958	1.65e-19	0.0165686	0.0656784	1.28e-18	0.0184777	0	0	0.299083
CRC.SW.U1059.T	0.000343727	0.000272021	0.25899	0.0108059	0	0.125834	0.0492907	0.0056604	0	0	0.0240564	0	0	0.0604327	0.000582599	0.0249282	0	0.0153225	0	0.00353467	0.00315027	0.0166063	0	0.551611	0.834373	0.599811	0.23139	0.00033966	0.0104915	0.0789779	0.123867	0.0437399	0.0333301	0.00189787	0.0392585	4.97e-19	0.0139425	0.0159849	0.012381	7.88e-19	0.111008	6.94e-19	0.0211321	0.0168862	0.00014143	0.0164573	0.0333817	2.84e-18	0.212602
CRC.SW.U1062.T	0.00668524	0	0.133171	0.0289449	0	0.0675062	0.0101572	0.0353293	0.00052682	0	0.0111558	0	0	0.0780167	0.0140798	0.0559149	0	0	0	0.0301982	0.00563619	0.0050021	0.001	0.4207	0.907396	0.482325	0.163099	0.00557493	0.15452	0.0159241	0.00569815	0.0100569	8.74e-20	0	1.78e-18	5.83e-19	0.00981459	0.00833895	0.016856	2.23e-18	0.0714194	0.00556758	0.0103009	0.038322	2.11e-18	0.0213335	0.0127753	0.00312939	0.271064
CRC.SW.U1065.T	0.0182274	0	0.079736	0.0151895	0	0.122444	0	0.00760856	0.0068029	0	0.0233036	0	0	0.0857752	0.0159395	0.0794363	0	0.00432106	0	0.0830791	0	0.0531254	0.017	0.245773	0.985253	0.594989	0.199103	2.32e-21	0.14292	0.0156111	2.39e-18	0.0194968	0.00218614	0	2.38e-18	1.01e-18	0	0.000712912	0.0272461	0	0.07864	0.00978152	0.00471542	0.0507207	3.77e-18	0.0213763	0.0310813	0	0.26615
CRC.SW.U1067.T	0.057427	0	0.0874001	0.0119377	0	0.113468	0.00215548	0.017563	0.0100162	0	0.0237895	0	0.00155842	0.0494026	0.0203147	0.0362361	0	0.00873701	0	0.0215066	0	0.00887973	0.001	0.425288	0.90454	0.470392	0.130303	0.00877794	0.117616	0.0186572	0.00406494	0.013132	0	3.49e-19	0	8.84e-19	0.0183112	8.97e-19	0	0	0.0729184	0.0231233	0.00707089	0.0910226	0	0.00874255	0.00490523	0	0.241469
CRC.SW.U1069.T	0.0403103	0	0.141791	0.0913434	0	0.22899	0.0647162	0.0204	0.00605719	0	0.0554821	0	0	0.156003	0.0865315	0.0687343	0	0.0057603	0	0.0941329	0	0.0664212	0.016	0.251007	0.981737	1.12667	0.470413	4.96e-20	0.115455	0.169259	0.0818745	0.0610242	0.0665602	0.0361387	0	0	2.15e-21	0.0358278	0.131359	0.0339865	0.185555	0.0234368	0.0671715	0.0221427	0	0.0696676	0.0627666	6.72e-19	0.258311
CRC.SW.U1071.T	0.0315052	0.00109098	0.191447	0.0142478	0	0.283168	0	0	0.00578123	0	0.0713031	0	0	0.0728273	0.047829	0.0438047	0	0	0	0.0937333	0.00343221	0.0211874	0.004	0.3644	0.934258	0.881357	0.411464	0.00336678	0.10892	0.227938	0.0760113	0.0388555	0.0524574	0	0.0288234	1.21e-18	0.018258	0.0264519	0.0474317	0	0.208241	0.010266	0.0755959	0.024455	0	0.0740634	0.0567996	0.0171487	0.262691
CRC.SW.U1073.T	0	0	0.115345	0.0276705	0	0.131409	0	0	0	0	0.0174232	0	0.000915417	0.0149002	0.00589124	0.045214	0	0	0.0164707	0.0108373	0	0	0.001	0.434373	0.901554	0.386077	0.0566645	0	0	0.0530596	0.0282206	0.0138946	0	0.000337228	0.0713147	0.0421701	0.00738329	0.0315128	0.0168611	0	0.114809	2.84e-18	0.0353614	0.0499864	0	0.0073416	0	0.00572441	0.291172
CRC.SW.U1074.T	0.00410291	0	0.0570046	0.0338769	0	0.145554	0.0120193	0.0117222	0.00640054	0	0	0.0140913	0.00131868	0.0368482	0.0185836	0.0996487	0.00542727	0.00608764	0.0159929	0.0152314	0.0197093	0.00664586	0.027	0.201272	1.00015	0.510265	0.209366	0.00541662	0.0757379	0	0.0435699	0.00270252	0.00276111	0	1.26e-19	0	0.00518506	0	0.00905978	3.12e-18	0.112133	1.25e-17	3.16e-20	0.0564203	1.66e-18	0.0209907	0.00682316	0.00893467	0.284205
CRC.SW.U1075.T	0.00980588	0.0109326	0.11937	0.0460604	0	0.177362	0.0654951	0.0144293	0	0	0.0108109	0.0432914	0	0.0646702	0.0415851	0.103408	0.00725027	0.0109909	0.0245515	0	0.00818076	0.0213	0.009	0.293386	0.962008	0.779495	0.310627	7.11e-21	0.118072	0.133379	0.126315	0.0494712	0.0264014	0.0142233	0	4.64e-18	0.0096787	0.0199918	0.0485796	0.00387167	0.200984	0	0.0490368	0.0723348	3.37e-19	0.0526392	0.00246933	1.99e-18	0.209772
CRC.SW.U1078.T	0.0134443	0	0.0105497	0.0118288	0	0.120479	0	0.00446115	0	0	0.0317649	0	0	0.153783	0.00252449	0.0373029	0	0.0301869	0	0.144591	0	0.0782647	0.026	0.209209	1.02099	0.639181	0.259069	6.61e-20	0.13806	0	0.0176351	0.0035338	0.00434027	0	1.63e-18	0	0.00215174	0	0.00719577	0	0.180291	1.75e-18	0.00440034	0.0779846	2.62e-19	0.0425599	0.0659214	0	0.248933
CRC.SW.U1086.T	0	0	0.176105	0	0	0.16444	0.0154178	0	0.00124924	0	0.0189758	0	0	0.0602503	0.00583892	0.0978192	0.0119252	0.0193236	0.0102529	0.0295706	0.000152452	0.0178398	0	0.451975	0.891968	0.629161	0.293244	0.0123182	0.0909672	0.0451314	0.0507002	0.0261655	0	0	0.0176665	0.00617784	0.00852007	0.000602146	0	1.86e-18	0.182746	6.98e-21	0.022341	0.0529577	0	0.0475787	0.0181968	0.0040419	0.26237
CRC.SW.U1088.T	0.0203794	0	0.169922	0.0396554	0	0.130566	0.0137499	0.018352	0.00182287	0	0.0305763	0	0.000228118	0.0960754	0.0293013	0.0861866	0	0	0	0.00871299	0	0.0076978	0.002	0.417353	0.908941	0.653227	0.346852	0.00388367	0.0961353	0.069169	0.10323	0.0130239	0.0119346	0	0.00543119	0	0.00459624	0.0230482	0.0281917	9.79e-19	0.0671196	0	0.0250947	0.02183	0	0.0251746	0.0196455	1.46e-19	0.261647
CRC.SW.U1094.T	0.0160602	0	0.0140089	0.00335777	0	0.129628	0.00596407	0.000443095	0.00443638	0	0.0260202	0	0	0.0884563	0.00579422	0.0925388	0	0.0543555	0.018237	0.00351576	0.00563608	0.0342809	0.102	0.10132	1.04428	0.502734	0.236093	0.00895391	0.283454	0	0	0.00325559	8.86e-05	0	0	0	0	3.44e-19	0	0	0.148522	0.104453	0	0.0320971	0	0.0230732	0.0838482	0.00237317	0.23191
CRC.SW.U1095.T	0	0	0.0295154	0.0124626	0	0.146636	0.0130266	0.0122615	0.00966462	0	0.0258015	0	0.000507571	0.055051	0	0.0567942	0	0.036438	0	0.0428318	0	0.0110029	0.103	0.101037	1.04667	0.451994	0.188158	0.00332009	0.0366145	0	0.00427343	0.00661154	0.00471994	0	0	0	3.66e-19	0	6.31e-18	3.77e-18	0.0460485	2.02e-18	0.01737	0.0739947	8.15e-19	0.0101051	0.0315398	0	0.26049
CRC.SW.U1097.T	0.0280238	0	0.107993	0.00748218	0	0.0921763	0	0.00265172	0	0	0.0144533	0	0.00321424	0.0595006	0.00893197	0.0369802	0.0108574	0.000285628	0	0.0359662	0.0122009	0.00455668	0.001	0.44884	0.893161	0.425274	0.167529	0.0058091	0.211612	1.53e-18	2.6e-18	0.0121206	2.41e-19	2.65e-18	0.0132796	0	0	0	0	0	0.107164	0.059567	2.28e-19	0.0440605	6.64e-18	0.00817325	0.0483071	0	0.236328
CRC.SW.U1099.N	0.0241784	0	0.200967	0.0282803	0	0.085016	0	0.00635175	0.0124054	0	0	0.012852	0	0	0	0.0875795	0	0.00271152	0.043063	0	0.00324407	0	0	0.557398	0.830591	0.506649	0.171311	0.0100303	0.0339137	0.042681	0.0236056	0	2.14e-20	1.44e-18	0.0200611	0.00630968	7.43e-20	0	2.49e-18	0	0.155562	0	0.0377516	0.0213165	0.025587	0.038969	0.0356734	0.0317601	0.295546
CRC.SW.U1099.T	0.0166712	0	0.0645573	0.00380013	0	0.134342	0	0.0260964	0.0093218	0	0.010302	0.0164016	0	0.072991	0.0222314	0.0380109	0	0	0	0.0451336	0	0.00785001	0.016	0.24977	0.985151	0.467709	0.160743	0	0.0278518	0.0245209	0.0787842	0.0429677	0.00328144	0	0.000475323	0	0.00534485	0.00823943	0.00907274	1.27e-18	0.0529758	3.01e-19	0.00440391	0.0595277	4.77e-19	0.0119461	0	0	0.237016
CRC.SW.U1102.T	0	0.00378205	0.0360731	0.0586304	0	0.168858	0.0623183	0.0053341	0	0	0.0711765	0	0.00405266	0.0789344	0.0277423	0.0538804	4.85663e-05	0	0	0.0442171	0	0	0.094	0.107446	1.05098	0.615048	0.260281	0.00946041	0.0612382	0.00660475	0.143967	0.0348014	0	0	0	0	1.07e-19	0.000659911	0.0390892	0	0.0573427	7.65e-18	0.0101785	0.0827001	1.72e-19	0.0424583	0.00607699	0	0.269414
CRC.SW.U1103.T	0.0254379	0	0.0299417	0.0145128	0	0.110657	0	0.0171903	0.0270148	0	0.00519271	0	0.000140833	0.0773668	0.00787027	0.103086	0.00624453	0.0095297	0.0252373	0	0	0.0010447	0.035	0.169981	1.01683	0.460467	0.238175	0.0099833	0.116157	2.44e-19	0.0318558	0.00408571	9.24e-21	3.47e-19	0.0117938	0	0.00740775	7.25e-20	6.38e-05	0	0.0781246	0.02361	0	0.0423534	0	0.0169203	0.00504153	0.000428324	0.300772
CRC.SW.U1104.T	0	0	0.0971732	0.0234357	0	0.101516	0.0092391	0.00208683	0.020071	0	0.016317	0	0	0.0500452	0.00441546	0.0656601	0	0.00427772	0	0.025468	0	0.00222244	0.004	0.351434	0.939595	0.421927	0.0642271	1.62e-19	0	0.0100301	0.0162897	0.0146205	0	1.97e-18	1.03e-18	0.0155574	0.0024018	0.00557805	0	0	0.103119	0	8.86e-06	0.0617954	0	0.0259961	0.0070698	2.18e-18	0.241783
CRC.SW.U1107.T	0.000846933	0	0.105486	0.00582538	0	0.102336	0.0187214	0.0018363	0	0	0.0263258	0	0	0.118889	0.00442371	0.0621384	0	0.00726583	0	0.0274623	0.00712069	0.0115266	0.005	0.329282	0.950288	0.500205	0.158294	0.00672663	0.149058	0	0	0.0203957	3.62e-20	3.24e-18	0.0148576	5.03e-18	0.00621267	9.77e-19	0	1.77e-19	0.127701	0.0629623	1.94e-18	0.0517792	0	0.0139502	0.0276878	0	0.215918
CRC.SW.U1111.T	0.0423592	0	0.0788675	0.0271357	0	0.124345	0.00660101	0	0.00716728	0	0.0209545	0	0	0.0649523	0.0226908	0.104628	0	0.0105326	0.021859	0.033933	0.00712719	0.0153237	0.005	0.320868	0.949907	0.588477	0.268635	0.0117943	0.193421	0.0466701	0	0.00191861	0.00640138	0	1.58e-18	0	0	1.52e-20	0	5.81e-18	0.16895	0.0296234	0.0294886	0.000507472	1.73e-18	0.0639848	0.0373	0.0125415	0.265046
CRC.SW.U1114.T	0.0131749	0	0.01505	0.00672657	0	0.0715629	0.00554898	0.00384469	0	0	0.016615	0	0	0.0573796	0.017259	0.0542028	0	0.00916939	0	0.015873	0	0.0114245	0.077	0.120837	1.03797	0.297831	0.0874881	6.22e-19	0.0169219	5.53e-19	0	0.00338928	0	0	0	8.98e-18	0.00189043	0	4.8e-18	0	0.0663994	0	2.37e-20	0.1101	0	0.00384249	0.0514226	1.05e-18	0.328186
CRC.SW.U1120.T	0.0249822	0	0.154617	0.00693425	0	0.124659	0.0288314	0.00404497	0	0	0.0258618	0	0	0.0576915	0.0146257	0.0322977	0.00697378	0.0110762	0.0166079	0	0	0.0168251	0	0.497238	0.868201	0.526028	0.278061	0	0.0428823	0.0839603	0.0503834	0.0135367	0	8.37e-19	0.0168389	2.51e-19	0.00928598	0.00227609	0.0117294	2.82e-18	0.109299	9.22e-19	0.0203579	0.034883	8.26e-20	0.0146683	0.0252254	3.76e-19	0.259256
CRC.SW.U1122.T	0.0262051	0	0.0249277	0	0	0.167993	0	0.0235631	0	0	0.0220279	0	0	0.0770572	0.0415113	0.0213642	0	0.0035759	0	0.0808215	0	0.0457372	0.079	0.119006	1.04484	0.534784	0.209772	2.64e-19	0.0438638	0.00946889	0.0717337	0.0129111	0	0	2.6e-19	8.42e-19	0.00397735	0	0.00715935	0	0.046771	0	0.0073793	0.0570702	7.1e-19	0.0108138	0.0166891	8.94e-19	0.307721
CRC.SW.U1127.N	0	0.0274656	0.33223	0.0253487	0	0.107533	0	0.0187145	0.00993238	0	0.00779887	0.000745287	0	0.0194852	0.00133985	0.0891087	0	0.00494436	0.0414611	0.00455164	0	0	0	0.600728	0.79987	0.690659	0.266018	0.000907353	0.00775286	0.146341	0.043205	0.00520564	0.0230239	0	0.0738285	0.0133893	0.00916627	0.0120959	0.0307725	3.05e-18	0.15233	9.23e-20	0.0802	0.0192775	0.0284513	0.0444848	0.0112453	0.0215282	0.306165
CRC.SW.U1127.T	0.00679829	0	0.126815	0.000505914	0	0.0927949	0.00587894	0.0102878	0.00948121	0	0.0190766	0	0	0.0724973	0.00328839	0.0282313	0	0.0109645	0	0.0769718	0	0.0119639	0.001	0.42484	0.905513	0.475556	0.192917	0.0013961	0.0402489	0.00790231	0.0370525	0.0167691	0.00898212	4.76e-19	0.051151	0	0.0191916	0.00553076	0	0	0.0650416	1.15e-18	0.0015872	0.029548	0.00392984	0.0155966	0.00443816	1.6e-19	0.238515
CRC.SW.U1129.T	0.0125219	0	0.00602896	0.0211037	0	0.0613148	0.00937755	0.0168428	0.00912205	0	0.0175008	0	0	0.147584	0.0121402	0.0472134	0	0.0107334	0	0.0124157	0	0.00302752	0.033	0.178778	1.03397	0.386927	0.225859	0.00573966	0.117448	0	0	0.0019848	0.00811006	0	0	1.45e-18	0.00556156	0	0	1.03e-19	0.066885	0.0425093	0	0.0399745	3.64e-19	0.0113478	0.0917171	2.61e-18	0.196969
CRC.SW.U1130.T	0.0034151	0	0.158973	0.041711	0	0.111188	0	0	0.0135206	0	0.0193421	0	0	0.00983146	0.00968567	0.0572792	0	0.00343755	0	0.0207007	0	0.00529018	0	0.476607	0.879029	0.454374	0.0825522	0	1.68e-17	0.0436911	0	0.0121175	0.009032	4.89e-19	0	0.0484593	0.00379385	0.0157313	0.0302866	0	0.125431	0	0.0260414	0.0325304	7.66e-20	0.0147344	0.0102115	1.56e-19	0.299161
CRC.SW.U1145.N	0	0	0.196775	0.0312069	0	0.0814493	0	0.00112886	0.00509756	0	0.00449226	0.00935165	0	0	0.0124389	0.0974799	0	0	0.0312044	0	0	0	0	0.544347	0.838938	0.470625	0.201698	0.0225216	0.0902581	0.00999328	1.51e-19	0	2.73e-20	1.27e-18	0.00939092	0.000622207	2.52e-19	6.83e-19	0	2.85e-19	0.155416	0.0190372	0.0286973	0.0177489	0.0085345	0.0412699	0.0337185	0.0332368	0.312025
CRC.SW.U1145.T	0.0387812	0	0.162476	0.0335209	0	0.175034	0.00823009	0	0	0	0.0084659	0	0	0.120746	0.0132187	0.0312151	0	0.00699489	0	0.035047	0	0.0470682	0.003	0.413656	0.910855	0.680798	0.176652	0.00435667	0.0993206	0.0731092	0.0334707	0.00967074	0.0129406	0	0.0115798	0	0.00421056	0	0	8.52e-19	0.113153	0.000440897	0.0409578	0.0288436	5.9e-21	0.0317858	0.0554022	0	0.228335
CRC.SW.U1147.T	0.016544	0	0.202068	0.0182434	0	0.138771	0.00800125	0	0.019396	0	0.0300675	0	0	0.075858	0.0100381	0.101078	0	0.0233231	0.031734	0.0230203	0.00599454	0.00183051	0	0.461685	0.886944	0.705967	0.265032	0.00480548	0.152675	0.0776348	0.0240598	0.014223	0.0155084	0	0	4e-18	0.000318113	9.69e-19	0.0166385	1.89e-18	0.155057	0.03561	0.027882	0.0179609	9.08e-19	0.044199	0.0373909	0.00714583	0.226016
CRC.SW.U1150.T	0	0.0240419	0.0576937	0.0167741	0	0.177519	0	0.0285629	0	0	0.0987082	0	0	0.103713	0.0568707	0.000624783	0	0.00860007	0	0.116169	0	0.0982562	0.048	0.148417	1.03436	0.787534	0.248808	7.23e-21	0.0355792	0.0402942	0.130962	0.0139751	0.00885154	0	0.010062	0	0.00448174	4.89e-21	0.0142966	8.42e-19	0.0989942	1.41e-18	0.0225635	0.0329274	8.68e-19	0.0181778	0.0359868	9.46e-20	0.340569
CRC.SW.U1155.T	0	0.00882468	0.0272998	0	0	0.103483	0	0.0110879	0.0197126	0	0	0.0152798	0	0.0313431	0.0126278	0.0526737	0	0.00595362	0	0.024145	0.000413814	0.0113468	0.16	0.0688741	1.0596	0.324191	0.0465725	0	2.15e-18	2.91e-20	0.0023589	0.00903578	0	1.88e-18	2.36e-18	3.02e-19	0.00563854	0	0	6.69e-19	0.0338137	0	0.0061017	0.0746403	0	0.00062449	0.0122077	0	0.294841
CRC.SW.U1158.T	0.0277268	0	0.0127334	0.00250696	0	0.137542	0	0.023945	0	0	0.00949022	0	0	0.0277038	0.0509798	0.0647446	0	0.0116979	0	0.076348	0	0.0605079	0.052	0.144407	1.03365	0.505927	0.241882	0	1.41e-18	2.66e-20	0.0881147	0.0114013	0	0	1.49e-17	0	0.00821634	0	1.77e-18	1.84e-18	0.0925778	1.34e-17	0.0050565	0.0762729	0	0.0215052	0.00991779	1.62e-17	0.306293
CRC.SW.U1160.T	0.0193285	0	0.0827617	0.0465144	0	0.106516	0.0135565	0.0144034	0	0	0.0246335	0	0	0.0255866	0.0193609	0.0699954	0	0.00253985	0	0.035285	0.0017081	0.0140056	0.005	0.345395	0.94085	0.476196	0.213974	0.0118784	0.125584	1.72e-18	0.0609934	0.0303246	4.6e-20	0	0	0	0.0196441	0.00533068	0.00366305	6.33e-18	0.0549384	0.000218274	5.51e-18	0.0620722	5.05e-18	0.00782687	0.0232904	1.02e-19	0.245382
CRC.SW.U1162.T	0	0	0.0791052	0.0478041	0	0.205731	0.0228982	0.0296674	0	0	0.00388825	0.00886493	0	0.0674146	0.0162209	0.100606	0	0.0218397	0.00422215	0.0129077	0.0244689	0.0193198	0.032	0.187292	1.0092	0.664959	0.246685	0.0036401	0.126298	0.0026274	0.0361276	0.0474191	0.0236934	0.0114626	0	0	0.0076637	0.00803426	0.0456446	0	0.186351	6.42e-21	0.00478259	0.0440964	0	0.044738	0.0350652	0.000868981	0.202538
CRC.SW.U1183.T	0.0657138	0	0.332973	0.00730112	0	0.122369	0.00098488	0.0469033	0.0143175	0	0.0151221	0	0.00289859	0.00807175	0.0161679	0.0933544	0.0396629	0.00448468	0	0.0101385	0.00481176	0.0166942	0	0.595624	0.803637	0.801969	0.528705	0.00367343	0.108636	0.290883	0.0192122	0.0521247	0.0867844	0.0172435	0.0272978	0	0.00822661	0.0139702	0.0121751	0	0.241289	0.00301046	0.0876453	0.0174259	4.95e-22	0.0466867	0.0785017	0.00500385	0.179223
CRC.SW.U1184.T	0.0117506	0	0.115467	0.0226582	0	0.185959	0	0	0.00983923	0	0.0247392	0.0053962	0	0.0934513	0.0114916	0.118094	0	0.00445474	0	0.0548255	0.0119773	0.0397595	0.012	0.27695	0.970387	0.709864	0.220157	0.000988268	0.178793	0.0213587	0.0433768	0.0231805	0.0129164	1.7e-18	0	0	0.00249475	0.0162405	0.0239287	0	0.207062	0.0433108	0.00892	0.0274068	0	0.0624763	0.0380942	6.95e-19	0.268667
CRC.SW.U1188.T	0.0122851	0	0.0376235	0.0464025	0	0.210938	0.0267965	0	0.00825996	0	0.043661	0	0	0.111286	0.0522692	0.120355	0	0.0336072	0	0.059981	0	0.0189272	0.099	0.103084	1.04531	0.782393	0.537195	0.00536221	0.1007	0.0438691	0.121436	0.0362919	0.00526625	0.00186412	0	0	0.0080232	0.0204956	0.0694693	0.0167354	0.36176	1.91e-18	0.0123308	0.0613556	0	0.133945	0.0359632	0	0.11262
CRC.SW.U1201.T	0	0.0133394	0.0382211	0.0257359	0	0.0777031	0	0.00887545	4.09635e-05	0	0.00528873	0	0.0139002	0.0182436	0.0112228	0.017924	0.0010458	0	0	0.0490146	0.0241912	0	0.016	0.251334	0.982774	0.304747	0.0294661	0.00589239	0.0678787	0	0	0.00743056	1.65e-18	0	0	0	0.0106744	9.5e-19	0	0	0.0410034	0	2.41e-19	0.0817425	0	0.00126591	0.006178	7.93e-19	0.262052
CRC.SW.U1204.T	0.0282771	0	0.0662953	0.00784767	0	0.117918	0	0.00511999	0.0143922	0	0.0213013	0	0	0.0856944	0.00912526	0.0694883	0	0.00556447	0	0.0505936	0	0.00554428	0.012	0.273097	0.973569	0.487162	0.225608	0.00143071	0.109421	0.0178376	0.0259133	0.0173439	0	3.31e-19	0	1.02e-18	0.00784813	2.17e-19	0	4.93e-19	0.129532	4.06e-20	0.0295624	0.0517275	0	0.0472909	0.00862176	0.00353266	0.276965
CRC.SW.U1208.T	0	0.01916	0.0567228	0.0169303	0	0.16771	0	0	0	0	0.0562855	0	0.0161561	0.0113128	0.00803158	0.026523	0.0012259	0	0	0.0283406	0.00632062	0	0.017	0.247925	0.992333	0.41472	0.159018	2.33e-19	0	0.0408588	5.46e-19	0.0119051	0.0131063	0.00347119	0.0137729	0.0169413	0.0084451	0.00387076	0.0118707	0	0.131657	2.1e-18	0.0381009	0.0668569	1.88e-18	0.0152878	0.00938852	0.0143506	0.325393
CRC.SW.U1212.N	0	0.0134242	0.242111	0.0104984	0	0.121325	0	0	0.012322	0	0	0.017731	0.00346878	0	0.00174474	0.0821466	0.00597636	0	0.0224041	0.0020994	0	0	0	0.567052	0.823901	0.535251	0.178349	0.00347703	2.72e-18	0.0838703	0.0736437	0	7.28e-19	3.04e-18	0.00408743	0.0168707	1.41e-19	1.09e-18	8.84e-22	0	0.131491	8.4e-19	0.0436398	0.0216338	0.00297407	0.0370717	0.029791	0.00957864	0.332058
CRC.SW.U1212.T	0.00360667	0	0.014	0	0	0.197761	0	0.00389775	0.00776722	0	0.0392094	0	0.00520018	0.0258298	0	0.0198449	0	0.0403181	0	0.0489334	0	0.00268365	0.161	0.0681555	1.07954	0.409052	0.152324	0.00388711	0.0816847	3.33e-20	1.16e-18	0.0218026	0	0.00290719	5.21e-18	0	0	8.06e-19	0	2.56e-18	0.0365723	0	0.00222542	0.0365055	4.92e-19	0.00398635	0.00803745	1.52e-19	0.322331
CRC.SW.U1213.N	0	0.00317739	0.175276	0.0112636	0	0.0968599	0	0	0.00238713	0	0	0.0107185	0	0	0	0.0815948	0.00511193	0.000425305	0.0205113	0	0	0	0	0.551916	0.834216	0.407326	0.155126	0.0343195	0.122175	0	3.64e-18	0	9.62e-19	1.65e-18	0	6.64e-18	3.29e-20	0	4.04e-19	6.32e-18	0.169001	0.0478603	0.00936622	0.0198424	0.0182371	0.045886	0.0480705	0.019647	0.295609
CRC.SW.U1213.T	0	0.010002	0.0770384	0.0265713	0	0.223149	0.0304101	0.0266417	0.0171044	0	0.0245445	0.00273754	0	0.119728	0.0501161	0.135632	0	0.0263262	0	0.037923	0	0.049146	0.045	0.153441	1.02134	0.857071	0.471042	0	0.102472	0.11804	0.114797	0.0453079	0.0217638	0.0154312	1.71e-20	2.97e-18	1.1e-19	0.00321091	0.0251069	0	0.131459	3.91e-19	0.0256461	0.0604804	0	0.0539583	0.0207408	3.96e-19	0.3031
CRC.SW.U1220.T	0.0172612	0.000446846	0.0501109	0.0276907	0	0.105931	0.0462571	0.0110176	0	0	0.037764	0	0	0.0689086	0.0200357	0.0497474	0.000104496	0.00929343	0	0.075604	0.0261491	0	0.028	0.195881	1.00391	0.546322	0.254014	0.00924113	0.170664	2.25e-18	0.0354064	0.0127593	0	3.18e-18	0	2.36e-18	0.00974092	0	0.00393826	3.52e-19	0.0977164	0.00384625	0	0.0502466	0	0.0243305	0.00889164	0.00247865	0.249629
CRC.SW.U1228.T	0.0238633	0	0.123175	0.0158099	0	0.126905	0.0132879	0.00515586	0	0	0.0249127	0	0	0.083443	0.0131336	0.0589544	0	0.00678609	0	0.0465928	0	0.0291807	0.004	0.375518	0.927741	0.5712	0.212879	0.00174632	0.147402	0.0494363	0.0138823	0.0155505	0	0	2.46e-18	9.66e-19	0.00110186	7.36e-19	0.00646838	1.46e-18	0.0823896	0.0155482	0.0161526	0.0660417	0	0.0140634	0.022977	0	0.271096
CRC.SW.U1235.T	0.0261845	0	0.0993149	0.0142855	0	0.0955363	0.00509689	0.014119	0.00653066	0	0.0230579	0	0	0.055555	0.0271348	0.00376457	0	0.0115815	0	0.0808592	0.0209801	0.00138146	0.004	0.374924	0.92939	0.485382	0.163347	7.32e-20	7.01e-18	0.0294983	0.0942626	0.0225213	0	0	0	1.49e-17	0.00765159	4.08e-19	0	0	0.0535606	0	0.0157173	0.0795761	0	0.00726492	0	0	0.29235
CRC.SW.U1239.T	0.0187223	0	0.142228	0.0222042	0	0.157317	0.00721192	0	0	0	0.00817158	0.00114014	0	0.028035	0.0122589	0.102146	0	0.00814339	0.00664056	0.0209307	0.0203153	0.00953858	0.001	0.43066	0.902098	0.565003	0.146363	0.00261521	0.0968811	0.0158838	0.0365019	0.0145215	0.00450778	7.11e-20	1.93e-19	0	0.00122467	0.000746155	0.0137682	1.51e-18	0.153621	0.00361124	0.018861	0.0277164	0	0.0286941	0.0349199	0.0108873	0.270956
CRC.SW.U1240.T	0.0120802	0	0.0579876	0.00289279	0	0.12925	0.00534204	0	0	0	0.0170974	0	0	0.0699115	0.00753396	0.0565889	0	0.00819129	0	0.0261611	0.000169608	0.0115825	0.012	0.27356	0.972764	0.404788	0.0812795	0.00757786	0.155181	0	0	0.0120948	6.71e-19	0	0	0	0.00668021	1.21e-19	0	3.94e-18	0.0895508	0	1.06e-17	0.0362441	0	0.0194385	0.0419838	4.38e-20	0.244868
CRC.SW.U1241.T	0.0268171	0	0.107493	0.0380618	0	0.110147	0.00546299	0	3.50773e-05	0	0.00802952	0	0.000955246	0.0251444	0.00768423	0.0646317	0	0	0.0162698	0	0.00670794	0	0.001	0.448734	0.893419	0.41744	0.0978097	0.0114009	0.15169	0.0133638	0.0305172	0.00331243	4.81e-19	0	0	0	0.00890126	0.00691018	0.0138113	7.65e-19	0.0909144	0.0929529	0.007839	0.0822467	0	0.0169934	0.00494216	0.0166674	0.329832
CRC.SW.U1246.T	0	0	0.114774	0.0201115	0	0.120655	0.000711245	0	0.000878456	0	0.0452411	0	0	0.0175573	0.00553541	0.0796184	0.00435762	0.0107513	0	0.0312952	0.000688934	0.0127107	0.003	0.397962	0.917436	0.464886	0.166155	0.0180714	0.00523837	3.86e-18	0	0.00155764	1.81e-19	0	0	0	0.00724999	3.01e-18	0	0	0.115823	3.43e-18	0.00336256	0.0676668	0	0.0271095	0.0166514	0.00395576	0.297401
CRC.SW.U1250.T	0.0145539	0	0.0503989	0.0328286	0	0.0876147	0.0184756	0.0184941	0	0	0.00844901	0	0	0.067973	0.0124407	0.0597219	0	0.0116133	0.0245245	0.0103565	0	0.00950137	0.025	0.216413	0.993267	0.426946	0.1823	0.00792242	0.0734924	0	0.0488156	8.59e-21	1.99e-19	4.33e-18	1.07e-18	2.37e-18	0.00385763	3.76e-18	9.44e-19	1.58e-18	0.0477312	0	6.37e-21	0.068202	2.36e-18	0.0079356	0.0215036	0	0.240963
CRC.SW.U1251.T	0.0190093	0.0021549	0.0908278	0.024258	0	0.0725434	0.00175447	0.0251397	0.00389677	0	0.0019752	0	0	0.0368517	0.0128087	0.0353325	0.00704551	0	0	0.0463073	0.00461481	0	0.003	0.413939	0.910436	0.38452	0.119998	0.0154351	0.0974777	0	0	0.00746522	2.99e-18	5.69e-19	0	3.47e-18	0.000175327	1.44e-18	0	0	0.0405103	0.00437651	0.000953973	0.0511916	0	0.0111744	0.0175749	0	0.331591
CRC.SW.U1252.T	0.0126017	0.025195	0.0950358	0.0748584	0	0.100642	0.0478205	0.073296	0.012233	0	0.041551	0	0.0200853	0.0389903	0.0468936	0.0637595	0.00467582	0.0116547	0	0.0452389	0	0	0.01	0.286798	0.966733	0.714531	0.465271	0.000953803	0.000348281	0.111178	0.0704317	0.0740575	0.0162895	0.0258238	0.000193804	0	0.0294565	0.0402179	0.0642656	0.000134512	0.112534	6.14e-18	0.0462386	0.0587747	0	0.0348699	0.00248468	0.00759953	0.291262
CRC.SW.U1253.T	0.00485035	0	0.209594	0.0294181	0	0.0767467	0.0139427	0.0018648	0.00580237	0	0.00150458	0	0.00148067	0.0225327	0.007581	0.058755	0	0	0.0143661	0	0.000149741	0.00527698	0	0.562972	0.826703	0.453866	0.11432	0.00902915	0.153199	1.78e-18	0.0016184	0.0174612	0.0121938	0	0	0	0.0109632	0.00680058	0.0199839	0	0.028017	0.0594833	0	0.0424068	0	0.00168917	0.0561312	5.74e-20	0.165167
CRC.SW.U1257.T	0.0340741	0.0036454	0.0923954	0.0551555	0	0.141271	0.0204263	0.00370031	0.00662417	0	0.0226828	0	0	0.0803403	0.017076	0.107896	0	0.0111643	0.0318375	0.00264609	0	0.00472962	0.005	0.328757	0.947373	0.635665	0.293304	0.00706147	0.105225	0.0961775	0.036944	0.0181536	0.0201276	0	2.5e-19	0	0.00663565	0.00491848	0.0115702	1.42e-18	0.176904	6.88e-19	0.0327617	0.055197	0	0.0503592	0.0304398	0	0.254909
CRC.SW.U1258.T	0.0317636	0.00555072	0.152837	0.0246838	0	0.140862	0	0.0150956	0.00890278	0	0.0110948	0	0	0.0276238	0.018694	0.0707311	0.00222945	0.0221346	0.00207321	0.0225562	0.0165493	0.00433213	0	0.47355	0.880354	0.577714	0.254269	0.00213189	0	0.108085	0.0520522	0.0203402	5.15e-20	0	0.0100067	1.91e-18	0.0046023	3.02e-19	1.06e-18	0	0.102732	0	0.0184801	0.106082	8.25e-19	0.0185931	0.0153966	0	0.231395
CRC.SW.U1264.T	0.00154673	0.0179947	0.0543756	0.033261	0	0.100196	0.019149	0.0151015	0.00424988	0	0.0199491	0	0	0.0366398	0.00624174	0.00177652	0	0.0120519	0	0.0594719	0.00186293	0.00860383	0.01	0.284616	0.971712	0.392472	0.0409581	9.69e-20	0	0	0.0054104	0.0175646	0	0	1.93e-18	9.68e-18	0.0107736	0	5.16e-19	4.5e-18	0.0431156	0	0.0157599	0.11027	2.33e-18	0	0.00320467	1.49e-18	0.272406
CRC.SW.U1267.T	0.0243287	0	0.15489	0.0137039	0	0.0998445	0.0275771	0.0122893	0	0	0.0061252	0	0	0.0599319	0.00522433	0.0808712	0	0.0200974	0.00190483	0.00964016	0.0203712	0.0135506	0	0.532601	0.85043	0.55035	0.259932	0.00203819	0.0410998	0.0477291	0.0269567	0.0125305	0	0	0	0	0.00104037	0	0.00911496	0	0.0919776	0	0.0149005	0.0471421	2.25e-18	0.0240427	0.0113958	0	0.276065
CRC.SW.U1274.T	0.0213645	0.00615569	0.0518205	0.0137228	0	0.141227	0.0189029	0	0	0	0.0182927	0	0.00153132	0.00506883	0.000729952	0.0637608	0.00390578	0.0176654	0.0367947	0.00653872	0.0042718	0.00148659	0.01	0.290153	0.963619	0.41324	0.212458	0.0109106	0.0551625	0.0198321	0	0.0117087	0.018238	0	3.93e-19	1.43e-18	0.00914203	1.25e-18	0	0	0.134498	0.0162439	0.0178462	0.0534348	4.65e-18	0.0242126	0.0251939	0	0.27
CRC.SW.U1276.T	0.0303335	0	0.0593089	0.0134577	0	0.110781	0	0.00677613	0.00406549	0	0.0115911	0	0	0.0783842	0.0289405	0.0612356	0	0.0057486	0.0160709	0.000929533	0	0.00111248	0.007	0.299531	0.961846	0.428736	0.191092	0.00969889	0.147088	0	0.00743187	0.00454567	0	0	2.74e-19	1.24e-18	0.00267328	0	0	3.51e-18	0.0760918	2.24e-18	2.22e-20	0.051601	0	0.0198549	0.00584541	0.000285301	0.285243
CRC.SW.U1292.T	0.0194695	0	0.142307	0.0649547	0	0.164816	0.0272628	0.0110359	0	0	0.0627767	0	0	0.0619199	0.035756	0.0652694	0.0148292	0.0178744	0	0.0589659	0	0.00442789	0.005	0.329457	0.948453	0.751665	0.343948	0.00224467	0.0498684	0.151845	0.122917	0.0578254	0.0115855	6.57e-20	0	1.65e-17	0.0180892	0.0419775	0.0850276	0.00441815	0.152623	0.00933828	0.0331726	0.0889348	3.04e-18	0.0591081	0.0163047	8.19e-19	0.191912
CRC.SW.U1301.T	0.0152165	0	0.159216	0.0669722	0	0.19512	0.0100477	0	0	0	0.0244187	0	0.00110482	0.0671426	0.0129045	0.0662638	0.00253648	0	0	0.0541021	0.00543992	0.00584838	0.004	0.383112	0.925592	0.686334	0.144958	0.00889829	0.0703376	0.0776616	0.035748	0.0417991	0.023486	0.00598681	0.00537598	0.0354604	0.0010362	0.0361115	0.0577268	0	0.213861	0.00642731	0.0427713	0.0407541	1.05e-19	0.0230065	0.0380396	8.78e-21	0.261927
CRC.SW.U1303.T	0.010832	0	0.0668835	0.0109845	0	0.0955984	0.00892585	0.00211555	0.000189258	0	0.0235765	0	0	0.0555093	0.00806768	0.0752369	0	0	0	0.0170474	0	0	0.006	0.316584	0.954402	0.374967	0.0810625	0.00708337	0.0704753	0	0.0115954	0.00391933	0.00885023	0	0.0053454	0	0.0103031	0	0.00257579	8.23e-18	0.105033	0.0118847	3.93e-20	0.0438282	8.8e-19	0.00914067	0.0226158	0.0094466	0.240046
CRC.SW.U1304.T	0.00640878	0	0.0619397	0.0379355	0	0.175175	0.0120586	0	0.0150821	0	0.00988159	0	0	0.054978	0.0165185	0.0515769	0	0.00051435	0	0.0313594	0	0.0157366	0.021	0.224333	0.997777	0.489165	0.136872	1.19e-18	4.34e-19	0.00838595	0.0160356	0.0156619	2.8e-19	0	0	5.71e-18	0.00201516	0	0.00480512	1.16e-18	0.0841641	0	0.00839092	0.0631019	7.24e-18	0.00892553	0.0279111	5.43e-19	0.301584
CRC.SW.U1317.T	0.0279645	0	0.0528576	0.0359356	0	0.169455	0.0375201	0.0147644	0	0	0.0268437	0	0.00486042	0.027357	0.0172332	0.0316647	0	0.00578717	0	0.0450985	0	0	0.018	0.237549	0.993431	0.497342	0.21691	0.00997698	0.0706645	0.032351	0.0512332	0.0281895	0.0163684	0.00894588	0.0296065	0	0.00216228	0.00883759	0	1.98e-18	0.0781526	0	0.0220417	0.0372511	7.07e-19	0.00523497	0.0182182	4.77e-18	0.251968
CRC.SW.U1321.T	0.014886	0	0.08884	0.00318802	0	0.159623	0	0	0.00369814	0	0.0371613	0	0.00131776	0.0881596	0.0155851	0.0690278	0	0.00574384	0	0.0444722	0.0119573	0.0171083	0.012	0.279469	0.969299	0.560768	0.190861	0.00916958	0.212287	1.03e-19	0.013956	0.00918672	1.66e-19	0	1.06e-19	2.67e-18	0.000528929	0	5.63e-21	0	0.136378	0.0139069	0.00651502	0.0460631	0	0.0361451	0.051489	3.5e-19	0.263938
CRC.SW.U1327.T	0.0197791	0.00147237	0.114181	0.0174157	0	0.103291	0	0	0	0	0.00898085	0.0171789	0	0.0492175	0.0220447	0.0240819	0.00224048	0	0	0.0467944	0	0.0200779	0.001	0.422005	0.906559	0.446756	0.116403	6.02e-19	4.94e-19	0.00643263	0.114649	0.0129697	0	0	9.55e-19	0	0.00222716	0	0.000399012	0	0.0800281	7.43e-20	0.0186601	0.0465962	0	0.0120047	0.0113881	4.68e-18	0.289627
CRC.SW.U1332.T	0.0639225	0	0.125522	0.0117353	0	0.14695	0	0	0	0	0.0212654	0	0	0.0267551	0.0146184	0.0809995	0	0.00110822	0	0.103695	0.0332914	0.0323593	0.003	0.39264	0.920063	0.662222	0.197981	0.0118656	0.175281	0.0555644	0.00151191	0	0.00284847	8.43e-18	9.93e-19	1.11e-19	0	0	2.79e-18	9.29e-18	0.182348	0.0299203	0.0144202	0.02757	1.85e-18	0.0546629	0.0406859	0.0423215	0.28477
CRC.SW.U1338.T	0	0	0.00315546	0	0	0.0751994	0	0	0	0	0.0224968	0	0	0.131769	0.00903483	0.0338021	0	0	0	0.0617924	0	0.139123	0.004	0.362938	0.956249	0.476373	0.143979	0.00254212	0.296686	9.58e-18	0	0	0	1.69e-17	0	2.27e-18	2.37e-19	1.51e-18	0	6.12e-18	0.127841	0.0458039	3.05e-18	0.057638	4.45e-18	0.0147392	0.0913286	5.54e-18	0.196477
CRC.SW.U1343.T	0.00915141	0.00403561	0.121458	0	0	0.124746	0.000407611	0.0276097	0.00424241	0	0.0205209	0	0	0.0580887	0	0.028527	0	0.0305529	0	0.0349722	0	0.022486	0.001	0.439219	0.897786	0.486799	0.12037	1.48e-19	0.0383863	0.0323773	0.0542274	0.0185933	0	0	0	0	0.00457293	0	2.29e-18	0	0.0641707	0	0.0278488	0.119177	3.4e-18	0.00581604	0.0464104	2.5e-18	0.299932
CRC.SW.U1344.T	0.0127474	0	0.0642102	0.0193057	0	0.109631	0.0125103	0.0167448	0	0	0.0292764	0	0.00233588	0.0485614	0.0194008	0.0434312	0	0.00621801	0	0.0268924	0	0.00519859	0.012	0.278574	0.970191	0.416465	0.238922	0.00490476	0.0594852	8.63e-19	0.0325828	0.00432355	0	9.91e-19	1.35e-19	3.91e-19	0.0102269	0	0	0	0.0687296	1.18e-18	4.54e-20	0.105858	6.14e-19	0.0144629	0.0281082	0	0.24956
CRC.SW.U1346.T	0.00341962	0.0089282	0.0718533	0.109717	0	0.210044	0.085521	0.0127671	0.000266974	0	0.0178765	0.00579671	0.00331353	0.0399926	0.0390145	0.105967	0	0.0107462	0.0104237	0.0112211	0	0.0234606	0.034	0.174952	1.01682	0.770331	0.372403	3.66e-22	0.0989195	0.134041	0.135705	0.048685	0.0124805	0.00257819	0	0	0.0211911	0.0547334	0.0761558	0.0165275	0.0884795	6.9e-19	0.0360417	0.0913457	2.7e-19	0.0343344	0.00994315	0	0.268961
CRC.SW.U1347.T	0.0814892	0	0.18615	0.0217836	0	0.0471524	0.00823266	0.0210907	0	0	0.00828185	0	0.00945329	0.02191	0.00974714	0.0238317	0	0.0016901	0	0.0277357	0.0137224	0	0	0.599236	0.800209	0.482271	0.17648	2.69e-19	0.00225205	0.0415562	0.0976087	0.00859063	0	0	1.48e-19	0	0.0134014	2.15e-18	0	3.59e-18	0.0861474	0	0.0138639	0.0759198	0	0.0201545	0.0160843	0.0071294	0.262157
CRC.SW.U1349.T	0.0496127	0	0.0755701	0.0245722	0	0.108512	0	0.0253844	0.0038969	0	0.0257744	0	0	0.0728194	0.014696	0.0350643	0.00408491	0.00371478	0	0.0226477	0	0.0775972	0.006	0.313038	0.956875	0.543947	0.167414	0.00418502	0.0418949	0.0486762	0.0108283	0.0112201	4e-21	0	2.74e-18	1.6e-18	0.00851281	1.79e-19	0	0	0.0877792	8.01e-19	0.0149028	0.081222	0	0.00644671	0.00500512	0	0.293775
CRC.SW.U1352.T	0	0	0.0965	0.0109885	0	0.125072	0.0198382	0	0.000872097	0	0.0205601	0	0.0228543	0.0387598	0.0115558	0.0716518	0	0.016661	0	0.0251843	0.00754551	0.00176348	0.005	0.336398	0.943662	0.469807	0.186294	0.0173864	0.0832912	4.66e-19	0.0645484	0.0198495	1.44e-18	0	0	0	1.78e-19	2.58e-19	1.3e-18	5.48e-19	0.177264	0.0416266	8.84e-19	0.0655529	1.45e-18	0.0342235	0.0346976	0	0.238512
CRC.SW.U1366.T	0.0214305	0	0.0630611	0.00616422	0	0.099015	0.00326744	0.00553244	0	0	0.0169123	0	0.000692728	0.0823962	0.00739136	0.0317133	0	0.000970356	0	0.0287094	0	0.000591533	0.005	0.32532	0.952439	0.367848	0.0445173	0.00894928	0.058397	0	1.01e-18	0.00943848	0.00493317	0	4.61e-19	0	0.00457267	0	7.41e-20	2.37e-18	0.117452	0.00856786	0.010445	0.0683574	0	0.00701841	0.00830224	7.8e-19	0.259314
CRC.SW.U1369.T	0.0187508	0	0.0287724	0.0514776	0	0.0994162	0.0140154	0.0282335	0	0	0.022709	0	0	0.0663421	0.0191988	0.0312675	0	0.00387199	0	0.0404688	0	0.00445691	0.038	0.164275	1.02413	0.428981	0.161371	0.00365307	0.00899684	6.3e-19	0.108724	0.00342967	0	1.82e-19	0	0	0.0154158	1.92e-19	0	8.53e-18	0.0272245	0	0.000585545	0.120476	0	0.00514145	0.00866521	4.62e-19	0.22229
CRC.SW.U1374.T	0.0107289	0	0.0665728	0.00246982	0	0.1129	0	0	0.0084401	0	0.0229111	0	0	0.0464095	0.00696062	0.0414335	0	0.00540232	0	0.0287725	0	0.00990642	0.005	0.321447	0.952072	0.362908	0.106421	0.00633024	0.0805091	7.36e-20	0.0299899	0.00109558	6.35e-19	4.4e-18	0.00386851	3.21e-18	0	0	0	0	0.0487092	0	1.46e-19	0.0277571	0	0.0102044	0.0270621	0.00265777	0.287542
CRC.SW.U1384.T	0.00708831	0	0.0216489	0.0130523	0	0.11912	0.0450409	0.0144747	0	0	0.0191129	0	0	0.0362001	0.0560065	0.0283253	0	0.0317649	0	0.012001	0	0.0876982	0.079	0.11923	1.04789	0.491534	0.150112	0	0.0460565	0.014124	0	0.026519	1.95e-18	0	3.9e-18	0	0.00293391	2.7e-20	0.00471505	0.000684428	0.0469598	0	6.1e-05	0.136962	1.5e-18	0.0121619	0.00639579	2.13e-18	0.258994
CRC.SW.U1386.T	0.00948978	0	0.0466452	0.0291656	0	0.201698	0.00473064	0.0183845	0	0	0.0220315	0	0.0150698	0.0067976	0.0572987	0.123222	0.0023553	0.00915135	0.0226901	0.0127981	0	0	0.043	0.154576	1.02476	0.581528	0.31835	0.00552266	0.136792	0	0.0317877	0.0181163	6.32e-19	1.5e-18	5.87e-19	3.32e-18	0.00384172	0	0.00630966	0	0.127099	0	0	0.041356	6.67e-20	0.0321301	0.0452167	0	0.266709
CRC.SW.U1392.T	0.00335964	0.00281511	0.103546	0.0369498	0	0.119572	0.0323142	0.023349	0.0277705	0	0.0087181	0.0129939	0	0.113042	0.0222568	0.162987	0.00368087	0	0	0.0396554	0	0.0148171	0.018	0.237775	0.98725	0.727827	0.344093	0.0111195	0.0997008	0.0672758	0.0756007	0.0371822	0	2.29e-19	0	6.75e-18	0.00880694	1.08e-20	0.0303038	0	0.0870777	0	0.0316604	0.0826121	5.72e-19	0.04743	0.00915131	0	0.244652
CRC.SW.U1396.T	0	0	0.0776287	0.0914957	0	0.187028	0.0223866	0.0154614	0	0	0.0127012	0.00307165	0.00120167	0.0179259	0.0311323	0.0696556	0.0111921	0.00611058	0.0279594	0.00188796	0.00800124	0.00618169	0.025	0.213473	1.00358	0.591022	0.274662	0.00346218	0.0242563	0.0641866	0.0268584	0.0463363	0.0185127	0.00198549	0.0119759	0	0.017005	0.0538939	0.0311844	2.92e-19	0.118864	0	0.0177151	0.0666353	3.05e-19	0.0212025	0.00030317	1.75e-19	0.274497
CRC.SW.U1401.T	0	0	0.142479	0.0121168	0	0.103925	0.00172719	0	0.00263726	0	0.00886354	0	0.00358817	0.0582216	0.0222957	0.0339928	3.49269e-05	0.00182648	0.0163489	0.0071313	0	0	0	0.51412	0.858103	0.415189	0.143877	0.00753513	0.0618002	0	0	0.0107652	0.000514703	2.56e-18	9.03e-05	1.14e-18	0.00186998	0	0	4.37e-19	0.0726161	0.00423879	0.00391054	0.0660699	0	0.00751626	0.00814545	1.88e-20	0.293865
CRC.SW.U1429.T	0.016566	0	0.0590274	0.00445654	0	0.102368	0.00246014	0.00982741	0	0	0.0203962	0	0	0.076249	0.00766608	0.0614877	0	0.015629	0.0128583	0.0262636	0	0.00877401	0.014	0.26363	0.975503	0.42403	0.16323	0.00553943	0.0866389	4.45e-18	0.0227304	0.00548923	0	0	1.29e-18	0	0	0	0	5.24e-18	0.0662265	0	0.000756679	0.0377432	1.33e-19	0.0174506	0.00127722	0.00115173	0.285848
CRC.SW.U1432.N	0.0557471	0.0616621	0.209859	0.0421182	0	0.127611	0	0.0138252	0.0180424	0	0.0133307	0	0	0.0409872	0.00252716	0.104002	0.0091965	0.0089838	0.0109702	0.0231459	0	0	0	0.555536	0.832946	0.742009	0.310639	0.0272721	0.116627	0.342073	0.0366005	0	0.0296355	0	0.00683766	9.07e-18	0.00405503	0	0.0136905	4.42e-18	0.239514	0.0216108	0.108387	0.0176585	0.0160192	0.0438764	0.0190982	0.0220716	0.254662
CRC.SW.U1432.T	0	0.0011125	0.106044	0.015385	0	0.166513	0	0	0	0	0.00296293	0	0	0.017534	0	0.0173576	0	0.0192769	0	0.0443023	0.0169039	0.00601218	0.004	0.375847	0.930889	0.413404	0.0883806	6.2e-19	0	0.019832	0.00661095	0.0205269	0	1.15e-17	0.00052791	0.0299918	0	4.72e-19	0	1.66e-17	0.0928587	0	0.0191255	0.0824638	0	0.0114497	0.000210163	6.92e-19	0.280085
CRC.SW.U1436.T	0.0305718	0	0.0664076	0.00356976	0	0.121062	0	0.00982015	0.00015591	0	0.0289493	0	0	0.126786	0.0283772	0.0475965	0	0.00664007	0	0.0766452	0	0.0517723	0.024	0.218531	0.999355	0.598354	0.226238	0.00912513	0.221631	0.0276138	0.0152893	0.0066632	0	1.91e-18	5.62e-19	0	1.16e-19	2.04e-19	0.00134268	0	0.0671206	0.0309319	0.0204307	0.06205	1.4e-18	0.0145119	0.0276886	0	0.260657
CRC.SW.U1446.T	0.0640541	0	0.250272	0.0332391	0	0.191156	0.0316731	0.0421654	0.022655	0	0.0485956	0	0	0.116497	0.0384641	0.08779	0.00320443	0	0	0.0496837	0.00706456	0.00490312	0.001	0.447748	0.893612	0.991417	0.43837	6.31e-20	0.183849	0.235765	0.0847465	0.0366749	0.0454366	0.00536184	0	2.93e-18	6e-21	0.0206562	0.0471935	0	0.193885	0.0173055	0.0836523	0.0149331	2.77e-20	0.0754762	0.0718355	0.0127214	0.194732
CRC.SW.U1447.T	0.00862934	0.000725741	0.0662335	0.0185194	0	0.0631882	0.0159369	0.0037751	0	0	0.0239119	0	0.0134252	0.0470401	0.00535131	0	0.00118374	0.00279392	0	0.0771328	0.0138261	0	0.008	0.297729	0.966898	0.361673	0.0906511	3.4e-19	8.69e-18	0.00117346	0.0131711	0.0110935	0	3.21e-19	0	0	0.000842686	8.52e-19	0	2.85e-18	0.0578831	0	0.0101654	0.0384208	1.24e-18	0.000817128	0.00724794	0	0.232176
CRC.SW.U1448.T	0.00452522	0	0.0949772	0.0142244	0	0.0972483	0.0109519	0	0.000535745	0	0.00753108	0	0	0.0346602	0.0098511	0.0889918	0.00171467	0.00133135	0.01547	0.0105497	0.0140228	0	0.004	0.390648	0.920752	0.406586	0.0434486	0.00652741	0.0886672	3.65e-18	0	6.43e-21	1.92e-18	3.31e-18	9.31e-18	1.89e-17	0	0	0	9.54e-18	0.156866	0.0250513	0	0.0502682	0	0.012099	0.0146491	0.0003371	0.29693
CRC.SW.U1454.N	0.0359101	0	0.212322	0.028475	0	0.058133	0	0	0.0134541	0	0	0.0136209	3.38431e-05	0	7.02642e-05	0.0685162	0.0164248	0	0.036903	0	0	0	0	0.58907	0.808225	0.483863	0.214147	0.0137966	0.0155483	0.105211	0.051558	1.17e-19	1.71e-18	0	0.0167163	2.26e-18	0.00551674	0	1.2e-19	4.26e-18	0.128644	0.00309168	0.0591376	0.0287742	0.0231385	0.026995	0.0301726	0.011425	0.309749
CRC.SW.U1454.T	0.0146064	0	0.083406	0.0200686	0	0.117535	0.00667226	0.0316722	0.0264225	0	0.0220332	0	0.00041026	0.0637899	0	0.0667505	0.0175528	0.02147	0	0.0195413	0	0.00134331	0.008	0.298518	0.961848	0.513275	0.26093	0.00251192	0.112097	0.0234452	7.97e-18	0.0241736	0.00224478	0.00392936	0.0135471	0.00378542	0.00595044	0.00449793	0.00837123	0	0.0885617	0	0.00460271	0.0780531	3.34e-18	0.0134019	0.0123874	1.54e-18	0.248117
CRC.SW.U1472.T	0	0.0111447	0.144182	0	0	0.115962	0	0	0	0	0.0120077	0	0.00888234	0.0161138	0.0237368	0.0213264	0.00158176	0.00751324	0	0.06092	0.0133768	0	0	0.484857	0.874035	0.436747	0.11492	0	3.56e-17	0.0146162	0.119279	0.0087195	0	8.72e-18	0	0	0.0141111	0	1.14e-18	0	0.0785224	0	0.00384479	0.123622	0	0.0175897	0	1.13e-19	0.292105
CRC.SW.U1473.T	0.0308057	0	0.0223464	0.0777965	0	0.121265	0.0218545	0.0566793	0.0234332	0	0.00743844	0.0218254	0.00147377	0.062244	0.0240053	0.0614039	0.000627863	0.01348	0	0.0274342	0	0.00371562	0.047	0.149725	1.03482	0.577829	0.270261	0.00302506	0.0584734	0.0431829	0.077354	0.0325101	0	0.00702454	0	1.22e-17	0.0156019	0.0111933	0.034584	6.19e-21	0.056876	3.93e-19	0.0298915	0.0978972	0	0.0163984	0.000357131	0	0.218234
CRC.SW.U1474.T	0.00612491	0	0.165055	0.0305203	0	0.177675	0.000230138	0	0.000477416	0	0.039687	0	0.0085523	0.0122657	0.00527864	0.0296951	0	0.000814045	0	0.0387019	0	0	0.001	0.441977	0.898954	0.515078	0.164588	5.45e-19	1.14e-17	0.137541	5.49e-20	0.0253451	0.0271573	0.0025253	0.0194087	0.0238032	0.00275973	0.0162661	0.0252643	2.19e-18	0.106581	0	0.0784311	0.0674289	0	0.0153877	0.00202783	0.0014588	0.301503
CRC.SW.U1483.T	0	0.00801206	0.0334359	2.0206e-05	0	0.122838	0.078308	0	0	0	0.0366269	0	0.00108132	0.0330721	0.00186377	0.0428301	0	0.029016	0	0.0183134	0	0.00965005	0.065	0.133855	1.02744	0.415068	0.141309	5.77e-20	2.2e-18	0.00753574	0.0554101	0.0231025	7.26e-18	0	0	0	2.5e-21	0.00413427	0	2.51e-18	0.0367787	0	0.00703166	0.0639942	5.68e-18	0.00457106	0.000272287	1.34e-18	0.280258
CRC.SW.U1486.T	0.0768937	0	0.139584	0.0655271	0	0.182991	0	0	0	0	0	0.00364556	0	0	0.0263497	0.169932	0.0100461	0.00303531	0.0687294	0	0.0235771	0	0.001	0.426478	0.903965	0.770311	0.410094	0.021439	0.0608833	0.176998	0	0.00210116	0.0412112	0	0	0	0.00304904	0.0266249	0.0355948	0	0.301495	0.0316143	0.0451563	0.0153783	0.0063996	0.0953393	0.0315164	0.0461046	0.258566
CRC.SW.U2747.N	0.0133968	0.00975718	0.0792637	0.0100065	0	0.0923386	0	0.0105172	0	0	0.0113024	0.0128627	0.00448748	0	0.000418637	0.0550816	0	0.00705173	0.0173715	0	0	0	0.003	0.392082	0.921803	0.323856	0.0850211	0.0226191	0	0	0.00810525	0	0	3.02e-18	0.00971885	0	0	1.24e-18	1.22e-17	0	0.0256641	0.000537711	0.0283859	0.0193853	0	0	0.0828431	0.00774581	0.32838
CRC.SW.U2747.T	0.0354147	0	0.0943801	0.0244371	0	0.128598	4.37053e-05	0.000741868	0.00359691	0	0.0106808	0.0015086	0	0.0280422	0.0237	0.0735738	0	0.00378126	0.014873	0	0.0114135	0	0.002	0.416052	0.909022	0.454786	0.162537	0.00145978	0.0277111	5.06e-20	0.0307032	0.00940606	0	3.05e-18	0	0	0	2.62e-18	0.00372947	3.49e-18	0.163939	0	0.00721245	0.0466373	3.84e-19	0.0236363	0.0274112	0.00180803	0.269445
CRC.SW.U2753.N	0.0324324	0	0.281999	0.0416859	0	0.0887554	0.000302458	0	0	0	0.00362977	0.00437988	0.00339111	0	0.00565507	0.119717	0.0187375	0	0.0173842	0	0	0	0	0.58953	0.807896	0.61807	0.245691	0.00101552	3.01e-20	0.118089	0.0836509	4.62e-20	0.0132399	1.6e-18	0.0286757	0.00905428	1.84e-19	0	0.0197805	1.45e-18	0.261832	0	0.0503811	0.0146815	0.0176067	0.0500159	0.022492	0.0499781	0.331424
CRC.SW.U2753.T	0.0684768	0.0100288	0.101577	0.0721254	0	0.20377	0	0	0.0128595	0	0.0352584	0	0	0.0956595	0.0403843	0.117661	0	0.00753916	0	0.0159442	0	0.0147607	0.005	0.317952	0.9543	0.796045	0.39695	0.00867608	0.167008	0.156717	0	0.024837	0.0835223	0.0139913	0	0	0.00105321	0.00560013	0.0304777	0	0.143405	0.0310246	0.0630282	0.0221254	3.14e-18	0.0584492	0.0686956	1.38e-20	0.230651
CRC.SW.U2754.N	0.185983	0	0.377774	0.0778677	0	0.0799517	0.0225919	0.0591406	0.0210842	0	0.0488689	0	0	0.0368625	0.00830639	0.0660207	0	0.0204478	0	0.0562319	0	0	0	0.579215	0.814624	1.06113	0.456475	0.00574654	0.0291544	0.597866	0.0943754	0.0246412	0.0812868	6.51e-20	0.0187885	0	0.00536081	0.00631551	0.0495385	0	0.198385	1.24e-18	0.164586	0.0293924	0.0179928	0.0667996	0.0208223	0.00522446	0.273653
CRC.SW.U2754.T	0.00807195	0	0.231875	0.02175	0	0.2068	0.00421177	0	0	0	0.0343382	0	0.00605063	0.0381693	0.00524078	0.0509092	0	0.0201333	0	0.0344731	0	6.87014e-05	0	0.486774	0.873375	0.662092	0.340206	0	0.0190021	0.121165	0.0645377	0.0645311	0.00424397	0.00887867	0.0440624	0	0.0157921	0.0128793	0.0262765	1.96e-18	0.122334	1.72e-18	0.0641798	0.0485977	2.49e-19	0.0379484	0.047702	0.00680878	0.251071
CRC.SW.U2761.N	0.0179933	0	0.157011	0.0169051	0	0.0519141	0	0	0.00768126	0	0	0.00597381	0.00403325	0.00269039	0	0.0842987	0	0.00199067	0.0826829	0	0	0.00458418	0	0.54331	0.840827	0.437759	0.0529713	0.129932	0.121465	3.62e-19	0	0	9.58e-19	2.02e-18	0	0	0	0	8.57e-18	0	0.229497	0.0656864	0.0126258	0.0132263	0.0481212	0.0191954	0.0693062	0.00857533	0.268269
CRC.SW.U2761.T	0.0171018	0	0.0413083	0.000622612	0	0.0776257	0	0.00232313	0.00870387	0	0.0101541	0	0	0.099357	0.0141238	0.0821908	0	0.0132428	0.0147685	0.00731599	0.00987397	0.00916486	0.02	0.228753	0.994193	0.407877	0.198174	0.00679083	0.0792282	1.86e-18	0.0107316	0.000278204	0	0	7.74e-19	0	0.000136922	4.92e-18	0	6.69e-18	0.146777	0	0.00328521	0.0514009	9.95e-19	0.0312613	0.025841	0.0133198	0.282709
CRC.SW.U2764.N	0	0.00127669	0.211539	0.0171574	0	0.0626468	0	0	0.0116656	0	0.00471994	0.00992283	0.00173628	0	0.0035216	0.122392	0.0176788	0.00282832	0.0424356	0	0.0144514	0	0	0.545327	0.839167	0.523972	0.236493	0.016356	0.0964746	0.000435141	0.0384813	0	1.93e-18	1.09e-17	2.4e-18	0	1.67e-21	0	0	0	0.270611	0.0430283	0.0212264	0.0194549	0.0153014	0.047859	0.0547203	0.03503	0.293775
CRC.SW.U2764.T	0.0143304	0	0.0654357	0.0164786	0	0.0813226	0	0.00703642	0	0	0.00520798	0.00167212	0	0.0491378	0.00848527	0.0609601	0	0.0108819	0	0.0678457	0.0451509	0.0729506	0.021	0.225897	0.994842	0.506896	0.192674	0.00703543	0.125946	0.0079771	0.0460469	0.00282841	0	0	0	0	9.49e-23	4.33e-18	0	1.53e-18	0.108695	0	0	0.0355346	0	0.0290983	0.0278215	0.0230919	0.283782
CRC.SW.U2771.N	0	0.00580788	0.22777	0.0178698	0	0.0787757	0	0	0.0344875	0	0.00515921	0.0166119	0.0225478	0	0.00642086	0.147471	0.0434732	0	0.0581661	0	0.00669156	0	0	0.516431	0.858162	0.671252	0.176487	0.00754728	0.040661	0.0828256	0.124914	1.09e-19	0.00330099	7.13e-18	0.00688457	1.8e-18	0	7.98e-20	0	1.69e-18	0.349365	7.7e-19	0.0519841	0.0134757	0.0133478	0.0485106	0.0285609	0.046829	0.332641
CRC.SW.U2771.T	0	0	0	0	0	0.0617798	0.0409461	0	0	0	0.0163445	0	0	0.0541108	0	0.0187547	0	0.0332738	0	0.0424129	0	0.0302956	0.189	0.0542059	1.07319	0.297918	0.0203292	2.08e-20	2.19e-18	0	0.0430791	0.00306275	0	0	5.09e-18	8.3e-18	0.0109841	0	0	1.92e-18	0.0387753	1.49e-17	3.12e-18	0.141091	1.95e-18	5.94e-20	0.0231484	1.12e-18	0.274856
CRC.SW.U2774.T	0.0582844	0	0.1279	0.0257333	0	0.0812773	0.016938	0.0190852	0.0060584	0	0.0173884	0	9.37981e-07	0.0213724	0.00464086	0.0363593	0.0155814	0.00101414	0	0.0421146	0	0.00211131	0	0.576301	0.821905	0.475861	0.194179	0.00540089	0.0798928	0	0.0211432	0.0173312	0	3.64e-19	0	4.89e-18	5.09e-19	2.74e-18	7.72e-19	0	0.181545	1.47e-18	0.0158166	0.0506038	2.83e-20	0.0421601	0.0165604	0	0.300137
CRC.SW.U2777.N	0.0770726	0	0.302302	0.0713623	0	0.157689	0.000682409	0.0125081	0.0131756	0	0.0179989	0	0.0012182	0.0194752	0.00182081	0.109034	0.0278242	0.00364408	0.024182	0.00128532	0	0	0	0.625544	0.785388	0.841275	0.279302	0.0136498	0.0757768	0.313682	0.0660203	0.00832353	0.0559628	7.26e-19	0.0308632	1.45e-19	0.00239471	0.0109148	0.0244044	0	0.295613	0.00631979	0.0963456	0.0116557	0.0179231	0.0615003	0.0291755	0.0187536	0.281864
CRC.SW.U2777.T	0.00922653	0	0.0101532	0.0020863	0	0.10942	0.00876368	0.00667045	0	0	0.0222784	0	0	0.0791889	0.014497	0.0337721	0	0.00688702	0	0.0505082	0	0.00696966	0.165	0.0663924	1.06917	0.360421	0.0343478	0.00471524	0.0653585	3.38e-21	0.00319394	0.0152118	0	9.66e-20	2.31e-18	0	0.00389331	0	0.00549036	0	0.0261224	4.82e-18	0	0.0734046	2.67e-18	1.17e-19	0.0231404	0	0.230309
CRC.SW.U2779.N	0.0179286	0	0.19185	0.0322478	0	0.0493579	0	0	0.00900544	0	0	0.0101157	0.00848711	0.000420529	0.00628441	0.0393126	0.0119501	0	0.0305801	0	0	0	0	0.592965	0.80527	0.407541	0.13634	0.0265573	0.110651	0	0.0135458	8.21e-19	9.7e-19	7.44e-18	0.0129475	4.48e-18	0.000868237	0	2.72e-18	5.13e-18	0.107544	0.0502796	0.023256	0.0246351	0.0140395	0.0180451	0.0523684	0.0114554	0.271417
CRC.SW.U2779.T	0.0124536	0	0.122396	0.11841	0	0.112757	0.0181827	0.0261448	0	0	0.00845873	0.0162743	0	0.0759076	0.0330704	0.0656931	0	0.0161348	0	0.121432	0	0.0384354	0.014	0.264343	0.978593	0.78575	0.32099	0	0.0304297	0.105231	1.52e-18	0.0430832	0.00475187	0.00743824	0	0	0.00257593	0.0580108	0.12846	0.0417147	0.162773	6.61e-18	0.0408598	0.0702797	0	0.048692	0.0270772	0	0.284369
CRC.SW.U2780.N	0.00551724	0	0.22721	0.045032	0	0.130471	0	0	0.0111913	0	0	0.0236209	0.00957274	0	0	0.104767	0.0146997	0	0.0234612	0	0	0	0	0.516482	0.856236	0.595544	0.199553	0.00458781	0.00174857	0.0907605	0.141968	4.86e-20	0.00598534	3.25e-20	0.0424583	0.0161461	0.0021324	0.00762639	0.0193789	0	0.181825	1.03e-18	0.0512136	0.0157551	0.0133081	0.0392994	0.00950419	0.0305609	0.31261
CRC.SW.U2780.T	0.00665094	0	0.113847	0.02009	0	0.156452	0.0129362	0	0	0	0.035178	0	0	0.0582791	0.0148123	0.0520848	0	0.0125689	0.0149253	0.0213569	0	0.017293	0.004	0.365855	0.931792	0.536475	0.234262	0.00517514	0.025585	0.0355625	0.108052	0.0169299	0.00324652	2.57e-18	0.0150905	4.24e-18	0.00442252	0	0	0	0.100767	1.53e-18	0.0167687	0.0524479	6.95e-19	0.0230394	0.0116554	0.000363492	0.256592
CRC.SW.U2782.N	0	0	0.161875	0.0194568	0	0.0472272	0	0.00824245	0.00602572	0	0	0.0169324	0.00126468	0	0.00626181	0.114073	0.0326789	0.00845253	0.0430744	0	0.00435292	0	0	0.513431	0.859465	0.469918	0.270527	0.0509118	0.10815	0.00382036	0	1.09e-18	0	0	8.04e-18	0	9.52e-20	0	0	0	0.253736	0.0326684	0.0226936	0.0253873	0.0119843	0.0523871	0.0313152	0.0260273	0.27968
CRC.SW.U2782.T	0.0300524	0	0.0638242	0.0116421	0	0.0952555	0	0.00777202	0.0137587	0	0.00887031	0.000150407	0	0.112991	0.012973	0.0738	0	0.0111321	0	0.0332413	0	0.0338329	0.016	0.256878	0.981803	0.509296	0.125815	0.00205732	0.197327	0.00447381	1.08e-17	0.00248672	0	0	0	0	0	0	0	0	0.140778	0.00520682	0.0104827	0.0421356	0	0.0211523	0.0240403	1.9e-18	0.287715
CRC.SW.U2792.T	0.0128991	0	0.0872142	0.0143611	0	0.128108	0.00534923	0.00193906	0	0	0.0268572	0	0	0.0933294	0.00914096	0.0500175	0	0.00953225	0	0.0236667	0.00977038	0.00895969	0.006	0.31022	0.957379	0.481145	0.240245	0.00700437	0.136876	0	0.0534069	0.0101185	0	0	0.0101745	2.48e-18	0.00307159	1.14e-18	6.76e-18	0	0.0896987	0.00196083	0.0020074	0.0319966	0	0.0193394	0.026551	0.00237246	0.258033
CRC.SW.U2798.N	0	0	0.195154	0.0895901	0	0.138876	0	0	0.013329	0	0.0176256	0	0.0109465	0	0.0104869	0.0958445	0.012708	0	0.0707128	0	0	0	0	0.45923	0.888043	0.655273	0.200955	0.00127757	0.0359712	0.119255	0.114924	0.00593093	0.0247179	0	0.0137919	0.00887631	0.00771766	0.0316261	0.0464051	5.35e-18	0.180728	2.04e-19	0.0604097	0.0256137	0.0297359	0.0412854	0.00577411	0.0166173	0.283407
CRC.SW.U2798.T	0	0	0.103434	0	0	0.125323	0.0188947	0	0	0	0.0413299	0	0	0.0486239	0.015736	0.0355903	0	0.00315443	0	0.0323642	0	0.016625	0.004	0.350753	0.939178	0.441075	0.0957733	0	2.14e-18	0.0176901	0.0986827	0.0106503	0	0	0	1.17e-17	0	1.79e-17	0	2.92e-18	0.0477265	0	0.00423203	0.0635217	0	0.0040587	0.0340651	4.17e-18	0.226524
CRC.SW.U2803.T	0.0264517	0	0.159322	0.0305753	0	0.171306	0.0115692	0.00470621	0.00676296	0	0.0357793	0	0	0.0591116	0.0053871	0.0215394	0	0.0393444	0	0.0475412	0	0	0.001	0.436688	0.899415	0.619396	0.202082	1.52e-18	0.0124852	0.0632909	0.030075	0.0327147	0.00794589	0.00625316	1.88e-18	1.21e-21	0.00102242	0	0.020191	0	0.101341	1.47e-18	0.0275773	0.0732179	1.4e-19	0.0168292	0.0329299	0	0.306541
CRC.SW.U2819.N	0.00974556	0	0.157385	0.0154095	0	0.0747092	0	0.000402303	0.0188364	0	0.0146785	0	0	0	0	0.0636925	0.00387023	0.00322178	0.00038875	0.0173728	0.000830155	0.00074727	0	0.559411	0.828928	0.38129	0.117329	0.00626431	0.0755577	0.0150874	0.0100802	0	5.95e-21	0	1.09e-18	5.3e-18	0	0	3.22e-20	3.5e-18	0.075585	0.000945842	0.016902	0.0348193	0.0133277	0.0249513	0.0179376	0.0189286	0.294664
CRC.SW.U2819.T	0.0568274	0	0.203029	0.00946649	0	0.0934211	0.0011786	0.00262162	0.0111453	0	0.014467	0	0	0.0229817	0	0.0171814	0	0.0241083	0.000249572	0.0169316	0	0.0077661	0	0.627535	0.778984	0.481375	0.162041	0	5.73e-18	0.0591267	0.0047187	0.0302015	0	0.00516925	0.0125704	0.016232	0.00622057	0.00475156	0.00524757	0	0.108989	1.31e-18	0.0306422	0.0647084	0	0.0173083	0.00898717	9.16e-20	0.281713
CRC.SW.U2834.T	0.00804126	0	0.0768203	0.00971561	0	0.120813	0	0.0169786	0.0145975	0	0.0172067	0	0	0.0969389	0.0084582	0.0837593	0.00212391	0.0196906	0	0.0500154	0.0205692	0.0123668	0.018	0.239409	0.98597	0.558096	0.220087	0.0090408	0.207447	0	0	0.00995225	0	0	0	0	0.00811895	0	0.000179491	5.05e-18	0.185599	0.0328318	0.00306701	0.0166411	0	0.0456496	0.0388753	0.00945027	0.222103
CRC.SW.U2837.N	0.0294856	0	0.203748	0.016944	0	0.0594114	0	0.0130507	0.0296838	0	0	0.0279573	0	0	0.00233097	0.0437107	0.000740241	0	0.0154691	0.0100126	0.00696603	0.000382551	0	0.56289	0.826699	0.459893	0.216465	0.161421	0.0891305	0	0.019147	2.97e-19	1.6e-19	2.36e-18	0	1.27e-18	0.00510442	0	8.94e-19	4.37e-19	0.0999496	0.026613	0.0126615	0.0376828	0.0201394	0.0279848	0.0711607	0.00753021	0.281834
CRC.SW.U2837.T	0.0291497	0	0.138721	0.0123655	0	0.153494	0	0.00596752	0.0174554	0	0.0167056	0.000916426	0	0.109392	0.0215941	0.0849452	0	0.0105964	0.0057254	0.0254138	0.0156511	0.0135727	0.004	0.373519	0.928798	0.661666	0.298391	0.00455695	0.0957692	0.0603062	0.048646	0.0025862	0.00169849	0	0	0	2.76e-21	2.73e-18	0.000530121	5.15e-20	0.155921	0.0133442	0.0318732	0.0248885	0	0.0379568	0.0480338	0.00324871	0.279798
CRC.SW.U2842.N	0.011389	0	0.332035	0.036079	0	0.116294	0	0	0.00307533	0	0	0.022776	0.00573784	0.018805	0.0133935	0.0885415	0.0148517	0	0.0292152	0	0.0213398	0	0	0.595697	0.803704	0.713533	0.250398	0.00742296	0.00906996	0.132633	0.0800021	0	1.82e-19	0	0.0198858	0.0750099	0.000595112	0.00538506	0.0432907	0	0.250548	4.74e-19	0.0588859	0.025863	0.00514126	0.0635245	0.0414923	0.0458425	0.334474
CRC.SW.U2842.T	0.0151002	0	0.205044	0.035859	0	0.1557	0.00231808	0.0221298	0.0113724	0	0.00146939	0.00411242	0	0.0979048	0.0457178	0.151187	0	0	0.0466261	0.00991948	0	0.00172967	0.001	0.428873	0.903027	0.806189	0.412528	0.216223	0.0764889	0.046575	0.011381	0.0199035	0.0162494	2.42e-21	0.00727122	0.0105028	0.00502967	0.0137745	0.0487592	0	0.163104	0.0411557	0.049027	0.014344	0.00299527	0.0863277	0.0823231	0.0152961	0.298296
CRC.SW.U2843.N	0	0.00747606	0.319985	0.00735895	0	0.0554899	0	0.00461169	0.0121339	0	0	0.00427499	0.00319287	0	0	0.0846294	0.000472634	0.00280101	0.0532223	0	0.0118415	0.00218392	0	0.594568	0.806937	0.569674	0.17214	0.00619365	0.0304296	0.0752867	0.0235849	2.82e-19	0	9.78e-18	0	0	0	0	0	3.86e-18	0.168447	0.0105536	0.0551268	0.0202296	0.0265153	0.0498312	0.0383917	0.0354856	0.300382
CRC.SW.U2843.T	0	0.00327826	0.0346221	0	0	0.11581	0.0137949	0.00193019	0	0	0.0146927	0.00432973	0	0.111775	0.00549599	0.0103006	0	0.00593208	0	0.0621764	0	0.0250134	0.076	0.12414	1.04803	0.409152	0.0214637	0.0045813	0	0.00807722	0.0115136	0.0120118	0	2.48e-18	3.4e-19	4.18e-18	0.00399214	0	7.6e-20	0	0.042313	2.57e-18	0.00298361	0.0822837	1.07e-18	0.00070836	0.0177714	4.43e-18	0.251173
CRC.SW.U2848.T	0.0244635	0	0.0607268	0.0162928	0	0.18588	0.0144085	0.0296892	0.0215469	0	0.0169659	0	0	0.045898	0.0128609	0.0678138	0.00106598	0.0263576	0.00130627	0.000859184	0	0.00817005	0.017	0.247851	0.987872	0.534305	0.273839	0.0071533	0.0192146	0.00132943	0.0914842	0.0228316	0.012068	6e-20	0	2.14e-18	2.18e-20	0	0.0214134	6.18e-18	0.111763	0.00275229	0.0152426	0.0826433	5.71e-20	0.0324746	0.0574211	1.01e-18	0.223353
CRC.SW.U2856.N	0.00417974	0	0.237905	0.0202189	0	0.0852495	0	0	0.0283405	0	0.0232399	0	0.0211411	0.00487178	0.00803768	0.0861072	0.00736614	0.000636241	0.0612796	0.0140758	0	0	0	0.543315	0.840424	0.602649	0.296652	0.0523405	0.110659	0.0202112	0.0741673	0	0.0134488	1.28e-18	1.07e-18	0	0	2.75e-18	4.27e-18	1.62e-18	0.219553	0.0258053	0.0227513	0.0165111	0.034935	0.0428589	0.0652556	0.0175082	0.280055
CRC.SW.U2856.T	0.0023444	0	0.0689923	0.00855747	0	0.167909	0.0051725	0.00837971	0	0	0.0314272	0	0.000741278	0.0651628	0.00814316	0.0398304	0	0.00785379	0	0.0578779	0	0.008527	0.019	0.233734	0.992218	0.480919	0.16938	0	0	0.0252282	0.039609	0.021177	0.00684969	0	0.0121556	0.000123462	0.00393235	2.81e-20	0.000537683	1.12e-18	0.0973873	0	0.0250091	0.0864844	4.33e-19	0.0107334	0.0268651	0.000296532	0.335666
CRC.SW.U2861.T	0.0468558	0	0.0687722	0.0237061	0	0.125493	0	0.0110064	0.0174005	0	0.0207392	0	0	0.076134	0.0416505	0.0804653	0	0.0015523	0.00266373	0.0226112	0	0.0152849	0.006	0.310079	0.956528	0.554336	0.255558	0.00305612	0.0381308	0.0162835	0	0.00790593	0	0	1.12e-18	0	0.00548215	0	2.33e-20	0	0.145857	0.00255312	0.0197937	0.0469758	0	0.0372344	0.0190498	0.00847806	0.236936
CRC.SW.U2882.N	0.00225348	0.0237112	0.250569	0.0347021	0	0.114033	0	0	0.00753861	0	0.0201225	0.00714955	0.0121317	0	0	0.0826144	0.00676399	0.011452	0.0497951	0	0	0	0	0.592242	0.808355	0.622836	0.320414	0.00874105	0.0234513	0.146888	0.0713133	1.16e-19	0.0127506	0	0.0271913	0	0.000314654	0	0.00320034	0	0.181815	0.00771214	0.0819209	0.00934108	0.0267724	0.0431778	0.0380334	0.0296375	0.298058
CRC.SW.U2882.T	0.0111753	0	0.0155046	0	0	0.108272	0	0	0	0	0.0303477	0	0	0.0677181	0	0.0301198	0	0.105683	0	0.0466463	0	0.0373726	0.077	0.120548	1.0455	0.452839	0.307167	0.00360969	0.184769	2.96e-18	0	0.0035159	0.00387432	0	2.97e-18	1.65e-18	4.09e-19	7.29e-18	1.49e-19	0	0.145164	0	0	0.025558	2.6e-18	0.0240427	0.155504	7.43e-20	0.180464
CRC.SW.U2889.N	0.00726792	0	0.144137	0.0482132	0	0.098379	0	0	0.00637585	0	0.00846081	0.00443023	0.000488671	0	0.00358545	0.0517996	0.00651142	0.00613031	0	0.063316	0.0180957	0.00540891	0	0.466592	0.88392	0.4726	0.244601	0.00447665	0.00658145	0.035755	0.0405822	0	1.33e-18	1.22e-18	2.17e-19	1.12e-18	0	0	0	3.13e-18	0.119433	2.75e-19	0.0410866	0.038785	0.00454426	0.0291827	0.0359566	0.0128593	0.319349
CRC.SW.U2889.T	0.0127491	0	0.019432	0.0121479	0	0.10911	0.00490989	0.00917282	0	0	0.0368109	0	0	0.11245	0.0299414	0.0240874	0	0.0306201	0	0.041509	0	0.136323	0.095	0.10626	1.06463	0.579264	0.166137	2.9e-20	0.0818457	0.00777162	0.0741044	0	0	0	1.59e-18	0	6.14e-20	6.08e-18	0	3.66e-18	0.0859607	4.03e-18	0.0074735	0.0403328	0	0.0115311	0.0600324	5.97e-18	0.268985
CRC.SW.U2891.T	0	0.0104555	0.0757967	0.0301292	0	0.10262	0.0563051	0.0163506	0	0	0.0249904	0.000909758	0	0.0732235	0.0327425	0.0388344	0	0.0169238	0	0.084432	0.00151983	0.0736767	0.026	0.208291	0.999058	0.63891	0.312808	0	0.0594154	0.047374	0.1072	0.00500859	0	4.49e-19	6.02e-19	0	0.0108902	0	0.00211855	6.99e-19	0.087974	2.07e-18	0.0187652	0.0850834	0	0.0247524	0.029403	0	0.329996
CRC.SW.U2896.N	0	0	0.290754	0.0452236	0	0.107172	0	0	0.0281099	0	0	0.0110733	0	0.00843141	0	0.0764541	0.0120014	0.0203683	0.0310455	0	0	0	0	0.569875	0.821845	0.630634	0.361769	0.0133352	0.0353352	0.103805	0.0970228	0.00729143	0.0214991	2.91e-18	0.029235	0.04612	0.00663875	0.00782116	0.0122407	0	0.214996	5.42e-19	0.0546765	0.0312636	0.0183109	0.0684889	0.0142818	0.0284781	0.289274
CRC.SW.U2896.T	0.00317179	0.00346621	0.0386991	0	0	0.204849	0	0	0	0	0.0657799	0	0	0.181684	0.00168473	0.0249326	0	0.0442219	0	0.0726087	0	0.0409196	0.095	0.106082	1.05383	0.682018	0.428522	0.00397725	0.211262	4.78e-20	0.00984515	0.0217159	0.0347839	0.00936927	0	0.000569443	0	0.00345112	1.82e-21	0	0.179836	0.00235179	0.00215985	0.0249483	3.6e-20	0.0418643	0.187376	0.00527139	0.308613
CRC.SW.U2902.N	0.0212181	0	0.197764	0.013612	0	0.0775261	0	0	0.00355702	0	0.00925959	0.0051866	0.00817405	0	0.00333168	0.0311886	0	0	0.0170916	0.010404	0	0.00179278	0	0.579032	0.816423	0.400106	0.122502	0	0.00760425	0.0468525	0.0386351	6.22e-20	0	2.8e-18	2.66e-19	4.03e-18	0	0	0.0018115	2.36e-18	0.139448	5.19e-19	0.0382316	0.0440699	0.0138289	0.036362	0.0227354	0.016893	0.301262
CRC.SW.U2902.T	0.0192522	0.00175191	0.166616	0.0336557	0	0.153424	0.028923	0.00851637	0	0	0.0121619	0.0137296	0	0.0724588	0.04935	0.0469125	0.0012346	0.00353899	0	0.0395904	0	0.0341037	0.003	0.405638	0.913963	0.68522	0.284016	0	0.0388031	0.120247	0.0620421	0.0209516	0.0057856	2.98e-21	0	2.78e-18	0.00374209	0.00097283	0.048423	0	0.0955444	0	0.0419555	0.0754025	2.08e-18	0.0260094	0.0269037	0	0.231045
CRC.SW.U2917.N	0.000347364	0.0127399	0.321406	0.038689	0	0.0732218	0.00855966	0	0.0088234	0	0.0196264	0	0.0124788	0	0	0.0565542	0	0.00948114	0	0.00609601	0	0	0	0.611658	0.793604	0.568023	0.217948	0.00173906	0.00531528	0.152965	0.0634615	0	0.00850792	1.53e-19	0.0228876	0.00100861	0.0110853	0.0144157	0.0291218	0	0.163465	0	0.0818463	0.0342337	0.0141583	0.0492016	0.0124131	0.020876	0.280094
CRC.SW.U2917.T	0.017531	0	0.0889866	0.0348089	0	0.112274	0	0.00200672	0.00322448	0	0.00794472	0.0260384	0	0.0600318	0.0478795	0.0991657	0.0010572	0.000883991	0	0.0495492	0.0230081	0.0294093	0.012	0.273343	0.971709	0.6038	0.269096	4.82e-20	0.042741	0.0415826	0.0454247	0.0131846	1.48e-18	0	0	0	0.0104453	0	0.0329729	2.73e-18	0.129715	0	0.0275247	0.0455568	0	0.049375	0.0269418	0.00926696	0.357675
CRC.SW.U2927.N	0.0735604	0.000622939	0.263016	0.0214988	0	0.137002	0	0.00158269	0	0	0.00765608	0.00708024	0.058074	0	0	0.146298	0	0.00433159	0.0419561	0.0237284	0	0.0430502	0	0.541567	0.842101	0.829458	0.296025	0.0120767	0.157956	0.149805	0.0478334	6.81e-19	0	0	1.74e-18	0	1.38e-19	1.08e-18	0	3.59e-18	0.144117	0.0483814	0.0667043	0.0130023	0.0226419	0.0395734	0.100894	2.11e-19	0.272076
CRC.SW.U2927.T	0.0320827	0	0.124022	0.045045	0	0.142317	0.0121057	0.00213632	0	0	0.016005	0	0	0.0441215	0.0190253	0.0539729	0	0.00387335	0.0162856	0.0200993	0.00361344	0.00935441	0.003	0.41111	0.911538	0.544059	0.276303	0.00530372	0.122718	0.0538979	3.16e-19	0.024932	0	0	1.13e-18	8.49e-18	0.00537551	3.2e-19	0.0289112	3.76e-18	0.070503	0.00231412	0.0179431	0.0453867	0	0.0137559	0.034437	0.00446764	0.262095
CRC.SW.U2928.T	0.0186158	0	0.0244128	0.00257807	0	0.0789125	0	0.0141114	0	0	0.00980747	0	0.00211209	0.0254239	0.0060103	0.0318804	0	0.00735496	0	0.0780127	0.0222762	0.00307288	0.037	0.165817	1.02618	0.324581	0.0285334	0.0056973	0.0359603	0	0	0.0095273	0	0	2.25e-18	1.68e-18	0.0139262	0	0	2.02e-18	0.0591475	0	0.00188674	0.117416	4.83e-18	0.00808326	0.0196633	2.12e-19	0.258959
CRC.SW.U2935.N	0.00647253	0	0.266872	0.0690186	0	0.0706501	0	0.000778137	0.0338958	0	0	0.0381611	0	0	0.00668757	0.0785516	0.00832268	0	0.0447098	0	0	0.000418378	0	0.574955	0.818273	0.624538	0.257333	0.00708996	0.0375064	0.102415	0.103818	0	0.0101912	0	0.00596862	0.00221589	0.00616909	0.0321902	0.0391265	4.21e-20	0.161176	0	0.0482052	0.0239554	0.0194085	0.0403545	0.0307541	0.02351	0.304541
CRC.SW.U2935.T	0.00938297	0	0.0127246	0.098318	0	0.100597	0.021765	0.0384758	0	0	0.0546809	0.0206985	0	0.112283	0.0999574	0.0806269	0	0	0	0.0671557	0	0.0532452	0.005	0.328251	0.954179	0.769912	0.342947	0	0.101018	0.0461941	0.100646	0.0237707	0.0037953	0	0	7.2e-19	8.29e-21	0.0184303	0.0658163	0.0419103	0.110904	0	0.0264877	0.0446849	0	0.0387202	0.00756682	3.14e-18	0.354983
CRC.SW.U2942.T	0.014671	0	0.0282424	0	0	0.134744	0	0.052496	0	0	0.00464614	0.0052906	0	0.0622536	0.0303697	0.0350423	0	0.0179495	0	0.120767	0.000561697	0.0385476	0.089	0.111112	1.05307	0.545582	0.154234	0	0.0167783	0.0046031	0.0708784	0.0242033	0	0	0	8.75e-19	0.00622243	0	0.00515186	0	0.0576489	0	0.0203532	0.0765749	0	0.0165875	0.00638354	4.34e-18	0.292668
CRC.SW.U2943.N	0.0246036	0	0.225175	0.0179594	0	0.0840061	0	0.0102692	0.000897508	0	0.00423095	0	0.0147939	0	0.00883562	0.052751	0.0197226	0.00177344	0.0151506	0.0390378	0	0	0	0.570346	0.821399	0.519207	0.192063	0.0189905	0.130949	0.0477324	0.0593393	0	0	0	0.012276	3.1e-18	0	0	0.0008579	0	0.111736	0.0416838	0.0368404	0.0259861	0.0126725	0.0133373	0.0135345	0.0180934	0.269132
CRC.SW.U2943.T	0.027941	0	0.168594	0.00208825	0	0.0893296	0.00361564	0.0141173	0.00232217	0	0.0156924	0	0.00284093	0.0441229	0.00980337	0.0425828	0	0.00499403	0.00142669	0.0161895	0	0.00098445	0	0.544919	0.838496	0.446645	0.107096	0.00637974	0.112158	0.0308682	0.000631323	0.0144595	0	7.57e-19	4.91e-18	0	0.0136287	1.39e-18	0.00190465	6.28e-19	0.0809098	5.61e-18	0.0201159	0.0693443	4.39e-19	0.00372588	0.0255479	0.00177918	0.286501
CRC.SW.U2947.T	0.0314871	0	0.0503528	0.0129249	0	0.16088	0	0	0.00939582	0	0.0288694	0	0.00500964	0.0201038	0.0185424	0.0710032	0.0138484	0.00485713	0	0.0264813	0	0	0.017	0.24576	0.984767	0.453756	0.218868	0.00642287	0.129436	3.25e-18	0.0211554	0.00803345	0.00848649	0	1.65e-18	0	0.00631089	4.35e-19	0.000775952	8.6e-18	0.14828	0.0048702	0.0220258	0.062788	0	0.0216671	0.116402	0.00875536	0.32982
CRC.SW.U2948.N	0	0.0160781	0.19604	0.0169933	0	0.0975319	0	0.0252971	0.00111185	0	0	0.0110154	0.0075043	0	0.00418291	0.0859979	0.0552821	0	0.017236	0.000600045	0	0	0	0.554035	0.83458	0.534871	0.158202	0.0200895	0.129886	0.0569071	0.0459019	1.08e-19	0	2.81e-18	0.0184786	0	0.000513137	1.26e-18	8.37e-20	1.49e-18	0.255036	0.0477759	0.0399194	0.0142867	0.00344657	0.025628	0.0188277	0.034625	0.274046
CRC.SW.U2948.T	0.00568127	0	0.0751499	0.00938272	0	0.119994	0	0.0104021	0	0	0.013404	0	0.0054704	0.0406985	0.00452404	0.0222434	9.43014e-05	0.00973771	0	0.0487572	0.000494021	0	0.005	0.334065	0.948508	0.366034	0.0912742	0	0	0.0167271	0.0203015	0.0122504	0	0	2.78e-18	9.02e-18	0.0112901	0	0	2.99e-18	0.0762546	0	0.0154844	0.0975013	4.48e-18	0.00366541	0.012012	1.5e-20	0.325928
CRC.SW.U2953.T	0.00587642	0	0.0928653	0.00135096	0	0.117113	0.0127765	0	0	0	0.0258711	0	0.00916062	0.0352901	0	0.0127455	0	0.0276145	0	0.0341849	0.0122196	0.026047	0.004	0.363952	0.932481	0.413116	0.0700932	0.00187282	0	0	0.015666	0.0126864	0	1.18e-18	5.1e-19	9.56e-19	0.00769314	3.06e-19	0	0	0.0988065	0	0	0.0845017	4.89e-18	0	0.0602906	0	0.235021
CRC.SW.U2955.T	0	0.00753542	0.0821859	0.00301869	0.0124346	0.0821723	0.00310678	0	0	0	0.0404027	0	0.00537565	0.0438539	0	0.00534277	0.00693682	0.0253219	0	0.0986785	0.0046294	0.012951	0.007	0.302821	0.96474	0.433946	0.114686	0.00542491	0.0636834	0	0.024245	4.89e-23	0	5.54e-18	0.00395288	1.82e-19	4.59e-19	0	2.22e-18	0	0.0910146	4.22e-18	0	0.0524209	1.22e-18	0.00698273	0.0230166	0.0084916	0.302141
CRC.SW.U2956.T	0.00513686	0	0.215508	0.029969	0	0.12047	0.0189726	0.00768864	0	0	0.00398896	0	0	0.021019	0.00944326	0.0538385	0.00372304	0.0141066	0	0.0134036	0.00195276	0.00815082	0	0.550713	0.834837	0.527372	0.199887	7.21e-20	0.0128303	0.0455686	0.0534396	0.0318257	0.00399502	0	1.29e-19	8.95e-19	0.0098849	0.00186347	0.0132388	0	0.100332	0	0.0356098	0.0748136	8.37e-19	0.00815837	0.0185198	2.6e-19	0.278124
CRC.SW.U2958.T	0	0	0.0339482	0.00268756	0	0.091541	0	0	0	0	0.0102858	0	0.00185942	0.0420609	0	0.0407284	0.00190848	0.0110832	0.0402697	0.00256113	0	0	0.027	0.197362	1.00173	0.278934	0.0190027	6.59e-20	2.13e-17	0.0088467	0.000994187	0.00846548	7.23e-19	9.32e-19	0	0.00591131	0	0	0	0	0.0721993	0	0.0080958	0.0603787	2.33e-20	0.00129968	1.03e-18	0.00498413	0.306155
CRC.SW.U2959.N	0	0.0182378	0.193606	0.0255938	0	0.0872569	0	0.0114199	0.0178672	0	0.00276591	0.00512051	0.00350268	0	0.000805457	0.0420177	0.0474794	0.00133976	0.0427342	0	0.0147317	0	0	0.547191	0.838288	0.514479	0.230258	0.00714671	0.0648211	0.0880945	0.0200206	0.00455108	0.011185	0	0.0030601	0	0.00229238	0	0.00580713	2.59e-18	0.151649	0.00886864	0.0448109	0.0357394	0.0136836	0.0502473	0.0216339	0.0273923	0.282918
CRC.SW.U2959.T	3.8407e-05	0	0.0237775	0.0216622	0	0.160172	0.0103693	0.0112541	0	0	0.0230838	0.00852371	0	0.0553071	0.0288512	0.0415944	0	0.0117807	0	0.0572844	0	0.0283987	0.116	0.0902656	1.05641	0.482098	0.0955919	9.19e-20	8.66e-19	0.00284199	1.57e-20	0.0156566	0	0	0	0	0.00235584	1.18e-18	2.71e-20	1.87e-18	0.0999559	0	0.0105743	0.0852398	1.14e-17	0.0208217	0.0229262	4.74e-19	0.318182
CRC.SW.U2960.T	0.00895632	0	0.172321	0.0202205	0	0.126161	0	0	0.0175592	0	0	0.002706	0.00419661	0.0256077	0.00528383	0.0295173	0	0	0	0.0149004	0	0	0	0.527282	0.849966	0.427429	0.115369	6.03e-19	0	0.043446	0.0110471	0.0290088	0.00459429	2.21e-21	0.0148569	0.0477397	0.0117906	0.0101077	0.0291347	0	0.0865086	0	0.0394314	0.0576702	3.78e-19	0.00804171	0.00892448	0	0.308241
CRC.SW.U2964.N	0	0.0191702	0.209767	0.0349039	0	0.11417	0	0.00777692	0.0061092	0	0.00308068	0.00635371	0	0.0222695	0.00148982	0.102271	0.00563018	0.00175977	0.0660212	0	0.00224013	0	0	0.523071	0.853293	0.603014	0.271811	0.0100848	0.0368837	0.0974361	0.0830284	0	0.0137415	0	0.015622	0	0.00451569	0.00971947	0.0183478	0	0.16713	0.00288733	0.0604403	0.0173936	0.0289793	0.0478405	0.0337815	0.0508967	0.284407
CRC.SW.U2964.T	0.000814382	0.00343258	0.023948	0.00291518	0	0.0329732	0	0.00580069	0.000706801	0	0.0287053	0	0	0.224037	0	0.0311696	0	0.0116919	0	0.0695345	0	0.0377997	0.041	0.158339	1.07385	0.473529	0.164628	0	0.132142	6.07e-20	0	0.00351481	0.00927215	8.67e-19	1.14e-18	0	0.00415004	1.91e-18	0	0.00666934	0.126066	0.00204706	0.0381069	0.035813	0	0.0246115	0.0600341	8.91e-18	0.253318
CRC.SW.U2966.N	0	0.0211791	0.556195	0.130877	0	0.0985898	0.0402717	0.0229915	0	0	0.0116178	0	0.00700018	0.0202656	0.0115439	0.0856439	0.0120423	0.0100114	0.00332168	0	0	0.0138868	0	0.629815	0.776998	1.04544	0.382019	2.07e-20	0	0.248316	0.147318	0.030604	0.0351398	1.68e-18	0.0261695	0.00975006	0.0107863	0.0826653	0.103921	1.1e-18	0.238028	5.1e-19	0.0826146	0.0309593	0.00282999	0.0789599	0.00925892	1.36e-18	0.272706
CRC.SW.U2966.T	0.0118073	0	0.109305	0.0483549	0	0.0999149	0	0.00777428	0.00448211	0	0.0126848	0.00359441	0	0.0794858	0.020019	0.0601101	0	0.00399071	0.00797733	0.000330478	0.00575221	0.0132123	0.004	0.390065	0.921572	0.488796	0.1525	0.00709861	0.0806112	0.000753262	0.0367398	0.0141567	1.05e-18	0	1.08e-18	0	0.0130819	1.9e-19	0.00390822	1.25e-18	0.064734	0	0.000546587	0.0470897	0	0.015728	0.010072	0.00162787	0.273943
CRC.SW.U2971.N	0.0397937	0.078339	0.359883	0.0290072	0	0.0849798	0	0.0108181	0.0267649	0	0	0.00680465	0	0.0118401	0.0122191	0.0739681	0	0.00298046	0.0300736	0.00242827	0	0	0	0.630198	0.776684	0.7699	0.346302	0.00176904	0	0.460728	0.0349969	0.00738709	0.0305129	0	0.0178235	0	0.00840172	0	0.0243282	7.64e-19	0.21478	5.77e-19	0.171716	0.030033	0.0270731	0.0562502	0.012557	0.0115087	0.283761
CRC.SW.U2971.T	0	0.004811	0.0577731	0.0235877	0	0.116951	0	0.00990344	0	0	0.0246517	0	0	0.0688487	0.015098	0.0582249	0	0.0144619	0	0.0818268	0.00753179	0.0233379	0.027	0.197634	1.00581	0.507008	0.150551	0	0.0815695	0.0145495	0.0125551	0.00790695	2.36e-18	9.22e-19	0	0	0.000500038	3.21e-20	2.9e-20	0	0.116332	2.22e-18	0.00927627	0.0465228	0	0.0247608	0.0267361	0.00641151	0.307189
CRC.SW.U2972.T	0.0296252	0	0.0552217	0.0259675	0	0.090285	0.0103101	0.0208696	0	0	0.0190428	0	0	0.0647687	0.0208545	0.0630821	0	0.000205385	0	0.0196084	0.0123351	0	0.011	0.28269	0.96789	0.432176	0.196407	0.0110907	0.251748	0	0	0.000855872	0	0	6.45e-19	1.41e-19	0.00545641	4.01e-19	0	0	0.0711628	0.020477	4.49e-19	0.0322628	0	0.0184138	0.0432799	0.00837739	0.226048
CRC.SW.U2975.N	0	0.0109597	0.300979	0.0531529	0	0.108409	0	0.00804878	0.000110777	0	0	0.00937373	0.0120179	0	0.000675034	0.0618702	0	0.00238728	0.014248	0.0644224	0.0117448	0	0	0.577094	0.816618	0.658399	0.337613	0.0130665	0.109898	0.0970104	0.044894	0	0.00967634	0	0.0187443	2.59e-18	0.00678289	0.00347523	0.010272	0	0.227246	0.0333554	0.067106	0.0101563	0.0261694	0.057068	0.0684254	0.0438983	0.270903
CRC.SW.U2975.T	0.00527342	0.00214792	0.197202	0.00877717	0	0.092251	0	0.00163329	0.0066706	0	0.0193166	0	0	0.0340104	0.0159783	0.0606186	0.000484552	0.00912101	0	0.0354855	0.0130529	0.00522372	0	0.541256	0.841133	0.507247	0.202957	0.00473415	0.0394978	0.0225856	0.0206071	0.0185241	0	0	0.00673784	0	0.00646539	1.99e-19	4.06e-19	0	0.113013	0.00534139	0.0142773	0.030244	1.79e-19	0.0284538	0.0363051	0.0082521	0.254532
CRC.SW.U2979.N	0.00945948	0	0.124913	0.0274998	0	0.108057	0	0.00741014	0.0037874	0	0.0126961	0	0	0.0910489	0.0163897	0.0608587	0	0	0	0.0180261	0.00531759	0.0432551	0.003	0.393612	0.919974	0.528719	0.228382	0.00489145	0.0966142	0.00374268	0.00451128	0	0	0	0.0130737	1.02e-18	0.0014302	4.76e-19	5.83e-20	0	0.0874129	5.15e-19	0.00829813	0.0355747	0	0.0173496	0.0176911	0.00107708	0.298142
CRC.SW.U2979.T	0.0212727	0.0385792	0.15349	0.0360452	0	0.131907	0.00627496	0.0148246	0	0	0.0228546	0	0.0227389	0.00237583	0	0.0728855	0	0.0125388	0.00820115	0.00862255	0.0291975	0	0	0.51524	0.858098	0.581809	0.29243	0.00890473	0	0.149678	0.0557266	0.0181405	6.58e-20	4.11e-19	0.0153101	0	0.0178706	0	0.003103	0	0.104543	2.27e-18	0.0782463	0.0459684	0.00598022	0.0308616	0.0126349	0.0234995	0.287242
CRC.SW.U2981.T	0.000686548	0.00118697	0.0923538	0	0	0.0874577	0	0	0.000937844	0	0.00186899	0.00218836	0	0.0893958	0.00437099	0.0550139	0	0.0239141	0	0.11766	0.0149561	0.0239326	0.016	0.251848	0.991811	0.515924	0.117554	0.00365338	0.165696	1.44e-18	0	0.00773608	5.85e-18	0	2.17e-18	3.88e-18	0.00537618	6.45e-18	0	0	0.110056	0.00565043	0	0.0412882	0	0.0281432	0.0288115	0.0170819	0.337781
CRC.SW.U2991.T	0.0110859	0	0.154912	0.0237431	0	0.135072	0.00816067	0.00192875	0.00304755	0	0.024869	0	0.00096317	0.0374262	0.00637087	0.0428667	0	0.00635598	0	0.0224034	0	0	0	0.478727	0.877706	0.479205	0.159135	0	7.75e-19	0.0563018	0.0291529	0.0340544	0.00534731	0	0.0167225	0.00274275	0.007945	0.0115348	0.0310694	0	0.122993	3.14e-18	0.0472504	0.0526808	1.26e-19	0.0127489	0.0175426	0	0.283337
CRC.SW.U2994.T	0.0273331	0	0.11862	0.00925275	0	0.103647	0	0.0191725	0.00022177	0	0.0171245	0	0	0.0668307	0.0198746	0.0332324	0	0.000398824	0	0.0682947	0.00880291	0.0365269	0.004	0.390133	0.921468	0.529333	0.0913714	0.000924368	0.0838994	0.00827802	0.0486045	0.00958691	0	0	6.38e-20	0	0.00196909	0	0	0	0.0707823	3.48e-18	0.00211464	0.0802205	0	0.0101855	0.0438258	5.49e-21	0.308017
CRC.SW.U2995.T	0.00284666	0	0.0436323	0.0114565	0	0.0805013	0.0415638	0.010004	0	0	0.0141882	0	0.00333765	0.0537976	0.0129844	0.0403884	0	0.0128384	0.00137559	0	0	0	0.021	0.223546	0.992115	0.328915	0.115538	0.00530179	0.0246156	1.33e-18	0	0.00922314	0	2.58e-18	0	9.83e-19	0.014524	0	0	5.99e-18	0.0683769	1.08e-18	3.2e-20	0.0789551	0	0	0.00170448	2.24e-19	0.23874
CRC.SW.U2999.N	0.0232615	0	0.146002	0.0163308	0	0.0371884	0	0.000353237	0.00347697	0	0	0.00450169	0.00261986	0	0.00279958	0.0604513	0.046723	0	0.0304945	0.0225706	0	0	0	0.54167	0.84123	0.396774	0.162701	0.051302	0.144423	2.35e-18	2.8e-18	0	0	1.08e-17	1.06e-19	0	0	0	0	0	0.204092	0.0440148	4.26e-20	0.00927606	0.0093083	0.0264191	0.0211125	0.0266569	0.203552
CRC.SW.U2999.T	0.000574199	0	0.0138253	0	0	0.0690937	0	0.00912519	0	0	0.0212282	0	0	0.11781	0.0108726	0.0396174	0	0	0	0.0585745	0	0.0164156	0.095	0.106878	1.0698	0.357137	0.103361	0.00405941	0.172284	0	0	0.00232343	0	1.65e-18	0	0	2.11e-19	0	3.44e-18	1.41e-18	0.0872759	0.00083839	0.00597999	0.0611661	5.86e-19	0.00555104	0.0267984	1.88e-20	0.232219
CRC.SW.U3000.T	0.00416462	0.00144205	0.0447333	0.0604292	0	0.169345	0.046535	0.0254635	0	0	0.04644	0.0264816	0	0.0947057	0.0385081	0.0459023	0.00157587	0.0104706	0	0.0497184	0	0	0.09	0.110112	1.05102	0.665915	0.371724	1.14e-19	1.94e-18	0.0673578	0.142318	0.0539259	0.00698819	0.00936001	0	0	0.0100047	0.0590595	0.12099	0.063403	0.0668937	1.3e-17	0.0414867	0.0832144	0	0.0477091	0.00768093	0	0.282805
CRC.SW.U3005.T	0.027016	0	0.0993169	0.00819168	0	0.0764176	0.00233326	0.0040578	0	0	0.0166195	0	0.00273154	0.0389395	0.00273261	0.0370608	0	0.00402223	0	0.0449924	0.0164336	0.0222838	0.001	0.439685	0.897499	0.403149	0.0442394	0.00536196	0.0501333	2.6e-18	0.0153751	0.00635672	0	0	2.48e-18	6.07e-19	0.0189684	0	6.18e-18	0	0.0641163	0	1.4e-19	0.0795047	0	0.00543756	0.0165395	0	0.297481
CRC.SW.U3008.T	0.0221737	0	0.0148354	0.0113084	0	0.153319	0.023597	0.00568393	0.0124255	0	0.0448819	0	0	0.113326	0.0404034	0.0661552	0	0.000508189	0	0.0446986	0	0.0210628	0.093	0.108169	1.04612	0.574378	0.236452	3e-20	0.0262525	0.00605249	0.0965029	0.022138	3.17e-19	3.02e-19	0	0	7.8e-05	0	0.0145483	1.31e-18	0.0773115	4.74e-18	0.0105984	0.0807512	6.11e-18	0.0192263	0.0215265	0	0.298633
CRC.SW.U3012.T	0.0122769	0	0.0412177	0.00596656	0	0.109286	0.00401553	0.018557	0.0114903	0	0.0108776	0	0	0.0653596	0.0329782	0.0686098	0.00465787	0	0.0011109	0.0238332	0	0.00450024	0.032	0.188642	1.00899	0.414738	0.109827	0.0022519	0.076972	0	0.03689	0.0161546	1.54e-18	4.08e-19	2.9e-19	2.9e-18	0.00383735	2.22e-18	0	0	0.0704159	1.45e-18	1.42e-19	0.0567765	0	0.0106899	0.0150017	0.00305089	0.282405
CRC.SW.U3018.N	0.0152371	0	0.296008	0.0363807	0	0.108332	0	0	0.00442096	0	0.00642405	0.00349031	0.00646275	0	0.0212321	0.104778	0.00945762	0	0.0318164	0	0.0123076	0	0	0.585826	0.810792	0.656347	0.350085	0.0474059	0.0931503	0.0883525	0.0388611	2.17e-20	0.0135885	0	0.00931112	0.0164768	0.0045745	0.00917061	0.019854	2.41e-18	0.220922	0.0208657	0.0540206	0.0113824	0.0212057	0.0837666	0.0355425	0.0154106	0.259497
CRC.SW.U3018.T	0.052048	0	0.122024	0.0562236	0	0.113125	0.00460865	0.0389991	0.0237272	0	0	0.00863878	0	0.0767346	0.0207978	0.107454	0	0.0253396	0.0120149	0	0.00965588	0	0.004	0.381988	0.924921	0.671391	0.422733	0.0108427	0.122931	0.0639204	0.0186237	0.0375468	0.0275001	0.00235937	0.0246496	0	0.00919251	0.0155691	0.0474696	0	0.171652	0.055652	0.0567806	0.0199963	2.52e-18	0.0616536	0.0291998	0.0268196	0.264364
CRC.SW.U3019.T	0.0117108	0	0.0655741	0.0388435	0	0.0787602	0.00434616	0.0241596	0.0137936	0	0.00159875	0.0345056	0	0.0303784	0.0541096	0.0686189	0	0.0513045	0	0.0251188	0	0.0370296	0.018	0.238066	0.990097	0.539852	0.379449	1.43e-20	2.59e-19	0.0209002	0.124818	0.0213197	2.82e-18	0	7.52e-18	1.62e-17	0	0	0.0325307	0	0.0697274	0	0.039776	0.0744071	0	0.0300537	0.0149929	2.72e-18	0.301341
CRC.SW.U3022.N	0.0448095	0	0.184978	0.0663893	0	0.143583	0	0.00240555	0.00127056	0	0.0190376	0	0	0.00597266	0.00502819	0.0843181	0	0.00337139	0.039139	0	0.00155786	0	0	0.510394	0.859677	0.601861	0.182591	0.000682063	6.97e-19	0.158295	0.0930596	0.000328374	0.0133821	2.54e-18	0.0184026	8.11e-20	0.00390279	0.0057931	0.00367334	0	0.135686	0	0.0585937	0.0126628	0.0280476	0.0527188	0.00702599	0.0326487	0.281839
CRC.SW.U3022.T	0	0.00654456	0.076033	0.0263028	0	0.0908858	0	0.00258941	0	0	0	0.00794204	0.00595361	0.0856368	0.0211152	0.018336	0	0	0	0.019783	0	0	0.004	0.356107	0.939173	0.361122	0.0853258	0	0	0	1.08e-17	0.0125041	2.68e-18	0	0	0	0.00272493	0	7.68e-19	1.08e-17	0.0846034	1.25e-18	0.00602588	0.105442	0	0.00534936	0.00269352	0	0.322655
CRC.SW.U3023.N	0.0405687	0.0142582	0.248506	0.0511608	0	0.0655345	0	0.0119234	0.00278257	0	0	0.0241223	0.00736949	0.00714801	0.00584023	0.0593418	0.0189383	0	0.00800945	0.00919274	0.00297504	0	0	0.589348	0.80764	0.577672	0.0721023	0.308782	0.0828905	0.0904751	0.00432237	0	0	1.11e-18	0.015941	0	0.00558271	0	0	6.96e-18	0.215627	0.051802	0.0604985	0.00988971	0.0151751	0.0194778	0.0860284	0.0332197	0.275456
CRC.SW.U3023.T	0.0255473	0	0.0503331	0.00558717	0	0.118653	0.000244637	0.0199014	0.0198544	0	0.0046766	0.00480367	0	0.04942	0.0356985	0.0626827	0.00111842	0	0.0127319	0	0.0112359	0.0107935	0.016	0.25019	0.982131	0.433283	0.118098	0.00884141	0.0388693	0	0	0.0114626	0	7.46e-18	0	1.68e-18	0.000402742	4.45e-19	0	0	0.0984779	0.00772693	0	0.0537658	3.82e-18	0.00252414	0.0161309	0.00526843	0.285772
CRC.SW.U3024.N	0.028197	0	0.206857	0.0150587	0	0.118481	0	0	0.0203844	0	0.00451538	0.00828029	0	0	0.00406659	0.0984167	0.0245022	0	0.0135501	0	0	0	0	0.55368	0.833136	0.542309	0.202987	0.00110104	0.0145454	0.0930897	0.0710329	2.73e-20	0	0	0.0106916	0.0309126	0	0	0.00484037	1.44e-18	0.256484	2.05e-18	0.0525378	0.0204424	0.00946372	0.0420353	0.0206761	0.0253247	0.295255
CRC.SW.U3024.T	0.0160922	0	0.0329786	0.00683866	0	0.0887572	0	0.0149664	0.00594966	0	0.00462882	0	0	0.0668549	0.0122927	0.054715	0	0	0.0114785	0	0.00257527	0	0.026	0.208075	1.0033	0.318128	0.124125	0.00500611	0.0331765	1.44e-18	0.00549086	0.00996898	0	0	0	6.82e-18	0.00519731	1.63e-19	0.00679919	9.03e-18	0.0379143	0.0500013	0	0.0438561	1.62e-19	0.00415554	0.00469803	1.46e-19	0.287263
CRC.SW.U3025.N	0.000682534	0.0075252	0.117207	0.0329562	0	0.113517	0.00410877	0	0.00542025	0	0.0151219	0	0.00803124	0.00739355	0.0285852	0.0843496	0.00226442	0	0.0092724	0.0174535	0.0168533	0	0.001	0.423838	0.905159	0.470742	0.270473	0.0196684	0.100664	3.44e-19	0	1.09e-18	3.08e-19	5.83e-18	8.49e-19	4.76e-18	0	0	0	1.67e-18	0.174383	0.0407301	0.0156745	0.0153251	0.0139551	0.0568417	0.0644886	0.0403218	0.278944
CRC.SW.U3025.T	0.0220414	0	0.130295	0.0195123	0	0.19498	0	0.00406512	0	0	0.021975	0	0	0.141898	0.0232956	0.0889169	0	0.00335609	0	0.0550716	0.0392424	0.0566436	0.009	0.292264	0.964302	0.801294	0.314522	3.42e-22	0.252696	0.0637959	2.94e-19	0.0238063	0.0069647	1.21e-18	5e-19	0	2.61e-21	4.67e-20	0.011254	0	0.235355	0	0.0200022	0.0275633	0	0.073522	0.0649915	0	0.250378
CRC.SW.U3029.T	0.0271908	0	0.107571	0.0326388	0	0.125473	0.0407104	0.0017475	0	0	0.0134067	0.00260498	0.00176875	0.0511926	0.0117389	0.118213	0.0218019	0.0108382	0.0241506	0	0.00786599	0.00764439	0.004	0.351616	0.936845	0.606558	0.172144	0.00653929	0.0911638	0.0349951	0.0391502	0.0328692	0.00686744	1.13e-20	2.15e-19	2.2e-18	0.00853222	9.25e-21	0.0248074	5.02e-20	0.208886	0.00256888	0.0116742	0.037733	0	0.0505426	0.0229975	0.0191581	0.208921
CRC.SW.U3030.N	0.00994703	0	0.244121	0.0089947	0	0.0406912	0	0.00228613	0.0103243	0	0.0118195	0	0.00227624	0.00094389	0	0.041734	0.00451897	0.00179359	0.0162302	0	0	0.00452271	0	0.624884	0.78577	0.400203	0.169747	0.0216044	0.131882	0.0169929	1.34e-17	0	0	1.53e-18	0	5.38e-18	0	0	2.63e-18	9.6e-18	0.0883884	0.0530044	0.0325589	0.0165814	0.00401216	0.0302198	0.0540908	0	0.265371
CRC.SW.U3030.T	0.00187585	0	0.0610135	0.0192258	0	0.138893	0	0	0	0	0.0360002	0.00387541	0	0.067517	0.0172947	0.0440265	0	0	0	0.0421579	0	0.0817593	0.033	0.178971	1.01709	0.513639	0.0757753	0.000955162	0.147585	0	0.00581993	0.00955629	0	4.3e-19	2.93e-19	2.39e-18	0	0	0.00139554	6.55e-19	0.104515	0.0167772	1.08e-19	0.0690653	0	0.0105043	0.0597884	3.71e-18	0.271287
CRC.SW.U3032.N	0.126258	0.00785599	0.185489	0.0190899	0	0.103291	0.0115292	0.0311395	0.0231923	0	0.0193991	0	0	0.0349928	0	0.063169	0	0.0187213	0	0.026161	0.0095059	0	0	0.567556	0.823964	0.679795	0.402871	0.0455517	0.0765616	0.360737	0	0.0144525	0.0590237	0	4.56e-20	9.8e-19	0.00298931	0	0.0115766	0	0.136543	0.0299702	0.0866764	0.0264335	0.0101556	0.0587906	0.0651509	0.0131801	0.262621
CRC.SW.U3032.T	0.00274278	0.0168768	0.0556824	0.0416502	0	0.115946	0	0.031812	0.0030304	0	0	0	0.0175768	0.0239707	0.0208953	0.0469991	0.0152694	0.0313655	0	0.0850319	0.0123068	0	0.023	0.220973	0.994209	0.521156	0.253074	0.00241792	0.00662977	0.0291504	0.00391285	0.0394287	0	0.000482318	0	8.22e-18	0.00662953	0	0.00482077	0	0.0841774	0	0.0125467	0.0867373	4.6e-18	0.0292575	0.00921951	1.1e-21	0.219439
CRC.SW.U3033.N	0.0361784	0	0.351773	0.0179239	0	0.117824	0	0	0.00924044	0	0.014421	0	0	0	0.00126133	0.0883803	0	0.00134149	0.0194277	0	0	0.0275962	0	0.604296	0.797392	0.685368	0.17915	0.0947494	0.196904	0.0361166	0.0276191	4.28e-20	0.0134799	4.16e-18	0.0171244	1.1e-18	0.00320261	0	0.00760785	0	0.185784	0.0790693	0.0307914	0.0106016	0.0134066	0.0737476	0.0894529	0.0361009	0.286194
CRC.SW.U3033.T	0	0.0142268	0.0338158	0.0786433	0	0.223227	0.068043	0.00421004	0	0	0.0631243	0	0	0.0504897	0.0747364	0.0306337	0.00408583	0.0149835	0	0.109474	0	0.0238256	0.098	0.105195	1.05595	0.793518	0.439934	0	0.0363939	0.0417482	0.0847971	0.0639889	5.96e-19	0.00985465	2.17e-18	0	0.011181	0.0719797	0.144233	0.0633369	0.11241	4.59e-18	0.0229706	0.085377	0	0.0464742	0.0634688	3.01e-18	0.297173
CRC.SW.U3034.N	0.0242752	0	0.285132	0.0391542	0	0.104406	0	0.0133905	0.0145569	0	0	0.0216375	0	0	0	0.0613231	0.0172108	0.00264298	0.0528698	0.0160348	0	0.000458734	0	0.568256	0.822856	0.653092	0.179403	0.00498013	0.0643416	0.150061	0.0668468	7.15e-21	0.00413693	0	0.0425839	0.0071542	0.000262778	0.0220876	0.02669	0	0.159941	0.00426512	0.0729583	0.0173412	0.0168568	0.0347552	0.00197801	0.0310391	0.294477
CRC.SW.U3034.T	0.0180468	0	0.00446187	0	0	0.0965569	0.00115114	0.00919387	0.00741188	0	0.0244962	0	0	0.0870189	0	0.0313035	9.55015e-05	0.0213003	0	0.0273502	0	0.0123453	0.127	0.0847554	1.06107	0.340732	0.100777	0.00359306	0.0867602	2.73e-18	6.66e-19	0.0107486	0	1.4e-18	0	0	8.98e-22	2.03e-18	0	3.41e-18	0.086412	0.0524786	0	0.0602549	2.83e-18	0.0101942	0.0576001	1.91e-19	0.259311
CRC.SW.U3037.T	0.00857585	0	0.00346959	0	0	0.07886	0	0	0	0	0.0180229	0	0	0.10198	0	0.00494142	0	0.0567291	0	0.135019	0	0.0950053	0.013	0.26722	1.0026	0.502603	0.117786	0.00118023	0.0784445	0	0.025762	0.0109033	1.77e-18	2.86e-18	5.47e-18	3.46e-18	1.13e-20	0	2.39e-18	0	0.109187	4.57e-18	0.00329305	0.062276	0	0.00942625	0.0674725	0	0.311452
CRC.SW.U3038.N	0.019847	0.0109894	0.335134	0.0233824	0	0.11169	0.00249933	0	0.0295973	0	0.0287353	0	0.00148795	0	0.00341941	0.0990197	0	0	0.0332125	0	0	0	0	0.577238	0.817051	0.699015	0.115295	0.00160287	3.87e-18	0.212296	0.0637324	0.000198682	0.00588083	0	0.0293186	0.0179036	1.12e-21	0.00124517	0.0380912	0	0.241292	0	0.0984177	0.0159618	0.0135748	0.0636645	0.0151701	0.0451611	0.324165
CRC.SW.U3038.T	0.00337899	0.00503791	0.00837107	0.0263133	0	0.134859	0.0375156	0.0578365	0.0065465	0	0.0182089	0.00549948	0.00708792	0.127693	0.0547718	0.0789363	0.00837507	0	0	0.0371531	0	0.00511204	0.033	0.177514	1.01963	0.622696	0.289483	0.0444172	0.225859	0.00475807	0.0737486	0.038226	2.05e-20	0.000276134	8.7e-19	4.49e-18	0.0188102	0.0238035	0.0303206	0.0124388	0.184606	0.0502641	0.00969367	0.0322773	0	0.0496729	0.0258676	1.3e-18	0.19467
CRC.SW.U3039.N	0.0615452	0	0.150847	0.0326167	0	0.057969	0	0.00962805	0.0238304	0	0	0.0113106	0	0.00314428	0.00845768	0.0797168	0.0515703	0	0.019884	0.00229639	5.23545e-05	0.00283082	0	0.550487	0.836938	0.5157	0.220115	0.0618515	0.0721253	0.0759068	0	1.23e-19	6.17e-19	4.91e-18	0	0	1.25e-19	1.88e-18	1.74e-18	2.06e-17	0.157552	0.0204717	0.0398496	0.0193993	0.0124033	0.0384512	0.0418647	0.0140843	0.296934
CRC.SW.U3039.T	0.0206677	0	0.0882615	0.0108478	0	0.134333	0.00159069	0.0164362	0	0	0.0191626	0	0	0.0798432	0.0268531	0.0744982	0	0.0141296	0.023131	0.0138977	0	0.041602	0.008	0.29849	0.959866	0.565254	0.205222	0.00973279	0.126228	4.95e-22	0	0.0132846	0	0	1.86e-19	4.95e-19	0.00239683	0	0.00806924	6.59e-19	0.129141	0.00359556	0.00655323	0.0668539	0	0.0256428	0.052448	5.1e-19	0.325446
CRC.SW.U3042.T	0.0412829	0	0.0656473	0.00355678	0	0.129179	0.00854245	0.0119464	0	0	0.0349496	0	0	0.11595	0.0133974	0.0274242	0	0.0245421	0	0.0555337	0	0.0224874	0.012	0.276128	0.971897	0.554439	0.220687	0	2.52e-18	0.0687644	0.0578552	0.0241814	4.48e-19	0	1.92e-18	1.68e-20	0.00191332	2.3e-18	0	7.97e-18	0.0993421	3.98e-18	0.0167645	0.0890383	0	0.013273	0.0318435	0	0.27802
CRC.SW.U3043.N	0	0.0103045	0.342336	0.0215088	0	0.0531658	0	0	0.000199921	0	0.00693909	0.00208995	0	0	0	0.0851629	0	0.001543	0.0575494	0	0.006134	0	0	0.611905	0.794465	0.586934	0.170088	3.33e-19	0	0.1539	0.0539084	4.48e-19	0	5.48e-18	0.00591615	0.0158048	0.00148763	0	0.0175379	3.83e-18	0.220432	0	0.0704081	0.031118	0.019608	0.0518355	0.0195334	0.0290641	0.309376
CRC.SW.U3043.T	0	0	0.04994	0.0108753	0	0.0836201	0	0	0	0	0.00805836	0.0120229	0	0.0939624	0.0141144	0.0539522	0	0.00110155	0	0.114149	0	0.115637	0.04	0.159349	1.04573	0.557433	0.191452	1.31e-20	0.135454	0.001541	1.56e-17	0.0118139	5.27e-18	0	0	1.47e-19	0.00192095	3.57e-19	0.00316231	4.51e-21	0.0884496	7.55e-19	0.00498063	0.0908184	0	0.0165318	0.0340952	0	0.293427
CRC.SW.U3047.N	0	0.0602868	0.229699	0.0191132	0	0.0294963	0	0.0170957	0.00142017	0	0.017841	0	0.0112297	0.0143697	0	0	0	0.00477779	0	0	0.000722019	0	0	0.577909	0.831914	0.406051	2.37e-18	1.97e-19	1.61e-17	0.253529	0.144458	1.62e-18	2.66e-18	3.31e-18	0.0887031	0	2.04e-18	0	0	0	6.09e-19	2.6e-18	0.163783	6.84e-19	0.0121967	0	0.00298363	0.00613026	0.261097
CRC.SW.U3047.T	0.0213333	0	0.121006	0.0140907	0	0.0932008	0.00713859	0.0129385	0.0175362	0	0.0076792	0	0	0.0846174	0.0320862	0.112563	0.0137658	0.0136789	0.00887417	0.0046029	0.00741017	0.00370273	0.004	0.368384	0.931041	0.576224	0.355985	0.00530636	0.154374	0.0296679	1.56e-18	0.0147076	0	0	0	0.0174104	0	0	0.013827	0	0.230593	0.0101759	0.021165	0.0399325	4.89e-18	0.08355	0.0184972	0	0.290662
CRC.SW.U3048.N	0.0477384	0	0.326393	0.0176849	0	0.115058	0.00585422	0	0.000365843	0	0.0160492	0	0	0	0.00716662	0.0961745	0.000414849	0.00172701	0.0243844	0.00307717	0	0.0121886	0	0.600759	0.799632	0.674277	0.278576	0.00893001	0.0630098	0.127693	0.0499658	0	7.73e-20	9.03e-20	0	2.24e-18	0	0	0	0	0.190027	0.00661741	0.0614662	0.0264898	0.0116821	0.06726	0.0164883	0.00184814	0.268435
CRC.SW.U3048.T	0.0374046	0	0.0759144	0	0	0.0679045	0.0231037	0.00927937	0	0	0.0301891	0	0	0.0704239	0.00555241	0.0230653	0	0.00371964	0	0.0507766	0.00489178	0.035859	0.004	0.357346	0.936105	0.438084	0.0390085	0.00332283	0.0443883	4.62e-19	0.089742	0.0094523	0	3.81e-18	5.41e-18	0	0.000882565	1.15e-18	0	0	0.0542102	0	0.00181499	0.0686768	0	0.00413805	0.0304434	1.53e-18	0.260624
CRC.SW.U3049.T	0.012037	0	0.0623604	0	0	0.106861	0.0157271	0	0	0	0.0299157	0	0	0.0511818	0.0142402	0.0389725	0	0.0205706	0	0.0439883	0.00424115	0.0201754	0.014	0.263958	0.974205	0.420271	0.118309	0.00320658	0.018524	0	8.08e-18	0.0192755	2.71e-18	0	0	0	0.00597866	3.92e-18	0	0	0.0677473	4.16e-18	0.00330318	0.0666858	0	0.00971746	0.0282051	0	0.257745
CRC.SW.U3050.N	0.0516438	0.0407022	0.275818	0.0492569	0	0.163039	0	0.00108294	0.00722739	0	0.0166857	6.50555e-05	0.00417267	0.000380359	0.000399329	0.156398	0	0.0123129	0.0526812	0	0	0	0	0.555796	0.832402	0.831865	0.327093	0.0409004	0.172073	0.27905	3.27e-19	0	0.0436833	7.05e-19	2.52e-18	1.18e-17	0.00304382	0	0.0287166	5.75e-19	0.261444	0.0680835	0.0969439	0.0127148	0.0175764	0.0788062	0.111518	0.016564	0.23368
CRC.SW.U3050.T	0.0700023	0	0.204667	0.0173507	0	0.145112	0.0025145	0.00308305	0	0	0.0210046	0	0	0.0537413	0.029278	0.0670388	0	0.00242513	0	0.0592472	0.0137003	0.0611295	0	0.48395	0.874452	0.750294	0.306688	0.00616791	0.137035	0.113421	0	0.0211522	0.00447205	5.75e-19	0	6.6e-21	0.00022224	0	0.0235264	0	0.172118	0.017123	0.0347959	0.0450453	0	0.0510386	0.0291872	0	0.315984
CRC.SW.U3051.N	0	0.00853901	0.184878	0.0249992	0	0.155276	0	0	0.000319152	0	0.023884	0	0.00552123	0	0.00887591	0.0856259	0.0172048	0	0.037639	0.0132433	0	0.0153006	0	0.486899	0.873533	0.581306	0.162092	0.0341695	0.0834351	0.091681	0.0873568	1.81e-18	0.00698769	0	0.0305574	1.53e-18	0	0.0045662	0.0182128	2.69e-18	0.216177	0.0296136	0.0802738	0.00924367	0.0156652	0.0278852	0.0166919	0.0122049	0.291912
CRC.SW.U3051.T	0.00221799	0.00882994	0.045917	0.024138	0	0.112256	0.00151108	0	0.000983756	0	0.0304506	0	0	0.141501	0.00542964	0.0405459	0.00518715	0.005582	0.00997998	0.0319498	0	0	0.032	0.187162	1.01791	0.466479	0.148697	0.00523996	0.0959612	4.17e-19	0	0.013086	0.00144399	7.22e-19	1.46e-18	0	0.0025907	1.41e-19	0.00284407	0	0.0940233	2.32e-18	0.00798412	0.0473899	3.92e-19	0.0168813	0.0126416	0.00281745	0.276636
CRC.SW.U3054.T	0.0804183	0	0.23451	0.0771226	0	0.14207	0.0149106	0.0262974	0.000381134	0	0.00159298	0.000729106	0.00104338	0.0243407	0.0173874	0.043559	0.0168199	0.00392765	0	0.00579034	0.0133912	0	0	0.540683	0.840806	0.704291	0.36713	1.33e-19	0	0.0800642	0.028429	0.0575732	0.0372443	0.00211585	2.76e-20	2.42e-18	0.0219953	0.0474111	0.0748146	1.61e-18	0.195553	0	0.0288134	0.038589	0	0.0507843	0.0221153	0.0137771	0.287102
CRC.SW.U3055.T	0	0.00587461	0.0494739	0.00712009	0	0.145517	0.0114609	0	0	0	0.0263165	0	0	0.0313062	0.0063848	0	0.00132222	0.0177666	0	0.0860572	0.00801703	0	0.027	0.199835	1.01573	0.396617	0.0370928	0	2.02e-17	0.00707169	0.026013	0.0272585	2.19e-19	0	0	3.07e-21	0.00650297	0	3.29e-18	5.42e-18	0.0594705	1.25e-19	0.0112282	0.0953024	3.15e-18	0.00142741	0	2.76e-18	0.271556
CRC.SW.U3056.T	0.0192471	0	0.146007	0.0298531	0	0.113387	0	0	0.0119086	0	0	0.0284759	0.0162414	0	0	0.0989956	0.000100761	0.00374074	0	0.0295411	0	0.02038	0.001	0.445766	0.894666	0.517879	0.13536	0.187022	0.367738	2.15e-19	1.75e-18	0	0.00306936	2.83e-18	0	0	0.00168662	8.86e-20	0.0170803	2.56e-19	0.190976	0.17303	0	0.0214661	5.71e-19	0.0371799	0.0648967	6.63e-19	0.130064
CRC.SW.U3059.T	0	0.0154604	0.0344077	0.0501573	0	0.0930805	0.0151983	0.0288612	0	0	0	0.00395964	0.0010864	0.0396579	0.0288144	0.0981085	0.00175381	0.00589437	0	0.0247361	0.0271193	0.00791283	0.034	0.174955	1.01094	0.476209	0.224443	0.00562193	0.0342205	3.69e-20	0.0938525	0.0122432	0	2.07e-18	2.45e-19	3.72e-19	0.00233107	3.86e-19	0.00143504	4.6e-18	0.102952	7.72e-18	0.0136964	0.0773787	7.08e-19	0.0273585	0.0214692	0	0.229435
CRC.SW.U3060.T	0.0195608	0	0.0698899	0.0101675	0	0.0950671	0	0.0177583	0.0060072	0	0.0263619	0	0	0.0826896	0.00993638	0.0499169	0	0.00701121	0	0.0299558	0.00740194	0	0.007	0.301703	0.961007	0.431724	0.109963	0.00911351	0.0888641	0	6.21e-21	0.0186102	0	1.17e-18	1.28e-21	5.21e-19	0.00961561	0	0.00436438	0	0.0833475	1.56e-19	0.00664854	0.0564539	3.6e-18	0.00727301	0.0210444	0.00317081	0.215776
CRC.SW.U3061.T	0	0	0.0699432	0.0017225	0	0.141616	0	0	0.00123981	0	0.0275748	0	0	0.0774508	0.0397658	0.0334033	0	0.00711418	0	0.104437	0	0.0563113	0.034	0.175311	1.02073	0.560579	0.229605	0.00368735	0.0989315	0	0.0308593	0.0152459	0	0	0	0	0.00350979	0	0.0126986	0	0.0750946	1.38e-18	0	0.0917464	7.29e-18	0.0114056	0.0612936	1.33e-19	0.272076
CRC.SW.U3062.T	0.00775002	0	0.0365092	0.0625568	0	0.119822	0.0538624	0.0565394	0.0184497	0	0.00347001	0	0	0.0493185	0.0283983	0.0270713	0.0054953	0.0146531	0	0.144748	0.00695469	0.0105526	0.095	0.106495	1.05701	0.646152	0.289697	4.96e-20	0	0.0417784	0.074874	0.0522342	0.00439406	0.0153361	0	0	0.0123504	0.00105798	0.0493833	0.00329042	0.0261627	5.03e-19	0.0146637	0.169015	0	0.0274626	0.00717107	0	0.294378
CRC.SW.U3063.T	0.0158272	0	0.00421066	0	0	0.0649213	0.00324686	0.00827631	0.00463309	0	0.018548	0	0	0.0828882	0.00813648	0.0667362	0.00949079	0	0	0.0352383	0.000331901	0.0091653	0.126	0.0854725	1.0634	0.33165	0.149423	0.0177108	0.219648	0	1.43e-19	0	0	4.62e-18	0	4.92e-19	6e-19	5.21e-18	0	0	0.0489092	0.0885908	0	0.0435055	0	9.45e-19	0.092083	1.67e-18	0.218584
CRC.SW.U3064.T	0	0.00159985	0.016757	0	0	0.118832	0	0	0	0	0.0440005	0	0	0.0836455	0	0.0280561	0	0.00810867	0	0.141735	0	0.104474	0.073	0.127496	1.06789	0.547209	0.164363	0.00547945	0.20805	1.49e-18	0	8.86e-20	5.36e-18	2.43e-18	1.16e-17	1.53e-17	1.66e-18	0	7.75e-19	3.2e-18	0.179878	0.0188051	6.36e-19	0.0344876	5.95e-18	0.0361493	0.0997855	4.21e-18	0.309045
CRC.SW.U3065.T	0	0.00297123	0.013043	0.0187508	0	0.0561393	0	0	0	0	0.0178801	0	0.00278409	0.0666618	0	0.0914108	0	0.0029126	0	0.0405246	0	0.0185459	0.098	0.10479	1.05748	0.331624	0.0974556	0.0015683	0.0458562	9.29e-19	4.57e-18	0.00502476	1.96e-18	0	0	1.39e-18	0.00516195	1.03e-18	6.86e-19	0	0.066981	0.0394388	0.0137732	0.0804803	0	0.0145445	0.0294446	0	0.271399
CRC.SW.U3066.T	0.017507	0	0.0622388	0.00126978	0	0.10489	0	0.000544558	0	0	0	0	0.00255194	0.0184513	0.0076992	0.0508935	0.000555551	0.00794657	0	0.0163937	0	0	0.004	0.389554	0.922093	0.290942	0.118467	0.0113075	0.0633643	1.16e-18	0.00677534	0.00232996	0	1.09e-17	0	1.22e-18	0	0	3.92e-18	0	0.05141	0.00992278	7.67e-20	0.0759968	8.04e-19	0.00596566	0.0179988	6.8e-19	0.284566
CRC.SW.U3067.T	0.00321678	0.00806238	0.00449195	0.011566	0	0.0328801	0	0.0218288	0.00268358	0	0.0124956	0	0	0.0990206	0.0174925	0.0646154	0	0.00112167	0	0.015954	0.00785496	0.0195052	0.083	0.115239	1.0587	0.32279	0.053998	0.00334926	0.036053	0.000402676	0.0390364	0.0115795	7.08e-19	0	1.36e-18	0	7.64e-22	0	0.0144427	0	0.0757022	0	0.00242077	0.0912469	0	0.00388394	0	0	0.304234
CRC.SW.U3068.T	0.0149499	0	0.0547357	0	0	0.12553	0.00166306	0.0135046	0	0	0.0127726	0	0	0.0217714	0.0343718	0.0280095	0.00491283	0.00580965	0	0.0261102	0	0.00766051	0.012	0.276156	0.973772	0.351802	0.0263108	0	1.53e-17	1.76e-21	0.00390668	0.0159755	0	0	9.7e-18	0	0.00571677	2.2e-18	0	1.35e-17	0.0667652	7.63e-18	0.0123218	0.150029	0	0.00188004	0.0110169	0	0.299013
CRC.SW.U3069.T	0.0159045	0	0.0172871	0	0	0.113353	0	0.00214847	0	0	0.0273512	0	0	0.118923	0.0134817	0.0596804	0	0.00393377	0	0.0859599	0	0.0292532	0.111	0.0961538	1.0629	0.487276	0.130075	0.00453556	0.090624	0	2.24e-20	0.00609401	4.05e-18	0	7.24e-19	0	0	2e-19	0	0	0.126213	1.2e-20	0	0.0651217	0	0.0182703	0.0732012	0	0.292809
CRC.SW.U3070.T	0.0195506	0	0.0197783	0.00338708	0	0.0846545	0.00766316	0.0205394	0	0	0.00100662	0	0	0.0934865	0.018003	0.051665	0.00105992	0.00822197	0	0.0573068	0.0114296	0.0495647	0.077	0.120943	1.04415	0.447317	0.129287	0.00675767	0.130113	0	0.0216743	0.0118208	0	0	1.86e-18	6.65e-19	0.00695728	0	5.24e-19	0	0.0734806	1.39e-18	0	0.110499	6.32e-18	0.00957492	0.040757	0	0.206738
CRC.SW.U3071.T	0	0.00392338	0.0057883	0	0	0.0826654	0	0	0.00101866	0	0.0201488	0	0	0.101756	0.000392357	0.0419062	0	0.0145623	0	0.0552521	0	0.0352951	0.054	0.141378	1.04905	0.362709	0.0953784	0.00475049	0.0954517	0	0.00188729	0.00501985	0	0	2.72e-19	4.46e-19	0.000835994	1.22e-20	8.11e-19	2.65e-18	0.0727141	0.0342126	1.44e-21	0.0498859	1.95e-19	0.00488999	0.00777026	3.27e-19	0.272576
CRC.SW.U3072.T	0.00148382	0	0.0206066	0	0	0.113626	0.0156579	0	0	0	0.0137042	0	0.00250206	0.032783	0	0.0485753	0.00533365	0.00699399	0	0.0118584	0	0	0.076	0.123191	1.0389	0.273125	0.0306339	0.00953668	9.35e-19	8.55e-18	0	0.0105872	2.53e-20	0	5.49e-18	0	0.000781908	1.15e-18	0.000650696	0	0.125871	0.0170061	2.76e-18	0.0883828	2.22e-18	0.00342017	0.00380004	5.18e-19	0.269887
CRC.SW.U3073.T	0	0.0074396	0.0709505	0	0	0.0558592	0	0.011336	0.0140292	0	0.0353061	0	0	0.116898	0.00304577	0.0401017	0	0.00729958	0	0.0590237	0.00260372	0.0316765	0.018	0.238267	0.993795	0.45557	0.108238	0.00372861	0.00436599	0.00589284	7.9e-18	0.00576488	0	0	5.03e-18	5.91e-18	0	0	0	0	0.0921193	0.00963529	0	0.129111	2.93e-18	0.0238101	0.00354214	0.00397912	0.326235
CRC.SW.U3074.T	0.00963643	0	0.0433479	0	0	0.0467839	0	0.00793278	0	0	0.0131691	0	0	0.125272	0.00189811	0.0453269	0	0.00317888	0	0.0237648	0.00739535	0.0118175	0.029	0.194582	1.02559	0.339524	0.102728	0.0113977	0.136568	0	0.0362274	0	1.97e-18	1.43e-18	0	3.65e-18	5.95e-20	0	0	0	0.104276	0.0243595	0	0.0359827	0	0.00743591	0.0325171	0	0.280269
CRC.SW.U3075.T	0.0387313	0	0.186074	0.0156008	0	0.103132	0.0202227	0.0248153	0	0	0.0201936	0	0	0.0299095	0.0158151	0.0310485	0	0.0032119	0	0.0139872	0	0.0047517	0	0.548506	0.835934	0.507494	0.166953	0	2.58e-18	0.0291758	0.0463253	0.0401398	1.45e-18	0	3.35e-18	6.87e-18	0.00594361	0	0.0265353	3.17e-18	0.0525776	0	0.0184525	0.0785549	8.31e-19	0.0124551	0.0173681	1.09e-18	0.250449
CRC.SW.U3076.T	0.010391	0	0.051785	0.0902526	0	0.227482	0.00769286	0.0685453	0.00710938	0	0.0265275	0	0.0155812	0.0124315	0.0389236	0.167815	0.00115245	0.00978527	0	0.0425484	0	0	0.073	0.126319	1.0426	0.778023	0.362513	0.00612994	0.0282676	0.0361197	0.126679	0.0740994	0.00277928	0.00992518	0	3.43e-19	0.0220131	0.0608351	0.0627773	0.0227808	0.0935529	0.00464597	0.0204377	0.0888806	0	0.0421226	0.0152272	0	0.225183
CRC.SW.U3077.T	0	0	0.0257187	0.0152012	0	0.10021	0.0190346	0.000234436	0	0	0.00716603	0	0	0.0387193	0.0286032	0.0374818	0	0.00769114	0.0176535	0	0.00194148	0.012866	0.079	0.118823	1.0357	0.312522	0.0614862	0.000510649	3.11e-18	4.68e-18	0.0557408	0.00869035	0	3.66e-18	1.59e-19	1.24e-17	0.00947669	9.61e-19	0	3.43e-18	0.0288958	0	8.01e-20	0.113083	0	0	0.00173961	2.94e-18	0.246556
CRC.SW.U3078.T	0.013435	0	0.0271634	0.00969881	0	0.155961	0	0	0.0201297	0	0.00208841	0	0.00525251	0.0400121	0.0243024	0.053346	0.00836062	0	0	0.0355366	0.00337852	0.00676853	0.063	0.13515	1.03421	0.405433	0.159702	0.0122856	0.248979	0	4.97e-18	0.0196256	1.58e-17	0	0	1.65e-19	0.00392724	0	3.3e-19	0	0.10205	0.0654833	0	0.0432156	0	0.0214843	0.0186569	6.34e-18	0.283547
CRC.SW.U3079.T	0	0.0203704	0.0636357	0.0393573	0	0.122618	0.039921	0.0300954	0.0124583	0	0.0032504	0.00579739	0	0.100531	0.0258856	0.113699	0	0.0127963	0	0.0235978	0.00605559	0.0142849	0.027	0.20049	1.00149	0.634354	0.351479	0.00697584	0.209727	0.0460327	0.00950747	0.0294535	0.00707149	0.00823698	7.65e-19	0	0.00643531	0	0.0405874	0	0.0960476	1.68e-20	0.0278677	0.0694186	8.64e-19	0.0335556	0.0146355	0.000556603	0.289986
CRC.SW.U3080.T	0.00177889	0	0.0991369	0.100312	0	0.216396	0.000330142	0.00515492	0	0	0.0151499	0.0110445	0.0309382	0.059873	0.0333074	0.160563	0	0	0	0.0357684	0	0.0504052	0.027	0.197113	1.00483	0.820159	0.221698	0.00197971	0.23157	0.0540483	0.0494518	0.0324861	1.12e-18	0	0	4.3e-21	0.00927059	0.0347776	0.0791718	0	0.314084	0.0616446	0.00946234	0.0281749	1.47e-18	0.0973956	0.0344226	0	0.255046
CRC.SW.U3081.T	0.0109	0	0.0305749	0.00413825	0	0.115071	0	0	0.00789563	0	0.0204504	0.00051514	0	0.0582026	0.0115216	0.035727	0	0.0144308	0	0.0462049	0	0.0126253	0.041	0.158442	1.02258	0.368258	0.0749951	6.3e-20	2.38e-18	1.35e-18	0.0227297	0.0202276	9.15e-18	9.03e-19	0	1.59e-18	0.00423369	3.31e-19	0	8.29e-18	0.0820017	2.74e-18	9.38e-20	0.101585	1.76e-18	0.00445931	0.00721066	3.35e-18	0.324517
CRC.SW.U3082.T	0.0104315	0	0.115924	0.0115223	0	0.10842	0	0.00780123	0	0	0.0227356	0	0.00725629	0.0362583	0.0225241	0.0669185	0	0	0	0.0275812	0	0.00795396	0.003	0.413607	0.91021	0.445327	0.120126	0.0110363	0	0	0.00666776	0.00911587	2.51e-20	0	0	9.92e-19	0.00323056	0	1.97e-21	0	0.089715	6.02e-19	0	0.0718889	0	0.0106706	0.0085035	3.21e-18	0.267164
CRC.SW.U3084.T	0.0253322	0	0.0163682	0.0204151	0	0.114652	0.00829453	0.0194748	0.00389912	0	0.0108388	0	0	0.0554859	0.0213002	0.0406901	0	0.00601707	0.000584479	0.0126606	0	0.00191444	0.046	0.150344	1.03049	0.357928	0.065223	0.00664957	0	0	1.02e-18	0.0139036	0	0	0	0	0.0127285	0	0	0	0.043713	0.00719002	0	0.100418	0	0	0.018416	3.93e-18	0.206046
CRC.SW.U3085.T	0	0.00256338	0.0336081	0.00509783	0	0.1089	0.0319357	0.0336951	0.000486454	0	0.027692	0.000120459	0.0124791	0.0699932	0.0299571	0.0456343	0.0038369	0.0118846	0	0.0276571	0.00165469	0	0.072	0.128699	1.03118	0.447196	0.271444	0.0024362	1.94e-20	4.17e-21	0.0414274	0.0230386	0	8.97e-20	3.81e-19	6.55e-18	0.0137101	2.22e-18	0.00472868	1.78e-18	0.0563214	5.67e-18	0.00287859	0.110694	0	0.0188545	0.0085831	8.58e-19	0.206355
CRC.SW.U3087.T	0.000125388	0.0141166	0.0701507	0.0128632	0	0.152928	0.0219615	0.0250735	0.00531106	0	0.0581819	0	0	0.110285	0.0254604	0.0433923	0	0.0161933	0	0.0255935	0	0.0476626	0.03	0.193459	1.00597	0.629299	0.233521	0.000412988	0.0271549	0.040409	0.0256905	0.0292588	5.71e-19	0.00284569	0	4.73e-18	0.00168918	0	0.0200698	1.44e-18	0.0710164	6.44e-19	0.0214563	0.0786958	3.79e-18	0.0125149	0.0162591	0	0.299858
CRC.SW.U3088.T	0.00764024	0	0.119968	0.0566023	0	0.0876193	0.0335733	0.00584758	0.0145484	0	0.0187984	0	0	0.0693858	0.0181724	0.0547517	0.00026696	0.000913996	0	0.0631684	0	0.00629233	0.004	0.354806	0.937491	0.557549	0.177434	1.33e-19	4.6e-18	0.0493433	0.0632882	0.0362232	0	0.00412637	5.04e-18	0	0.0148087	0.0190005	0.0337818	5.63e-20	0.0739228	0	0.0342873	0.108652	0	0.0192053	0.019637	0	0.249886
CRC.SW.U3089.T	0	0	0.10186	0.0207792	0	0.0993256	0.020577	0.00372845	0.00233645	0	0.0255093	0	0	0.0605879	0.00921567	0.0315469	0	0.00867857	0	0.0583064	0	0.0168677	0.005	0.338341	0.944981	0.45932	0.12357	0	0	0.0124396	0.00382891	0.0155718	0.000346852	3.68e-19	2.06e-19	1.67e-19	0	2.5e-18	0	0	0.076012	0	1.08e-20	0.0762931	0	0.0141859	0.0350225	0	0.239633
CRC.SW.U3090.T	0.000514688	0.000669971	0.0690404	0.0388005	0	0.0606384	0.00767001	0.0154643	0	0	0	0.00292334	0	0.0955099	0.0178747	0.0502344	0.0111865	0.0117079	0	0.0538782	0	0.0313625	0.021	0.228071	0.993828	0.467476	0.185211	7.75e-20	0.0862009	9.36e-19	0	0.00657753	0	0	2.42e-18	0	0	3.17e-18	8.49e-19	4.55e-18	0.135288	5.79e-18	0	0.0735508	0	0.0301427	0.0201047	0	0.296054
CRC.SW.U3091.T	0.0373606	0	0.0405577	0.00401911	0	0.0910281	0.0181753	0.00636497	0.00127005	0	0.00527507	0	0	0.0446771	0.00880911	0.0508198	0.003945	0.0055464	0.0115157	0.00119711	0.00561647	0.000654952	0.006	0.315227	0.953329	0.336833	0.0523481	0.00260539	1.57e-19	1.55e-18	0	0.0215581	0	0	0	2.34e-18	0.00815416	3.41e-18	7.17e-20	6.91e-18	0.071496	0	0	0.102518	0	0.0104159	0.0119439	2.74e-18	0.248918
CRC.SW.U3092.T	0.0233655	0	0.184147	0.0349472	0	0.0998166	0.00431831	0.0200436	0	0	0.0118001	0	0.00474573	0.041505	0.0441963	0.0452031	0	0	0.0036485	0.0113006	0	0.0139111	0	0.498501	0.866223	0.542948	0.247155	0.0151506	0.259636	0.026644	0.0360561	0.0201275	0.00184062	1.07e-18	0	0	0.0194116	0.00514688	0.00901626	0	0.114254	0.105385	0.00709952	0.0438352	1.6e-19	0.017592	0.0677679	0	0.14241
CRC.SW.U3093.T	0	0.00460203	0.101289	0.0980416	0	0.167439	0.00724171	0.0256399	0.0241841	0	0.0196619	0.0083247	0.00774785	0.0613601	0.0574804	0.14108	0	0.0165485	0.00705127	0	0.00393997	0.0239442	0.021	0.228665	0.992813	0.775575	0.410354	0.0436939	0.0922517	0.0879847	0.0743636	0.0420306	0.00891601	0.00680481	1.18e-18	1.78e-17	0.00956164	0.0271006	0.0470604	0.00558251	0.118169	0	0.0156694	0.0582754	0	0.0517385	0.0169763	7.35e-19	0.307223
CRC.SW.U3094.T	0.0223318	0	0.0994322	0.00947471	0	0.186339	0.0152104	0.00588222	0.00226061	0	0.0430796	0	0.000849143	0.0595645	0.0303567	0.100545	0	0.00931184	0.00605497	0.0397915	0	0.0291488	0.012	0.277661	0.968509	0.659633	0.233013	0.0173669	0.174028	0.0176739	0.0110278	0.0254442	1.8e-18	0	0	3.47e-18	0.00367947	0	0.0305982	0	0.183834	0.0762627	0.0105724	0.0596264	3.43e-18	0.0531124	0.0635954	2.1e-18	0.2646
CRC.SW.U3095.T	0	0.0101515	0.0714541	0.0259441	0	0.0389414	0.0226555	0	0.000263474	0	0	0	0	0.0334984	0.00407019	0.0218221	0	0	0	0.0239363	0.00591012	0	0	0.461917	0.886825	0.258647	0.0897221	0.0112457	0.0565644	2.51e-18	0.0290052	1.97e-19	0	0	2.76e-17	2.67e-19	0.00214447	3.62e-18	0	0	0.010773	0.00240778	8.08e-19	0.0807536	1.21e-18	5.55e-20	0.0256934	1.84e-18	0.234387
CRC.SW.U3096.T	0.0235852	0	0.0843776	0.0372432	0	0.118423	0.00744943	0.00550581	0.000991745	0	0.0160346	0	0.00212993	0.0281904	0.025011	0.0465144	0	0.0544463	0	0.0451024	0	0.00962617	0.006	0.313945	0.954999	0.504632	0.286335	0.00421172	0.084911	0.0275786	0.12242	0.0124717	0	9.6e-19	7.54e-18	3.87e-18	0.0142864	0	5.1e-19	0	0.0687769	8.99e-18	0.00489098	0.131045	7.03e-18	0.0326708	0.0412511	0	0.181512
CRC.SW.U3097.T	0.0391172	0	0.101509	0.030701	0	0.159506	0.0166332	0.0309166	0.000457225	0	0.00622362	0	0	0.130526	0.0300498	0.08813	0	0.019265	0	0.0110032	0.0256443	0.0247111	0.01	0.289884	0.965267	0.714394	0.348325	0.0195731	0.174286	0.0280373	0.00322289	0.029525	0.0188006	2.64e-20	0	4.97e-19	0.00402075	0.00208609	0.0249328	2.39e-18	0.183347	0.051169	0.014323	0.0406272	0	0.0483583	0.033629	0.0062289	0.229406
CRC.SW.U3098.T	0.0200919	0	0.0810576	0.0129052	0	0.0867498	0.012784	0.00877482	0	0	0.0127002	0	0	0.0309479	0.0082043	0.0989024	0.00456056	0	0.0396005	0	0.0256344	0.0104999	0.004	0.364309	0.931289	0.453414	0.143831	0.0100925	0.0372517	9.06e-19	0.000728881	0.0138985	2.17e-18	6.94e-19	0	8e-18	0	0	0.00188764	0	0.132209	8.64e-18	0	0.0592757	1.31e-18	0.0231991	0.0512297	0.010679	0.28182
CRC.SW.U3099.T	0.00626284	0	0.0842419	0	0	0.1466	0	0	0	0	0.0172776	0	0	0.0320644	0.00119203	0.0443116	0.0178947	0.0232467	0	0.0449701	0.00406301	0.0106098	0.005	0.329461	0.947557	0.432734	0.113336	7.85e-21	0	0	0	0.011985	0	0	0	8.85e-18	0.00324626	5.2e-18	0	0	0.109526	2.63e-19	0.011048	0.122267	0	0.00744022	0.0361536	0	0.305878
CRC.SW.U3100.T	0.0117626	0.021191	0.0442667	0.0582766	0	0.195015	0.0349309	0.0527006	0.00827676	0	0.0112579	0.0079938	0	0.0733634	0.064891	0.0560657	0.00339981	0.00718051	0	0.052616	0	0.000155138	0.043	0.154681	1.02983	0.703343	0.293059	0.000114785	0.0761249	0.0543839	0.100306	0.0495718	0	0	1.51e-18	0	0.0132774	0.0184208	0.115544	1.69e-19	0.0877366	2.05e-19	0.0269341	0.0719509	0	0.0305464	1.54e-06	0	0.310495
CRC.SW.U3101.T	0.0136822	0	0.0828685	0.00122858	0	0.17851	0.0152199	0	0	0	0.0349984	0.00949158	0	0.0458631	0.0184825	0.0733604	0	0.00196215	0	0.0138439	0.00418847	0.0382002	0.013	0.269229	0.973889	0.5319	0.189124	0.00682084	0.0131642	0.000979808	0.0522137	0.0192698	1.73e-18	4.45e-19	0	0	0.0011097	6.76e-19	0.0153018	0	0.0619688	5.32e-18	0.00169037	0.0779295	1.04e-18	0.0288623	0.0277663	2.72e-18	0.306589
CRC.SW.U3103.T	0.00144691	0.00161166	0.123886	0.0403993	0	0.105868	0.0112756	0	0.0100249	0	0.012834	0	0.0176738	0.0480045	0.00837515	0.0280402	0.0401902	0.0243711	0	0.105945	0.00490386	0.00514699	0.005	0.342058	0.942883	0.589997	0.247941	0.00377066	0.0239489	0	0	0.00714107	9.45e-19	0	1.57e-19	3.44e-18	7.66e-19	0	5.67e-19	0	0.258192	0.00888961	2.79e-20	0.0614549	0	0.0363563	0.0250727	0.00205544	0.294622
CRC.SW.U3104.T	0.0116138	0	0.0190036	0	0	0.0359392	0	0	0.0087834	0	0.0116443	0	0	0.143672	0.00803978	0.0317451	0	0	0	0.0910709	0.00148802	0.00940701	0.129	0.0831599	1.10655	0.372407	0.164212	0.00248424	0.192142	2.83e-18	1.22e-19	1.26e-22	1.79e-19	1.17e-18	1.11e-18	7.32e-18	0.000374055	9.12e-18	4.98e-18	2.78e-18	0.0743443	0.0800015	3.14e-18	0.0418842	0	0.0128715	0.0376457	4.69e-19	0.233844
CRC.SW.U3105.T	0.0398944	0	0.158864	0.0178603	0	0.122153	0.0122025	0.00937115	0	0	0.0199532	0	0	0.0351236	0.00699751	0.100704	0	0.0119732	0.0385822	0.0159413	0	0.0234702	0	0.472689	0.881523	0.613091	0.175919	0.121307	0.16047	1.34e-18	0	0.00531716	0	7.17e-18	0	5.77e-19	0	0	0.000960226	2.42e-17	0.20501	0.0639232	0	0.034606	0.000458303	0.0519088	0.0874638	3.91e-18	0.249867
CRC.SW.U3106.T	0.0193784	0	0.114881	0.00144783	0	0.0781341	0.0154432	0.00260571	0	0	0.0196058	0	0	0.0994697	0.0149529	0.0572973	0	0	0	0.0289131	0.00607302	0.0453283	0.004	0.376523	0.928323	0.503531	0.154363	0.00728846	0.204777	0	0	0.00466442	0	0	0	7.42e-19	0.00523769	0	0.0119998	0	0.115189	0.0673445	0	0.0346777	3.51e-18	0.0222938	0.0412507	0	0.211825
CRC.SW.U3107.T	0.0174684	0	0.0457553	0.017818	0	0.091042	0.0222532	0.00223599	0	0	0.0198654	0	0.00532143	0.0476709	0.00991667	0.077046	0	0.000320407	0	0.0143747	0.00355018	0.00998242	0.017	0.242785	0.982956	0.384621	0.111536	0.0110427	0.065987	0	0	0.0161073	2.73e-18	1.42e-18	0	6.04e-18	0.0145621	0	0	0	0.0677237	0.0233643	0	0.0946066	2.86e-18	0.0116621	0.0201391	8.68e-19	0.200919
CRC.SW.U3108.T	0.012755	0	0.0996989	0.00700253	0	0.155678	0	0	0.0142016	0	0.0325092	0	0.00172636	0.0538767	0.00466079	0.043697	0	0.00735916	0	0.0337469	0	0.0139366	0.004	0.354952	0.937906	0.480849	0.177654	0.00139021	0.0938004	0.00133367	0.0468566	0.00796694	7.82e-20	1.5e-19	0	0	0	3.89e-19	4.7e-20	7.14e-19	0.113156	4.28e-18	0.00456936	0.0630144	0	0.0221221	0.0441586	2.83e-22	0.29292
CRC.SW.U3109.T	0.0115253	0	0.0500565	0.0108492	0	0.0560382	0.00190997	0.012514	0.000637246	0	0	0.00511699	0.0156519	0.0329316	0.0115413	0.0384879	0.00985653	0.00292099	0.0379663	0	0	0	0.005	0.330465	0.945173	0.298004	0.0974779	2.2e-20	1.33e-18	4.31e-20	0.072762	0.00433044	0	0	0.0302217	0	0.00114296	0	0	7.49e-18	0.0408439	0.0249683	0.0119563	0.0652082	0.00235903	0.0139584	8.46e-19	0	0.105591
CRC.SW.U3110.T	0.000476531	0	0.0406115	0.0175626	0	0.0568751	0	0	0	0	0	0	0	0.108495	0.00301611	0.0357365	0	0.00468771	0	0.0251564	0	0.031193	0.034	0.176033	1.03253	0.32381	0.0418468	0.00721792	0.097338	0	0	0	1.44e-18	0	2.55e-19	4.32e-18	0	0	2.13e-18	2.39e-18	0.053513	0.00458172	0	0.149122	1.69e-18	0.00501812	0.0181207	0	0.275926
CRC.SW.U3111.T	0.0275178	0	0.0757209	0.0198807	0	0.0945265	0.0238927	0.0341358	0.0025136	0	0	6.55196e-05	0	0.101033	0.0100462	0.0660963	0.0112891	0.0395207	0	0.036082	0.0338403	0.00654641	0.013	0.266489	0.97304	0.582708	0.300683	0.00545857	0.144545	0	0.0633987	0.0321974	0	4.74e-19	2.8e-18	1.09e-18	0.00632361	1.3e-18	0	0	0.168165	1.48e-18	0.0108877	0.0537447	2.81e-18	0.0626976	0.0229422	0.0198848	0.271355
CRC.SW.U3112.T	0	0.00217281	0.113716	0.0210299	0	0.100731	0.0142004	0.0216745	0.0174292	0	0.00746065	0	0	0.0318773	0.00540681	0.0590254	3.98519e-05	0.0135138	0	0.0255791	0.017077	0.0131928	0.004	0.381485	0.925057	0.464127	0.111753	9.46e-21	3.42e-18	0.0165351	0.0309002	0.0345385	0	0	2.19e-18	0	0.00671433	8.3e-19	0	3e-18	0.0755352	7.45e-20	0.0129821	0.0901088	0	0.00864985	0.00626077	0	0.262269
CRC.SW.U3113.T	0.023223	0	0.133996	0.0150482	0	0.106065	0.0115339	0.0214174	0.00368227	0	0.0211588	0	0	0.078927	0.0241161	0.0583771	0	0.000934786	0.0196115	0.015298	0	0.00656154	0.001	0.433282	0.9008	0.539951	0.234374	0.00721406	0.198687	0	2.88e-18	0.0115223	1.15e-18	1.53e-18	0	0	0.00145002	0	0.0171794	3.75e-18	0.0706881	0.0768839	0.00533259	0.0558164	0	0.023162	0.0712166	2.29e-19	0.229204
CRC.SW.U3114.T	0.0254097	0	0.164617	0.00565165	0	0.0940977	0	0.0225565	0.0174931	0	0.0257261	0	0	0.125519	0.00188883	0.0470045	0	0.0131767	0	0.0932036	0.00425535	0.011812	0.003	0.408428	0.914001	0.652412	0.239396	0	0	0.0667793	0.0835295	0.0261893	0	0	0	1.39e-17	0.00430299	2.58e-18	0.00398015	7.03e-18	0.171429	4.09e-18	0.0169419	0.0913278	0	0.0432403	0.026958	3.18e-19	0.303443
CRC.SW.U3115.T	0.021633	0	0.0223698	0.01487	0	0.158426	0.0215144	0.0132969	0.000753211	0	0.00942724	0	0.00267158	0.0710948	0.0104526	0.0406798	0	0.00483085	0	0.0215013	0	0.00337211	0.056	0.138934	1.03615	0.416893	0.161568	0.00202041	0.0355345	1.2e-18	0.0259648	0.023261	0.010465	5.63e-21	0	0	0.0148865	0.0167534	0.012689	0	0.0875939	8.23e-18	4.75e-18	0.0939243	5.1e-18	0.00368526	0.0349641	0	0.253622
CRC.SW.U3117.T	0.014246	0	0.0848989	0.00946606	0	0.151377	0.0148421	0.00370198	0	0	0.0271015	0	0	0.033946	0.00296597	0.032828	0	0.0188243	0	0.0166009	0.00483588	0.00639907	0.005	0.339759	0.945398	0.422034	0.0571406	4.17e-19	1.17e-17	0.00136934	0.0314517	0.0214458	5.24e-19	0	2.04e-18	8.56e-19	0.00384973	0	0.000422401	9.15e-18	0.0588373	0	0.00222737	0.0817647	0	0.00306312	0.0262937	0	0.242186
CRC.SW.U3118.T	0.00884471	0	0.0293213	0.00309372	0	0.167483	0.00955979	0	0.00736941	0	0.0236786	0	0	0.102838	0.0134294	0.0960942	0	0.0169711	0	0.0375705	0.0118424	0.0433519	0.114	0.092418	1.04983	0.571448	0.228399	0.0102305	0.108855	1.33e-18	0.000893655	0.0165907	8.97e-19	8.38e-19	0	0	0	7.21e-19	0.0124033	2.37e-19	0.141929	0.00183101	0.0104898	0.0839004	0	0.0373499	0.031968	0	0.269498
CRC.SW.U3119.T	0.0290164	0	0.118022	0.00354238	0	0.159974	0.00988186	0.0203964	0.00478156	0	0.0200618	0	0	0.0813499	0.0304582	0.099459	0	0	0	0.0368517	0	0.0032339	0.004	0.355822	0.936692	0.61703	0.260475	0	0.0388248	0.0366805	0.0622843	0.0382784	6.14e-19	0.00267352	0	1.16e-19	0.00815152	0	0.0367317	4.77e-18	0.0789364	7.16e-19	0.0294854	0.0729208	7.69e-19	0.0300195	0.0122991	1.75e-18	0.227504
CRC.SW.U3120.T	0.00571214	0	0.0906642	0.0269108	0	0.12797	0.0344733	0.0150803	0	0	0.0158133	0	0	0.0798877	0.0232031	0.0435628	0	0	0	0.0239156	0	0.00374581	0.008	0.295527	0.964052	0.490939	0.14974	0.00352719	0.0114096	0.00483417	0.0397036	0.0367141	0	0	6.6e-19	9.57e-19	0.0202315	0.00315902	0.0109646	5.41e-19	0.0886431	2.03e-19	0	0.094337	1.43e-18	0.0116494	0.00193567	0	0.271194
CRC.SW.U3121.T	0.0163672	0	0.0902488	0.0289288	0	0.0958316	0	0.00241671	0.0015951	0	0.0121664	0	0	0.0253698	0.0154013	0.119364	0	0	0.00344536	0.00136123	0	0.0226843	0.004	0.365509	0.932455	0.435181	0.157783	0.0350807	0.173236	0	0.00858479	0.00598886	0.010648	3.66e-19	0	2e-19	8.59e-05	0.00294549	0.0188434	1.78e-18	0.0673887	0.0872006	0.00979866	0.0482662	1.03e-18	0.0215971	0.0271393	8.36e-19	0.229694
CRC.SW.U3122.T	0.00526453	0	0.0220603	0.0248089	0	0.169775	0	0.0267671	0.013667	0	0.025746	0	0	0.110221	0.0397057	0.0806307	0.0108271	0	0	0.043975	0	0.0146419	0.133	0.0816669	1.05987	0.58809	0.210972	4.9e-19	0.117619	0.0183169	0.0241672	0.029952	0	0	0	1.15e-18	0.00469311	1.42e-18	0.0456405	0	0.139117	1.28e-18	0.0172609	0.0611714	0	0.0293163	0.0164678	0	0.293273
CRC.SW.U3123.T	0.0258612	0	0.0582439	0.253312	0	0.164319	0.0724518	0.0441318	0	0	0.120024	0	0	0.0746373	0.0601113	0.0952769	0.00937776	0.00520745	0	0.0639234	0	0.0152591	0.069	0.131155	1.04807	1.06214	0.505093	0	0	0.122142	0.152498	0.120116	0.0529014	0.027996	0	0	0.0118364	0.185338	0.391775	0.122882	0.168615	4.19e-19	0.0364963	0.0586447	5.41e-18	0.0791242	0.0329964	3.19e-18	0.144889
CRC.SW.U3124.T	0.00800608	0	0.0472011	0.00567184	0	0.129851	0	0.0226372	0.0191485	0	0	0.013425	0	0.0689234	0.0236331	0.126817	0.00643906	0.0139226	0	0.0163774	0.00551241	0.00293407	0.046	0.15106	1.02481	0.5105	0.244721	0.00410099	0.0873162	6.65e-20	0.0336091	0.0266606	0	0	1.21e-18	3.61e-18	0.0016481	0	0.00818123	1.63e-18	0.124824	1.02e-17	0.00560149	0.10631	3.31e-18	0.0443738	0.0165705	0	0.232737
CRC.SW.U3125.T	0.00329068	0.0383113	0.105759	0.0453826	0	0.120676	0.0145504	0	0.00685909	0	0	0	0.00540534	0.0338123	0.0181362	0.0850388	0	0.00988219	0.002704	0	0.00349582	0.0125098	0.001	0.428577	0.903041	0.505813	0.311592	0.00821263	0.0557827	0.00639078	0.0136102	0.0119649	0	0	0	2.31e-18	0.00124282	2.82e-18	0.0024401	0	0.0630253	0	0.0171396	0.0610486	3.16e-19	0.0393713	0.0358918	0.00427322	0.347539
CRC.SW.U3126.T	0.0310811	0	0.254298	0.00280371	0	0.0736629	0.000837272	0.00476498	0	0	0.0124092	0	0.00436033	0.0311412	0.00638814	0.08601	0	0.00311922	0	0.0258869	0	0.0188066	0	0.585201	0.810776	0.55557	0.191256	0.0215039	0.271049	0.0490872	2.91e-18	0.0154432	2.36e-20	0	3.05e-18	1.39e-19	0.00939096	0	0.0115521	0	0.138433	0.107461	0.00331597	0.0478964	4.04e-19	0.0431668	0.0222049	3.01e-18	0.184887
CRC.SW.U3127.T	0.0110687	0	0.0968471	0.0125618	0	0.141328	0.035785	0.0067259	0	0	0.0204404	0	0	0.0418005	0.0211146	0.0845271	0	0.00932091	0	0.00729355	0.0120431	0.0143455	0.005	0.328488	0.94744	0.515202	0.168269	0.00555311	0.0333105	0	0.0286836	0.0182108	0	5.41e-18	1.7e-18	8.88e-19	0.00887566	0	0	4.58e-18	0.103389	0.0206279	0.00186104	0.0586276	0	0.0176251	0.0114491	0	0.241938
CRC.SW.U3128.T	0.0121087	0	0.163589	0.0106823	0	0.0683042	0.00604062	0	0.00094951	0	0.0245195	0	0	0.149155	0.00867594	0.0394659	0	0	0	0.0454197	0	0.0392658	0.001	0.422511	0.90838	0.568176	0.226758	0.000523727	0.247506	0.0588592	0	0.00671246	0.0166106	0	1e-18	0	0.0063598	0.00933194	0.0219366	8.87e-20	0.0966529	0.0220473	0.0127528	0.0421281	0	0.0116633	0.078508	4.85e-19	0.162213
CRC.SW.U3129.T	0.00860799	0	0.169561	0.0201994	0	0.115675	0.00995303	0.0114896	0.00162887	0	0.01312	0	0	0.0407536	0.00400257	0.0297502	0	0.0178661	0	0.0159867	0	0.00830608	0	0.497799	0.867069	0.4669	0.099724	0	0.00440498	0.0275129	3e-19	0.0306804	3.75e-18	0	9.44e-19	1.66e-18	0.00851571	1.86e-19	2e-20	0	0.0680817	2.78e-18	0.0105353	0.0980884	0	0.00915466	0.0104041	2.94e-18	0.250693
CRC.SW.U3130.T	0.0598833	0	0.208939	0.0455561	0	0.107393	0	0.0213289	0.000977011	0	0.00369326	0.0103153	0.0062607	0	0.0535919	0.0935652	0	0.00726267	0.017851	0	0	0.000531158	0	0.653689	0.768316	0.637149	0.423482	0.0165577	0.128238	0.0820251	0.0340461	0.0299623	2.76e-19	0	0	6.55e-18	0.0142784	1.08e-19	0.029072	0	0.0890897	0.0921813	0.0439523	0.0673664	0	0.0449315	0.0565189	0	0.137994
CRC.SW.U3131.T	0.035388	0	0.128902	0.0207732	0	0.0954318	0.00103987	0.0168993	0.00432395	0	0.0132011	0	0	0.0725195	0.012138	0.0627872	0	0.00250476	0.0178575	0.0116815	0	0.00368356	0	0.454662	0.890287	0.499131	0.211071	0.0115011	0.174246	2.98e-19	0.0246338	0.012056	0.0170409	5.45e-20	0	0	0.00392779	1.28e-20	0.016958	0	0.141149	0.0553345	0.00673522	0.0462873	0	0.0291825	0.0490621	0.00876591	0.249454
CRC.SW.U3132.T	0.00590062	0	0.0580752	0.0375788	0	0.135622	0.0156059	0.0371927	0	0	0.044614	0	0.0213597	0.0350792	0.0280928	0.0835375	0.00481378	0.0103539	0	0.0592216	0.005788	0	0.036	0.168459	1.0146	0.582836	0.171906	0.0084598	0.127235	0	0	0.0235609	0.000497475	0	0	0	0.00357915	0.000170915	0.0218802	1.02e-21	0.175855	6.08e-19	4.98e-19	0.0492711	0	0.032564	0.0292152	0	0.217236
CRC.SW.U3133.T	0.00910893	0	0.158365	0.0301847	0	0.119575	0	0	0.00841681	0	0.0137039	0	0.00621076	0	0.00179208	0.0384791	0.0101482	0	0.0274371	0.038373	0.00261941	0.00200871	0	0.482045	0.875973	0.466423	0.115558	0.00323439	0.00802029	0.0103467	0.0334287	0.00946178	0	0	0.00360793	6.99e-18	0.00653528	0	1.02e-18	0	0.0958937	0	0.0188081	0.0380597	0.00857866	0.0197127	0.0262107	0.00221604	0.307688
CRC.SW.U3134.T	0.0295912	0	0.0367062	0.00388011	0	0.130936	0.0279169	0.0213861	0	0	0.0250268	0	0	0.107904	0.0102211	0.0854249	0.0103461	0.0241777	0.00488252	0.00765954	0.00867465	0.0236115	0.04	0.159602	1.01772	0.558346	0.292545	0.0216719	0.0637018	0.012818	0.00491434	0.0361989	6.26e-22	5.17e-20	0	7.15e-18	0.00522263	0	0.0129536	0	0.164537	0.00129597	0.00605098	0.0622185	0	0.0642366	0.014796	2.16e-19	0.248677
CRC.SW.U3136.T	0.0396633	0	0.0983804	0.00749167	0	0.107739	0.031882	0.0209535	0.00136962	0	0.0112397	0	0	0.0699835	0.000629767	0.0372611	0	0.0174053	0.0131332	0.0139178	0	0.005616	0.003	0.408009	0.913022	0.476666	0.150035	0.00676402	0.0932265	6.22e-20	0.0619912	0.0202526	1.36e-18	3.8e-20	3.5e-18	2.03e-18	0.00568726	0	5.87e-21	2.08e-18	0.0940952	1.03e-18	0.00635642	0.0946021	2.04e-19	0.00553203	0.0275622	9.69e-19	0.230511
CRC.SW.U3137.T	0	0	0.151621	0	0	0.121556	0.00199817	0.0138599	0.00587533	0	0.0134638	0	0	0.0751471	0	0.0353566	0.00610397	0.0115138	0	0.0300097	0.0209298	0.0097836	0	0.453749	0.890964	0.497218	0.13098	0.0056408	0.0725246	0.00478169	0.0311074	0.0136174	0	0	1.71e-19	0	0.000532356	0	6.51e-22	1.49e-19	0.139222	0.0153121	0.00828511	0.0584633	2.03e-18	0.0136518	0.0472594	0	0.264716
CRC.SW.U3140.T	0.0192763	0.00294148	0.0788941	0.0235519	0	0.11019	0.0370524	0.00620263	0.000729049	0	0.0264956	0	0	0.0665415	0.00490969	0.0408516	0	0.0092801	0	0.0310294	0	0	0.005	0.329652	0.948372	0.457945	0.204363	0.00630797	0.061903	0.00245649	0.0219879	0.014813	0	0	0	2.45e-18	0	6.93e-19	0.00567623	6.72e-20	0.0461446	2.37e-19	0.0187882	0.0520105	0.000625185	0.0142692	0.0135478	3.89e-19	0.274209
CRC.SW.U3141.T	0.00788499	0	0.023493	0	0	0.0947511	0	0	0.00300086	0	0.018524	0	0	0.0361918	0.00547882	0.0324449	0	0.00902393	0	0.0415916	0	0.0400575	0.052	0.142606	1.03026	0.312442	0.0310792	0	0.0203301	1.25e-19	0.0152607	0.0114181	0	1.8e-18	0	0	0	0	0	4.02e-19	0.0744759	0	6.65e-20	0.0699572	0	0.00874613	0.016035	0	0.30735
CRC.SW.U3143.T	0.0150618	0	0.0547306	0.0187252	0	0.160528	0	0.0453973	0	0	0.0173274	0	0.00859982	0.0167986	0.0132882	0.0524359	0.0119983	0.0373075	0	0.0274117	0	0	0.14	0.0787411	1.05758	0.47961	0.198397	0.00331261	0	0.00466307	0.0104467	0.0228702	0	4.9e-19	8.86e-19	7.78e-19	0.00736888	1.37e-18	0.00822506	0	0.0811512	0	0.00263308	0.0989665	0	0.0162736	0.00178645	0	0.206425
CRC.SW.U3144.T	0.0231471	0	0.0966316	0.114047	0	0.15085	0.0832502	0	0.0215025	0	0.0863818	0.0113115	0	0.0403721	0.0811306	0.122395	0	0.00961523	0	0.0481694	0	0.0693711	0.027	0.197209	1.0055	0.958175	0.453492	6.15e-20	0	0.0875888	0.176574	0.0684534	0.0206413	0.00542254	6.23e-18	0	0.00465688	0.0468283	0.150791	0.040773	0.119019	0	0.0459141	0.0889262	0	0.0538542	0.0182204	1.82e-18	0.200747
CRC.SW.U3145.T	0	0.00281149	0.0796497	0.0212235	0	0.157849	0.0197943	0.00502836	0.0162675	0	0.0242311	0	0	0.116146	0.0140593	0.0432981	0	0.0201197	0	0.0325227	0	0.0215213	0.02	0.229674	0.992161	0.574522	0.21392	0.00912096	0.105787	0.00544625	0	0.0257769	2.16e-19	0.0083586	2.78e-18	0	0	1.47e-18	0.0190129	0	0.112997	3.93e-19	0.00955673	0.0445416	3.12e-18	0.0145616	0.0397877	0	0.237449
CRC.SW.U3146.T	0.0424217	0	0.0553101	0.00125388	0	0.105767	0	0.00756532	0.0032714	0	0.0246783	0	0	0.176069	0.00849438	0.0839266	0	0.0173248	0	0.0547435	0.012443	0.00509164	0.026	0.211343	1.00727	0.598361	0.332322	0.0152452	0.138607	0.0105968	0.0362235	0.0136607	0	1.49e-18	1.25e-17	1.86e-18	0	0	2.94e-19	9.75e-19	0.170379	0.0125261	0.018804	0.0558659	8.05e-19	0.0486235	0.0543585	0.0109676	0.221816
CRC.SW.U3147.T	0.00308977	0.00328621	0.0303134	0	0.00787729	0.132548	0	0	0	0	0.0469139	0	0	0.181555	0	0.0186024	0	0.0294755	0	0.150838	0.0082343	0.0947776	0.133	0.0816986	1.08138	0.70751	0.251693	0	0.175994	2.43e-20	0.00299127	0.00384209	1e-19	0	1.6e-18	0	8.96e-20	1.85e-18	2.49e-18	1.34e-17	0.210724	0.0418453	0.00471123	0.0264664	3.36e-18	0.0696614	0.160021	4.08e-18	0.22713
CRC.SW.U3148.T	0.0548857	0.030321	0.312202	0.0518593	0	0.136729	0	0.00889567	0.000947368	0	0	0.0162073	0.0138501	0.0391713	0.00646309	0.0729316	0.00115059	0.0223612	0.0741263	0.0148484	0	0.0120632	0	0.565575	0.82574	0.869014	0.36361	0.315203	0.257158	0.226858	2.22e-18	0.0200943	0.0653381	0	6.35e-19	0	0.00322668	0.0642284	0.0666074	7.21e-21	0.239623	0.169561	0.0876008	0.00801575	0.0162098	0.0422576	0.177706	9.94e-19	2.22e-19
CRC.SW.U3149.T	0.0670714	0	0.151429	0.00481134	0	0.105479	0.000716768	0	0	0	0.0158351	0	0	0.0647335	0.0134263	0.114538	0	0.007059	0.0427811	0.014671	0	0.0149819	0	0.487706	0.873361	0.617533	0.285595	0.129913	0.203188	0.0526547	0	0.00213604	2.96e-18	0	0	1.3e-17	2.78e-21	0	0	0	0.18868	0.111092	0.0283385	0.02628	0.00356793	0.0496279	0.0656446	4.87e-19	0.249278
CRC.SW.U3150.T	0.0116528	0	0.0622815	0.015726	0	0.0914463	0	0.00462866	0	0	0.00995566	0	0.00407903	0.0303817	0.0126028	0.0746428	0.00981302	0	0	0.0326298	0	0	0.006	0.314956	0.953879	0.35984	0.114613	1.47e-18	1.4e-17	0	0.0507908	0.0133061	0	0	1.74e-17	1.59e-17	0.00172493	5.02e-18	0	3.54e-18	0.0837121	6.66e-18	0.00984276	0.0784265	0	0.00971707	0.0223415	0	0.282896
CRC.SW.U3151.N	0.044156	0.0270845	0.197139	0.0327979	0	0.0902483	0	0.0172166	0.00978784	0	0.000895705	0.00405943	0.0082858	0	0	0.0816991	0.000367074	0	0.0497397	0	0	0	0	0.572418	0.820775	0.563477	0.249121	0.0113481	0.123577	0.219749	0.00791145	0	0.026679	3.9e-18	0.00588732	0	0.00591135	0	0.0134699	6.63e-19	0.189489	0.0330336	0.0836083	0.0197636	0.0212842	0.0423952	0.0208638	0.0123953	0.261344
CRC.SW.U3151.T	0.025536	0	0.114742	0.00190014	0	0.0555506	0	0.00069627	0.0143974	0	0.0180062	0	0	0.103873	0.00580805	0.0551967	0	0	0	0.0795393	0	0.121973	0.006	0.306291	0.968618	0.597219	0.174539	0	0.187761	8.58e-21	1.32e-19	0	0.00960502	6.08e-18	2.35e-18	4.66e-19	0	0	8.48e-19	6.37e-18	0.108578	0	1.84e-19	0.0295484	4.75e-19	0.0195104	0.0291056	9.29e-19	0.316354
CRC.SW.U3152.T	0.00873588	0	0.025347	0	0	0.148378	0	0.00407306	0	0	0.0205124	0	0	0.100556	0.0206325	0.0528005	0	0.00941592	0	0.102076	0	0.0718377	0.106	0.0992989	1.05898	0.564366	0.150665	9.2e-20	0.101776	0	0	0.0143209	2.01e-18	0	3.08e-18	0	1.46e-19	2.7e-18	0	4.59e-19	0.141031	0	0.00410385	0.101985	0	0.0206734	0.0300272	3.34e-18	0.251687
CRC.SW.U3153.T	0.0130086	0	0.132802	0.0373838	0	0.16743	0.0569836	0.013981	0	0	0.00858652	0	0	0.03387	0.0155637	0.068573	0	0.00460172	0	0.0238024	0.000140404	0.0100768	0.004	0.380642	0.926176	0.586804	0.160235	0.000920929	0	0.0447831	0.0337911	0.05168	5.02e-19	0.00475757	2.36e-18	2.14e-18	0.0168213	0.00771583	0.0156679	7.18e-19	0.118258	5.77e-19	0.0119632	0.0901627	4.49e-18	0.015607	0.0120248	5.19e-19	0.251283
CRC.SW.U3154.N	0.0307395	0.55587	0.161017	0.0919363	0	0.20637	0	0.020322	0.078227	0	0	0.0027433	0.000611358	0.0399023	0.00580873	0.117703	0	0.0219807	0.0116493	0	0	0	0	0.613711	0.790533	1.34488	0.443206	0.0359172	0.0502683	1.20518	0.0247375	0.0774387	0.264624	0.036066	0.0307334	1.34e-17	0.0224041	0.142262	0.190366	0.0210774	0.511588	0.01867	0.364519	0.00387141	0.0327567	0.0986521	0.0190136	0.0199388	0.11763
CRC.SW.U3154.T	0.0407062	0	0.0674286	0.0455175	0	0.143155	0	0.0254594	0.0577032	0	0.00230631	0.00904086	0.00148541	0.081063	0.0270087	0.0926544	0.00835488	0.00522271	0.000202409	0.00359682	0	0.004392	0.018	0.240538	0.99044	0.615298	0.464243	0.00392655	0.152428	0.0495635	0.0528261	0.00804519	0.0400867	0	4.05e-20	0	0.000595697	0.0021761	0.042967	1.43e-18	0.197971	0	0.0251929	0.0455483	0.00123792	0.0838184	0.0428801	0.00717419	0.288769
CRC.SW.U3155.T	0	0	0.0405517	0.0177522	0	0.090428	0	0.0166014	0	0	0.0189982	0	0.00777142	0.0541292	0.00374578	0.019667	0.00148366	0.0165772	0	0.0148441	0.00767933	0	0.03	0.193575	1.0083	0.310229	0.00783476	0.00562943	0.019748	1.82e-19	0.0278697	0.00941469	4.4e-18	0	1.59e-18	2.51e-18	0.00678062	1.03e-18	1.29e-18	0	0.0297622	1.65e-17	0	0.119233	2.55e-18	1.72e-18	0.00272437	0	0.24187
CRC.SW.U3156.T	0.102358	0	0.0781191	0.0016873	0	0.189949	0	0.021403	0.00168421	0	0.00490704	0.00769155	0	0.124149	0.0318652	0	0	0	0	0.104821	0	0.0458968	0.006	0.312436	0.95975	0.714531	0.23181	0	0.175962	0.00270588	0.00343659	0.0265857	0	2.38e-19	3.81e-18	0	0.0021578	0	0.0219703	1.21e-21	0.10183	0	0.0107991	0.0502576	0	0.0254483	0.0620892	3.12e-18	0.238973
CRC.SW.U3157.T	0.0400588	0	0.129205	0.0457608	0	0.101616	0.00827619	0.0237902	0.0302204	0	0.0204284	0	0	0.0438717	0.0233236	0.06758	0.0017497	0.0081649	0.00306732	0.0217384	0.000791144	0.00626217	0.002	0.417367	0.908491	0.575905	0.246107	0.00424701	0.104897	0.0633946	0.0431186	0.00413119	0	2.95e-19	0	0	0	0	0.030696	6.47e-18	0.0681005	0.0164947	0.0276176	0.0266173	0	0.0204807	0.0235526	0	0.242284
CRC.SW.U3158.T	0.0144698	0.011662	0.0526142	0.105638	0	0.17939	0.0671305	0.0355925	0.0195753	0	0.00528631	0.0345509	0.00555064	0.106582	0.0473927	0.128678	0	0.00130484	0.0461117	0	0	0.00838795	0.052	0.142969	1.0272	0.869918	0.37934	0.0066726	0.12484	0.136355	0.0589946	0.10427	0.0580097	0.0318586	7.65e-19	0	0.00825387	0.0644125	0.13906	0.0347922	0.25558	0.00633075	0.0490238	0.0628504	2.58e-19	0.079548	0.0481875	0	0.219312
CRC.SW.U3159.T	0.0302189	0	0.0390692	0.0219932	0	0.141312	0.00489028	0.0130403	0	0	0.025683	0	7.61967e-05	0.0387101	0.0648217	0.0598091	0	0.0113745	0	0.0695151	0.0153492	0.0483574	0.037	0.16512	1.02003	0.58422	0.183734	2.49e-22	0.0528859	0	0.0409823	0.0211821	2.54e-18	0	6.42e-18	2.59e-17	0.0047806	0	0.0134377	2.91e-18	0.104425	4.43e-18	5.24e-19	0.0943436	7.52e-19	0.0195009	0.0506607	9.81e-20	0.319884
CRC.SW.U3160.T	0.0347486	0	0.0581109	0.00416493	0	0.0990156	0	0.00217508	0.00747119	0	0	0.0031302	0.00627839	0.155912	0.00443633	0.0876958	0	0	0.0272387	0.00183875	0.0201024	0	0.018	0.239283	0.994958	0.512319	0.138805	0.0214438	0.214673	2.23e-18	0	0.00543803	0	6.72e-18	0	0	0.00280811	0	0	1.3e-17	0.257347	0.0697558	0	0.0327366	0	0.0197602	0.0677156	0.00870638	0.216917
CRC.SW.U3161.T	0.00999237	0	0.0169949	7.75217e-05	0	0.102776	0.00719557	0	0	0	0.0216943	0	0.00488853	0.0758517	0.00386816	0.0383187	0.00181444	0.0174392	0.0293304	0.0151086	0	0	0.078	0.120054	1.03589	0.34535	0.188959	0.016961	0.216505	6.19e-19	4.19e-19	0.00559793	0	4.25e-18	1.07e-17	3.24e-18	0.00144948	4.56e-18	4.56e-19	3.43e-18	0.0997277	0.054035	2.34e-18	0.0757011	9.01e-19	0.00642599	0.0495749	5.27e-19	0.265729
CRC.SW.U3162.T	0.00681699	0	0.051957	0.0224221	0	0.0953583	0.0235231	0.012571	0.00184667	0	0.0106713	0	0	0.104132	0.00846178	0.0631133	0	0.0181852	0	0.0126732	0.0296283	0.00775496	0.031	0.191089	1.00677	0.469115	0.188998	0.00941116	0.230517	0	0.0344677	0.0118678	1.67e-19	0	0	2.2e-18	0.00942372	1.14e-18	2.15e-19	4.78e-18	0.106554	0.0107219	1.34e-18	0.0598389	2.39e-18	0.0224268	0.0341564	0.00810379	0.237042
CRC.SW.U3163.T	0.0144826	0	0.0935342	0.0172741	0	0.0885189	0	0.00570706	0.00774698	0	0.0193515	0	0	0.0936399	0.00971737	0.0350645	0	0	0	0.0989314	0	0.0250891	0.006	0.306971	0.962993	0.509058	0.0799482	9.28e-05	0.0904415	0.0281635	0.0375464	0.0282689	2.05e-18	0	0	1.08e-18	0.00693937	0	0.00261989	0	0.0665843	6.77e-18	0.00517376	0.0830863	2.12e-18	0.0160829	0.0418029	1.55e-18	0.255037
CRC.SW.U3164.T	0.00692176	0	0.0495931	0.0695341	0	0.0295442	0.0117423	0.0234799	0.0206216	0	0	0.04216	0	0.0698439	0.0226385	0.048184	0	0	0.00602483	0	0.0023143	0.0127681	0.026	0.203032	1.00846	0.415371	0.164659	0.00429572	0.0262135	0.000888221	0.028854	0.0149416	1.34e-20	0	1.87e-18	0	0.0238439	0.0244763	0.0147062	0	0.0180696	0.0103576	0.013097	0.0599269	0	0.00159063	0.00399014	0	0.150353
CRC.SW.U3168.T	0.0399951	0	0.0804713	0.0258321	0	0.144416	0	0.0182445	0	0	0.00654405	0.0022707	0	0.0694875	0.0336104	0.118492	0	0.00268386	0	0.079804	0	0.0838265	0.017	0.24359	0.985431	0.705677	0.301518	0.1556	0.264578	0.0129261	2.46e-18	0.00544705	1.91e-20	0	2.76e-19	0	3.24e-05	1.95e-20	0.0150593	0	0.181632	0.116101	0	0.0153842	0	0.0480968	0.0572994	0	0.191416
CRC.SW.U3169.T	0.0236653	0	0.0688547	0.0136849	0	0.123569	0	0.0080059	0.00017411	0	0.0117327	0	0	0.030214	0.00879697	0.0955866	0	0.0162211	0.00507443	0.0108163	0.00907518	0.00151775	0.005	0.318521	0.952363	0.426989	0.176704	0.0109023	0.11777	0	0.00118129	0.0166774	0	1.88e-19	3.69e-19	7.33e-19	0.014617	0.000786055	0.00415036	0	0.106856	0.0522538	0.00905883	0.0496778	9.73e-19	0.0174255	0.00966195	4.67e-19	0.241803
CRC.SW.U3170.T	0.0126343	0	0.0710585	0	0	0.068847	0	0	0	0	0.00824525	0	0	0.124509	0.0165893	0.0988285	0	0.00164725	0	0.0503205	0	0.0114497	0.019	0.233908	1.00119	0.46413	0.29484	0.17113	0.286191	0	4.03e-19	6.99e-19	0	3.23e-18	3.18e-18	7.32e-18	0	0	0	5.41e-18	0.117404	0.134572	0	0.0187024	0	0.0342132	0.0726821	4.97e-19	0.194555
CRC.SW.U3171.T	0.0240292	0	0.127584	0.0132295	0	0.0946187	0	0.00567914	0	0	0.00750672	0	0	0.037345	0.00990241	0.0418131	0.00457519	0.00373873	0	0.0405384	0.0146863	0.00893425	0	0.477488	0.878203	0.434181	0.157548	0.00886992	0.175074	0	0	0.0170354	0	0	2.34e-18	0	0.00828367	4.35e-18	0.00179023	1.35e-17	0.115273	0.0266568	6.79e-19	0.0484666	1.06e-18	0.00967121	0.0343571	1.3e-19	0.267239
CRC.SW.U3172.N	0.0181426	0	0.247622	0.0212355	0	0.0800467	0	0.0151635	0.0140579	0	0.00410891	0	0.0182055	0.01508	0.0156159	0.0974863	0.0210772	0	0.02406	0.00329032	0.0170441	0.0035984	0	0.562406	0.827949	0.615835	0.292578	0.086816	0.146688	0	0.018582	1.45e-19	3.68e-19	6.99e-18	1.03e-18	0	0	9.5e-20	1.22e-19	3.01e-18	0.282903	0.0636609	0.00854619	0.0215737	0.0171536	0.070816	0.0811996	0.0346367	0.24825
CRC.SW.U3172.T	0.00340236	0	0.228522	0.0252514	0	0.0642351	0.0175955	0.0127756	0.0203949	0	0.0327294	0	0.00208332	0.0302779	0.00894637	0.0355086	0	0.00889389	0	0.0363412	0	0.00287362	0	0.542673	0.83965	0.529831	0.232923	0.000128125	0.044198	0.0276757	0.0354634	0	0.00984407	1.51e-19	0	0	4.7e-20	0.000250409	0.0206354	0	0.104581	0.000909878	0.00835285	0.0424035	0	0.0323482	0.0364366	1.16e-18	0.263339
CRC.SW.U3173.T	0.0488409	0	0.122822	0.105198	0	0.060767	0.00399087	0.0114727	0.000885115	0	0	0.0304954	0.00809661	0.00026676	0.0236832	0.0931388	0.00842483	0	0.0644469	0	0.0143023	0	0.001	0.426596	0.903736	0.596832	0.273607	0.340349	0.235904	7.19e-20	1.73e-18	7.07e-20	0.040927	0	0	7.45e-18	0.00317524	0.106824	0.0775286	0.0329533	0.247321	0.16839	0	0.0115464	8.54e-19	0.0306012	0.111075	0.0144112	0
CRC.SW.U3174.T	0.0976623	0.319143	0.103537	0.0583768	0	0.217476	0.00623027	0.0255141	0	0	0	0.00683796	0	0.0451784	0	0.0939641	0	0.0209322	0.00975217	0	0.0127191	0	0	0.61693	0.7902	1.01732	0.41841	0.0159461	0	1.1804	0	0.093252	0.153427	0.00587336	0	5.47e-18	0.0169064	0.0718051	0.124683	1.35e-18	0.383478	0.0172495	0.273757	0.0370463	0.0062421	0.0718289	0.00620481	1.76e-18	0.0974046
CRC.SW.U3175.T	0.0266912	0	0.0579297	0.0207713	0	0.163762	0.0380338	0.0349567	0.00646613	0	0.0132786	0.00331584	0	0.0973127	0.039415	0.0851882	0	0.0243953	0.00423144	0.0140293	0.0211336	0.0111845	0.032	0.186102	1.00685	0.662096	0.330958	0.00629085	0.104315	0.0461444	0.0308903	0.0382869	0	0.00741358	0	0	0.0105816	4.98e-20	0.0158991	0	0.106783	0	0.0280448	0.0597817	0	0.026014	0.014836	0.00459656	0.246515
CRC.SW.U3176.T	0.00538813	0	0.0917267	0.0099805	0	0.0903346	0.00537	0.012525	0.00520288	0	0.00524901	0	0	0.0501073	0.0106969	0.0728035	0.00363206	0.00340673	0.0223047	0.00420115	0.0226357	0.00713821	0.004	0.365353	0.931609	0.422703	0.090514	0.00273166	0.132068	5.7e-20	1.27e-18	0.0194189	0	5e-19	0	3.41e-18	0.018489	5.88e-18	0	4.6e-18	0.107976	4.68e-20	0.00570086	0.104801	0	0.0143543	0.0310925	0.00436429	0.327077
CRC.SW.U3177.T	0.0822886	0.0157249	0.0914742	0.0833035	0	0.165067	0	0.0717398	0.0336244	0	0	0.0343018	0.0014186	0.102207	0.0778273	0.111736	0	0.000694998	0.0341403	0	0	0.00336416	0.008	0.298041	0.963619	0.908913	0.429298	0.0768885	0.159955	0.254809	0.0439832	0.0483217	0.0560925	0.0126174	0	2.78e-18	0.00781176	0.0150888	0.0748321	0.0013491	0.193577	0.0999884	0.0775019	0.0388358	0	0.0514348	0.029139	8.86e-19	0.206076
CRC.SW.U3179.T	0	0.00226955	0.189039	0.006047	0	0.0715004	0	0.00582234	0.000753223	0	0.015294	0	0	0.0643073	0.00775255	0.0958823	0	0	0.0156304	0.0259826	0.0124079	0.0346302	0	0.483516	0.875007	0.547319	0.153389	0.010593	0.257637	0.00884439	7.33e-18	0.00518713	6.82e-20	0	4.71e-18	0	2.82e-19	0	6.63e-20	1.68e-17	0.151759	0.123137	0.00215926	0.0244021	0	0.0314379	0.0489809	0	0.27433
CRC.SW.U3180.N	0.0165144	0	0.139892	0.0134763	0	0.0453694	0	0	0.009804	0	0.00303245	0	0.00125096	0	0.00184148	0.0998022	0.00595233	0	0.049146	0	0	0.00155632	0	0.546431	0.838979	0.387638	0.127833	0.0765261	0.153541	6.04e-19	8.23e-19	4.18e-18	7.94e-18	0	6.75e-19	5.53e-18	0	0	6.13e-18	1.65e-17	0.158931	0.0744174	0.0110681	0.0151778	0.0235679	0.0210386	0.0733639	0.0123481	0.241899
CRC.SW.U3180.T	0.00431025	0	0.199738	0.021694	0	0.0420453	0	0.0111319	0.0182669	0	0.0146773	0	0	0.135006	0.0166348	0.0469676	0	0	0	0.0379396	0	0.00806005	0	0.477112	0.879537	0.556471	0.183808	0.00944625	0.246122	0.0215089	0.0224465	0	0	8.47e-18	2.29e-18	0	4.24e-19	6.96e-19	9.79e-22	1.49e-18	0.0848768	0.0436789	5.7e-19	0.0236178	2.94e-19	0.00752112	0.0236074	4.26e-19	0.240189
CRC.SW.U3182.T	0.0163418	0.0171957	0.140741	0.015254	0	0.133561	0.0090892	0.00862012	0	0	0.0281217	0	0	0.0533433	0.0195278	0.0502969	0	0.00287818	0.00802527	0.0168719	0	0.0107027	0	0.475745	0.879323	0.530571	0.153371	0	0	0.0668921	0.0305518	0.0254818	5.14e-18	1.1e-17	1.54e-18	1.72e-17	0.0127794	6.5e-19	0.00335445	1.34e-19	0.0542443	7.84e-18	0.0267145	0.0570228	7.26e-19	0.0104486	0.0247115	0	0.279791
CRC.SW.U3183.T	0.0074069	0	0.0988046	0.163884	0	0.0859737	0.0913802	0.0366378	0.0525338	0	0.0514835	0	0	0.0829498	0.0711203	0.111047	0	0.00488579	0	0.0357169	0	0.0192918	0.03	0.192982	1.0085	0.913117	0.34327	0	0.0747433	0.0988245	0.0948326	0.111088	2.76e-19	0.0387612	1.56e-18	7.34e-19	0.0121531	0.0797445	0.187942	0.0423389	0.185901	5.06e-19	0.0264303	0.0787435	3.57e-19	0.0514346	0.0265914	0	0.243566
CRC.SW.U3184.T	0	0.00254682	0.0706658	0.00170192	0	0.128449	0.0162313	0.00848217	0	0	0.0112686	0	0	0.073537	0.0150511	0.0622686	0	0.0153714	0.0209543	0.0178262	0.00526167	0.0101611	0.013	0.271627	0.970854	0.459777	0.145447	0.0255193	0.0732097	1.38e-18	0.0364195	0.00873437	0	0	0	0	0.00727585	9.06e-18	0	1.35e-18	0.101837	0.0265306	1.51e-20	0.0669671	0	0.020758	0.0212892	0	0.298645
CRC.SW.U3187.T	0.0237205	0	0.157747	0.0132977	0	0.0816176	0.00708534	0.00502526	0.0159606	0	0.0100804	0	0	0.0326516	0.0108367	0.048503	0	0.0019905	0	0.0421914	0	0.00975913	0	0.514091	0.857453	0.460467	0.111851	0.0115793	0.222828	0	0.0148283	1.35e-19	2.39e-18	0	5.36e-18	3.87e-18	0	4.39e-19	0	7.52e-19	0.0685057	0.0255243	5.65e-18	0.0187188	0.00426488	0.0133652	0.0535538	0.0071225	0.272006
CRC.SW.U3188.T	0.00189855	0	0.0609001	0.00626671	0	0.0641688	0.00575634	0.0100551	0.0280631	0	0.0172112	0	0	0.107619	0.00144668	0.0471678	0	0.0101015	0	0.0249987	0	0.00354938	0.018	0.237334	0.99345	0.389203	0.170391	0.00835602	0.21552	0	0.00663061	0	2.26e-20	4.92e-19	9.11e-19	2.51e-18	1.1e-18	6.01e-19	5.04e-20	3.99e-18	0.0552609	0.00655088	0	0.0134816	0	0.0135542	0.0180123	0.00649267	0.286617
CRC.SW.U3189.T	0.00946154	0.0038953	0.0737572	0.121241	0	0.108916	0.0412305	0.0952547	0.0210385	0	0.0467028	0	0.0242976	0.0247327	0.0898826	0.0516741	0.0248224	0	0	0.0222678	0.0110427	0	0.035	0.173159	1.02421	0.770217	0.35788	0.00450345	0.0689785	0.0470486	0.0774231	0.0626051	0.0252851	0.0202494	0	4.29e-18	0.0146688	0.0356347	0.106076	0	0.122683	4.51e-19	0.0363796	0.0850001	2.33e-19	0.0418472	0.00889152	0	0.259227
CRC.SW.U3190.T	0.0151211	0	0.132506	0	0	0.103319	0.00664273	0.0157596	0	0	0.00832998	0	0	0.0532889	0.0147883	0.0893941	0	0.00539243	0	0.047118	0.00959173	0.0282095	0.003	0.410553	0.91156	0.529461	0.113478	0.00687564	0.205361	0	1.71e-18	0.0167687	0	4.47e-18	1.15e-18	0	0.00387646	0	0.00239512	4.96e-18	0.147832	0.0482356	0	0.0518089	0	0.0303707	0.0288872	6.9e-18	0.18663
CRC.SW.U3191.T	0.111374	0	0.171824	0.0359789	0	0.11408	0.00965912	0.00710126	0.02147	0	0.0392149	0	0	0.0558503	0.0310861	0.0732995	0	0.00464234	0	0.0180217	0	0.011254	0	0.501133	0.86478	0.704855	0.341996	0.00351412	0.192643	0.0881549	0.0559967	0.00483386	0.022685	0	0.00273448	2.81e-18	8.18e-20	3.39e-22	0.0238391	0	0.168415	0.0437082	0.0285775	0.0457925	0.000341326	0.0668838	0.031356	0.00404598	0.285208
CRC.SW.U3192.T	0.0140599	0	0.0302572	0.0206088	0	0.0700337	0.00541159	0.0155323	0.0221184	0	0.0135146	0	0	0.144068	0.019276	0.031034	0	0	0	0.0557036	0.0042416	0.0199935	0.074	0.124896	1.04812	0.465853	0.190227	0.0545763	0.160215	0	4.29e-19	0.00480726	5.88e-19	3.92e-18	0	2.59e-19	0.00660247	0	0.00212583	0	0.107111	0.0472362	4.42e-18	0.0557085	8.15e-18	0.00958709	0.0257848	3.26e-20	0.214344
CRC.SW.U3193.T	0	0.0103657	0.0427412	0.016172	0	0.0998917	0.0131353	0.017828	0.00709844	0	0.00416427	0	0	0.0685317	0.0223831	0.0463563	0	0.0262025	0	0.11081	0.0129404	0.0209531	0.052	0.142726	1.0338	0.519573	0.185617	0.00569661	0.0910609	9.22e-20	0	0.0239837	0	0	3.45e-18	0	0.00064309	2.28e-19	1.54e-19	0	0.0862106	2.08e-19	0.00886593	0.088141	1.33e-18	0.0255213	0.0121418	3.17e-20	0.311243
CRC.SW.U3194.T	0.0200569	0	0.130752	0.0049457	0	0.117228	0.00156254	0.026282	0	0	0.0111988	0.0028288	0.00281604	0.0665991	0.0187023	0.073325	0	0	0	0.0163056	0	0	0.001	0.433444	0.901119	0.492603	0.123294	0	0.00118474	0.0370357	0.0490412	0.0235017	0	0	0	1.6e-17	0.013115	0	1.67e-19	1.25e-18	0.0705098	3.53e-18	0.0137869	0.0784023	0	0.0159453	0.0140991	0	0.252105
CRC.SW.U3195.T	0.0222209	0	0.0565462	0.00586108	0	0.0700271	0	0.0140698	0.00812635	0	0.00853691	0	0	0.0564734	0.036328	0.0542612	0.00456627	0.00102289	0.0298257	0	0	0	0.006	0.313328	0.954521	0.367866	0.147743	0.0795393	0.1594	3.31e-18	0	0	0	8.22e-19	2.31e-17	0	0.000463027	0	0	1.27e-18	0.099073	0.061901	0	0.027752	7.43e-19	0.00783557	0.0813768	4.04e-18	0.293506
CRC.SW.U3197.T	0.0124801	0	0.0994809	0.0169971	0	0.136963	0.0157956	0	0.00168132	0	0.0118163	0	0	0.0486539	0.0187116	0.0926679	0	0	0.0185376	0.0259308	0.0110656	0.010002	0.005	0.340869	0.942004	0.520784	0.140303	0.117651	0.199922	0	0	0.00576962	5.06e-19	6.69e-20	0	2.3e-18	0.00659195	0	0.00404095	6.79e-18	0.148101	0.0731931	0	0.0214951	1.17e-18	0.0411474	0.0494956	5.09e-05	0.239355
CRC.SW.U3198.T	0.036163	0	0.02554	0	0	0.159349	0.0363061	0.0065099	3.92017e-05	0	0.0304392	0	0.00273941	0.0419055	0.00779845	0.0563564	0	0.0419946	0.0473068	0.0144133	0.00684005	0.00830567	0.04	0.158771	1.01305	0.522006	0.250643	0.0243991	0.205991	0	1.05e-18	1.21e-19	1.07e-18	0	5.63e-18	8.33e-18	0	0	2.39e-18	9.42e-19	0.155598	0.134676	0	0.0265627	2.05e-19	0.0286904	0.196562	0.00220601	0.169139
CRC.SW.U3199.T	0.0222673	0	0.095812	0.0065086	0	0.124482	0	0.00655871	0	0	0.00198934	0	0.00231615	0.0261654	0.0131601	0.045412	0	0.00968779	0.015358	0.00802852	0.00970925	0.00692045	0.001	0.423812	0.905475	0.394375	0.116408	0.00668805	0.0870247	1.8e-19	2.79e-18	0.0192294	0	1.39e-19	1.07e-17	2.69e-18	0.00368515	0	0	0	0.113315	0.0608513	7.16e-19	0.0923356	3.15e-18	0.0110419	0.0298452	3.91e-20	0.299187
CRC.SW.U3200.T	0.0278169	0	0.0566161	0.00936165	0	0.0769768	0.000351051	0.0111521	0.0171669	0	0	0.00337031	0.0027791	0.029176	0.00789081	0.0327357	0.031682	0	0.0741349	0	0	0	0.005	0.334956	0.94417	0.38121	0.190175	0.00938875	0.137278	0	1.78e-22	0.00294428	5.61e-19	5.63e-18	1e-17	2.41e-18	7.09e-20	7.8e-19	0	0	0.148181	0.0363202	8.58e-20	0.0254883	0.00468299	0.0100588	0.0605527	0.00506269	0.271257
CRC.SW.U3201.T	0.0137104	0	0.0655295	0.00207468	0	0.0786154	0.00558735	0.00640227	0	0	0.00671595	0	0.00441612	0.0558779	0.0126257	0.0276976	0	0.00969343	0.0114368	0.0170034	0	0	0.004	0.374879	0.92807	0.317386	0.103563	0.0106406	0.0533143	0	5.32e-18	0.00270225	0	0	4.14e-18	0	0	3.87e-18	3.46e-18	6.6e-18	0.0567594	0.0098203	0	0.0876064	0	0	0.0212514	7.01e-19	0.291978
CRC.SW.U3202.T	0	0.0105955	0.142171	0.0297346	0	0.128787	0.0252075	0.0165809	0.0159029	0	0.0123028	0	0	0.069406	0.00640801	0.0763175	0.00464111	0.02237	0.00667627	0	0.0292726	0.0157964	0.004	0.390215	0.920909	0.61217	0.139484	0.000340636	0.110344	0.0386575	1.7e-19	0.0440498	0.00363635	0.00191158	0	0	0.00702516	0.00119258	0.00906948	4.71e-19	0.228434	0	0.0210783	0.04942	0	0.0535194	0.0219489	0.00525509	0.257403
CRC.SW.U3203.T	0.0181413	0	0.055369	0.0091496	0	0.118697	0.00169997	0	0	0	0.019777	0	0	0.142768	0.0168563	0.105422	0	0.0142546	0	0.0686441	0.0169158	0.0735715	0.047	0.149671	1.03175	0.661267	0.313502	0.0133136	0.229865	0.0176689	0.0012988	0.00886711	0.010122	2e-18	0	0	0.000230186	2.88e-18	6.06e-20	4.76e-18	0.205552	0.0328074	0.0111075	0.0294602	0	0.0448369	0.0574063	3.76e-18	0.210363
CRC.SW.U3204.T	0.00361145	0.0220605	0.0609352	0.0449278	0	0.185105	0.00591705	0.0268528	0.00462389	0	0.0298958	0	0.0145729	0.0492927	0.041019	0.0396118	0.00697035	0.0174756	0	0.0990904	0	0.0198302	0.027	0.197678	1.0067	0.671793	0.209983	0.00132003	0.0885077	0.0428902	0.0218803	0.0284017	6.22e-20	1.52e-18	1.05e-18	0	0	2.96e-18	0.0151584	0	0.131006	3.7e-18	0.0183639	0.0625645	0	0.0241522	0.0342025	0	0.274624
CRC.SW.U3205.T	0	0.0550107	0.0402304	0	0	0.167593	0	0.0247198	0	0	0.0244322	0.0357442	0.00532922	0	0.0478807	0.0880354	0	0.0317814	0	0.0173622	0.0218676	0.0146442	0.019	0.234578	0.990133	0.574631	0.246519	0.00792994	0.137934	0.0302647	0.030308	0.00907838	0	3.51e-18	0	1.75e-19	0	0	0.00718058	4.2e-18	0.185685	0	0.0160923	0.0605987	9.7e-19	0.0540312	0.036428	5.25e-19	0.320265
CRC.SW.U3206.T	0.00110052	0.0177926	0.0441741	0.024418	0	0.132121	0.00255426	0.016804	0	0	0.0312999	0	0	0.0465939	0.0386453	0.0521957	0.013518	0	0	0.0491327	0.0146868	0	0.028	0.195912	1.00479	0.485037	0.139081	0.0153052	0.0705175	0.00117525	0	0.0151244	0	4.54e-18	0	2.59e-18	0.00196369	0	2.7e-18	1.09e-17	0.136694	0.00802052	0.0137105	0.0658322	5.3e-18	0.0276836	0.0137579	0	0.265618
CRC.SW.U3207.T	0.0328669	0	0.0295583	0.00411528	0	0.0879334	0	0.00991938	0.00570115	0	0.00255639	0	0.00274494	0.0633334	0.00386452	0.0920535	0.0155043	0.0155051	0.0314991	0.0223626	0.0193447	0	0.026	0.206444	0.997053	0.438863	0.234659	0.0140566	0.154425	2.26e-18	0.0106655	0.00733334	0	1.31e-18	4.15e-18	0	0.00156291	0	0	0	0.212592	0.0518016	0.00300622	0.043409	5.77e-18	0.0484488	0.0175989	0.0135806	0.272816
CRC.SW.U3208.T	0.0156561	0	0.00330145	0	0	0.0826164	0.0051084	0	0	0	0.0216239	0	0.0203988	0.117463	0.057879	0.0785668	0	0.0281091	0	0.0154493	0.00319671	0.0264793	0.011	0.283714	0.978167	0.475848	0.244617	0.0214305	0.237736	3.89e-18	2.08e-17	0	0	1.54e-17	0	0	0	4.63e-18	8.08e-19	0	0.171399	0.113216	0	0.0345155	0	0.0220281	0.10795	0	0.132648
CRC.SW.U3211.T	0.0623521	0	0.145097	0.0286279	0	0.152748	0.00450721	0.01588	0.00500213	0	0.0108534	0.00486594	0	0.0417143	0.0129782	0.0480897	0	0.0163243	0	0.0226681	0	0.0247112	0	0.456765	0.888962	0.596419	0.164683	0	0.0356684	0.0266418	0.0402144	0.0442156	0	0	0	0	0.0154267	4.49e-19	0.0113193	0	0.146936	7.3e-19	0.0100073	0.0631402	8.88e-19	0.0166971	0.029067	0	0.308118
CRC.SW.U3212.T	0.00121795	0.00165832	0.0512171	0.00464977	0	0.203228	0.0104419	0.0208065	0.0487019	0	0.00274229	0.0318811	0	0.0610435	0.0307044	0.113277	0	0.0147046	0	0.0345823	0.0117931	0.0266783	0.085	0.114296	1.04073	0.669328	0.206254	0	0.0306819	0.0326663	0.0643993	0.0448244	0	3e-20	0	9.71e-19	0.00511115	0.00556879	0.0349619	0	0.119746	0	0.0339088	0.100439	2.93e-19	0.0356216	0.0171187	0	0.222934
CRC.SW.U3213.T	0.0414873	0	0.144362	0.0374467	0	0.121234	0.0307764	0.0253038	0.0624961	0	0.0652208	0	0	0.182941	0.0226988	0.092424	0	0.0198753	0	0.0443401	0	0.0328356	0.007	0.300648	0.96054	0.923441	0.40278	0.00451388	0.138941	0.147874	0.108568	0.0503483	0.00762398	0.00578913	1.89e-19	0	0.00933793	0	0.0436315	9.71e-21	0.180643	0.0291299	0.0402941	0.0550469	9.1e-23	0.0530741	0.0303429	0	0.224431
CRC.SW.U3214.T	0.0538692	0	0.0626321	0.000687847	0	0.175446	0.00530583	0.00375536	0.00225313	0	0.0167936	0	0.00325298	0.107811	0.0407584	0.182883	0	0	0.0413293	0	0.0370439	0.0148108	0.024	0.218882	0.992718	0.748633	0.459193	0.0145833	0.282431	0.0546974	8.34e-18	0.00583808	0.0107201	6.02e-18	5.46e-18	0	0	6.43e-20	0.00910849	2.23e-18	0.362187	0.123519	0.0412528	0.0250248	0	0.104035	0.112609	0.0074593	0.202291
CRC.SW.U3215.T	0.0547084	0	0.170688	0.0151577	0	0.086547	0.00739215	0	0.000963157	0	0.0160348	0	0.00235502	0.0385661	0.0147375	0.0374077	0	0.00450511	0	0.0080075	0.00387968	0.00806606	0	0.565237	0.82483	0.469016	0.173418	0.000544199	0.0503139	0.00303761	8.06e-19	0.0219997	0	0	0	7.28e-20	0	0	9.59e-20	0	0.0804688	0	0.0123387	0.0725201	0	0.0110735	0.0209792	0	0.309514
CRC.SW.U3216.T	0.0424106	0	0.088133	0.0491032	0	0.140303	0.0149476	0.0387866	0.0101207	0	0.0265508	0	0.0181208	0.016943	0.0616288	0.0742883	0.0193786	0	0	0.0929755	0.0117542	0.0296775	0.015	0.258922	0.977313	0.735122	0.284563	0.210023	0.235955	0.055874	0	0.017013	0.0194823	0	0	0	0.00282484	0.00225941	0.0300071	0	0.195452	0.110584	0.0226389	0.0354357	3.4e-20	0.0362592	0.07558	3.36e-18	0.194527
CRC.SW.U3217.T	0.0626879	0	0.167397	0.0182527	0	0.110244	0.00293158	0.00172481	0.00137156	0	0.00192588	0	0	0.0367953	0.0207454	0.0675843	0	0.0145473	0.00834869	0.0118151	0.0301081	0.00865281	0	0.538235	0.843927	0.565132	0.151213	0.0245856	0.123816	2.85e-19	2.06e-18	0.0195501	0.00191343	0	1.97e-18	7.88e-18	0.000403071	0	0.00460219	8.53e-19	0.184729	0.0292191	0	0.0291723	0	0.0469551	0.0453389	0.01473	0.257333
CRC.SW.U3218.T	0.0336995	0	0.112816	0.0324165	0	0.1774	0.000966001	0.00726653	0.00109729	0	0.0261217	0	0	0.0929287	0.0529761	0.0657791	0	0	0.0234876	0.0242346	0.00384706	0.014973	0.005	0.318777	0.95285	0.670011	0.248124	0.00750704	0.0866651	0.0687298	0.0101978	0.0219063	0.0135698	0	9.81e-19	7.58e-19	0.00206596	1.7e-20	0.0158709	0	0.114398	0	0.0314435	0.0429111	0	0.0257741	0.0455308	0.00450964	0.224533
CRC.SW.U3219.T	0.0835751	0	0.128279	0.00764691	0	0.136907	0.00067754	0.0199671	0.00878005	0	0.0316636	0	0	0.0731196	0.0343915	0.0557025	0	0.0163084	0	0.0447766	0	0.0548573	0.003	0.412454	0.910432	0.696653	0.215282	2.91e-19	0.0241005	0.106504	0.0252866	0.0446944	0.00335467	2.78e-20	0	3.78e-18	0.00746506	0	0.0140244	4.4e-18	0.139385	1.02e-17	0.0351123	0.0932426	3.98e-18	0.0260249	0.0456883	0	0.261312
CRC.SW.U3220.T	0.00615749	0.00253711	0.110737	0.00946865	0	0.101612	0	0.0160334	0	0	0.024058	0.00371288	0.0152091	0.0319036	0	0.00198679	0.00833275	0.0315985	0	0.0437051	0.0178037	3.8704e-05	0.001	0.432972	0.900881	0.424895	0.178795	0.00337096	0.0331727	1.02e-18	0.00714613	0.0146252	0	4.51e-18	0	0	0.0061713	2.02e-18	0	0	0.123672	0	0.008414	0.0942323	0	0.0158564	0.0393122	1.11e-18	0.265531
CRC.SW.U3221.T	0.0162533	0	0.143304	0.0127742	0	0.0995415	0.00315275	0.00742616	9.71807e-05	0	0.00900353	0	0	0.0576895	0.00805423	0.0603397	7.93032e-05	0.00253998	0.0299403	0.0139098	0.0180018	0.00977713	0	0.480234	0.877478	0.491884	0.187204	0.000767037	0.107749	0.000508892	0.0305282	0.0273665	0	1.98e-18	0	2.02e-18	0.0123588	0	0.00183158	3.56e-18	0.102156	0.0150614	0.00846177	0.0395055	0	0.0377288	0.0186654	0.0230087	0.306633
CRC.SW.U3222.T	0.0455411	0	0.114177	0.0175808	0	0.125168	0	0.0468534	0.00511752	0	0.00248452	0	0.00916063	0.00773263	0.017274	0.072024	0.013162	0.00810216	0.00668753	0.0438848	0.00314342	0	0.003	0.410902	0.911606	0.538093	0.234511	0.0053863	0.125031	0.0215347	0.000825253	0.0396409	1.46e-20	0	8.08e-20	0	0.00919663	1.46e-19	0.00667777	3.44e-19	0.147043	0.0294752	0.0185711	0.0434978	0	0.0286369	0.0243556	0	0.258097
CRC.SW.U3224.N	0.0829626	0.0594822	0.31616	0.0369682	0	0.0568345	0	0.0364829	0.0423154	0	0.0208726	0	0.00647166	0.0464639	0.00128545	0.0662513	0	0	0	0.0195154	0	0	0	0.747827	0.678316	0.792066	0.402819	0.0990324	0.128058	0.412546	0	0.00865739	0.0673983	4.75e-20	0.0138078	9.56e-18	0.00874792	0.00328248	0.0202206	0	0.163217	0.0296319	0.109665	0.0249145	0.0186483	0.0582271	0.0378578	0.0124199	0.242127
CRC.SW.U3224.T	0.019291	0	0.173654	0.0466783	0	0.0886435	0.0466776	0.0265626	0.0524643	0	0.0504977	0	0	0.107979	0.034372	0.0967486	0.0137277	0.00496436	0	0.0401106	0	0.0161731	0.004	0.388974	0.921074	0.818545	0.400518	0.000772099	0.192489	0.112859	0.0430787	0.0104325	0.0689854	0.00378889	1.82e-19	4.35e-19	0.000708003	0.0122025	0.054739	0	0.213847	9.43e-22	0.0377898	0.0308064	0.00394586	0.0818685	0.0557116	0.00464974	0.220974
CRC.SW.U3225.N	0.0589252	0	0.313748	0.0457234	0	0.117623	0.00139083	0.0386289	0.00894376	0	0.0183038	0	0.00164983	0.00553311	0.0010947	0.098173	0	0.00571088	0	0.056207	0	0	0	0.566406	0.823844	0.771655	0.324577	0.0108871	0.0724066	0.252993	0.0422897	0.00709794	0.0276667	2.61e-18	0.0172562	4.19e-18	0.00404135	0	0.0290543	6.1e-18	0.18888	0.0221018	0.122793	0.0182201	0.0156214	0.0436507	0.0415271	0.0159956	0.287678
CRC.SW.U3225.T	0.0402585	0	0.212389	0.0190908	0	0.0872686	0.0157285	0.0231619	0.0199571	0	0.0237527	0	0	0.0380644	0.00187408	0.0644136	0	0.021273	0	0.0510998	0	0	0	0.526463	0.850164	0.618332	0.270141	0.0014746	0.0789801	0.0501905	0.0532844	0.0195616	0.0140989	0	0	0.0256627	3.14e-20	1.02e-21	0.00746694	0	0.142887	3.47e-19	0.0181363	0.039978	0	0.0384397	0.024672	1.38e-18	0.256474
CRC.SW.U3226.T	0	0.0104894	0.228024	0.0256387	0	0.0796927	0.00632244	0.00806397	0.0128127	0	0.0254328	0	0	0.0731813	0.0110116	0.0922555	0.00681131	0.00495498	0	0.0365487	0.0355039	0.00972611	0	0.504722	0.863476	0.66647	0.289958	0	0.00737334	0.0977219	0.0497311	0.0430437	0.0013405	2.43e-19	0	1.31e-17	0.0070456	2.61e-20	0.0242802	0	0.237334	0	0.029999	0.0654988	1.85e-18	0.0526618	0.0310841	0.00676665	0.25942
CRC.SW.U3227.N	0.00149239	0	0.276082	0.021984	0	0.111792	0	0.00603702	0.0223045	0	0.0117477	0	0.00163681	0	0.000950098	0.0683789	0.00116935	0.0138784	0.0085035	0.0180432	0	0.000621883	0	0.571533	0.82096	0.564622	0.33546	0	0.066941	0.0429765	0.0177634	0	0.0181287	0	0	0	0	2.22e-19	0	5.59e-18	0.176049	0.0197303	0.0370761	0.0334877	0.0159159	0.0602159	0.0428507	0.00865668	0.276605
CRC.SW.U3227.T	0.0103825	0	0.0951578	0.163704	0	0.121035	0.0358277	0.0784854	0.0886755	0	0.0440933	0	0	0.0226771	0.046985	0.0841948	0.024867	0.0129423	0	0.0863584	0	0.0407061	0.034	0.174161	1.02062	0.956092	0.445378	3.91e-20	0.0947203	0.0851356	0.0555809	0.0180624	0.0424181	0.0127031	2.04e-18	3.11e-19	0	0.0594964	0.120702	0.0361183	0.172519	1.64e-18	0.0582987	0.0469831	0	0.057314	0.0208743	0	0.300467
CRC.SW.U3228.N	0.0132646	0	0.156366	0.0126996	0	0.0349311	0	0.00530279	0.0144945	0	0	0.0148878	0.00255646	0	0.00507345	0.0637781	0.0105931	0	0.0227739	0.00301952	0	0	0	0.559205	0.828978	0.359741	0.165302	0.0560285	0.133788	0	0	0	3.58e-19	2.41e-18	1.59e-18	0	0.00375612	0	4.07e-18	5.25e-18	0.121347	0.0585285	0.00978307	0.0186955	0.00736092	0.018335	0.0385725	0.0166248	0.241217
CRC.SW.U3228.T	0.0217502	0	0.117964	0.0117537	0	0.025279	0	0.000949362	0.0131434	0	0	0	0	0.0654477	0.00532037	0.0732134	0.00380021	0.00114302	0	0.0150685	0.00220267	0	0	0.488036	0.873231	0.357036	0.120891	0.0136162	0.170582	0	7.5e-18	1.37e-18	2.35e-18	0	5.5e-19	0	0	0	0	1.2e-17	0.120411	0.023396	1.03e-19	0.044984	1.61e-19	0.0264262	0.0240385	0.016297	0.312944
CRC.SW.U3229.T	0	0.000477954	0.132978	0.0227196	0	0.100731	0.00337705	0.00285056	0.0167538	0	0.0151133	0.00518257	0	0.0635837	0.0161661	0.0823983	0	0.00039958	0	0.0131152	0.0258831	0.0125158	0.003	0.396122	0.918501	0.514246	0.0965641	0	0.140973	0.00339499	0.0150713	0.0287465	0	4.86e-19	5.99e-18	4.48e-18	0.00114642	0	0.0145354	0	0.125897	0.0111965	0.00373497	0.0385354	3.7e-18	0.0252068	0.0267163	0.000204806	0.233613
CRC.SW.U3230.T	0.0152389	0	0.248501	0.0211454	0	0.143249	0.00581881	0.0114399	0	0	0.0100866	0	0.0035205	0.0227266	0.00980445	0.0478876	0.00819259	0.00672647	0	0.0130784	0.00375045	0.00346683	0	0.549052	0.835808	0.574633	0.22183	0.00398474	0.0809776	0.0175923	0.0671065	0.0162574	5.79e-19	0	0	0	0.00215063	1.68e-18	0	3.53e-18	0.0683912	0	0.0166993	0.0493462	1.05e-19	0.0161521	0.0515512	0	0.300301
CRC.SW.U3231.N	0.0541065	0.122679	0.14311	0.0478519	0	0.130052	0	0.037084	0.0208375	0	0.0206589	0	0.00312017	0.0213908	0	0.0619608	0	0.0107173	0.0123507	0.0403324	0	0	0	0.538486	0.842913	0.726253	0.347714	0.236566	0.124112	0.473327	3.68e-17	0	0.0445771	0	8.34e-19	5.14e-18	0.00309251	0	0.00892112	0	0.194097	0.0430065	0.139844	0.00635721	0.0325671	0.0570102	0.0875232	2.15e-19	0.239211
CRC.SW.U3231.T	0.0347856	0	0.14243	0.0360853	0	0.116728	0	0.0313139	0.0251666	0	0.0228472	0.00515456	0	0.0457513	0.0207353	0.0571537	0	0.00350744	0	0.0904314	0	0.0128273	0.004	0.387125	0.923352	0.644917	0.240606	0.00280191	0.142486	0.0412415	0.0563177	0	0.0127487	0	7.37e-18	4.41e-19	0	1.15e-18	0.0107311	2.55e-18	0.133127	0.0206908	0.00982227	0.0437154	0	0.040088	0.0415708	0	0.298315
CRC.SW.U3232.T	0	0.00951542	0.114699	0.0496565	0	0.0870483	0.030408	0.0484182	0.0152181	0	0	0.0127329	0	0.0938702	0.0285146	0.0824435	0	0.0170963	0.00525794	0.000122774	0.0140387	0.0091748	0.005	0.318959	0.952588	0.618215	0.266864	0.00209386	0.106875	0.0652117	0	0.0372465	0.000347125	0.0137725	0	6.22e-19	7.21e-25	0.0136737	0.0421378	0	0.147334	0	0.0326067	0.0224941	0	0.0379083	0.0190289	0.00835034	0.249995
CRC.SW.U3233.T	0.043983	0	0.184875	0.0670095	0	0.067417	0	0.0199037	0.00446022	0	0	0.0273598	0.00420107	0.0972963	0.0236635	0.195485	0.00754109	0	0	0.105931	0	0.00931202	0.004	0.38655	0.923672	0.858438	0.332098	0.252586	0.224985	0.0546891	0.0560722	2.41e-19	0.0338997	0	0	0	0	0.0316847	0.0563517	0.0046064	0.207832	0.113949	0.00189086	0.00673521	0.00330795	0.0623263	0.0959779	0.00606951	0.111809
CRC.SW.U3234.T	0.00523087	0	0.100722	0.0204435	0.00849502	0.0642985	0.0289716	0	0.00724084	0	0.0284115	0	0.00573222	0.059207	0.0515573	0.0229132	0	0.0265802	0	0.0398538	0.0211845	0.0125616	0.004	0.355353	0.936549	0.503404	0.201855	0.00207815	0.108592	0.00622393	0.0168544	0.0304466	5.09e-19	5.89e-20	2.15e-18	0	0	0	0.00371173	6.45e-18	0.10014	0.0671679	0.0100251	0.0330673	1.59e-18	0.021078	0.0286527	2.35e-18	0.183827
CRC.SW.U3235.T	0.0300875	0	0.145691	0.0897578	0	0.0812914	0.0115345	0.0380228	0.0348894	0	0.00739991	0.0235768	0	0.0603241	0.039654	0.0681263	0.00532668	0.00620839	0	0.062724	0.0129275	0.0539623	0.004	0.356757	0.935873	0.771504	0.26621	7.74e-21	0.0686965	0.0382334	0.137691	2.55e-19	0	5.12e-18	0	0	5.08e-21	4.44e-19	0.0143434	0	0.102688	2.29e-18	0.00894632	0.0260577	0	0.0416721	0.0260097	0.00958707	0.362216
CRC.SW.U3236.T	0.0325481	0	0.0522222	0.00755821	0	0.0573545	0.0140729	0.00830273	0.02006	0	0.0179594	0	0	0.0523491	0.0149746	0.0982131	0.00765155	0.0257727	0.0370554	0.00388334	0	0.000939756	0.009	0.291528	0.960809	0.450918	0.294322	0.0133075	0.317474	5.08e-18	6.18e-18	1.55e-18	0	0	0	4.5e-18	1.79e-19	0	2.28e-18	5.39e-18	0.156319	0.114407	1.19e-19	0.0203986	0.00030812	0.0369972	0.0908762	0.00746982	0.245745
CRC.SW.U3237.T	0.0314366	0	0.0952732	0.0204891	0	0.11305	0.0141127	0.0133008	0.00591075	0	0.0498318	0	0	0.146458	0.0246997	0.0931882	0	0.00450697	0	0.0514213	0	0.0195949	0.012	0.278282	0.971149	0.683274	0.368868	0.0285749	0.17483	0.0241362	0.111943	0.00054534	0	0	9.61e-19	2.95e-18	0.000715629	5.19e-18	1.65e-19	1.5e-18	0.227052	0.0175933	0.0187261	0.0304126	0.00322639	0.073064	0.0546172	0	0.285204
CRC.SW.U3238.T	0	0	0.120763	0.0346394	0	0.120043	0.00957545	0.00854512	0.0133976	0	0.022886	0.000168062	0	0.0517272	0.014598	0.084257	0	0.0131305	0	0.0288941	0	0.0195538	0.005	0.347328	0.940132	0.542178	0.203021	0	2.57e-18	0.0350636	0.0212424	0.0433002	0	2.63e-22	0	5.08e-19	0.00478871	2.43e-19	0.0212075	3.29e-19	0.103853	1.47e-18	0.0178205	0.109951	0	0.025079	0.0128838	3.01e-18	0.266434
CRC.SW.U3239.T	0.0180236	0	0.229011	0.0607424	0	0.117946	0.0217938	0.0161658	0.0402183	0	0.0313186	0	0	0.0971976	0.0199928	0.0301055	0.00683432	0.00986263	0	0.0415596	0.0049853	0	0	0.472184	0.881044	0.745758	0.375035	0.00330498	0.130339	0.060627	0.0960001	0.0037728	0.0575856	0	0.000659645	1.13e-17	0.00318699	0.00836355	0.0267415	3.72e-19	0.253573	0.0343039	0.0154033	0.00659711	0	0.0613062	0.0319757	0.026049	0.249185
CRC.SW.U3240.T	0.109966	0	0.148486	0.0472913	0	0.105966	0.0119338	0.058673	0.0586639	0	0.0179516	0	0.00135209	0.0839556	0.0325216	0.0740343	0.019831	0.00649604	0.00919613	0.0176315	0.0102805	0.00730222	0.001	0.435864	0.899328	0.821532	0.446976	0.00540103	0.163759	0.224842	0.0113328	0.0149397	0.0783224	0.0084214	1.82e-19	0	0.00158398	0.011198	0.0390499	0	0.227985	0.0315086	0.0578368	0.0124078	0	0.0643758	0.0297941	0.0273593	0.260482
CRC.SW.U3241.T	0.0220156	0	0.218561	0.0323942	0	0.128704	0.0154402	0.0317363	0.00174618	0	0.0124735	0	0.000264199	0.0330433	0.0211813	0.0444679	0.0177237	0.013451	0	0.0341943	0.00715068	0.0111747	0	0.506016	0.862251	0.645722	0.245423	0.00323317	0.0543553	0.0819742	0.0311024	0.0378483	0.00282933	0	0	1.77e-17	0.00562039	0.00584929	0.0182916	0	0.101705	0.00423941	0.0210249	0.0883747	0	0.016661	0.0223184	0	0.228685
CRC.SW.U3242.T	0.0423484	0	0.170832	0.0453875	0	0.140608	0.0181448	0.0274765	0.00373195	0	0.0254675	0	0.000155267	0.0441518	0.0268636	0.087724	0	0.0157011	0	0.0658693	0.0134077	0.0273881	0.002	0.41703	0.908228	0.755257	0.31294	0.00231285	0.0861228	0.156776	0	0.0478723	0	0	1.89e-18	0	0.00594346	0.00089556	0.0350669	0	0.130036	0.0209243	0.0425662	0.0798146	0	0.0413798	0.0116704	1.07e-18	0.219023
CRC.SW.U3243.T	0.0358196	0.000222104	0.149023	0.0941374	0	0.0698146	0.0187054	0.0397694	0.0192493	0	0.0125083	0	0	0.0740447	0.0455182	0.14638	0	0.00871385	0.00933263	0.0232353	0.00298372	0.00478894	0.004	0.374447	0.927926	0.754246	0.453178	0.0215433	0.0663325	0.0941459	0	0.0419079	0.0319392	0.00205145	0	0	0.012731	0.0415957	0.0655353	0.00185454	0.23192	0.0205542	0.0335516	0.0670058	0	0.0949338	0.0575365	0	0.248052
CRC.SW.U3244.T	0.0368951	0	0.111247	0	0	0.162663	0.00267637	0	0	0	0.00409452	0.00641116	0	0.0439464	0.00620521	0.07026	0.020138	0.00723438	0.00874193	0.00357741	0.0111086	0.00178337	0.001	0.418376	0.90827	0.496982	0.140977	0.0138182	0.0597899	1.84e-20	0.0183042	0.0109934	0	0	0	0	0	0	5.32e-19	0	0.14297	0.0177631	0.00778747	0.075901	6.67e-20	0.0209274	0.0230606	0.00587902	0.255387
CRC.SW.U3245.T	0.114453	0	0.147218	0.0435367	0	0.114387	0.000260421	0.0338278	0.0356043	0	0.0396867	0	0	0.0698281	0.0411233	0.112935	0	0.00557208	0	0.0591714	0.00436733	0.0227084	0.001	0.425055	0.904409	0.844679	0.32708	0.00109256	0.144066	0.118548	0.0296745	6.26e-22	0.0360184	2.79e-18	6.81e-20	4.32e-20	0.000939711	9.67e-19	0.0146003	1.02e-18	0.200823	0.013177	0.0282682	0.0135654	1.77e-20	0.0693805	0.085853	0.0267765	0.285168
CRC.SW.U3246.T	0.0231836	0	0.0959484	0.0154304	0	0.144816	0.0140229	0.00426361	0.00910242	0	0.00788424	0	0.00153023	0.0747576	0.0399696	0.125128	0.000763329	0	0.0290486	0.000639403	0.0316145	0.00195456	0.006	0.304961	0.956863	0.620058	0.291684	0.00909215	0.088958	0.00285843	0.0054815	0.0205831	0.0293351	1.64e-21	4.9e-19	9.58e-19	0	0	0.0231336	0	0.213897	0.0383353	0	0.0356013	3.58e-18	0.0350537	0.0375143	0.0137884	0.31463
CRC.SW.U3247.T	0.0387363	0	0.40024	0.0838982	0	0.1292	0.0329135	0.0466569	0.0277965	0	0.058311	0	0.00207631	0.0935931	0.038215	0.0832426	0	0.00965445	0	0.083924	0	0.0266783	0	0.531774	0.84714	1.15514	0.387691	0	0.192532	0.23509	0.144468	0.0220023	0.0868048	0	7.45e-19	1.22e-19	0.00284816	0.055593	0.121335	0.00403301	0.26569	0.00566951	0.0635448	0.00974295	0.00989586	0.0669966	0.0968297	0	0.235529
CRC.SW.U3248.T	0.0138995	0	0.0872649	0.0247052	0	0.125303	0	0.00728171	0.0087578	0	0	0.00655537	0	0.0249802	0.023601	0.0617702	0.0103631	0.00019309	0	0.0319018	0.0196542	0	0.005	0.344106	0.941797	0.446231	0.183291	0.0102328	0.0688581	0	0.0206866	0.0071356	3.74e-18	4.59e-19	0	2.53e-18	0.002947	0	4.63e-18	4.22e-18	0.12849	0	3.79e-21	0.0531392	0	0.0329906	0.027801	0.00428214	0.266527
CRC.SW.U3249.T	0.00423585	0.00959251	0.0761443	0.0155716	0	0.110321	0	0.0181472	0.0119087	0	0.00298005	0	0.00536366	0.115889	0.0208411	0.0657797	0.0126095	0.00148026	0	0.0616065	0.0017977	0	0.017	0.245778	0.987071	0.534268	0.334932	0.0069071	0.225042	0	0	0.00683059	0.00120487	5.68e-19	3.76e-18	0	0.000249764	9.59e-19	0	0	0.159949	0.100429	0.00166896	0.0373314	0	0.0486734	0.0520357	0.00352062	0.168525
CRC.SW.U3250.T	0.0296815	0	0.111894	0.00910468	0	0.113737	0	0.0157391	0.0416746	0	0.0149881	0	0.00354314	0.133878	0.0136481	0.0664954	0	0.0061007	0	0.0737254	0.00683634	0.00414761	0.004	0.350676	0.939966	0.645194	0.36822	0.00141485	0.315417	0	0.00493344	0	0.0422549	5.47e-18	4.01e-20	0	0	0	0	2.6e-18	0.220365	0.108785	0.000216987	1.86e-21	0.00592956	0.0423633	0.143533	0.0331208	0.219511
CRC.SW.U3253.T	0.0127298	0	0.404819	0.061962	0	0.0767242	0.00180925	0.0196818	0.00245661	0	0.00431034	0	0.00517651	0.0214695	0.0199304	0.0762481	0	0.000447565	0	0.130498	0.00494403	0.0279573	0	0.578331	0.815409	0.871164	0.42786	0.0773843	0.306048	0.136876	0.057613	7.9e-21	0.0337818	1.53e-18	1.33e-19	2.34e-19	2.74e-19	0.0236274	0.0496499	9.8e-19	0.134444	0.088601	5.26e-20	1.4e-18	0.00721513	0.0722856	0.10815	0.000945832	0.129394
CRC.SW.U3254.T	0.014812	0	0.0533528	0.0250779	0	0.0670311	0.00483274	0.00279139	0.0288966	0	0.00992364	0.000230928	0	0.129105	0.00737484	0.0899977	0.00584808	0.0160184	0.00934815	0.0196161	0	0.00230468	0.024	0.219287	1.00055	0.486562	0.261532	0.00217085	0.149418	0	0.0407161	1.28e-19	0	1.9e-18	5.56e-18	2.24e-18	0	0	0	0	0.178845	3.67e-18	7.3e-19	0.0299615	0.00731272	0.0520559	0.0405965	0.00701887	0.255836
CRC.SW.U3255.T	0.0287962	0	0.0456517	0	0	0.0701478	0.0135166	0.00443746	0.0166519	0	0.0177318	0	0	0.161223	0.00741743	0.0911977	0	0.0168122	0.00212483	0.029943	0.00948806	0.0128686	0.034	0.175007	1.02439	0.528009	0.189729	0.00455618	0.267174	3.99e-18	0.0045972	6.22e-19	5.76e-19	8.8e-18	0	6.51e-18	0	5.73e-18	1.9e-18	0	0.167676	0.0355945	0	0.00945947	0	0.0474578	0.0411788	0.0527195	0.341082
CRC.SW.U3257.T	0.0284314	0	0.0840565	0.0557975	0	0.065431	0.0131815	0.0381223	0.0518968	0	0.0279758	0.00195211	0.00151328	0.0335665	0.0384429	0.0963722	0.029836	0	0.00569249	0.012567	0	0.00988797	0.009	0.294124	0.962174	0.594723	0.393039	0.0102245	0.139064	0.00129349	0.0637677	6.34e-20	0.0451766	1.03e-20	7.43e-20	1.68e-18	0.00771973	0.00162783	0.0328411	0	0.14314	0.0120227	0.0152825	0.0214199	0.00298784	0.0383557	0.0183422	0.0132392	0.250594
CRC.SW.U3258.T	0.000868656	0.00314624	0.332483	0.069054	0	0.104639	0.00949083	0.0353561	0.0322608	0	0.0117157	0.00460606	0	0.109105	0.0139068	0.0621399	0	0.019694	0.00615377	0.0347962	0	0.00825634	0	0.530109	0.847798	0.857672	0.321121	0.0237486	0.166537	0.127952	0.0483743	0.00486369	0.0614614	0.00604422	2.79e-19	0	0.00973404	0.0492197	0.0851538	0.00352391	0.158694	0.0174967	0.0158661	0.0294537	0.00252945	0.04931	0.0212727	0.00899213	0.314344
CRC.SW.U3259.T	0.0519819	0	0.315711	0.0433524	0	0.232206	0.017163	0.0291188	0	0	0.0620039	0	0	0.0860614	0.0231551	0.142346	0	0.00461352	0	0.092134	0	0.0886517	0	0.456226	0.889186	1.1885	0.426355	0	0.316543	0.143662	0.035786	0	0.0868079	1.46e-18	0	7.42e-19	0	0.0400308	0.0725717	0	0.259706	0.102601	0.0321845	0.00830782	0.000401547	0.111961	0.0463695	0.00529291	0.152006
CRC.SW.U3260.T	0.0117204	0.0073965	0.0576058	0.0889344	0	0.185058	0.0191701	0.0651083	0.0621667	0	0.0458028	0	0	0.0463369	0.0134178	0.0905187	0	0.114921	0	0.0395898	0	0.0329891	0.063	0.135153	1.03558	0.880736	0.496556	0.00436326	0.111873	0.0530865	0.118129	0.0301975	0.0669417	0.0202395	0	2.7e-19	0.00389321	0.0233183	0.118344	0.0117234	0.122768	1.58e-18	0.0272365	0.0577255	0	0.0539472	0.0221291	0.00202564	0.28322
CRC.SW.U3261.T	0.0152271	0	0.00948535	0.0335456	0	0.113	0.0213109	0.00106869	0.0160855	0	0.0450624	0	0.000377311	0.0771874	0.0109547	0.042615	0.00221676	0.0189366	0	0.0416063	0	0.034012	0.108	0.0982103	1.04986	0.482692	0.159935	0.00155383	0.126172	0	0.0221954	4.33e-20	1.1e-18	0	1.36e-17	0	3.06e-19	0	3.23e-19	0	0.105468	7.37e-19	2.23e-22	0.0418071	0	0.0184731	0.0586989	0	0.349919
CRC.SW.U3262.T	0	0.0243613	0.0547654	0.0472936	0	0.073246	0.00976775	0.0237564	0.0178552	0	0.00901222	0	0	0.111302	0.0388995	0.0872211	0.013234	0	0	0.0171588	0	0	0.021	0.226649	0.994432	0.527873	0.241317	0.00940925	0.154563	0.00808484	0.0195719	0	0.00702621	0	2.21e-18	2.62e-19	0.00309773	0	0.0148197	1.67e-18	0.138503	0.0226569	0.00289982	0.0363204	0.00419945	0.0368818	0.0365049	0	0.240737
CRC.SW.U3263.T	0.0229121	0	0.0794127	0.00865908	0	0.11116	0.0110701	0.0156109	0.0132796	0	0.020978	0	0	0.0422567	0.00365961	0.0427056	0	0.0255524	0	0.0304779	0	0.00566099	0.005	0.346052	0.940775	0.433396	0.164343	4.36e-20	0.033209	0	0.0419585	0.00164447	5.36e-20	0	2.64e-18	0	6.24e-20	2.84e-18	8.55e-18	0	0.0992953	0	0.00133094	0.0692181	3.16e-19	0.014728	0.0143042	0	0.326537
CRC.SW.U3265.T	0.0206204	0	0.141333	0.0130464	0	0.0628239	0.0214231	0.0180622	0.00234754	0	0.0080052	0	0.00155703	0.0436147	0.0261728	0.0484707	0.0112544	0.0051409	0	0.0141645	0.000261107	0.00857246	0	0.49458	0.868972	0.44687	0.240878	1.54e-19	0.0575978	0	0.0515	0.00157983	6.74e-19	1.54e-18	0	0	6.42e-19	6.8e-19	0	1.53e-18	0.084116	0	2.95e-22	0.0240034	0.0024913	0.0158703	0.0486476	1.21e-19	0.267909
CRC.SW.U3266.T	0.0202558	0	0.151684	0.064443	0	0.184787	0.0151529	0.0401501	0.0395606	0	0.0117893	0	0	0.0807552	0.0452079	0.127297	0.0221631	0	0	0.0305773	0.00737505	0.021664	0.006	0.314363	0.954496	0.862862	0.446931	0	0.111513	0.0565478	0.0890932	0.0317529	0.0685572	3.27e-20	0.00296101	0	0.00580799	0.0265625	0.0513106	0	0.299379	0	0.0379947	0.0173234	2.69e-19	0.0916875	0.0259945	0.016838	0.281795
CRC.SW.U3267.T	0.0189965	0	0.110025	0.016112	0	0.0856595	0.0269081	0.0175637	0.00416302	0	0.0163694	0	0.00485548	0.0400867	0.0330424	0.0820466	0.00156511	0.0134635	0.0112135	0.0223395	0	0.00488509	0.003	0.391933	0.919612	0.509296	0.133951	0.0092089	0.17352	8.61e-19	0	0.0074984	0	5.94e-19	0	0	1.56e-20	1.38e-18	0.0148055	0	0.166333	0.0649225	4.3e-18	0.0372057	1.56e-05	0.0321095	0.0255652	0.000824071	0.240938
CRC.SW.U3268.T	0.0252762	0	0.102402	0.0152376	0	0.119654	0.00237731	0.0108566	0.0190676	0	0.0286525	0	0	0.0441307	0.00610808	0.0233828	0.000668997	0.0139838	0	0.0184024	0	0.00145677	0.003	0.408443	0.913861	0.431657	0.121494	0	0	0.0226412	0.0342521	0.00163778	0	2.73e-18	0.00892382	0.0228826	8.53e-19	1.37e-18	0	3.74e-18	0.0902047	1.74e-17	0.0131006	0.0628774	1.22e-18	0.00790139	0.0112806	8.2e-19	0.376191
CRC.SW.U3269.T	0.0340282	0	0.142447	0.0176279	0	0.0699224	0.0194842	0.0162783	0	0	0.0139217	0	0	0.0629872	0.0113947	0.0299847	0	0	0.0251853	0	0	0	0	0.521411	0.853771	0.443262	0.149088	0.00771555	0.179317	0	0.0333597	2.54e-19	0	0	0	0	0	2.18e-18	0	0	0.0287878	0.00879869	0.0140503	0.0258548	0.00217157	0.00136237	0.0528758	0.000197318	0.289955
CRC.SW.U3270.T	0.0286274	0	0.149145	0.0087373	0	0.102789	0	0.00772072	0.00407591	0	0.0197523	0	0	0.0524373	0.00130002	0.0446242	0	0.00330921	0.0176173	0.0378655	0	0.00561844	0	0.488682	0.872206	0.48362	0.170861	0.00509973	0.160883	0	1.31e-20	1.91e-05	1.66e-19	0	7.38e-19	0.00186131	5.27e-20	5.15e-18	7.23e-20	0	0.157967	0.0178518	0	0.00904665	0.0116391	0.0259638	0.0209008	0.000262824	0.27598
CRC.SW.U3271.T	0.0316257	0	0.0992064	0.0324383	0	0.130901	0.00745214	0	0.0400963	0	0.0253672	0	0.00385418	0.0965183	0.0153581	0.116598	0.0135676	0.0119962	0.0547028	0.0224224	0	0.00788427	0.009	0.292769	0.961284	0.709988	0.344239	0.00777628	0.283674	0.0146061	0.00493311	5.81e-20	0.0363226	0	5.27e-19	1.87e-18	3.49e-20	0	2.26e-18	0	0.250471	0.0542603	0.00751519	0.00375495	0.0065143	0.0733363	0.105638	0.0465269	0.252002
CRC.SW.U3272.T	0.0408505	0	0.228603	0.066663	0	0.0819171	0.0239649	0.0362201	0.0295987	0	0.0320288	0	0.00156011	0.0706889	0.0238739	0.0892147	0	0.00367443	0.0114947	0.0250384	0.0011102	0.00703864	0	0.491026	0.870902	0.77354	0.259532	0.00408988	0.145011	0.10978	0.0918648	0.00419452	0.0228241	0	0	2.72e-18	0.00326691	3.53e-20	0.0354273	9.38e-20	0.131784	0.00547756	0.0452073	0.0366116	0.00318984	0.0513112	0.0479141	0.0108032	0.306368
CRC.SW.U3273.T	0.0399126	0	0.178508	0.0111713	0	0.0531205	0.0140943	0.0176814	0.00673752	0	0	0.00637332	0	0.0542884	0.02341	0.0888531	0.017758	0.00137494	0.0433702	0.00345105	0	0.00400632	0	0.528604	0.850364	0.564111	0.375401	0.0111806	0.181822	7.12e-19	4.46e-19	0	0.00582686	4.25e-18	0.0013276	0	0.00485965	2.78e-19	4.34e-19	3.74e-18	0.184537	0.0473169	0	0.0247965	0.00780938	0.0594597	0.0638317	0.00789525	0.248645
CRC.SW.U3274.T	0.129121	0	0.199359	0.0215039	0	0.185293	0.00978924	0.0274802	0.0236877	0	0.0424233	0	0.00234608	0.0918951	0.050482	0.126123	0	0.0147838	0	0.067347	0	0.0152191	0	0.45044	0.892061	1.00685	0.45141	0.0120259	0.162398	0.247545	0.0274552	0.00351143	0.0490516	0	5.47e-18	0	0	5.65e-19	0.0302311	0	0.313848	0.0458827	0.0515278	0.0167924	0.0114926	0.0963778	0.0662948	0.00711507	0.306099
CRC.SW.U3275.T	0.0189851	0	0.0993655	0.0282618	0	0.0982859	0.00233678	0.0303965	0.00448145	0	0.0267752	0	0	0.0393792	0.00733655	0.0434991	0	0.00919744	0	0.0271286	0.00153982	0.0042486	0.003	0.39718	0.918414	0.441218	0.214551	0	0.0719134	0.0129314	0.00095827	0.00153888	0.00806553	0	0	0.0063563	9.49e-20	1.42e-19	3.06e-19	0	0.0908091	1.93e-18	0.0105515	0.0266893	0.000352001	0.0209823	0.00970363	8.21e-21	0.341432
CRC.SW.U3276.T	0.0371186	0	0.131659	0.0310488	0	0.0869078	0.0182081	0.00318578	0.0197794	0	0.029525	0	0.00764238	0.0700841	0.016366	0.156465	0	0.00464437	0.0461758	0.0321683	0.00410287	0.00706527	0.004	0.374059	0.927505	0.702146	0.399712	0.0477298	0.286543	6.64e-20	0	0	0.00308385	0	4.14e-18	0	8.69e-19	6.37e-19	0	0	0.234615	0.11476	0.00310858	0.00727505	0.00899298	0.0827365	0.0631212	0.0224453	0.266062
CRC.SW.U3277.T	0.0205796	0	0.0605749	0.0148398	0	0.151311	0	0	0.0105654	0	0.0111246	0	0.00101365	0.0586775	0.00546175	0.0765607	0.0131857	0.0126466	0.0427363	0.0298934	0.00711832	0.00316766	0.017	0.248047	0.980257	0.519457	0.242431	0.0306961	0.160688	3.21e-19	0	4.7e-23	0.00149045	5.34e-18	7.94e-19	3.9e-18	0	0	5.24e-20	0	0.138144	0.118323	1.14e-18	0.0228239	0.00111659	0.0334139	0.0530213	0.0165252	0.308538
CRC.SW.U3278.T	0.134688	0	0.273058	0.0210692	0	0.139693	0.0184486	0	0.000600089	0	0.0598326	0	0.0172331	0.0336597	0.0079629	0.102777	0	0.018749	0	0.0845819	0	0.0104638	0	0.541894	0.840689	0.922816	0.285226	0.0225311	0.203981	0.295549	0.0367086	1.56e-22	0.0585993	0	5.18e-20	0	0	0	0.01408	0	0.286252	0.0669114	0.0905434	0.011402	0.0169055	0.0753412	0.0954236	3.79e-20	0.222245
CRC.SW.U3279.T	0.00783992	0	0.168833	0.0178296	0	0.116986	0	0.00942443	0	0	0.00914899	1.20414e-05	0	0.134751	0.0391577	0.059667	0	0.0150018	0	0.0461316	0.0277571	0.0363104	0.003	0.40193	0.916044	0.68885	0.247128	0.00768557	0.176334	0.0109475	1.2e-19	0.0202909	0.00111446	0	0	0	0.00233042	0	0.00323308	0	0.240382	0.0352387	2.78e-20	0.0255149	1.12e-18	0.0391457	0.050372	0.0122736	0.218785
CRC.SW.U3280.T	0.032765	0	0.28065	0.0353727	0	0.122304	0	0	0.00350475	0	0.0434233	0	0	0.163798	0.0106793	0.0743917	0	0	0	0.0455407	0	0.0437301	0	0.484636	0.874336	0.856159	0.222923	0.0214993	0.23247	0.085219	0.0679762	0	0.0222502	0	0.00025309	3.5e-20	0.000941184	0.0110126	0.0455717	0	0.154379	0.0727319	0.0235729	0.0191168	3.23e-20	0.0370084	0.0851725	0	0.245634
CRC.SW.UM001.T	0.0118185	0	0.00601483	0.023907	0	0.0917201	0	0.0148822	0.00687626	0	0.00815965	0.0167675	0.000693393	0.0254833	0.025758	0.0292525	0	0.000135226	0	0.00614853	0	0	0.363	0.015203	1.10713	0.267617	0	2.46e-19	0	0	0.041104	0.00129972	0	0	0	7.35e-18	0.0138601	2.31e-19	5.8e-18	0	0.0233262	0	4.68e-19	0.0543865	0	8.46e-19	0.00454862	0	0.252679
CRC.SW.UM002.T	0.00171319	0	0	0	0	0.0832227	0	0.00621014	0.00990038	0	0.0106472	0	6.13562e-05	0.0260053	0	0.0187175	0	0.00602878	0	0.0197674	0	0	0.371	0.0141677	1.1083	0.182274	1.81e-17	0.00127642	0.114482	0	4.13e-17	0.000682181	0	0	5.41e-18	6.06e-18	3.75e-21	3.3e-18	3.5e-18	0	0.0233496	6.21e-19	4.65e-18	0.062518	0	0	0.000329555	0	0.262745
CRC.SW.UM003.T	0	0.00210719	0.000902859	0.00578388	0	0.0391257	0.0135775	0	0	0	0	0.00753095	0.00517519	0.0214347	0.0118043	0.0439338	0.00425748	0	0.013043	0.00157758	0	0	0.343	0.0177262	1.07561	0.170254	2.59e-18	0.0132552	0.140004	0	0	0	8.43e-18	8.31e-18	2.09e-18	2.5e-17	0	8.49e-19	1.45e-18	0	0.0321472	0.052418	4.81e-19	0.0522291	3.64e-19	0	0.00329483	5.08e-18	0.136653
CRC.SW.UM004.T	0.016271	0	0.0116776	0.000784134	0	0.0748843	0.0125296	0	0.00890052	0	0.0197548	0	0.001805	0.0450136	0.00643991	0.0150433	0	0.00298468	0	0.0107841	0	0	0.383	0.0125282	1.08602	0.226873	1.3e-17	2.59e-18	0	5.56e-21	0.0339587	0.00310505	0	0	2.59e-17	0	0.00408275	1.02e-18	8.52e-18	0	0.0431094	0	0	0.0441242	0	6.99e-20	8.32e-20	2.96e-18	0.307391
CRC.SW.UM005.T	0.000624842	0	0.0909895	0.00430363	0	0.118516	0.0239545	0	0	0	0.015979	0	0.00493451	0.0292509	0.00276064	0.00617572	0	0.00486179	0	0.0169876	0	0	0.001	0.424001	0.906985	0.319339	0.0328922	0	0	0	0.0604443	9.55e-05	0	2.16e-18	0	1.63e-19	6.68e-19	0	8.55e-18	0	0.0390452	2.42e-18	0.00488064	0.0524283	6e-18	0	0.00217314	5.62e-18	0.264581
[truncated: 172 more rows]
[truncated: 44 more columns]
