# Supplementary material for: Prognostic genome and transcriptome signatures in colorectal cancers
Source: Nature. 2024 Aug 7;633(8028):137–46. doi: 10.1038/s41586-024-07769-3 (PMC11374687; doi:10.1038/s41586-024-07769-3)
Supplement: Supplementary file 3 — Supplementary Tables 1–4, 7–16 and 18–30. [file 41586_2024_7769_MOESM3_ESM.zip › Supplementary_Table_30.xlsx]

## Sheet: The log10multiHR_multiP_corrplo
Supplementary Table 30. Survival analyses by hypermutation, MSI or subtype for CIBERSORT and xCell predicted cell types.
Division	Group	Algorithm	Cell type	Survival type		Univariable			Multivariable				Cases
						HR	P		HR	log10 HR	P
Hypermutation Status	HM	CIBERSORT	B cells memory	OS		6.46e+04(2.94e-08~1.42e+17)	0.44494		1.51e+08(6.07e-07~3.73e+22)	8.178	0.265503		242
Hypermutation Status	HM	CIBERSORT	B cells memory	RFS		1.59e+13(5.68e+01~4.42e+24)	0.0237963		6.11e+13(8.58~4.35e+26)	13.786	0.0355254		228
Hypermutation Status	HM	CIBERSORT	B cells naive	OS		4.57e-04(1.36e-09~1.53e+02)	0.236184		0.3(6.03e-07~1.5e+05)	-0.523	0.857316		242
Hypermutation Status	HM	CIBERSORT	B cells naive	RFS		3.66e-04(4.19e-10~3.2e+02)	0.256916		5.45e-02(8.08e-08~3.68e+04)	-1.263	0.670991		228
Hypermutation Status	HM	CIBERSORT	Dendritic cells activated	OS		8.74e-13(2.73e-24~0.279)	0.0399414		2.82e-10(3.16e-22~2.52e+02)	-9.549	0.117338		242
Hypermutation Status	HM	CIBERSORT	Dendritic cells activated	RFS		4.44e-05(1.06e-14~1.86e+05)	0.375348		7.16e-03(6.71e-13~7.65e+07)	-2.145	0.675092		228
Hypermutation Status	HM	CIBERSORT	Dendritic cells resting	OS		3.99e+29(2.23e+03~7.15e+55)	0.0271131		2.19e+17(1.09e-06~4.37e+40)	17.34	0.144687		242
Hypermutation Status	HM	CIBERSORT	Dendritic cells resting	RFS		1.9e+01(2.69e-39~1.34e+41)	0.949893		0.17(2.07e-42~1.4e+40)	-0.768	0.970636		228
Hypermutation Status	HM	CIBERSORT	Eosinophils	OS		2.82e+02(2.67e-11~2.99e+15)	0.712265		0.773(4.34e-14~1.38e+13)	-0.112	0.986812		242
Hypermutation Status	HM	CIBERSORT	Eosinophils	RFS		1.67e+06(1.01e-07~2.77e+19)	0.356208		5.39e+07(4.46e-07~6.52e+21)	7.732	0.281903		228
Hypermutation Status	HM	CIBERSORT	Macrophages M0	OS		1.95e-04(7.49e-08~0.51)	0.0333506		3.66e-04(1.31e-07~1.025)	-3.436	0.0507145		242
Hypermutation Status	HM	CIBERSORT	Macrophages M0	RFS		5.1e-04(9.37e-08~2.77)	0.084029		8.28e-04(1.69e-07~4.054)	-3.082	0.101611		228
Hypermutation Status	HM	CIBERSORT	Macrophages M1	OS		1.12e+02(1.35e-03~9.3e+06)	0.41404		3.532(1.56e-05~7.98e+05)	0.548	0.841011		242
Hypermutation Status	HM	CIBERSORT	Macrophages M1	RFS		4.67e+03(2.13e-02~1.02e+09)	0.178091		1.96e+01(5.65e-05~6.79e+06)	1.292	0.647649		228
Hypermutation Status	HM	CIBERSORT	Macrophages M2	OS		1.01e+02(0.171~5.97e+04)	0.156176		8.1e+01(0.113~5.78e+04)	1.908	0.18992		242
Hypermutation Status	HM	CIBERSORT	Macrophages M2	RFS		1.88e+02(0.193~1.83e+05)	0.135836		9.15e+01(0.108~7.72e+04)	1.961	0.188939		228
Hypermutation Status	HM	CIBERSORT	Mast cells activated	OS		1.52e-05(3.07e-09~7.55e-02)	0.010616		1.73e-05(3.19e-09~9.39e-02)	-4.762	0.0124467		242
Hypermutation Status	HM	CIBERSORT	Mast cells activated	RFS		4.3e-03(8.91e-07~2.08e+01)	0.208066		9.4e-04(2.13e-07~4.146)	-3.027	0.103567		228
Hypermutation Status	HM	CIBERSORT	Mast cells resting	OS		4.06e-03(3.9e-23~4.22e+17)	0.814848		1.13e-05(8.1e-26~1.57e+15)	-4.948	0.630213		242
Hypermutation Status	HM	CIBERSORT	Mast cells resting	RFS		3.51e-10(3.5e-36~3.53e+16)	0.476064		4.64e-12(2.57e-37~8.37e+13)	-11.334	0.379114		228
Hypermutation Status	HM	CIBERSORT	Monocytes	OS		1.49e+13(5.46e+01~4.06e+24)	0.0239614		1.01e+08(9.06e-06~1.13e+21)	8.005	0.229191		242
Hypermutation Status	HM	CIBERSORT	Monocytes	RFS		1.05e+11(7.67e-03~1.43e+24)	0.100114		7.47e+04(5.93e-10~9.42e+18)	4.874	0.498145		228
Hypermutation Status	HM	CIBERSORT	Neutrophils	OS		2.93e-05(8.53e-10~1.003)	0.0500688		9.55e-06(1.46e-10~0.627)	-5.02	0.0410955		242
Hypermutation Status	HM	CIBERSORT	Neutrophils	RFS		7.44e-02(5.58e-06~9.9e+02)	0.591724		6.78e-02(5.6e-06~8.22e+02)	-1.169	0.57484		228
Hypermutation Status	HM	CIBERSORT	NK cells activated	OS		1.16e-05(3.55e-15~3.78e+04)	0.309199		9.19e-05(2.32e-14~3.64e+05)	-4.037	0.409732		242
Hypermutation Status	HM	CIBERSORT	NK cells activated	RFS		3.55e-06(2.81e-16~4.48e+04)	0.290288		8.81e-08(4.62e-18~1.68e+03)	-7.055	0.178637		228
Hypermutation Status	HM	CIBERSORT	NK cells resting	OS		1.48e+02(1.29e-03~1.7e+07)	0.400331		1.15e+02(1.27e-03~1.04e+07)	2.061	0.415056		242
Hypermutation Status	HM	CIBERSORT	NK cells resting	RFS		6.06e+03(5.31e-02~6.9e+08)	0.142674		1.93e+03(3.46e-02~1.07e+08)	3.284	0.174867		228
Hypermutation Status	HM	CIBERSORT	Plasma cells	OS		0.695(9.3e-03~5.19e+01)	0.868535		4.148(4.44e-02~3.87e+02)	0.618	0.538795		242
Hypermutation Status	HM	CIBERSORT	Plasma cells	RFS		4.094(4.97e-02~3.37e+02)	0.531075		1.77e+01(0.224~1.4e+03)	1.248	0.197445		228
Hypermutation Status	HM	CIBERSORT	T cells CD4 memory activated	OS		1.504(1.41e-04~1.61e+04)	0.931305		0.713(6.3e-05~8.08e+03)	-0.147	0.943428		242
Hypermutation Status	HM	CIBERSORT	T cells CD4 memory activated	RFS		1.13(6.78e-05~1.88e+04)	0.980383		0.187(1.36e-05~2.56e+03)	-0.729	0.729833		228
Hypermutation Status	HM	CIBERSORT	T cells CD4 memory resting	OS		0.41(3.25e-03~5.17e+01)	0.717966		1.236(7.86e-03~1.94e+02)	0.092	0.934482		242
Hypermutation Status	HM	CIBERSORT	T cells CD4 memory resting	RFS		1.46e+01(9.07e-02~2.34e+03)	0.301311		1.71e+01(0.101~2.9e+03)	1.233	0.278156		228
Hypermutation Status	HM	CIBERSORT	T cells CD8	OS		1.23e+01(0.148~1.02e+03)	0.26546		2.654(3.01e-02~2.34e+02)	0.424	0.669254		242
Hypermutation Status	HM	CIBERSORT	T cells CD8	RFS		1.36e+01(0.142~1.31e+03)	0.2621		2.242(2.43e-02~2.07e+02)	0.351	0.726474		228
Hypermutation Status	HM	CIBERSORT	T cells follicular helper	OS		5.81e-02(6.72e-09~5.01e+05)	0.726866		2.93e-03(4.67e-10~1.84e+04)	-2.533	0.465109		242
Hypermutation Status	HM	CIBERSORT	T cells follicular helper	RFS		6.22e-03(1.42e-10~2.72e+05)	0.57141		1.19e-04(2.51e-12~5.69e+03)	-3.923	0.316623		228
Hypermutation Status	HM	CIBERSORT	T cells regulatory (Tregs)	OS		1.64e-04(1.68e-13~1.6e+05)	0.409279		5.13e-04(4.3e-12~6.12e+04)	-3.29	0.424654		242
Hypermutation Status	HM	CIBERSORT	T cells regulatory (Tregs)	RFS		1.03e-08(1.64e-19~6.43e+02)	0.146991		1.01e-07(3.57e-18~2.85e+03)	-6.996	0.189483		228
Hypermutation Status	HM	xCell	aDC	OS		0.748(0.106~5.282)	0.77069		1.077(0.13~8.938)	0.032	0.944944		242
Hypermutation Status	HM	xCell	aDC	RFS		2.377(0.289~1.95e+01)	0.420341		2.063(0.238~1.79e+01)	0.314	0.511355		228
Hypermutation Status	HM	xCell	Adipocytes	OS		4.59e+06(3.96e-02~5.33e+14)	0.105436		8.51e+05(1.79e-02~4.04e+13)	5.93	0.130001		242
Hypermutation Status	HM	xCell	Adipocytes	RFS		1.42e+07(0.127~1.59e+15)	0.0815319		7.6e+04(1.15e-03~5.01e+12)	4.881	0.22113		228
Hypermutation Status	HM	xCell	Astrocytes	OS		0.324(6.74e-03~1.56e+01)	0.568276		0.688(1.53e-02~3.1e+01)	-0.163	0.847201		242
Hypermutation Status	HM	xCell	Astrocytes	RFS		1.488(2.33e-02~9.51e+01)	0.851346		2.53(3.37e-02~1.9e+02)	0.403	0.673496		228
Hypermutation Status	HM	xCell	B cells	OS		1.87e-02(1.5e-04~2.339)	0.106314		6.22e-02(4.01e-04~9.656)	-1.206	0.280583		242
Hypermutation Status	HM	xCell	B cells	RFS		0.948(1.86e-02~4.83e+01)	0.978716		1.359(2.58e-02~7.15e+01)	0.133	0.879542		228
Hypermutation Status	HM	xCell	Basophils	OS		1.104(5.01e-03~2.44e+02)	0.971266		1.548(3.58e-03~6.69e+02)	0.19	0.887843		242
Hypermutation Status	HM	xCell	Basophils	RFS		1.33e+01(4.66e-02~3.79e+03)	0.369709		1.78(3.78e-03~8.39e+02)	0.251	0.854273		228
Hypermutation Status	HM	xCell	CD4 memory T cells	OS		1.378(1.88e-05~1.01e+05)	0.95524		0.725(8.31e-06~6.33e+04)	-0.14	0.955819		242
Hypermutation Status	HM	xCell	CD4 memory T cells	RFS		7.54e+01(1.31e-03~4.35e+06)	0.439579		4.512(9.3e-05~2.19e+05)	0.654	0.784304		228
Hypermutation Status	HM	xCell	CD4 naive T cells	OS		0.671(1.99e-06~2.27e+05)	0.951084		2.218(2.41e-06~2.04e+06)	0.346	0.90949		242
Hypermutation Status	HM	xCell	CD4 naive T cells	RFS		6.24e+02(4.91e-03~7.93e+07)	0.28311		2.32e+02(1.48e-03~3.64e+07)	2.365	0.372347		228
Hypermutation Status	HM	xCell	CD4 T cells	OS		2.19e+02(7.27e-10~6.59e+13)	0.689475		2.17e+01(1.12e-11~4.2e+13)	1.336	0.831282		242
Hypermutation Status	HM	xCell	CD4 T cells	RFS		9.14e+06(2.59e-04~3.22e+17)	0.195823		1.1e+04(2.16e-07~5.58e+14)	4.041	0.459426		228
Hypermutation Status	HM	xCell	CD4 Tcm	OS		3.8e-19(1.86e-72~7.76e+34)	0.498268		1.35e-22(2.84e-82~6.39e+37)	-21.87	0.47257		242
Hypermutation Status	HM	xCell	CD4 Tcm	RFS		7.29e-12(4.89e-60~1.08e+37)	0.650444		2e-08(8.59e-59~4.64e+42)	-7.7	0.764461		228
Hypermutation Status	HM	xCell	CD4 Tem	OS		1.14e-107(0e+00~2.05e+196)	0.48945		2.95e-87(0e+00~3.45e+213)	-86.53	0.571943		242
Hypermutation Status	HM	xCell	CD4 Tem	RFS		5.14e-85(0e+00~7.23e+186)	0.542344		7.39e-62(2.98e-293~1.83e+170)	-61.131	0.604601		228
Hypermutation Status	HM	xCell	CD8 naive T cells	OS		1.37e+10(1.6e-06~1.18e+26)	0.212368		1.16e+02(7.09e-15~1.91e+18)	2.066	0.802812		242
Hypermutation Status	HM	xCell	CD8 naive T cells	RFS		2.7e+06(6.11e-12~1.19e+24)	0.474989		3.91e-02(4.62e-20~3.31e+16)	-1.408	0.877668		228
Hypermutation Status	HM	xCell	CD8 T cells	OS		5.26e+01(7.35e-02~3.77e+04)	0.23741		5.323(5.65e-03~5.02e+03)	0.726	0.632288		242
Hypermutation Status	HM	xCell	CD8 T cells	RFS		8.53e+01(0.121~5.99e+04)	0.18369		3.249(3.61e-03~2.92e+03)	0.512	0.734197		228
Hypermutation Status	HM	xCell	CD8 Tcm	OS		4.49(7.69e-02~2.62e+02)	0.469166		1.376(2.22e-02~8.55e+01)	0.139	0.879584		242
Hypermutation Status	HM	xCell	CD8 Tcm	RFS		7.337(0.131~4.12e+02)	0.332213		1.16(1.88e-02~7.17e+01)	0.064	0.943744		228
Hypermutation Status	HM	xCell	CD8 Tem	OS		1.39e+02(1.17e-03~1.65e+07)	0.407686		5.972(2.87e-05~1.24e+06)	0.776	0.774845		242
Hypermutation Status	HM	xCell	CD8 Tem	RFS		4.04e+02(3.71e-03~4.4e+07)	0.310543		3.416(2.01e-05~5.8e+05)	0.533	0.841549		228
Hypermutation Status	HM	xCell	cDC	OS		3.659(8.65e-02~1.55e+02)	0.497226		3.316(5.9e-02~1.86e+02)	0.521	0.559843		242
Hypermutation Status	HM	xCell	cDC	RFS		5.354(9.19e-02~3.12e+02)	0.418579		4.905(6.93e-02~3.47e+02)	0.691	0.464399		228
Hypermutation Status	HM	xCell	Chondrocytes	OS		4.07e+03(2.45e-02~6.76e+08)	0.17536		2.49e+03(2.24e-03~2.78e+09)	3.397	0.270851		242
Hypermutation Status	HM	xCell	Chondrocytes	RFS		2.564(1.65e-07~3.97e+07)	0.911236		3.903(1.24e-07~1.23e+08)	0.591	0.877169		228
Hypermutation Status	HM	xCell	Class switched memory B cells	OS		2.88e-04(3.84e-10~2.17e+02)	0.237676		9.05e-04(4.69e-10~1.75e+03)	-3.043	0.342639		242
Hypermutation Status	HM	xCell	Class switched memory B cells	RFS		8.19e-02(1.22e-07~5.49e+04)	0.714697		0.363(5.93e-07~2.23e+05)	-0.44	0.881675		228
Hypermutation Status	HM	xCell	CLP	OS		2.04e+02(4.68e-02~8.91e+05)	0.213588		4.686(8.9e-04~2.47e+04)	0.671	0.723872		242
Hypermutation Status	HM	xCell	CLP	RFS		5.27e+02(5.56e-02~4.98e+06)	0.179747		6.11e+01(4.65e-03~8.04e+05)	1.786	0.395317		228
Hypermutation Status	HM	xCell	CMP	OS		3.75e+18(4.24e-61~3.31e+97)	0.644712		7.03e+40(4.64e-44~1.07e+125)	40.847	0.341587		242
Hypermutation Status	HM	xCell	CMP	RFS		1.44e+20(1.19e-59~1.76e+99)	0.617353		3.76e+33(5.42e-49~2.61e+115)	33.575	0.421355		228
Hypermutation Status	HM	xCell	DC	OS		3.229(1.42e-04~7.35e+04)	0.818903		7.528(2.32e-04~2.44e+05)	0.877	0.703233		242
Hypermutation Status	HM	xCell	DC	RFS		2.33e+01(4.84e-04~1.12e+06)	0.56702		2.21e+01(3.11e-04~1.56e+06)	1.344	0.587121		228
Hypermutation Status	HM	xCell	Endothelial cells	OS		0.358(3.65e-05~3.51e+03)	0.826608		0.103(3.16e-06~3.34e+03)	-0.988	0.66779		242
Hypermutation Status	HM	xCell	Endothelial cells	RFS		2.319(1.93e-04~2.78e+04)	0.860673		1.925(7.15e-05~5.18e+04)	0.285	0.89983		228
Hypermutation Status	HM	xCell	Eosinophils	OS		3.77e-29(1.25e-79~1.13e+22)	0.269747		2.83e-20(6.45e-64~1.24e+24)	-19.549	0.379977		242
Hypermutation Status	HM	xCell	Eosinophils	RFS		3.06e-35(8.88e-93~1.06e+23)	0.239718		8.26e-35(5.05e-89~1.35e+20)	-34.083	0.217873		228
Hypermutation Status	HM	xCell	Epithelial cells	OS		5.26e-02(5.24e-04~5.28)	0.210396		2.2e-02(2.07e-04~2.337)	-1.657	0.108877		242
Hypermutation Status	HM	xCell	Epithelial cells	RFS		2.69e-02(1.83e-04~3.951)	0.155471		4.76e-02(3.96e-04~5.721)	-1.323	0.212685		228
Hypermutation Status	HM	xCell	Erythrocytes	OS		6.62e+81(1.61e-156~Inf)	0.499739		3.5e+67(8.97e-170~1.37e+304)	67.544	0.575787		242
Hypermutation Status	HM	xCell	Erythrocytes	RFS		2.21e+03(2.05e-288~2.39e+294)	0.982027		6.65e+34(1.47e-243~Inf)	34.823	0.805826		228
Hypermutation Status	HM	xCell	Fibroblasts	OS		1.9e+01(0.732~4.91e+02)	0.0763693		3.67e+01(0.991~1.36e+03)	1.565	0.0505441		242
Hypermutation Status	HM	xCell	Fibroblasts	RFS		1.24e+01(0.303~5.07e+02)	0.183591		2.08e+01(0.355~1.22e+03)	1.319	0.143891		228
Hypermutation Status	HM	xCell	GMP	OS		6.27e-03(4.89e-06~8.03)	0.164733		1.41e-02(1.24e-05~1.61e+01)	-1.851	0.235283		242
Hypermutation Status	HM	xCell	GMP	RFS		0.154(1.68e-04~1.42e+02)	0.591521		0.137(1.38e-04~1.36e+02)	-0.863	0.572271		228
Hypermutation Status	HM	xCell	Hepatocytes	OS		1.65e-200(0e+00~1.24e+182)	0.305184		1.77e-220(0e+00~1.83e+139)	-219.751	0.230262		242
Hypermutation Status	HM	xCell	Hepatocytes	RFS		6.84e-93(0e+00~1.13e+231)	0.576244		5.93e-85(0e+00~4.47e+249)	-84.227	0.620996		228
Hypermutation Status	HM	xCell	HSC	OS		2.743(0.106~7.11e+01)	0.543507		7.514(0.229~2.47e+02)	0.876	0.25751		242
Hypermutation Status	HM	xCell	HSC	RFS		2.531(7.38e-02~8.68e+01)	0.606571		7.3(0.175~3.05e+02)	0.863	0.296587		228
Hypermutation Status	HM	xCell	iDC	OS		1.511(0.533~4.29)	0.437711		1.513(0.524~4.366)	0.18	0.444217		242
Hypermutation Status	HM	xCell	iDC	RFS		1.578(0.505~4.937)	0.432692		1.618(0.502~5.217)	0.209	0.420533		228
Hypermutation Status	HM	xCell	Keratinocytes	OS		1.84e-02(2.65e-08~1.27e+04)	0.560202		3.64e-05(1.24e-11~1.07e+02)	-4.439	0.178474		242
Hypermutation Status	HM	xCell	Keratinocytes	RFS		0.15(8.56e-08~2.61e+05)	0.795519		2.64e-03(1.2e-09~5.79e+03)	-2.579	0.425424		228
Hypermutation Status	HM	xCell	ly Endothelial cells	OS		6.67e-02(3.08e-10~1.44e+07)	0.782155		5.32e-03(3.6e-12~7.86e+06)	-2.274	0.626881		242
Hypermutation Status	HM	xCell	ly Endothelial cells	RFS		0.84(2.68e-09~2.63e+08)	0.986063		8.17e-02(2.92e-11~2.29e+08)	-1.088	0.821456		228
Hypermutation Status	HM	xCell	Macrophages	OS		2.592(6.29e-03~1.07e+03)	0.756552		1.478(3.16e-03~6.9e+02)	0.17	0.900944		242
Hypermutation Status	HM	xCell	Macrophages	RFS		1.85e+01(2.73e-02~1.26e+04)	0.380149		3.042(4.41e-03~2.1e+03)	0.483	0.738695		228
Hypermutation Status	HM	xCell	Macrophages M1	OS		0.949(2.05e-04~4.39e+03)	0.990253		0.977(1.32e-04~7.25e+03)	-0.01	0.995896		242
Hypermutation Status	HM	xCell	Macrophages M1	RFS		1.38e+01(1.44e-03~1.32e+05)	0.574802		3.118(2.96e-04~3.29e+04)	0.494	0.809851		228
Hypermutation Status	HM	xCell	Macrophages M2	OS		1.68e+03(1.23e-11~2.28e+17)	0.654737		0.901(3.06e-17~2.65e+16)	-0.045	0.995722		242
Hypermutation Status	HM	xCell	Macrophages M2	RFS		6.61e+06(1.43e-07~3.07e+20)	0.328005		4.64e+01(9.42e-15~2.29e+17)	1.667	0.835114		228
Hypermutation Status	HM	xCell	Mast cells	OS		1.38e-03(3.61e-26~5.28e+19)	0.80396		6.83e+04(5.94e-22~7.85e+30)	4.834	0.716176		242
Hypermutation Status	HM	xCell	Mast cells	RFS		4.69e+08(5.04e-15~4.36e+31)	0.459338		5.83e+13(1.4e-12~2.44e+39)	13.766	0.292312		228
Hypermutation Status	HM	xCell	Megakaryocytes	OS		1.2e-04(5.24e-79~2.74e+70)	0.917679		3.48e-29(6.76e-111~1.8e+53)	-28.458	0.494862		242
Hypermutation Status	HM	xCell	Megakaryocytes	RFS		2.7e+19(1.43e-40~5.09e+78)	0.520555		2.17e+13(7.49e-59~6.26e+84)	13.336	0.714549		228
Hypermutation Status	HM	xCell	Melanocytes	OS		3.12e+26(8.87e-25~1.1e+77)	0.304261		8.7e+19(6.26e-29~1.21e+68)	19.94	0.416926		242
Hypermutation Status	HM	xCell	Melanocytes	RFS		3.995(7.32e-59~2.18e+59)	0.983985		1.13e-14(1.31e-72~9.78e+43)	-13.946	0.637087		228
Hypermutation Status	HM	xCell	Memory B cells	OS		1.31e-15(7.33e-29~2.35e-02)	0.0277508		2.16e-13(1.9e-27~2.46e+01)	-12.665	0.0774023		242
Hypermutation Status	HM	xCell	Memory B cells	RFS		6.78e-03(1.39e-10~3.31e+05)	0.580396		0.288(6.6e-09~1.25e+07)	-0.541	0.889587		228
Hypermutation Status	HM	xCell	MEP	OS		9.12e-02(5.29e-06~1.57e+03)	0.630412		0.136(7.4e-06~2.51e+03)	-0.866	0.690719		242
Hypermutation Status	HM	xCell	MEP	RFS		1.02e-03(2.13e-08~4.91e+01)	0.210658		4.52e-03(1.06e-07~1.93e+02)	-2.345	0.320947		228
Hypermutation Status	HM	xCell	Mesangial cells	OS		5.24e+04(2.7e-02~1.02e+11)	0.141253		4.81e+03(6.23e-03~3.71e+09)	3.682	0.22028		242
Hypermutation Status	HM	xCell	Mesangial cells	RFS		1.42e+01(2.03e-07~9.88e+08)	0.773509		6.29e+01(1.58e-06~2.49e+09)	1.798	0.642754		228
Hypermutation Status	HM	xCell	Monocytes	OS		0.225(3.96e-04~1.28e+02)	0.64497		6.13e-02(1.14e-04~3.29e+01)	-1.213	0.383898		242
Hypermutation Status	HM	xCell	Monocytes	RFS		2.109(3.71e-03~1.2e+03)	0.817664		0.396(6.69e-04~2.34e+02)	-0.403	0.775849		228
Hypermutation Status	HM	xCell	MPP	OS		0e+00(0e+00~Inf)	0.568263		0e+00(0e+00~Inf)	-Inf	0.551626		242
Hypermutation Status	HM	xCell	MPP	RFS		0e+00(0e+00~Inf)	0.275299		0e+00(0e+00~Inf)	-Inf	0.358287		228
Hypermutation Status	HM	xCell	MSC	OS		0.871(5.17e-02~1.47e+01)	0.923464		1.858(7.98e-02~4.33e+01)	0.269	0.699704		242
Hypermutation Status	HM	xCell	MSC	RFS		2.774(0.141~5.45e+01)	0.501824		3.053(0.13~7.18e+01)	0.485	0.488532		228
Hypermutation Status	HM	xCell	mv Endothelial cells	OS		0.254(6.93e-08~9.29e+05)	0.858848		2.45e-02(6.72e-10~8.92e+05)	-1.611	0.676233		242
Hypermutation Status	HM	xCell	mv Endothelial cells	RFS		2.408(3.79e-07~1.53e+07)	0.912458		0.382(8.64e-09~1.69e+07)	-0.418	0.914674		228
Hypermutation Status	HM	xCell	Myocytes	OS		1.99e-10(3.92e-73~1.01e+53)	0.761705		1.77e-11(3.51e-85~8.93e+62)	-10.752	0.774932		242
Hypermutation Status	HM	xCell	Myocytes	RFS		1.57e-96(1.87e-216~1.32e+24)	0.117405		1.9e-109(4.17e-240~8.67e+21)	-108.721	0.102915		228
Hypermutation Status	HM	xCell	naive B cells	OS		1.69e-26(1.29e-57~2.21e+05)	0.104508		1.2e-18(1.26e-48~1.14e+12)	-17.922	0.241302		242
Hypermutation Status	HM	xCell	naive B cells	RFS		6.18e-02(5.29e-17~7.23e+13)	0.875064		0.635(1.09e-15~3.69e+14)	-0.198	0.979081		228
Hypermutation Status	HM	xCell	Neurons	OS		3.77e+124(1.76e+56~8.05e+192)	0.000352498		5.26e+82(7.42e+13~3.73e+151)	82.721	0.0185318		242
Hypermutation Status	HM	xCell	Neurons	RFS		4.59e+76(2.1e-74~1e+227)	0.317587		5.94e+81(2.35e-65~1.5e+228)	81.774	0.273627		228
Hypermutation Status	HM	xCell	Neutrophils	OS		2.43e-04(2.66e-09~2.22e+01)	0.153236		4.85e-05(2.88e-10~8.191)	-4.314	0.105767		242
Hypermutation Status	HM	xCell	Neutrophils	RFS		0.981(4.12e-05~2.34e+04)	0.997062		0.286(1.14e-05~7.19e+03)	-0.544	0.808673		228
Hypermutation Status	HM	xCell	NK cells	OS		1.24e+02(3.07e-09~4.99e+12)	0.698971		7.88e+02(2.89e-08~2.15e+13)	2.897	0.586435		242
Hypermutation Status	HM	xCell	NK cells	RFS		1.88e+02(2.31e-09~1.53e+13)	0.682874		1.71e+02(6.59e-09~4.45e+12)	2.234	0.674215		228
Hypermutation Status	HM	xCell	NKT	OS		1.44e-02(1.31e-05~1.59e+01)	0.235621		2.61e-02(2.91e-05~2.34e+01)	-1.583	0.293287		242
Hypermutation Status	HM	xCell	NKT	RFS		8.36e-03(4.02e-06~1.74e+01)	0.21971		9.6e-02(5.42e-05~1.7e+02)	-1.018	0.539056		228
Hypermutation Status	HM	xCell	Osteoblast	OS		3.55e+08(1.18e-07~1.07e+24)	0.278897		2.06e+08(1.07e-07~3.98e+23)	8.314	0.286385		242
Hypermutation Status	HM	xCell	Osteoblast	RFS		1.7e-14(7.33e-47~3.93e+18)	0.404319		8.8e-14(1.1e-45~7.06e+18)	-13.055	0.422541		228
Hypermutation Status	HM	xCell	pDC	OS		2.81e-02(2.38e-05~3.32e+01)	0.322359		4.99e-03(2.19e-06~1.14e+01)	-2.301	0.179109		242
Hypermutation Status	HM	xCell	pDC	RFS		0.224(1.85e-04~2.72e+02)	0.679845		3.09e-02(1.86e-05~5.12e+01)	-1.511	0.357861		228
Hypermutation Status	HM	xCell	Pericytes	OS		8.69e+06(7.49e+01~1.01e+12)	0.00724526		7.74e+08(5.76e+02~1.04e+15)	8.889	0.00447271		242
Hypermutation Status	HM	xCell	Pericytes	RFS		1.77e+07(3.03e+02~1.03e+12)	0.00287651		8.31e+08(3.42e+02~2.02e+15)	8.92	0.00618529		228
Hypermutation Status	HM	xCell	Plasma cells	OS		3.01e-06(5.69e-13~1.59e+01)	0.107501		9.28e-05(1.19e-11~7.24e+02)	-4.033	0.251492		242
Hypermutation Status	HM	xCell	Plasma cells	RFS		8.51e-03(1.12e-09~6.44e+04)	0.555272		0.37(6.05e-08~2.26e+06)	-0.432	0.900678		228
Hypermutation Status	HM	xCell	Platelets	OS		9.93e-05(1.19e-175~8.27e+166)	0.963386		9.76e-05(2.15e-178~4.43e+169)	-4.01	0.963897		242
Hypermutation Status	HM	xCell	Platelets	RFS		0e+00(0e+00~Inf)	0.996215		0e+00(0e+00~Inf)	-Inf	0.996558		228
Hypermutation Status	HM	xCell	Preadipocytes	OS		1.03e+01(2.54e-13~4.18e+14)	0.883974		1.921(4.22e-13~8.75e+12)	0.284	0.964984		242
Hypermutation Status	HM	xCell	Preadipocytes	RFS		8.66e+04(1.32e-07~5.69e+16)	0.412839		1.97e+02(3.79e-10~1.03e+14)	2.295	0.701011		228
Hypermutation Status	HM	xCell	pro B cells	OS		4.92e-06(2.3e-16~1.05e+05)	0.313864		2.75e-05(1.91e-16~3.97e+06)	-4.561	0.423117		242
Hypermutation Status	HM	xCell	pro B cells	RFS		2.58(8.4e-11~7.93e+10)	0.938673		0.181(1.25e-12~2.62e+10)	-0.743	0.896172		228
Hypermutation Status	HM	xCell	Sebocytes	OS		1.03e-15(1.4e-26~7.52e-05)	0.006854		1.3e-15(2.05e-26~8.31e-05)	-14.885	0.00692977		242
Hypermutation Status	HM	xCell	Sebocytes	RFS		2.51e-12(5.68e-24~1.111)	0.0509058		6.31e-11(5.31e-22~7.49)	-10.2	0.0710443		228
Hypermutation Status	HM	xCell	Skeletal muscle	OS		1.25e+41(4.22e-136~3.69e+217)	0.648081		1.92e+85(6.38e-109~5.8e+278)	85.284	0.387624		242
Hypermutation Status	HM	xCell	Skeletal muscle	RFS		6.04e+167(1.94e+22~Inf)	0.0238076		9.08e+164(6.46e+07~Inf)	164.958	0.0396502		228
Hypermutation Status	HM	xCell	Smooth muscle	OS		1.08e+01(0.392~2.96e+02)	0.159617		1.79e+01(0.539~5.98e+02)	1.254	0.106506		242
Hypermutation Status	HM	xCell	Smooth muscle	RFS		4.777(0.128~1.78e+02)	0.397045		9.445(0.208~4.3e+02)	0.975	0.249008		228
Hypermutation Status	HM	xCell	Tgd cells	OS		1.82e+01(5.01e-04~6.61e+05)	0.588147		7.9e+01(1.96e-03~3.18e+06)	1.898	0.419281		242
Hypermutation Status	HM	xCell	Tgd cells	RFS		6.44e+02(1.51e-02~2.74e+07)	0.234386		1e+02(2.49e-03~4.02e+06)	2	0.394516		228
Hypermutation Status	HM	xCell	Th1 cells	OS		0.137(1.27e-03~1.47e+01)	0.405158		0.322(2.84e-03~3.65e+01)	-0.492	0.638667		242
Hypermutation Status	HM	xCell	Th1 cells	RFS		4.73e-02(2.86e-04~7.83)	0.241781		3.44e-02(1.91e-04~6.2)	-1.463	0.203589		228
Hypermutation Status	HM	xCell	Th2 cells	OS		4.647(0.187~1.16e+02)	0.348688		0.979(3.66e-02~2.62e+01)	-0.009	0.990072		242
Hypermutation Status	HM	xCell	Th2 cells	RFS		1.506(4.2e-02~5.4e+01)	0.822628		0.329(9.79e-03~1.11e+01)	-0.483	0.535136		228
Hypermutation Status	HM	xCell	Tregs	OS		1.17e+01(4.64e-05~2.94e+06)	0.698533		1.05e+01(6.46e-06~1.7e+07)	1.02	0.747479		242
Hypermutation Status	HM	xCell	Tregs	RFS		1.57e+02(3.95e-04~6.23e+07)	0.442137		4.64e+02(7.81e-04~2.75e+08)	2.666	0.365413		228
Hypermutation Status	nHM	CIBERSORT	B cells memory	OS		1.94e-02(1.21e-07~3.11e+03)	0.519081		1.96e-04(4.85e-11~7.94e+02)	-3.707	0.271437		821
Hypermutation Status	nHM	CIBERSORT	B cells memory	RFS		2.04e-05(8.28e-15~5.04e+04)	0.327779		3.9e-05(4.4e-14~3.46e+04)	-4.409	0.33421		721
Hypermutation Status	nHM	CIBERSORT	B cells naive	OS		1.55e-02(1.77e-05~1.36e+01)	0.228233		1.85e-02(2.05e-05~1.67e+01)	-1.733	0.250384		821
Hypermutation Status	nHM	CIBERSORT	B cells naive	RFS		1.21e-03(5.55e-07~2.634)	0.0867112		5.55e-04(1.92e-07~1.606)	-3.255	0.0652686		721
Hypermutation Status	nHM	CIBERSORT	Dendritic cells activated	OS		1.47e-10(1.28e-16~1.7e-04)	0.00147992		2.51e-09(2.11e-15~2.97e-03)	-8.601	0.00551248		821
Hypermutation Status	nHM	CIBERSORT	Dendritic cells activated	RFS		3.89e-05(2.18e-11~6.95e+01)	0.166823		1.38e-03(6.75e-10~2.82e+03)	-2.86	0.374311		721
Hypermutation Status	nHM	CIBERSORT	Dendritic cells resting	OS		6.38e+02(2.07e-07~1.97e+12)	0.562369		3.17e+02(4.96e-07~2.02e+11)	2.501	0.577774		821
Hypermutation Status	nHM	CIBERSORT	Dendritic cells resting	RFS		4.52e+02(3.03e-08~6.74e+12)	0.60897		1.11e+03(4.1e-07~3e+12)	3.045	0.526876		721
Hypermutation Status	nHM	CIBERSORT	Eosinophils	OS		1.77e-07(1.64e-15~1.9e+01)	0.0993825		4.62e-07(7.81e-15~2.73e+01)	-6.335	0.110114		821
Hypermutation Status	nHM	CIBERSORT	Eosinophils	RFS		6.92e-05(2.92e-13~1.64e+04)	0.330297		9.11e-06(2.35e-14~3.52e+03)	-5.041	0.249946		721
Hypermutation Status	nHM	CIBERSORT	Macrophages M0	OS		5.09e-02(1.4e-03~1.844)	0.103986		6.79e-02(1.94e-03~2.372)	-1.168	0.137955		821
Hypermutation Status	nHM	CIBERSORT	Macrophages M0	RFS		9.38e-02(1.84e-03~4.792)	0.238301		3.99e-02(7.88e-04~2.022)	-1.399	0.107735		721
Hypermutation Status	nHM	CIBERSORT	Macrophages M1	OS		0.4(3.94e-05~4.06e+03)	0.845494		2.51e-02(2.35e-06~2.68e+02)	-1.6	0.436192		821
Hypermutation Status	nHM	CIBERSORT	Macrophages M1	RFS		7.29e-05(1.35e-09~3.929)	0.0865621		3.65e-07(4.57e-12~2.91e-02)	-6.438	0.0100536		721
Hypermutation Status	nHM	CIBERSORT	Macrophages M2	OS		0.509(1.11e-02~2.33e+01)	0.72909		0.282(4.77e-03~1.66e+01)	-0.55	0.542669		821
Hypermutation Status	nHM	CIBERSORT	Macrophages M2	RFS		0.59(9.19e-03~3.79e+01)	0.803945		6.14e-02(6.74e-04~5.601)	-1.212	0.225649		721
Hypermutation Status	nHM	CIBERSORT	Mast cells activated	OS		1.66e+01(0.24~1.15e+03)	0.193561		4.081(5.31e-02~3.14e+02)	0.611	0.525526		821
Hypermutation Status	nHM	CIBERSORT	Mast cells activated	RFS		1.07e+02(1.389~8.21e+03)	0.0350126		1.65e+01(0.214~1.27e+03)	1.217	0.206282		721
Hypermutation Status	nHM	CIBERSORT	Mast cells resting	OS		1.27e-02(6.96e-07~2.34e+02)	0.383699		1.03e-02(5.02e-07~2.13e+02)	-1.986	0.366912		821
Hypermutation Status	nHM	CIBERSORT	Mast cells resting	RFS		1.39e-03(1.89e-08~1.02e+02)	0.249857		1.1e-03(1.55e-08~7.84e+01)	-2.958	0.232157		721
Hypermutation Status	nHM	CIBERSORT	Monocytes	OS		6.21e+04(3.12e-06~1.24e+15)	0.361659		8.19e-06(1.23e-15~5.45e+04)	-5.087	0.310146		821
Hypermutation Status	nHM	CIBERSORT	Monocytes	RFS		1.417(8.82e-14~2.27e+13)	0.982083		1.35e-04(3.36e-18~5.42e+09)	-3.869	0.577192		721
Hypermutation Status	nHM	CIBERSORT	Neutrophils	OS		8.25e+01(0.53~1.28e+04)	0.086655		1.39e+01(6.69e-02~2.88e+03)	1.142	0.333792		821
Hypermutation Status	nHM	CIBERSORT	Neutrophils	RFS		1.208(1.77e-03~8.23e+02)	0.95474		0.346(4.11e-04~2.91e+02)	-0.461	0.757231		721
Hypermutation Status	nHM	CIBERSORT	NK cells activated	OS		1.08e+08(5.28e-03~2.23e+18)	0.126739		4.33e+06(1.73e-04~1.08e+17)	6.636	0.211001		821
Hypermutation Status	nHM	CIBERSORT	NK cells activated	RFS		1.37e+08(9.85e-04~1.9e+19)	0.15239		2.07e+09(5.72e-03~7.48e+20)	9.315	0.114185		721
Hypermutation Status	nHM	CIBERSORT	NK cells resting	OS		3.54e-05(8.69e-10~1.444)	0.0584714		1.77e-04(3.87e-09~8.107)	-3.751	0.114627		821
Hypermutation Status	nHM	CIBERSORT	NK cells resting	RFS		3.05e-07(1.98e-12~4.7e-02)	0.0138206		2.36e-06(1.27e-11~0.441)	-5.626	0.0364204		721
Hypermutation Status	nHM	CIBERSORT	Plasma cells	OS		2.543(0.403~1.61e+01)	0.320733		1.604(0.275~9.364)	0.205	0.599923		821
Hypermutation Status	nHM	CIBERSORT	Plasma cells	RFS		2.092(0.268~1.63e+01)	0.481595		1.33(0.169~1.05e+01)	0.124	0.78641		721
Hypermutation Status	nHM	CIBERSORT	T cells CD4 memory activated	OS		3.69e-06(3.6e-11~0.378)	0.0335826		9.08e-06(1.12e-10~0.736)	-5.042	0.0440977		821
Hypermutation Status	nHM	CIBERSORT	T cells CD4 memory activated	RFS		7.54e-09(1.15e-14~4.93e-03)	0.00618839		3.53e-07(9.85e-13~0.126)	-6.453	0.0227731		721
Hypermutation Status	nHM	CIBERSORT	T cells CD4 memory resting	OS		0.21(7.96e-03~5.564)	0.350892		0.218(7.41e-03~6.397)	-0.662	0.376725		821
Hypermutation Status	nHM	CIBERSORT	T cells CD4 memory resting	RFS		0.294(8.82e-03~9.772)	0.493087		0.285(8.7e-03~9.364)	-0.545	0.481421		721
Hypermutation Status	nHM	CIBERSORT	T cells CD4 naive	OS		3.15e-44(1.8e-132~5.52e+44)	0.33394		3.8e-32(2.12e-125~6.79e+61)	-31.421	0.509		821
Hypermutation Status	nHM	CIBERSORT	T cells CD4 naive	RFS		2.88e-16(2.42e-69~3.43e+37)	0.566052		1.32e-10(2.41e-65~7.21e+44)	-9.881	0.723501		721
Hypermutation Status	nHM	CIBERSORT	T cells CD8	OS		2.966(7.62e-03~1.15e+03)	0.720879		0.415(9.86e-04~1.74e+02)	-0.382	0.775151		821
Hypermutation Status	nHM	CIBERSORT	T cells CD8	RFS		0.276(3.02e-04~2.53e+02)	0.711753		0.234(2.75e-04~2e+02)	-0.63	0.673346		721
Hypermutation Status	nHM	CIBERSORT	T cells follicular helper	OS		4.36e-05(9.35e-10~2.036)	0.0672011		1.8e-05(2.68e-10~1.208)	-4.745	0.0540205		821
Hypermutation Status	nHM	CIBERSORT	T cells follicular helper	RFS		4.71e-08(1.94e-13~1.14e-02)	0.00764828		2.09e-08(3.75e-14~1.16e-02)	-7.68	0.00880361		721
Hypermutation Status	nHM	CIBERSORT	T cells regulatory (Tregs)	OS		1.69e-07(9.74e-15~2.95)	0.0668358		2.71e-07(3.8e-15~1.93e+01)	-6.567	0.101221		821
Hypermutation Status	nHM	CIBERSORT	T cells regulatory (Tregs)	RFS		3.8e-09(3.69e-17~0.391)	0.0394249		9.4e-10(3.67e-18~0.241)	-9.027	0.0353671		721
Hypermutation Status	nHM	xCell	aDC	OS		0.448(0.151~1.335)	0.14969		0.333(0.113~0.984)	-0.477	0.0467543		821
Hypermutation Status	nHM	xCell	aDC	RFS		0.332(9.83e-02~1.121)	0.0758246		0.175(5.02e-02~0.611)	-0.757	0.00625608		721
Hypermutation Status	nHM	xCell	Adipocytes	OS		1.14e+02(7.839~1.66e+03)	0.000525513		9.504(0.474~1.9e+02)	0.978	0.141003		821
Hypermutation Status	nHM	xCell	Adipocytes	RFS		1.38e+02(4.855~3.91e+03)	0.00390671		1.9e+01(0.476~7.59e+02)	1.279	0.117513		721
Hypermutation Status	nHM	xCell	Astrocytes	OS		1.482(0.341~6.442)	0.600097		0.765(0.168~3.492)	-0.116	0.729982		821
Hypermutation Status	nHM	xCell	Astrocytes	RFS		1.129(0.215~5.941)	0.886065		0.475(8.49e-02~2.66)	-0.323	0.397289		721
Hypermutation Status	nHM	xCell	B cells	OS		0.232(2.03e-02~2.655)	0.240334		0.13(1.06e-02~1.601)	-0.885	0.111394		821
Hypermutation Status	nHM	xCell	B cells	RFS		4.52e-02(1.58e-03~1.291)	0.0702076		4.49e-02(1.67e-03~1.211)	-1.347	0.0648954		721
Hypermutation Status	nHM	xCell	Basophils	OS		9.29e-02(1.03e-03~8.417)	0.30137		0.224(3.05e-03~1.64e+01)	-0.651	0.494309		821
Hypermutation Status	nHM	xCell	Basophils	RFS		4.04e-02(2.67e-04~6.135)	0.210587		0.18(1.3e-03~2.48e+01)	-0.746	0.49458		721
Hypermutation Status	nHM	xCell	CD4 memory T cells	OS		3.18e-03(3.82e-07~2.65e+01)	0.211903		1.97e-03(4.02e-07~9.671)	-2.705	0.15083		821
Hypermutation Status	nHM	xCell	CD4 memory T cells	RFS		1.48e-04(5.04e-09~4.339)	0.0928908		1.41e-03(1.11e-07~1.79e+01)	-2.851	0.173252		721
Hypermutation Status	nHM	xCell	CD4 naive T cells	OS		6.82e-05(3.91e-09~1.19)	0.0542229		3.41e-05(2.5e-09~0.466)	-4.467	0.0342343		821
Hypermutation Status	nHM	xCell	CD4 naive T cells	RFS		6.87e-05(2.17e-09~2.18)	0.069899		1.88e-05(5.53e-10~0.636)	-4.727	0.0408647		721
Hypermutation Status	nHM	xCell	CD4 T cells	OS		1.1e-07(4.46e-21~2.73e+06)	0.308592		1.02e-07(4.27e-20~2.42e+05)	-6.993	0.268158		821
Hypermutation Status	nHM	xCell	CD4 T cells	RFS		8.79e-08(4.39e-22~1.76e+07)	0.333557		1.79e-09(4.19e-23~7.64e+04)	-8.748	0.208461		721
Hypermutation Status	nHM	xCell	CD4 Tcm	OS		1.56e-02(7.64e-08~3.17e+03)	0.504448		1.77e-02(8.68e-08~3.61e+03)	-1.752	0.517734		821
Hypermutation Status	nHM	xCell	CD4 Tcm	RFS		9.42e-03(1.21e-08~7.35e+03)	0.500366		8.71e-04(9.47e-10~8.02e+02)	-3.06	0.314624		721
Hypermutation Status	nHM	xCell	CD4 Tem	OS		5.8e+01(1.39e-04~2.42e+07)	0.538432		2.36e+02(2.03e-04~2.75e+08)	2.373	0.443225		821
Hypermutation Status	nHM	xCell	CD4 Tem	RFS		3.43e-02(2.34e-09~5.01e+05)	0.688562		0.143(5.14e-09~3.98e+06)	-0.844	0.824088		721
Hypermutation Status	nHM	xCell	CD8 naive T cells	OS		6.66e-07(2.86e-15~1.55e+02)	0.147897		3.04e-09(7.88e-18~1.17)	-8.518	0.051846		821
Hypermutation Status	nHM	xCell	CD8 naive T cells	RFS		4.94e-13(7.54e-23~3.23e-03)	0.0139986		4.47e-11(8.54e-21~0.234)	-10.35	0.0368652		721
Hypermutation Status	nHM	xCell	CD8 T cells	OS		7.02e-02(3.22e-06~1.53e+03)	0.602136		1.07e-03(7.07e-08~1.61e+01)	-2.972	0.16335		821
Hypermutation Status	nHM	xCell	CD8 T cells	RFS		4.64e-03(3.33e-08~6.44e+02)	0.373778		7.57e-04(1.54e-08~3.73e+01)	-3.121	0.192357		721
Hypermutation Status	nHM	xCell	CD8 Tcm	OS		0.252(2.3e-04~2.77e+02)	0.699932		3.03e-02(4.76e-05~1.93e+01)	-1.518	0.288572		821
Hypermutation Status	nHM	xCell	CD8 Tcm	RFS		3.77e-03(5.08e-07~2.79e+01)	0.219618		5.08e-03(1.61e-06~1.61e+01)	-2.294	0.198869		721
Hypermutation Status	nHM	xCell	CD8 Tem	OS		8.27e-08(7.1e-25~9.63e+09)	0.415989		1.08e-10(5.71e-28~2.05e+07)	-9.966	0.258237		821
Hypermutation Status	nHM	xCell	CD8 Tem	RFS		1.89e-08(1.75e-27~2.04e+11)	0.426412		2.02e-12(1.13e-32~3.61e+08)	-11.695	0.257725		721
Hypermutation Status	nHM	xCell	cDC	OS		0.172(2.06e-02~1.441)	0.104635		6.49e-02(7.58e-03~0.556)	-1.188	0.0125525		821
Hypermutation Status	nHM	xCell	cDC	RFS		0.364(3.86e-02~3.436)	0.377677		9.22e-02(8.73e-03~0.974)	-1.035	0.0474615		721
Hypermutation Status	nHM	xCell	Chondrocytes	OS		6.72e+01(1.849~2.45e+03)	0.0217261		1.439(3e-02~6.9e+01)	0.158	0.853887		821
Hypermutation Status	nHM	xCell	Chondrocytes	RFS		9.46e+01(1.362~6.57e+03)	0.0355003		6.909(5.66e-02~8.44e+02)	0.839	0.430504		721
Hypermutation Status	nHM	xCell	Class switched memory B cells	OS		1.25e-02(1.07e-05~1.47e+01)	0.22428		7.93e-03(9.7e-06~6.48)	-2.101	0.157423		821
Hypermutation Status	nHM	xCell	Class switched memory B cells	RFS		8.25e-05(9.54e-09~0.713)	0.0420495		1.51e-04(2.07e-08~1.107)	-3.82	0.0526749		721
Hypermutation Status	nHM	xCell	CLP	OS		0.712(1.24e-02~4.07e+01)	0.869111		1.731(2.2e-02~1.36e+02)	0.238	0.80528		821
Hypermutation Status	nHM	xCell	CLP	RFS		0.429(5.24e-03~3.51e+01)	0.70619		2.291(2.4e-02~2.19e+02)	0.36	0.721542		721
Hypermutation Status	nHM	xCell	CMP	OS		1.28e+13(1.89e-18~8.71e+43)	0.404659		1.48e+08(3.31e-20~6.58e+35)	8.169	0.56253		821
Hypermutation Status	nHM	xCell	CMP	RFS		7.86e-10(3.02e-55~2.05e+36)	0.694381		7.89e-03(2.56e-47~2.43e+42)	-2.103	0.926184		721
Hypermutation Status	nHM	xCell	DC	OS		4.5e-03(7.43e-06~2.724)	0.0982585		5.37e-04(8.6e-07~0.335)	-3.27	0.0218251		821
Hypermutation Status	nHM	xCell	DC	RFS		1.91e-02(2.22e-05~1.64e+01)	0.250751		3.37e-04(2.83e-07~0.4)	-3.473	0.0268428		721
Hypermutation Status	nHM	xCell	Endothelial cells	OS		2.462(5.93e-02~1.02e+02)	0.635541		0.2(3.57e-03~1.12e+01)	-0.698	0.433877		821
Hypermutation Status	nHM	xCell	Endothelial cells	RFS		0.635(7e-03~5.76e+01)	0.843515		3.48e-02(2.25e-04~5.4)	-1.458	0.192022		721
Hypermutation Status	nHM	xCell	Eosinophils	OS		1.44e-20(3.16e-34~6.54e-07)	0.00440687		7.86e-24(2.1e-38~2.94e-09)	-23.105	0.00188824		821
Hypermutation Status	nHM	xCell	Eosinophils	RFS		5.55e-09(2.67e-20~1.15e+03)	0.152812		1.18e-11(5.98e-24~2.35e+01)	-10.926	0.0815949		721
Hypermutation Status	nHM	xCell	Epithelial cells	OS		3.95(0.271~5.76e+01)	0.314934		6.51(0.538~7.88e+01)	0.814	0.140983		821
Hypermutation Status	nHM	xCell	Epithelial cells	RFS		8.48e+01(3.287~2.19e+03)	0.00741966		1.72e+02(6.902~4.31e+03)	2.237	0.00170963		721
Hypermutation Status	nHM	xCell	Erythrocytes	OS		1.78e-125(1.46e-244~2.18e-06)	0.0400572		8.73e-17(1.8e-133~4.23e+100)	-16.059	0.787361		821
Hypermutation Status	nHM	xCell	Erythrocytes	RFS		9.13e-120(3.89e-248~2.15e+09)	0.0691427		1.74e-47(1.83e-177~1.65e+83)	-46.76	0.480743		721
Hypermutation Status	nHM	xCell	Fibroblasts	OS		1.512(0.508~4.496)	0.457365		0.613(0.191~1.973)	-0.212	0.411921		821
Hypermutation Status	nHM	xCell	Fibroblasts	RFS		1.383(0.381~5.016)	0.622253		0.509(0.117~2.207)	-0.294	0.366716		721
Hypermutation Status	nHM	xCell	GMP	OS		7.43e-03(3.24e-04~0.17)	0.00216125		4.15e-03(1.68e-04~0.103)	-2.382	0.000808974		821
Hypermutation Status	nHM	xCell	GMP	RFS		1.46e-02(5.29e-04~0.404)	0.0125851		4.05e-03(1.34e-04~0.122)	-2.393	0.00153114		721
Hypermutation Status	nHM	xCell	Hepatocytes	OS		8.24e+26(3.21e-72~2.11e+125)	0.591914		2.24e+22(1.71e-85~2.93e+129)	22.35	0.682574		821
Hypermutation Status	nHM	xCell	Hepatocytes	RFS		1.57e+27(2.1e-76~1.17e+130)	0.604375		2.47e+06(1.75e-105~3.49e+117)	6.394	0.910236		721
Hypermutation Status	nHM	xCell	HSC	OS		0.712(0.181~2.803)	0.627427		0.514(0.134~1.977)	-0.289	0.332914		821
Hypermutation Status	nHM	xCell	HSC	RFS		0.43(8.83e-02~2.096)	0.296598		0.232(4.66e-02~1.156)	-0.634	0.0745749		721
Hypermutation Status	nHM	xCell	iDC	OS		0.759(0.39~1.477)	0.416266		0.565(0.281~1.135)	-0.248	0.108596		821
Hypermutation Status	nHM	xCell	iDC	RFS		1.127(0.565~2.247)	0.734913		0.731(0.348~1.536)	-0.136	0.407834		721
Hypermutation Status	nHM	xCell	Keratinocytes	OS		1.17e+04(1.11e+01~1.23e+07)	0.0083579		2.82e+02(0.3~2.65e+05)	2.45	0.10626		821
Hypermutation Status	nHM	xCell	Keratinocytes	RFS		2.09e+06(1.06e+03~4.1e+09)	0.000169549		1.36e+05(7.66e+01~2.41e+08)	5.133	0.00195885		721
Hypermutation Status	nHM	xCell	ly Endothelial cells	OS		8.254(8.94e-03~7.62e+03)	0.544603		4.72e-02(1.62e-05~1.37e+02)	-1.326	0.452991		821
Hypermutation Status	nHM	xCell	ly Endothelial cells	RFS		0.519(7.52e-05~3.58e+03)	0.884376		2.55e-03(6.32e-08~1.03e+02)	-2.593	0.269934		721
Hypermutation Status	nHM	xCell	Macrophages	OS		7.161(0.258~1.99e+02)	0.245476		2.972(8.37e-02~1.06e+02)	0.473	0.549824		821
Hypermutation Status	nHM	xCell	Macrophages	RFS		4.948(0.131~1.87e+02)	0.388026		0.322(6.03e-03~1.72e+01)	-0.492	0.576617		721
Hypermutation Status	nHM	xCell	Macrophages M1	OS		0.581(4.87e-03~6.95e+01)	0.824137		0.163(1.02e-03~2.62e+01)	-0.787	0.484479		821
Hypermutation Status	nHM	xCell	Macrophages M1	RFS		0.935(5.42e-03~1.62e+02)	0.979725		1.43e-02(5.88e-05~3.466)	-1.845	0.129412		721
Hypermutation Status	nHM	xCell	Macrophages M2	OS		6.39e+04(3.91e+01~1.04e+08)	0.00337543		2.88e+06(2.34e+02~3.53e+10)	6.459	0.0019623		821
Hypermutation Status	nHM	xCell	Macrophages M2	RFS		2.73e+04(6.945~1.07e+08)	0.0155687		2.58e+05(1.14e+01~5.88e+09)	5.412	0.014908		721
Hypermutation Status	nHM	xCell	Mast cells	OS		0.281(6.14e-10~1.28e+08)	0.900602		4.16e-06(8.42e-15~2.06e+03)	-5.381	0.225113		821
Hypermutation Status	nHM	xCell	Mast cells	RFS		6.73e-03(7.19e-13~6.3e+07)	0.669458		2.82e-06(1.53e-16~5.2e+04)	-5.549	0.289375		721
Hypermutation Status	nHM	xCell	Megakaryocytes	OS		1.24e+27(3.8e-09~4.07e+62)	0.134847		1.06e+03(7.95e-37~1.43e+42)	3.027	0.879473		821
Hypermutation Status	nHM	xCell	Megakaryocytes	RFS		3.828(8.47e-51~1.73e+51)	0.982004		3.67e-35(7.76e-93~1.73e+23)	-34.436	0.241901		721
Hypermutation Status	nHM	xCell	Melanocytes	OS		3.22e+08(1.62e-15~6.39e+31)	0.474133		8.08e+11(4.59e-14~1.42e+37)	11.907	0.355253		821
Hypermutation Status	nHM	xCell	Melanocytes	RFS		1.52e-09(2.48e-36~9.26e+17)	0.51873		2.2e-17(1.39e-45~3.47e+11)	-16.658	0.246932		721
Hypermutation Status	nHM	xCell	Memory B cells	OS		5.42e-03(3.35e-07~8.76e+01)	0.291274		7.22e-04(1.15e-08~4.55e+01)	-3.141	0.199565		821
Hypermutation Status	nHM	xCell	Memory B cells	RFS		1.61e-06(1.36e-13~1.92e+01)	0.108652		1.29e-06(8.19e-14~2.05e+01)	-5.888	0.108927		721
Hypermutation Status	nHM	xCell	MEP	OS		3.86e-05(4.26e-07~3.49e-03)	9.82523e-06		9.67e-04(8.25e-06~0.113)	-3.015	0.00429185		821
Hypermutation Status	nHM	xCell	MEP	RFS		2.86e-05(1.92e-07~4.26e-03)	4.15798e-05		1.08e-03(5.16e-06~0.227)	-2.966	0.0122761		721
Hypermutation Status	nHM	xCell	Mesangial cells	OS		0.659(2.16e-04~2.02e+03)	0.919018		1.855(4e-04~8.6e+03)	0.268	0.885893		821
Hypermutation Status	nHM	xCell	Mesangial cells	RFS		2.953(4.67e-04~1.87e+04)	0.808405		1.157(1.11e-04~1.21e+04)	0.063	0.97533		721
Hypermutation Status	nHM	xCell	Monocytes	OS		3.43e+02(1.22e+01~9.67e+03)	0.000608016		1.17e+01(0.285~4.8e+02)	1.068	0.194384		821
Hypermutation Status	nHM	xCell	Monocytes	RFS		6.47e+01(1.26~3.32e+03)	0.0379817		3.726(4.44e-02~3.13e+02)	0.571	0.560674		721
Hypermutation Status	nHM	xCell	MPP	OS		0e+00(0e+00~Inf)	0.99026		0e+00(0e+00~Inf)	-Inf	0.993317		821
Hypermutation Status	nHM	xCell	MPP	RFS		0e+00(0e+00~Inf)	0.992369		0e+00(0e+00~Inf)	-Inf	0.992721		721
Hypermutation Status	nHM	xCell	MSC	OS		0.677(0.176~2.595)	0.569044		0.484(0.127~1.84)	-0.315	0.286883		821
Hypermutation Status	nHM	xCell	MSC	RFS		0.402(8.59e-02~1.885)	0.247831		0.373(7.95e-02~1.746)	-0.429	0.210186		721
Hypermutation Status	nHM	xCell	mv Endothelial cells	OS		1.721(1.03e-03~2.88e+03)	0.886067		1.14e-02(3.17e-06~4.07e+01)	-1.944	0.283636		821
Hypermutation Status	nHM	xCell	mv Endothelial cells	RFS		0.155(2.45e-05~9.82e+02)	0.676371		2.82e-04(1.58e-08~5.034)	-3.55	0.101752		721
Hypermutation Status	nHM	xCell	Myocytes	OS		6.04e+05(1.49e-10~2.46e+21)	0.467913		4.55e+01(3.78e-16~5.47e+18)	1.658	0.849117		821
Hypermutation Status	nHM	xCell	Myocytes	RFS		2.4e-04(9.89e-27~5.83e+18)	0.751316		5.28e-04(1.08e-27~2.6e+20)	-3.277	0.786303		721
Hypermutation Status	nHM	xCell	naive B cells	OS		1.2e-08(4.39e-21~3.27e+04)	0.211876		3.73e-10(1.59e-23~8.72e+03)	-9.428	0.166887		821
Hypermutation Status	nHM	xCell	naive B cells	RFS		1.12e-12(1.47e-29~8.59e+04)	0.165384		8.7e-13(2.19e-30~3.45e+05)	-12.061	0.17921		721
Hypermutation Status	nHM	xCell	Neurons	OS		4.19e+24(2.42e+07~7.25e+41)	0.00511801		1.24e+09(1.29e-08~1.18e+26)	9.092	0.293964		821
Hypermutation Status	nHM	xCell	Neurons	RFS		3.2e+22(4.63e-05~2.21e+49)	0.100295		1.82e+10(3.14e-19~1.05e+39)	10.259	0.484493		721
Hypermutation Status	nHM	xCell	Neutrophils	OS		2.42e+01(0.101~5.83e+03)	0.254569		2.71e+01(0.109~6.74e+03)	1.434	0.240728		821
Hypermutation Status	nHM	xCell	Neutrophils	RFS		0.525(5.05e-04~5.46e+02)	0.855766		0.351(3.77e-04~3.27e+02)	-0.455	0.763859		721
Hypermutation Status	nHM	xCell	NK cells	OS		1.75e-09(3.4e-41~8.96e+22)	0.588287		4.88e-15(4.29e-42~5.54e+12)	-14.312	0.299839		821
Hypermutation Status	nHM	xCell	NK cells	RFS		8.56e-22(3.3e-68~2.22e+25)	0.373657		1.14e-24(7.76e-65~1.67e+16)	-23.944	0.242657		721
Hypermutation Status	nHM	xCell	NKT	OS		0.295(1.57e-02~5.573)	0.415865		0.509(2.92e-02~8.863)	-0.293	0.643292		821
Hypermutation Status	nHM	xCell	NKT	RFS		1.797(7.67e-02~4.21e+01)	0.715564		5.676(0.236~1.36e+02)	0.754	0.284374		721
Hypermutation Status	nHM	xCell	Osteoblast	OS		0.737(1.85e-07~2.94e+06)	0.968564		1.21e+02(4.13e-05~3.52e+08)	2.081	0.528052		821
Hypermutation Status	nHM	xCell	Osteoblast	RFS		0.892(8.07e-08~9.87e+06)	0.988982		1.8e+01(2.55e-06~1.27e+08)	1.254	0.719602		721
Hypermutation Status	nHM	xCell	pDC	OS		5.75e-04(3.32e-07~0.994)	0.0498248		1.01e-03(1.48e-06~0.691)	-2.995	0.0383762		821
Hypermutation Status	nHM	xCell	pDC	RFS		6.29e-07(6.24e-11~6.34e-03)	0.0023968		2.18e-05(3.68e-09~0.129)	-4.661	0.0154716		721
Hypermutation Status	nHM	xCell	Pericytes	OS		2.88e+01(2.027~4.09e+02)	0.0130671		6.944(0.379~1.27e+02)	0.842	0.191538		821
Hypermutation Status	nHM	xCell	Pericytes	RFS		7.75(0.277~2.17e+02)	0.228346		1.965(5.13e-02~7.53e+01)	0.293	0.716516		721
Hypermutation Status	nHM	xCell	Plasma cells	OS		2.07(5.8e-03~7.39e+02)	0.808276		0.728(3.1e-03~1.71e+02)	-0.138	0.909084		821
Hypermutation Status	nHM	xCell	Plasma cells	RFS		2.147(3.01e-03~1.53e+03)	0.819647		0.576(8.63e-04~3.84e+02)	-0.24	0.867841		721
Hypermutation Status	nHM	xCell	Platelets	OS		2.63e-15(2.18e-92~3.18e+62)	0.71085		5.78e-10(3.74e-115~8.91e+95)	-9.238	0.863329		821
Hypermutation Status	nHM	xCell	Platelets	RFS		1.05e-28(2.03e-126~5.39e+69)	0.574635		2.17e-14(3.72e-120~1.26e+92)	-13.664	0.80011		721
Hypermutation Status	nHM	xCell	Preadipocytes	OS		2.06e+03(1.406~3.03e+06)	0.0402069		2.104(9.69e-04~4.57e+03)	0.323	0.849472		821
Hypermutation Status	nHM	xCell	Preadipocytes	RFS		4.79e+03(3.01e-03~7.61e+09)	0.244774		1.341(4.58e-07~3.93e+06)	0.127	0.969204		721
Hypermutation Status	nHM	xCell	pro B cells	OS		2.78e-16(2.14e-28~3.6e-04)	0.0118286		2.23e-12(1.11e-23~0.449)	-11.651	0.0433588		821
Hypermutation Status	nHM	xCell	pro B cells	RFS		7.41e-18(1.84e-31~2.98e-04)	0.0135887		3.23e-15(3.58e-28~2.92e-02)	-14.49	0.028379		721
Hypermutation Status	nHM	xCell	Sebocytes	OS		1.49e+01(4.66e-05~4.76e+06)	0.676188		4.51e+01(2.66e-04~7.66e+06)	1.654	0.535255		821
Hypermutation Status	nHM	xCell	Sebocytes	RFS		2.07e+05(0.251~1.72e+11)	0.0782259		1.36e+06(1.689~1.1e+12)	6.135	0.0418008		721
Hypermutation Status	nHM	xCell	Skeletal muscle	OS		7.81e+63(9.76e+19~6.25e+107)	0.00433992		7.72e+28(6.23e-17~9.58e+73)	28.888	0.209263		821
Hypermutation Status	nHM	xCell	Skeletal muscle	RFS		8.78e+62(1.78e+09~4.32e+116)	0.0215815		1.24e+41(7.97e-16~1.92e+97)	41.093	0.151767		721
Hypermutation Status	nHM	xCell	Smooth muscle	OS		6.653(1.301~3.4e+01)	0.0228174		5.215(1.056~2.58e+01)	0.717	0.0426824		821
Hypermutation Status	nHM	xCell	Smooth muscle	RFS		3.887(0.637~2.37e+01)	0.141218		3.403(0.548~2.11e+01)	0.532	0.18889		721
Hypermutation Status	nHM	xCell	Tgd cells	OS		3.79e-04(3.1e-08~4.628)	0.100822		1.53e-02(1.18e-06~1.97e+02)	-1.817	0.386349		821
Hypermutation Status	nHM	xCell	Tgd cells	RFS		1.81e-05(5.23e-10~0.629)	0.0406782		4.62e-04(1.38e-08~1.55e+01)	-3.335	0.148623		721
Hypermutation Status	nHM	xCell	Th1 cells	OS		5.61e-03(2.93e-04~0.108)	0.000582348		1.48e-02(7.06e-04~0.309)	-1.831	0.0065828		821
Hypermutation Status	nHM	xCell	Th1 cells	RFS		3.52e-03(1.29e-04~9.61e-02)	0.000813583		1.92e-02(6.53e-04~0.562)	-1.718	0.0217896		721
Hypermutation Status	nHM	xCell	Th2 cells	OS		0.911(0.125~6.657)	0.92648		0.915(0.122~6.888)	-0.039	0.931181		821
Hypermutation Status	nHM	xCell	Th2 cells	RFS		0.389(4.2e-02~3.592)	0.404788		0.512(5.48e-02~4.788)	-0.29	0.557626		721
Hypermutation Status	nHM	xCell	Tregs	OS		0.396(1.41e-04~1.11e+03)	0.819062		0.278(9.5e-05~8.16e+02)	-0.555	0.753635		821
Hypermutation Status	nHM	xCell	Tregs	RFS		5.58e-02(7.05e-06~4.43e+02)	0.528767		7.37e-03(8.15e-07~6.67e+01)	-2.132	0.29081		721
MSI Class	Class 1	CIBERSORT	B cells memory	OS		1.26e+13(0.347~4.54e+26)	0.0582783		1.99e+15(1.42e+01~2.78e+29)	15.299	0.0340281		152
MSI Class	Class 1	CIBERSORT	B cells memory	RFS		1.73e+16(1.24e+03~2.4e+29)	0.0154586		4.5e+16(8.58e+02~2.36e+30)	16.654	0.0173595		145
MSI Class	Class 1	CIBERSORT	B cells naive	OS		1.51e-04(1.67e-11~1.37e+03)	0.281683		8.49e-02(9.58e-09~7.51e+05)	-1.071	0.762463		152
MSI Class	Class 1	CIBERSORT	B cells naive	RFS		5.69e-07(6.87e-15~4.71e+01)	0.122168		8.95e-04(3.11e-11~2.57e+04)	-3.048	0.423112		145
MSI Class	Class 1	CIBERSORT	Dendritic cells activated	OS		3.2e-10(6.8e-24~1.51e+04)	0.173525		3.33e-07(2.11e-21~5.24e+07)	-6.478	0.371168		152
MSI Class	Class 1	CIBERSORT	Dendritic cells activated	RFS		1.11e-06(7.44e-19~1.66e+06)	0.337798		5.69e-06(1.4e-19~2.31e+08)	-5.245	0.449972		145
MSI Class	Class 1	CIBERSORT	Dendritic cells resting	OS		5.49e+34(1.66e+06~1.82e+63)	0.0169663		2.85e+18(1.5e-08~5.42e+44)	18.455	0.168685		152
MSI Class	Class 1	CIBERSORT	Dendritic cells resting	RFS		1.97e+10(3e-32~1.29e+52)	0.629443		7.26e+08(2.7e-35~1.96e+52)	8.861	0.689243		145
MSI Class	Class 1	CIBERSORT	Eosinophils	OS		9.72e+04(3.39e-10~2.79e+19)	0.498957		0.417(5.49e-17~3.17e+15)	-0.38	0.962603		152
MSI Class	Class 1	CIBERSORT	Eosinophils	RFS		9.11e+07(3.94e-07~2.1e+22)	0.277435		1.82e+07(2.82e-09~1.17e+23)	7.259	0.368126		145
MSI Class	Class 1	CIBERSORT	Macrophages M0	OS		4.49e-06(1.57e-10~0.128)	0.0186399		1.12e-05(2.58e-10~0.489)	-4.95	0.0364932		152
MSI Class	Class 1	CIBERSORT	Macrophages M0	RFS		1.14e-04(3e-09~4.369)	0.091789		1.07e-03(1.69e-08~6.82e+01)	-2.969	0.225694		145
MSI Class	Class 1	CIBERSORT	Macrophages M1	OS		4.28e+04(2.01e-02~9.11e+10)	0.151385		4.49e+01(4.13e-06~4.89e+08)	1.652	0.645336		152
MSI Class	Class 1	CIBERSORT	Macrophages M1	RFS		8.32e+03(1.74e-03~3.98e+10)	0.249987		1.83e+02(1.5e-05~2.24e+09)	2.263	0.531405		145
MSI Class	Class 1	CIBERSORT	Macrophages M2	OS		1.06e+01(8.79e-04~1.28e+05)	0.622412		2.027(8.47e-05~4.85e+04)	0.307	0.890737		152
MSI Class	Class 1	CIBERSORT	Macrophages M2	RFS		2.918(2.09e-04~4.08e+04)	0.825957		1.319(1e-04~1.74e+04)	0.12	0.954365		145
MSI Class	Class 1	CIBERSORT	Mast cells activated	OS		1.16e-04(1.84e-09~7.337)	0.108152		3.24e-05(3.28e-10~3.206)	-4.489	0.0781639		152
MSI Class	Class 1	CIBERSORT	Mast cells activated	RFS		5.29e-05(5.75e-10~4.872)	0.0913302		5.03e-05(6.12e-10~4.132)	-4.299	0.0864816		145
MSI Class	Class 1	CIBERSORT	Mast cells resting	OS		3.218(9.18e-21~1.13e+21)	0.961382		1.58e-05(4.5e-30~5.56e+19)	-4.801	0.701466		152
MSI Class	Class 1	CIBERSORT	Mast cells resting	RFS		1.06e-05(3.95e-30~2.86e+19)	0.689878		4.52e-10(2.55e-38~8e+18)	-9.345	0.51673		145
MSI Class	Class 1	CIBERSORT	Monocytes	OS		6.33e+11(2.2e-02~1.82e+25)	0.0856839		3.75e+08(2.85e-08~4.94e+24)	8.574	0.297134		152
MSI Class	Class 1	CIBERSORT	Monocytes	RFS		3.65e+10(4.54e-04~2.94e+24)	0.136536		4.7e+06(6.1e-11~3.62e+23)	6.672	0.438701		145
MSI Class	Class 1	CIBERSORT	Neutrophils	OS		9.38e-05(1.93e-10~4.56e+01)	0.165046		1.12e-05(5.94e-12~2.12e+01)	-4.95	0.12221		152
MSI Class	Class 1	CIBERSORT	Neutrophils	RFS		0.188(1.02e-06~3.47e+04)	0.786934		0.142(6.32e-07~3.2e+04)	-0.847	0.756425		145
MSI Class	Class 1	CIBERSORT	NK cells activated	OS		8.19e-05(1.07e-15~6.26e+06)	0.461745		8.63e-06(7.91e-17~9.42e+05)	-5.064	0.368564		152
MSI Class	Class 1	CIBERSORT	NK cells activated	RFS		1.1e-05(7.75e-17~1.57e+06)	0.383732		4.36e-08(2.78e-19~6.82e+03)	-7.361	0.197486		145
MSI Class	Class 1	CIBERSORT	NK cells resting	OS		1.32e+04(2e-02~8.69e+09)	0.165263		1.09e+04(3.04e-02~3.9e+09)	4.037	0.154296		152
MSI Class	Class 1	CIBERSORT	NK cells resting	RFS		3.04e+04(5.03e-02~1.84e+10)	0.128584		3.39e+04(0.128~8.96e+09)	4.53	0.101558		145
MSI Class	Class 1	CIBERSORT	Plasma cells	OS		0.143(2.96e-04~6.87e+01)	0.536465		1.014(1.73e-03~5.93e+02)	0.006	0.996597		152
MSI Class	Class 1	CIBERSORT	Plasma cells	RFS		1.1e-02(1.48e-05~8.105)	0.180514		7.69e-02(1.06e-04~5.59e+01)	-1.114	0.445431		145
MSI Class	Class 1	CIBERSORT	T cells CD4 memory activated	OS		2.332(7.35e-05~7.4e+04)	0.872801		0.319(9.42e-06~1.08e+04)	-0.496	0.83001		152
MSI Class	Class 1	CIBERSORT	T cells CD4 memory activated	RFS		0.357(5.52e-06~2.31e+04)	0.855475		8.89e-02(1.71e-06~4.61e+03)	-1.051	0.662103		145
MSI Class	Class 1	CIBERSORT	T cells CD4 memory resting	OS		0.182(3.22e-04~1.03e+02)	0.597889		0.385(7.13e-04~2.08e+02)	-0.414	0.766424		152
MSI Class	Class 1	CIBERSORT	T cells CD4 memory resting	RFS		0.372(6.11e-04~2.27e+02)	0.762621		0.938(1.75e-03~5.02e+02)	-0.028	0.98418		145
MSI Class	Class 1	CIBERSORT	T cells CD8	OS		1.26e+01(8.04e-02~1.98e+03)	0.325718		1.666(8.78e-03~3.16e+02)	0.222	0.848717		152
MSI Class	Class 1	CIBERSORT	T cells CD8	RFS		3.338(1.33e-02~8.37e+02)	0.668911		0.564(2.61e-03~1.22e+02)	-0.249	0.834592		145
MSI Class	Class 1	CIBERSORT	T cells follicular helper	OS		6.59e+01(2.29e-07~1.9e+10)	0.673468		3.25(5.59e-08~1.89e+08)	0.512	0.897187		152
MSI Class	Class 1	CIBERSORT	T cells follicular helper	RFS		0.169(1.8e-10~1.59e+08)	0.866172		0.161(1.98e-10~1.32e+08)	-0.792	0.861743		145
MSI Class	Class 1	CIBERSORT	T cells regulatory (Tregs)	OS		1.92e-03(2.77e-13~1.33e+07)	0.588328		4.66e-05(9.35e-15~2.32e+05)	-4.332	0.38131		152
MSI Class	Class 1	CIBERSORT	T cells regulatory (Tregs)	RFS		1.14e-12(1.05e-25~1.24e+01)	0.072529		1.32e-11(1.06e-24~1.64e+02)	-10.881	0.103415		145
MSI Class	Class 1	xCell	aDC	OS		0.97(4.47e-02~2.11e+01)	0.984642		1.072(3.9e-02~2.95e+01)	0.03	0.967213		152
MSI Class	Class 1	xCell	aDC	RFS		0.328(1.24e-02~8.682)	0.505075		0.473(1.57e-02~1.43e+01)	-0.325	0.66702		145
MSI Class	Class 1	xCell	Adipocytes	OS		2.44e+07(0.113~5.29e+15)	0.0823981		1.3e+06(5.18e-03~3.27e+14)	6.115	0.153666		152
MSI Class	Class 1	xCell	Adipocytes	RFS		8.72e+06(2.11e-02~3.61e+15)	0.114391		7.88e+04(2.63e-04~2.36e+13)	4.897	0.257595		145
MSI Class	Class 1	xCell	Astrocytes	OS		9.62e-02(3.99e-04~2.32e+01)	0.402694		8.92e-02(2.73e-04~2.92e+01)	-1.05	0.413271		152
MSI Class	Class 1	xCell	Astrocytes	RFS		9.31e-02(2.96e-04~2.93e+01)	0.418476		0.325(7.22e-04~1.46e+02)	-0.489	0.718039		145
MSI Class	Class 1	xCell	B cells	OS		7.2e-03(1.38e-05~3.746)	0.122076		2.41e-02(4.32e-05~1.35e+01)	-1.617	0.248678		152
MSI Class	Class 1	xCell	B cells	RFS		5.65e-03(9.5e-06~3.356)	0.112187		1.45e-02(2.56e-05~8.263)	-1.837	0.191086		145
MSI Class	Class 1	xCell	Basophils	OS		1.28e+01(2.21e-02~7.45e+03)	0.431888		9.208(7.06e-03~1.2e+04)	0.964	0.544116		152
MSI Class	Class 1	xCell	Basophils	RFS		1.04e+01(1.52e-02~7.14e+03)	0.481819		2.029(1.4e-03~2.93e+03)	0.307	0.84887		145
MSI Class	Class 1	xCell	CD4 memory T cells	OS		1.94e+01(4.6e-05~8.22e+06)	0.653447		1.716(3.55e-06~8.29e+05)	0.235	0.935541		152
MSI Class	Class 1	xCell	CD4 memory T cells	RFS		3.491(5.69e-06~2.14e+06)	0.854129		0.413(1.14e-06~1.49e+05)	-0.384	0.892283		145
MSI Class	Class 1	xCell	CD4 naive T cells	OS		0.136(3.7e-09~4.99e+06)	0.822248		3.97e-02(5.08e-10~3.1e+06)	-1.402	0.727786		152
MSI Class	Class 1	xCell	CD4 naive T cells	RFS		4.77e-04(1e-12~2.27e+05)	0.453133		1.64e-03(4.96e-12~5.42e+05)	-2.785	0.521646		145
MSI Class	Class 1	xCell	CD4 T cells	OS		1.31e+03(1.65e-11~1.03e+17)	0.660296		2.598(3.29e-15~2.05e+15)	0.415	0.956493		152
MSI Class	Class 1	xCell	CD4 T cells	RFS		0.303(9.9e-17~9.26e+14)	0.947629		2.15e-02(2.82e-17~1.63e+13)	-1.668	0.826107		145
MSI Class	Class 1	xCell	CD4 Tcm	OS		2.39e-25(3.01e-97~1.9e+47)	0.502119		4.5e-06(1.21e-63~1.68e+52)	-5.347	0.85555		152
MSI Class	Class 1	xCell	CD4 Tcm	RFS		5.35e-25(4.66e-95~6.13e+45)	0.49712		1.71e-06(3.1e-66~9.4e+53)	-5.768	0.849921		145
MSI Class	Class 1	xCell	CD4 Tem	OS		9.29e-36(4.47e-205~1.93e+134)	0.685098		2.04e-40(2.33e-215~1.79e+135)	-39.69	0.656565		152
MSI Class	Class 1	xCell	CD4 Tem	RFS		1.21e-35(3.14e-199~4.65e+128)	0.675683		9.55e-33(6.83e-203~1.33e+138)	-32.02	0.712238		145
MSI Class	Class 1	xCell	CD8 naive T cells	OS		3.67e+10(9.44e-11~1.43e+31)	0.314581		2.86e+03(8.24e-18~9.91e+23)	3.456	0.74156		152
MSI Class	Class 1	xCell	CD8 naive T cells	RFS		5.24e+07(2.47e-14~1.11e+29)	0.478048		9.74e-02(1.61e-23~5.91e+20)	-1.011	0.927492		145
MSI Class	Class 1	xCell	CD8 T cells	OS		5.37e+01(3.63e-02~7.93e+04)	0.284784		3.163(1.13e-03~8.82e+03)	0.5	0.776012		152
MSI Class	Class 1	xCell	CD8 T cells	RFS		1.05e+01(3.21e-03~3.44e+04)	0.569002		0.539(1.41e-04~2.06e+03)	-0.268	0.883288		145
MSI Class	Class 1	xCell	CD8 Tcm	OS		6.156(6.79e-02~5.58e+02)	0.429269		0.969(7.05e-03~1.33e+02)	-0.014	0.989846		152
MSI Class	Class 1	xCell	CD8 Tcm	RFS		1.914(1.19e-02~3.07e+02)	0.802083		0.355(2.24e-03~5.64e+01)	-0.449	0.689044		145
MSI Class	Class 1	xCell	CD8 Tem	OS		5.82e+02(3.67e-03~9.22e+07)	0.297351		1.7e+01(5.05e-05~5.74e+06)	1.231	0.662561		152
MSI Class	Class 1	xCell	CD8 Tem	RFS		1.59e+02(4.69e-04~5.37e+07)	0.435354		3.076(5.64e-06~1.68e+06)	0.488	0.867595		145
MSI Class	Class 1	xCell	cDC	OS		7.482(2.84e-02~1.97e+03)	0.47921		2.43(5.01e-03~1.18e+03)	0.386	0.778413		152
MSI Class	Class 1	xCell	cDC	RFS		0.85(2.1e-03~3.44e+02)	0.957742		0.804(1.44e-03~4.48e+02)	-0.095	0.946191		145
MSI Class	Class 1	xCell	Chondrocytes	OS		0.33(1.85e-09~5.9e+07)	0.908913		8.76e-02(1.39e-10~5.53e+07)	-1.058	0.813795		152
MSI Class	Class 1	xCell	Chondrocytes	RFS		1.41e-10(1.36e-25~1.46e+05)	0.1985		3.41e-10(8.78e-24~1.32e+04)	-9.468	0.172081		145
MSI Class	Class 1	xCell	Class switched memory B cells	OS		7.69e-05(1.52e-12~3.9e+03)	0.295315		8.63e-04(1.97e-11~3.78e+04)	-3.064	0.431945		152
MSI Class	Class 1	xCell	Class switched memory B cells	RFS		3.15e-08(6.83e-17~1.46e+01)	0.0897203		8.3e-07(1.64e-15~4.21e+02)	-6.081	0.170943		145
MSI Class	Class 1	xCell	CLP	OS		3.67e+03(2.84e-02~4.74e+08)	0.171683		2.1e+03(9.59e-03~4.62e+08)	3.323	0.222685		152
MSI Class	Class 1	xCell	CLP	RFS		5.47e+05(2.71~1.1e+11)	0.0340109		1.05e+05(0.212~5.23e+10)	5.022	0.0839618		145
MSI Class	Class 1	xCell	CMP	OS		5.69e+53(5.54e-29~5.84e+135)	0.19891		1.19e+107(7.13e-55~1.97e+268)	107.074	0.19302		152
MSI Class	Class 1	xCell	CMP	RFS		7.48e+53(1.22e-29~4.57e+136)	0.202147		1.34e+107(2.52e-47~7.14e+260)	107.128	0.171987		145
MSI Class	Class 1	xCell	DC	OS		0.871(3.16e-07~2.41e+06)	0.985473		9.19e-02(9.03e-09~9.35e+05)	-1.037	0.771832		152
MSI Class	Class 1	xCell	DC	RFS		3.69e-03(3.99e-10~3.41e+04)	0.493517		4.17e-03(2.75e-10~6.31e+04)	-2.38	0.515893		145
MSI Class	Class 1	xCell	Endothelial cells	OS		1.42e-03(1.02e-09~1.98e+03)	0.363603		2.01e-04(5.54e-11~7.3e+02)	-3.697	0.269383		152
MSI Class	Class 1	xCell	Endothelial cells	RFS		9.63e-04(3.73e-10~2.49e+03)	0.356511		5.9e-04(1.26e-10~2.75e+03)	-3.229	0.342625		145
MSI Class	Class 1	xCell	Eosinophils	OS		4.79e-44(5.31e-117~4.33e+29)	0.244511		3.25e-40(2.56e-108~4.12e+28)	-39.488	0.255768		152
MSI Class	Class 1	xCell	Eosinophils	RFS		7.24e-45(1.87e-117~2.8e+28)	0.233321		6.41e-45(9.21e-114~4.46e+24)	-44.193	0.20832		145
MSI Class	Class 1	xCell	Epithelial cells	OS		1.82e-02(5.86e-05~5.66)	0.171311		3.45e-02(1.18e-04~1.01e+01)	-1.462	0.245584		152
MSI Class	Class 1	xCell	Epithelial cells	RFS		5.07e-02(1.23e-04~2.09e+01)	0.331782		0.111(3.51e-04~3.54e+01)	-0.953	0.455202		145
MSI Class	Class 1	xCell	Erythrocytes	OS		1.29e-19(0e+00~8.04e+301)	0.908116		1.8e+36(6.06e-263~Inf)	36.255	0.811825		152
MSI Class	Class 1	xCell	Erythrocytes	RFS		2.74e-223(0e+00~5.27e+217)	0.321804		2.32e-118(0e+00~3.95e+273)	-117.635	0.555648		145
MSI Class	Class 1	xCell	Fibroblasts	OS		7.983(8.33e-02~7.65e+02)	0.372157		9.956(6.21e-02~1.6e+03)	0.998	0.374952		152
MSI Class	Class 1	xCell	Fibroblasts	RFS		0.251(8.1e-04~7.77e+01)	0.636501		0.367(7.5e-04~1.8e+02)	-0.435	0.751143		145
MSI Class	Class 1	xCell	GMP	OS		3.7e-04(3.11e-08~4.4)	0.098835		1.11e-04(7.61e-09~1.612)	-3.956	0.0625595		152
MSI Class	Class 1	xCell	GMP	RFS		3.76e-03(5.14e-07~2.75e+01)	0.218768		1.76e-03(2.26e-07~1.37e+01)	-2.755	0.165186		145
MSI Class	Class 1	xCell	Hepatocytes	OS		1.21e-140(0e+00~4.54e+292)	0.526112		4.13e-233(0e+00~6.15e+182)	-232.384	0.27262		152
MSI Class	Class 1	xCell	Hepatocytes	RFS		1.7e-281(0e+00~Inf)	0.4087		1e-228(0e+00~Inf)	-227.998	0.489478		145
MSI Class	Class 1	xCell	HSC	OS		2.849(4.36e-02~1.86e+02)	0.623573		6.2(5.72e-02~6.72e+02)	0.792	0.445294		152
MSI Class	Class 1	xCell	HSC	RFS		0.45(4.37e-03~4.64e+01)	0.735516		0.963(6.74e-03~1.38e+02)	-0.016	0.988039		145
MSI Class	Class 1	xCell	iDC	OS		1.334(0.307~5.802)	0.701228		1.024(0.211~4.965)	0.01	0.976841		152
MSI Class	Class 1	xCell	iDC	RFS		1.037(0.22~4.89)	0.963108		0.982(0.196~4.916)	-0.008	0.982573		145
MSI Class	Class 1	xCell	Keratinocytes	OS		6.47e-03(1.51e-10~2.78e+05)	0.574048		3.11e-03(3.59e-11~2.7e+05)	-2.507	0.53595		152
MSI Class	Class 1	xCell	Keratinocytes	RFS		9.725(7.75e-07~1.22e+08)	0.785041		0.172(1.13e-08~2.63e+06)	-0.764	0.834966		145
MSI Class	Class 1	xCell	ly Endothelial cells	OS		7.94e-06(1.66e-18~3.8e+07)	0.4305		3.48e-08(1.25e-21~9.69e+05)	-7.458	0.27692		152
MSI Class	Class 1	xCell	ly Endothelial cells	RFS		1.2e-05(1.47e-18~9.82e+07)	0.455149		1.29e-07(3.87e-21~4.33e+06)	-6.888	0.318172		145
MSI Class	Class 1	xCell	Macrophages	OS		2.838(2.19e-04~3.68e+04)	0.829083		8.39e-02(2.66e-06~2.64e+03)	-1.076	0.639202		152
MSI Class	Class 1	xCell	Macrophages	RFS		0.989(5.32e-05~1.84e+04)	0.998201		0.17(6.86e-06~4.21e+03)	-0.77	0.731392		145
MSI Class	Class 1	xCell	Macrophages M1	OS		0.179(7.91e-08~4.06e+05)	0.817904		1.25e-03(1.01e-10~1.54e+04)	-2.905	0.422084		152
MSI Class	Class 1	xCell	Macrophages M1	RFS		1.71e-03(4.25e-10~6.85e+03)	0.411368		3.66e-04(4.76e-11~2.82e+03)	-3.436	0.328046		145
MSI Class	Class 1	xCell	Macrophages M2	OS		0.576(5.26e-19~6.32e+17)	0.979265		5.28e-06(2.57e-27~1.08e+16)	-5.278	0.627428		152
MSI Class	Class 1	xCell	Macrophages M2	RFS		2.08e+04(1.22e-12~3.54e+20)	0.602111		0.323(9.09e-20~1.15e+18)	-0.491	0.958599		145
MSI Class	Class 1	xCell	Mast cells	OS		7.51e-07(6.83e-38~8.25e+24)	0.698965		2.01e-07(3.85e-42~1.05e+28)	-6.696	0.705404		152
MSI Class	Class 1	xCell	Mast cells	RFS		6.15e-09(2.06e-41~1.84e+24)	0.620209		1.25e-06(7.94e-42~1.98e+29)	-5.902	0.742429		145
MSI Class	Class 1	xCell	Megakaryocytes	OS		6.7e-11(8.15e-108~5.51e+86)	0.836982		6.31e-40(2.66e-147~1.5e+68)	-39.2	0.474279		152
MSI Class	Class 1	xCell	Megakaryocytes	RFS		4.18e-13(4.69e-114~3.72e+88)	0.810061		4.85e-34(5.48e-143~4.28e+75)	-33.315	0.548949		145
MSI Class	Class 1	xCell	Melanocytes	OS		4.87e-33(1.65e-109~1.44e+44)	0.407564		4.72e-44(6.47e-120~3.44e+32)	-43.326	0.262988		152
MSI Class	Class 1	xCell	Melanocytes	RFS		6.03e-56(5.03e-138~7.24e+26)	0.187308		3.96e-68(1.68e-148~9.34e+12)	-67.402	0.100245		145
MSI Class	Class 1	xCell	Memory B cells	OS		5.32e-21(2.81e-39~1.01e-02)	0.029693		1.17e-16(6.88e-35~1.99e+02)	-15.932	0.086737		152
MSI Class	Class 1	xCell	Memory B cells	RFS		2.28e-18(2.82e-35~0.185)	0.0408623		2e-15(2.12e-32~1.88e+02)	-14.7	0.0896492		145
MSI Class	Class 1	xCell	MEP	OS		1.342(5.45e-07~3.31e+06)	0.968729		8.14e+02(1.61e-04~4.11e+09)	2.91	0.394809		152
MSI Class	Class 1	xCell	MEP	RFS		1.09e+01(2.09e-06~5.65e+07)	0.762405		2.95e+02(3.01e-05~2.89e+09)	2.47	0.488643		145
MSI Class	Class 1	xCell	Mesangial cells	OS		4.08e+07(0.467~3.57e+15)	0.0603239		1.08e+07(6.9e-02~1.7e+15)	7.035	0.092503		152
MSI Class	Class 1	xCell	Mesangial cells	RFS		2.48e+01(5.79e-09~1.06e+11)	0.776647		4.95e+04(2.45e-06~9.98e+14)	4.694	0.371935		145
MSI Class	Class 1	xCell	Monocytes	OS		1.38e-02(1.58e-06~1.2e+02)	0.354444		7.6e-04(4.98e-08~1.16e+01)	-3.119	0.143889		152
MSI Class	Class 1	xCell	Monocytes	RFS		2.97e-02(3.61e-06~2.44e+02)	0.444495		3.96e-03(4.48e-07~3.51e+01)	-2.402	0.232952		145
MSI Class	Class 1	xCell	MPP	OS		0e+00(0e+00~Inf)	0.0618821		0e+00(0e+00~Inf)	-Inf	0.170743		152
MSI Class	Class 1	xCell	MPP	RFS		0e+00(0e+00~Inf)	0.05907		0e+00(0e+00~Inf)	-Inf	0.127075		145
MSI Class	Class 1	xCell	MSC	OS		1.237(2.27e-02~6.75e+01)	0.91702		2.758(3.78e-02~2.01e+02)	0.441	0.642967		152
MSI Class	Class 1	xCell	MSC	RFS		2.188(3.78e-02~1.27e+02)	0.70541		3.292(4.68e-02~2.31e+02)	0.517	0.582891		145
MSI Class	Class 1	xCell	mv Endothelial cells	OS		3.34e-05(2.47e-15~4.53e+05)	0.386571		7.84e-07(7.05e-18~8.72e+04)	-6.106	0.278652		152
MSI Class	Class 1	xCell	mv Endothelial cells	RFS		1.52e-05(3.98e-16~5.79e+05)	0.372079		4.85e-07(1.83e-18~1.28e+05)	-6.314	0.278614		145
MSI Class	Class 1	xCell	Myocytes	OS		6.3e+02(4.87e-94~8.15e+98)	0.954478		4.57e-07(1.14e-114~1.83e+101)	-6.34	0.908056		152
MSI Class	Class 1	xCell	Myocytes	RFS		2.13e-132(0e+00~1.8e+122)	0.309477		8.26e-170(0e+00~2.67e+116)	-169.083	0.245756		145
MSI Class	Class 1	xCell	naive B cells	OS		5.82e-25(4.11e-60~8.23e+10)	0.17659		1.86e-17(3.66e-50~9.49e+15)	-16.729	0.316094		152
MSI Class	Class 1	xCell	naive B cells	RFS		7.38e-24(1.58e-58~3.45e+11)	0.190971		1.95e-18(9.7e-51~3.93e+14)	-17.709	0.282607		145
MSI Class	Class 1	xCell	Neurons	OS		5.25e-11(9.95e-271~2.77e+249)	0.938165		4.43e+36(1.53e-247~Inf)	36.646	0.79997		152
MSI Class	Class 1	xCell	Neurons	RFS		1.11e-05(6.92e-269~1.79e+258)	0.970572		4.96e+38(1.47e-240~Inf)	38.695	0.785398		145
MSI Class	Class 1	xCell	Neutrophils	OS		1.51e-04(9.02e-11~2.52e+02)	0.228644		8.13e-06(9.98e-13~6.63e+01)	-5.09	0.148902		152
MSI Class	Class 1	xCell	Neutrophils	RFS		6.95e-02(1.36e-07~3.56e+04)	0.690928		2.03e-02(2.35e-08~1.75e+04)	-1.693	0.576103		145
MSI Class	Class 1	xCell	NK cells	OS		1.78e+05(1.51e-05~2.09e+15)	0.306842		1.11e+04(2.22e-07~5.55e+14)	4.045	0.458714		152
MSI Class	Class 1	xCell	NK cells	RFS		2.19e+04(4.84e-07~9.88e+14)	0.424721		5.57e+03(6.19e-08~5.02e+14)	3.746	0.502715		145
MSI Class	Class 1	xCell	NKT	OS		5.11e-02(4.96e-06~5.27e+02)	0.528207		0.236(4.1e-05~1.36e+03)	-0.627	0.743785		152
MSI Class	Class 1	xCell	NKT	RFS		5.05e-03(2.58e-07~9.88e+01)	0.294196		0.12(6.89e-06~2.07e+03)	-0.923	0.669691		145
MSI Class	Class 1	xCell	Osteoblast	OS		8.59e+43(1.91e+01~3.86e+86)	0.0435023		2.91e+44(2.16e-16~3.93e+104)	44.464	0.147251		152
MSI Class	Class 1	xCell	Osteoblast	RFS		0e+00(0e+00~Inf)	0.996361		0e+00(0e+00~Inf)	-Inf	0.997891		145
MSI Class	Class 1	xCell	pDC	OS		9.96e-02(2.9e-05~3.42e+02)	0.578753		9.93e-03(1.6e-06~6.18e+01)	-2.003	0.300812		152
MSI Class	Class 1	xCell	pDC	RFS		2.44e-02(4.28e-06~1.39e+02)	0.399977		7.1e-03(1.12e-06~4.52e+01)	-2.149	0.268198		145
MSI Class	Class 1	xCell	Pericytes	OS		3.95e+02(7.94e-08~1.97e+12)	0.599644		7.49e+05(1.22e-06~4.6e+17)	5.874	0.328733		152
MSI Class	Class 1	xCell	Pericytes	RFS		8.96e+01(2.07e-09~3.88e+12)	0.719019		1.68e+04(3.06e-08~9.2e+15)	4.225	0.480558		145
MSI Class	Class 1	xCell	Plasma cells	OS		2.68e-07(3.73e-16~1.93e+02)	0.145918		1.41e-05(8.31e-15~2.38e+04)	-4.852	0.302813		152
MSI Class	Class 1	xCell	Plasma cells	RFS		4.6e-08(3.99e-17~5.31e+01)	0.112554		1.95e-06(1.31e-15~2.92e+03)	-5.709	0.222629		145
MSI Class	Class 1	xCell	Platelets	OS		0e+00(0e+00~Inf)	0.996391		0e+00(0e+00~Inf)	-Inf	0.997327		152
MSI Class	Class 1	xCell	Platelets	RFS		0e+00(0e+00~Inf)	0.996661		0e+00(0e+00~Inf)	-Inf	0.996748		145
MSI Class	Class 1	xCell	Preadipocytes	OS		1.25e-11(7.81e-51~2.01e+28)	0.585725		9.75e-10(3.67e-42~2.59e+23)	-9.011	0.585961		152
MSI Class	Class 1	xCell	Preadipocytes	RFS		3.22e-13(4.53e-53~2.29e+27)	0.538978		3.2e-13(1.09e-46~9.35e+20)	-12.495	0.464302		145
MSI Class	Class 1	xCell	pro B cells	OS		9.07e-05(4.3e-19~1.91e+10)	0.580195		2.32e-03(8.39e-18~6.4e+11)	-2.635	0.720616		152
MSI Class	Class 1	xCell	pro B cells	RFS		8.02e-04(2.17e-18~2.96e+11)	0.677036		2.84e-04(5.59e-19~1.44e+11)	-3.547	0.636449		145
MSI Class	Class 1	xCell	Sebocytes	OS		4.7e-20(3.26e-34~6.77e-06)	0.00746048		2e-19(3.99e-34~1e-04)	-18.698	0.0126669		152
MSI Class	Class 1	xCell	Sebocytes	RFS		1.07e-17(2.64e-32~4.32e-03)	0.0227714		1.11e-16(3.73e-31~3.33e-02)	-15.953	0.0307721		145
MSI Class	Class 1	xCell	Skeletal muscle	OS		4.3e+70(1.05e-159~1.76e+300)	0.546561		3.5e+55(8.57e-186~1.43e+296)	55.544	0.650946		152
MSI Class	Class 1	xCell	Skeletal muscle	RFS		6.1e+122(1.64e-90~Inf)	0.257583		5.78e+93(1.56e-130~Inf)	93.762	0.411085		145
MSI Class	Class 1	xCell	Smooth muscle	OS		4.28e+01(0.705~2.6e+03)	0.0729652		6.93e+01(0.864~5.55e+03)	1.84	0.0581319		152
MSI Class	Class 1	xCell	Smooth muscle	RFS		1.18e+02(1.862~7.51e+03)	0.0242352		1.06e+02(1.392~8.05e+03)	2.025	0.0348788		145
MSI Class	Class 1	xCell	Tgd cells	OS		7.86e+02(4.1e-03~1.51e+08)	0.282737		2.9e+02(8.2e-04~1.03e+08)	2.462	0.384382		152
MSI Class	Class 1	xCell	Tgd cells	RFS		6.63e+01(1.65e-04~2.66e+07)	0.524002		1.05e+01(2.76e-05~4.01e+06)	1.022	0.719641		145
MSI Class	Class 1	xCell	Th1 cells	OS		0.686(2.52e-03~1.87e+02)	0.895419		1.344(5.92e-03~3.05e+02)	0.128	0.914958		152
MSI Class	Class 1	xCell	Th1 cells	RFS		0.27(7.67e-04~9.49e+01)	0.661386		0.226(5.83e-04~8.76e+01)	-0.646	0.624763		145
MSI Class	Class 1	xCell	Th2 cells	OS		1.59e+01(0.353~7.15e+02)	0.154357		2.706(4.68e-02~1.57e+02)	0.432	0.630599		152
MSI Class	Class 1	xCell	Th2 cells	RFS		1.24e+01(0.26~5.92e+02)	0.201893		2.239(4.64e-02~1.08e+02)	0.35	0.683581		145
MSI Class	Class 1	xCell	Tregs	OS		1.39e+01(3.53e-06~5.51e+07)	0.733835		1.707(3.07e-08~9.5e+07)	0.232	0.953122		152
MSI Class	Class 1	xCell	Tregs	RFS		1.49e-02(3.18e-10~6.95e+05)	0.640478		0.12(1.01e-09~1.42e+07)	-0.923	0.82282		145
MSI Class	Class 2	CIBERSORT	B cells memory	OS		0.604(1.22e-39~2.98e+38)	0.991149		4.01e-24(3.02e-78~5.33e+30)	-23.397	0.396852		71
MSI Class	Class 2	CIBERSORT	B cells memory	RFS		3.77e-128(0e+00~5.57e+142)	0.355275		2.39e-159(0e+00~1.87e+88)	-158.622	0.207953		66
MSI Class	Class 2	CIBERSORT	B cells naive	OS		1.05e+04(3.69e-16~3.01e+23)	0.685301		0.349(1.06e-24~1.15e+23)	-0.457	0.969612		71
MSI Class	Class 2	CIBERSORT	B cells naive	RFS		1.63e+01(3.63e-24~7.3e+25)	0.923263		8.24e-03(4.93e-31~1.38e+26)	-2.084	0.884938		66
MSI Class	Class 2	CIBERSORT	Dendritic cells activated	OS		1.2e-16(1.77e-39~8.21e+06)	0.171796		8.49e-41(1.53e-79~4.7e-02)	-40.071	0.0426458		71
MSI Class	Class 2	CIBERSORT	Dendritic cells activated	RFS		2.97e-11(1.36e-38~6.49e+16)	0.450434		4.81e-30(6.15e-75~3.76e+15)	-29.318	0.200548		66
MSI Class	Class 2	CIBERSORT	Dendritic cells resting	OS		7.55e+19(5.96e-47~9.57e+85)	0.5556		2.28e+14(5.69e-67~9.12e+94)	14.358	0.726997		71
MSI Class	Class 2	CIBERSORT	Dendritic cells resting	RFS		4.01e-22(7.53e-133~2.13e+89)	0.704877		2.74e-24(8.29e-160~9.03e+111)	-23.563	0.733268		66
MSI Class	Class 2	CIBERSORT	Eosinophils	OS		1.36e-16(9.16e-68~2.01e+35)	0.543327		2.58e-11(1.66e-83~4.01e+61)	-10.588	0.773759		71
MSI Class	Class 2	CIBERSORT	Eosinophils	RFS		2.54e-26(1.03e-103~6.24e+51)	0.516844		4.49e-52(1.4e-191~1.44e+88)	-51.348	0.470662		66
MSI Class	Class 2	CIBERSORT	Macrophages M0	OS		1.16e+01(1.49e-06~8.95e+07)	0.762418		1.002(1.97e-08~5.09e+07)	0.001	0.999832		71
MSI Class	Class 2	CIBERSORT	Macrophages M0	RFS		3.58e-03(1.23e-12~1.04e+07)	0.612394		2.43e-07(1.05e-17~5.65e+03)	-6.614	0.211098		66
MSI Class	Class 2	CIBERSORT	Macrophages M1	OS		5.14e+01(1.83e-11~1.45e+14)	0.787608		0.121(1.53e-14~9.64e+11)	-0.916	0.889295		71
MSI Class	Class 2	CIBERSORT	Macrophages M1	RFS		5.38e+03(1.12e-13~2.59e+20)	0.661123		6.73e+04(2.25e-15~2.02e+24)	4.828	0.627072		66
MSI Class	Class 2	CIBERSORT	Macrophages M2	OS		1.01e+13(2.21e+04~4.6e+21)	0.00324793		1.12e+16(3.48e+05~3.62e+26)	16.05	0.00275695		71
MSI Class	Class 2	CIBERSORT	Macrophages M2	RFS		2.28e+14(6.68e+03~7.75e+24)	0.00754546		5.84e+14(2.51e+04~1.36e+25)	14.766	0.00524526		66
MSI Class	Class 2	CIBERSORT	Mast cells activated	OS		1.2e-08(8.77e-16~0.164)	0.0295633		3.66e-08(4.62e-16~2.902)	-7.436	0.0650172		71
MSI Class	Class 2	CIBERSORT	Mast cells activated	RFS		3.23e-04(5.71e-12~1.82e+04)	0.3774		1.32e-08(1.12e-17~1.55e+01)	-7.879	0.0886472		66
MSI Class	Class 2	CIBERSORT	Monocytes	OS		3.2e+18(2.54e-32~4.04e+68)	0.469105		1.6e+21(2.03e-33~1.27e+75)	21.205	0.440644		71
MSI Class	Class 2	CIBERSORT	Monocytes	RFS		7.87e+10(9.69e-57~6.4e+77)	0.749592		2.6e+01(3.68e-87~1.84e+89)	1.415	0.974815		66
MSI Class	Class 2	CIBERSORT	Neutrophils	OS		3.28e-07(7.92e-17~1.36e+03)	0.186377		5.18e-09(4.38e-21~6.14e+03)	-8.285	0.178626		71
MSI Class	Class 2	CIBERSORT	Neutrophils	RFS		8.64e-05(8.56e-15~8.73e+05)	0.426		2.86e-05(5.57e-15~1.47e+05)	-4.543	0.359191		66
MSI Class	Class 2	CIBERSORT	NK cells activated	OS		1.62e-10(3.2e-33~8.24e+12)	0.398094		0.464(4.73e-30~4.55e+28)	-0.334	0.982011		71
MSI Class	Class 2	CIBERSORT	NK cells activated	RFS		1.88e-04(2.14e-29~1.66e+21)	0.769775		1.84e+10(4.77e-23~7.1e+42)	10.265	0.53698		66
MSI Class	Class 2	CIBERSORT	NK cells resting	OS		6.29e-03(2.07e-14~1.91e+09)	0.707112		1.47e-05(1.69e-20~1.28e+10)	-4.833	0.526061		71
MSI Class	Class 2	CIBERSORT	NK cells resting	RFS		2.67e-07(8.51e-24~8.4e+09)	0.434862		1.7e-16(2.71e-38~1.07e+06)	-15.769	0.156228		66
MSI Class	Class 2	CIBERSORT	Plasma cells	OS		3.23e+02(7.64e-02~1.37e+06)	0.174987		6.79e+01(2.02e-03~2.28e+06)	1.832	0.427752		71
MSI Class	Class 2	CIBERSORT	Plasma cells	RFS		1.86e+05(1.56e+01~2.23e+09)	0.0113162		8.65e+07(2.52e+02~2.97e+13)	7.937	0.00494649		66
MSI Class	Class 2	CIBERSORT	T cells CD4 memory activated	OS		4.68e+01(9.62e-11~2.27e+13)	0.77942		3.57e+02(6.44e-14~1.98e+18)	2.553	0.750628		71
MSI Class	Class 2	CIBERSORT	T cells CD4 memory activated	RFS		1.1e+01(2.53e-14~4.8e+15)	0.889067		1.8e+04(3.69e-14~8.76e+21)	4.255	0.637284		66
MSI Class	Class 2	CIBERSORT	T cells CD4 memory resting	OS		3.741(1.01e-05~1.38e+06)	0.840142		6.13e+02(2.02e-04~1.86e+09)	2.788	0.399305		71
MSI Class	Class 2	CIBERSORT	T cells CD4 memory resting	RFS		1.26e+02(1.95e-05~8.17e+08)	0.545315		1.88e+02(2.23e-07~1.58e+11)	2.273	0.617598		66
MSI Class	Class 2	CIBERSORT	T cells CD8	OS		4.889(1.54e-07~1.55e+08)	0.857118		6.5e+02(2.3e-07~1.84e+12)	2.813	0.559698		71
MSI Class	Class 2	CIBERSORT	T cells CD8	RFS		2.85e+05(8.98e-04~9.05e+13)	0.20854		1.39e+12(1.33e+01~1.45e+23)	12.142	0.0307792		66
MSI Class	Class 2	CIBERSORT	T cells follicular helper	OS		2.34e-07(3.32e-21~1.65e+07)	0.348064		5.01e-11(8.53e-28~2.94e+06)	-10.301	0.228604		71
MSI Class	Class 2	CIBERSORT	T cells follicular helper	RFS		6.22e-02(3.94e-18~9.81e+14)	0.883936		1.25e-04(2.26e-24~6.88e+15)	-3.905	0.698283		66
MSI Class	Class 2	CIBERSORT	T cells regulatory (Tregs)	OS		1.04e+08(3.03e-21~3.55e+36)	0.581924		9.8e+56(1.14e+10~8.41e+103)	56.991	0.0173137		71
MSI Class	Class 2	CIBERSORT	T cells regulatory (Tregs)	RFS		6.23e+11(2e-22~1.93e+45)	0.490069		1.15e+40(3.21e-15~4.14e+94)	40.062	0.15008		66
MSI Class	Class 2	xCell	aDC	OS		1.876(1.67e-02~2.11e+02)	0.793884		1.591(5.59e-03~4.53e+02)	0.202	0.872035		71
MSI Class	Class 2	xCell	aDC	RFS		1.53e+01(3.23e-02~7.24e+03)	0.385656		5.184(7.8e-03~3.44e+03)	0.715	0.619714		66
MSI Class	Class 2	xCell	Adipocytes	OS		1.98e+03(2.76e-102~1.43e+108)	0.950849		7.21e+28(2.42e-90~2.15e+147)	28.858	0.633074		71
MSI Class	Class 2	xCell	Adipocytes	RFS		3.25e+06(2.87e-115~3.69e+127)	0.916024		1.56e+64(3.1e-71~7.83e+198)	64.193	0.350287		66
MSI Class	Class 2	xCell	Astrocytes	OS		4.32e-10(2e-22~9.35e+02)	0.13676		3.03e-10(6.39e-25~1.44e+05)	-9.518	0.203689		71
MSI Class	Class 2	xCell	Astrocytes	RFS		8.14e-14(4.54e-32~1.46e+05)	0.159869		1.07e-11(7.64e-29~1.48e+06)	-10.973	0.209694		66
MSI Class	Class 2	xCell	B cells	OS		2.66e+01(2.36e-06~3e+08)	0.692115		4.62e-02(4.6e-11~4.63e+07)	-1.336	0.771174		71
MSI Class	Class 2	xCell	B cells	RFS		2.65e+05(5.39e-03~1.3e+13)	0.166989		1.13e+06(3.5e-04~3.65e+15)	6.053	0.212156		66
MSI Class	Class 2	xCell	Basophils	OS		0.161(5.05e-07~5.13e+04)	0.777579		6.307(7.97e-06~4.99e+06)	0.8	0.790412		71
MSI Class	Class 2	xCell	Basophils	RFS		6.03e+02(9.39e-05~3.87e+09)	0.42344		7.92e+02(5.69e-05~1.1e+10)	2.899	0.426427		66
MSI Class	Class 2	xCell	CD4 memory T cells	OS		3.97e+05(8.46e-10~1.87e+20)	0.454473		4.77e+14(1.06e-06~2.14e+35)	14.679	0.163584		71
MSI Class	Class 2	xCell	CD4 memory T cells	RFS		1.54e+11(9.18e-07~2.58e+28)	0.203007		1.83e+18(2.77e-08~1.21e+44)	18.262	0.165671		66
MSI Class	Class 2	xCell	CD4 naive T cells	OS		1.01e+21(3.39e-13~3.01e+54)	0.218744		1.54e+40(2.69e-03~8.78e+82)	40.187	0.0654549		71
MSI Class	Class 2	xCell	CD4 naive T cells	RFS		8.39e+31(3.74e-04~1.88e+67)	0.0767363		1.53e+58(6.61e+08~3.57e+107)	58.186	0.0208805		66
MSI Class	Class 2	xCell	CD4 T cells	OS		1.42e+31(3.07e+01~6.61e+60)	0.0395672		9.82e+62(2.25e+22~4.28e+103)	62.992	0.00238185		71
MSI Class	Class 2	xCell	CD4 T cells	RFS		2.26e+41(2.25e+11~2.26e+71)	0.00689982		4.03e+66(6.43e+18~2.52e+114)	66.605	0.00630999		66
MSI Class	Class 2	xCell	CD4 Tcm	OS		0e+00(0e+00~Inf)	0.996131		0e+00(0e+00~Inf)	-Inf	0.994427		71
MSI Class	Class 2	xCell	CD4 Tcm	RFS		0e+00(0e+00~Inf)	0.997617		0e+00(0e+00~Inf)	-Inf	0.998265		66
MSI Class	Class 2	xCell	CD4 Tem	OS		0e+00(0e+00~Inf)	0.996175		0e+00(0e+00~Inf)	-Inf	0.994693		71
MSI Class	Class 2	xCell	CD4 Tem	RFS		0e+00(0e+00~Inf)	0.997154		0e+00(0e+00~Inf)	-Inf	0.998168		66
MSI Class	Class 2	xCell	CD8 naive T cells	OS		5.24e+08(3.76e-23~7.32e+39)	0.583187		5.57e-02(8.3e-38~3.74e+34)	-1.254	0.9453		71
MSI Class	Class 2	xCell	CD8 naive T cells	RFS		2.63e+11(4.26e-27~1.62e+49)	0.55367		3.01e+14(6.32e-28~1.43e+56)	14.478	0.495962		66
MSI Class	Class 2	xCell	CD8 T cells	OS		1.1e+14(2.25e-08~5.34e+35)	0.204487		3.44e+38(3.33e+11~3.55e+65)	38.536	0.00517415		71
MSI Class	Class 2	xCell	CD8 T cells	RFS		2.63e+19(1.19e-03~5.78e+41)	0.0884683		1.57e+51(4.42e+17~5.6e+84)	51.197	0.00278259		66
MSI Class	Class 2	xCell	CD8 Tcm	OS		6.16e+02(1.81e-07~2.1e+12)	0.566237		1.21e+12(0.219~6.74e+24)	12.084	0.0630966		71
MSI Class	Class 2	xCell	CD8 Tcm	RFS		7.37e+07(1.09e-02~5e+17)	0.116777		2.8e+18(2.06e+03~3.79e+33)	18.447	0.0168793		66
MSI Class	Class 2	xCell	CD8 Tem	OS		2.31e+23(8.48e-77~6.3e+122)	0.645142		1.17e+86(1.78e-30~7.69e+201)	86.068	0.145247		71
MSI Class	Class 2	xCell	CD8 Tem	RFS		8.81e+51(1.2e-49~6.46e+152)	0.312797		4.91e+118(5.58e-19~4.31e+255)	118.691	0.0893715		66
MSI Class	Class 2	xCell	cDC	OS		8.41e+03(1.26e-03~5.64e+10)	0.259772		3.16e+03(1.85e-05~5.39e+11)	3.499	0.404749		71
MSI Class	Class 2	xCell	cDC	RFS		3.26e+02(5.27e-07~2.02e+11)	0.575317		5.942(1.14e-10~3.09e+11)	0.774	0.887439		66
MSI Class	Class 2	xCell	Chondrocytes	OS		0e+00(0e+00~Inf)	0.623532		Inf(0e+00~Inf)	Inf	0.878666		71
MSI Class	Class 2	xCell	Chondrocytes	RFS		0e+00(0e+00~Inf)	0.906669		Inf(0e+00~Inf)	Inf	0.953987		66
MSI Class	Class 2	xCell	Class switched memory B cells	OS		9.17e+04(2.35e-10~3.57e+19)	0.505022		3.34e-06(1.98e-26~5.61e+14)	-5.477	0.595615		71
MSI Class	Class 2	xCell	Class switched memory B cells	RFS		5.33e+05(1.64e-13~1.73e+24)	0.544275		3.89e+08(1.16e-15~1.3e+32)	8.589	0.474212		66
MSI Class	Class 2	xCell	CLP	OS		6.77e+03(9.05e-04~5.06e+10)	0.274722		2.49e+02(1.7e-07~3.66e+11)	2.397	0.608329		71
MSI Class	Class 2	xCell	CLP	RFS		1.72e+05(8.78e-04~3.38e+13)	0.215875		5.26e+03(3.48e-07~7.95e+13)	3.721	0.473721		66
MSI Class	Class 2	xCell	CMP	OS		0e+00(0e+00~Inf)	0.747806		0e+00(0e+00~Inf)	-Inf	0.698542		71
MSI Class	Class 2	xCell	CMP	RFS		0e+00(0e+00~Inf)	0.252609		0e+00(0e+00~Inf)	-Inf	0.212053		66
MSI Class	Class 2	xCell	DC	OS		2.2e+03(3.18e-16~1.52e+22)	0.728061		6.14e+09(1.82e-13~2.08e+32)	9.788	0.394471		71
MSI Class	Class 2	xCell	DC	RFS		3.6e+07(2.49e-15~5.21e+29)	0.503916		3.36e+08(1.39e-18~8.12e+34)	8.527	0.526431		66
MSI Class	Class 2	xCell	Endothelial cells	OS		1.62e+07(0.307~8.53e+14)	0.0672791		0.334(7.3e-11~1.53e+09)	-0.477	0.92297		71
MSI Class	Class 2	xCell	Endothelial cells	RFS		5.06e+07(2.53e-05~1.01e+20)	0.219658		8.68e+01(3.09e-15~2.44e+18)	1.939	0.817298		66
MSI Class	Class 2	xCell	Eosinophils	OS		1.04e+267(9.89e+85~Inf)	0.00383945		3.82e+146(3.67e-35~Inf)	146.583	0.112486		71
MSI Class	Class 2	xCell	Eosinophils	RFS		0e+00(0e+00~Inf)	0.527148		0e+00(0e+00~Inf)	-Inf	0.483743		66
MSI Class	Class 2	xCell	Epithelial cells	OS		0.763(2.01e-05~2.89e+04)	0.959851		1.48e-04(5.09e-11~4.28e+02)	-3.831	0.245293		71
MSI Class	Class 2	xCell	Epithelial cells	RFS		1.58e+01(2.77e-05~9.04e+06)	0.68294		8.37e-03(1.75e-10~4.01e+05)	-2.077	0.596006		66
MSI Class	Class 2	xCell	Erythrocytes	OS		Inf(2.69e+156~Inf)	0.00540911		Inf(1.09e+201~Inf)	Inf	0.00949905		71
MSI Class	Class 2	xCell	Erythrocytes	RFS		Inf(3.26e+120~Inf)	0.0121599		Inf(Inf~Inf)	Inf	0.00226387		66
MSI Class	Class 2	xCell	Fibroblasts	OS		7.4e-22(3.89e-83~1.41e+40)	0.499137		2.22e+04(1.81e-64~2.73e+72)	4.347	0.900426		71
MSI Class	Class 2	xCell	Fibroblasts	RFS		3.2e-12(2.16e-76~4.73e+52)	0.725515		3.81e+22(2.21e-50~6.56e+94)	22.581	0.540093		66
MSI Class	Class 2	xCell	GMP	OS		6.95e+10(9.28e-02~5.21e+22)	0.0735234		5.28e+11(3.07e-04~9.1e+26)	11.723	0.131554		71
MSI Class	Class 2	xCell	GMP	RFS		1.44e+10(9.73e-05~2.15e+24)	0.15999		6.44e+17(1.04e+01~3.99e+34)	17.809	0.0376464		66
MSI Class	Class 2	xCell	Hepatocytes	OS		0e+00(0e+00~Inf)	0.997701		0e+00(0e+00~Inf)	-Inf	0.9994		71
MSI Class	Class 2	xCell	Hepatocytes	RFS		0e+00(0e+00~Inf)	0.998573		0e+00(0e+00~Inf)	-Inf	0.999591		66
MSI Class	Class 2	xCell	HSC	OS		3.474(4.32e-05~2.79e+05)	0.828916		1.88e-03(5.58e-11~6.36e+04)	-2.725	0.478035		71
MSI Class	Class 2	xCell	HSC	RFS		5.24e-04(1.45e-12~1.89e+05)	0.452448		3.57e+03(3.7e-07~3.45e+13)	3.553	0.485557		66
MSI Class	Class 2	xCell	iDC	OS		2.02e+01(0.164~2.49e+03)	0.220635		2.73e+02(0.399~1.87e+05)	2.436	0.0921787		71
MSI Class	Class 2	xCell	iDC	RFS		4.26(1.02e-02~1.78e+03)	0.637771		5.1e+01(1.34e-02~1.94e+05)	1.708	0.349825		66
MSI Class	Class 2	xCell	Keratinocytes	OS		3.09e+04(3.26e-06~2.92e+14)	0.377745		3.864(1.32e-13~1.13e+14)	0.587	0.931906		71
MSI Class	Class 2	xCell	Keratinocytes	RFS		1.94e+07(1.17e-05~3.21e+19)	0.242494		2.67e-04(3.45e-20~2.06e+12)	-3.574	0.65933		66
MSI Class	Class 2	xCell	ly Endothelial cells	OS		2.66e+13(1.3e-05~5.44e+31)	0.150707		2.2e+01(3.02e-20~1.6e+22)	1.342	0.899647		71
MSI Class	Class 2	xCell	ly Endothelial cells	RFS		1.56e+11(7.23e-20~3.39e+41)	0.46952		4.82e-05(2.54e-47~9.15e+37)	-4.317	0.841394		66
MSI Class	Class 2	xCell	Macrophages	OS		2.03e+04(7.43e-04~5.57e+11)	0.256235		7.81e+04(8.35e-04~7.3e+12)	4.892	0.228975		71
MSI Class	Class 2	xCell	Macrophages	RFS		2.18e+06(5e-04~9.52e+15)	0.197464		5.46e+03(5.11e-06~5.82e+12)	3.737	0.41722		66
MSI Class	Class 2	xCell	Macrophages M1	OS		1.25e+07(3.4e-03~4.62e+16)	0.145896		8.8e+06(4.53e-05~1.71e+18)	6.945	0.227909		71
MSI Class	Class 2	xCell	Macrophages M1	RFS		1.3e+09(3.05e-04~5.53e+21)	0.157277		3.45e+07(7.83e-07~1.52e+21)	7.538	0.278875		66
MSI Class	Class 2	xCell	Macrophages M2	OS		8.92e+09(2.55e-27~3.12e+46)	0.593577		3.2e+14(5.57e-24~1.83e+52)	14.505	0.451509		71
MSI Class	Class 2	xCell	Macrophages M2	RFS		1.26e+26(6.16e-06~2.59e+57)	0.102298		3.57e+13(2.74e-27~4.65e+53)	13.553	0.50786		66
MSI Class	Class 2	xCell	Mast cells	OS		3.44e+41(1.64e-15~7.22e+97)	0.148343		5.36e+95(1.42e+21~2.02e+170)	95.729	0.0118734		71
MSI Class	Class 2	xCell	Mast cells	RFS		2.11e+65(3.15e-03~1.41e+133)	0.0590693		2.44e+174(3.88e+74~1.53e+274)	174.387	0.0006152		66
MSI Class	Class 2	xCell	Megakaryocytes	OS		3.28e+60(3.22e-132~3.34e+252)	0.536752		8.83e+36(2.91e-196~2.68e+269)	36.946	0.75544		71
MSI Class	Class 2	xCell	Megakaryocytes	RFS		9.11e+86(9.52e-190~Inf)	0.536859		2.41e+24(0e+00~Inf)	24.382	0.891042		66
MSI Class	Class 2	xCell	Melanocytes	OS		1.3e+89(5.15e+17~3.3e+160)	0.0144398		9.94e+67(5.35e-07~1.85e+142)	67.998	0.0727392		71
MSI Class	Class 2	xCell	Melanocytes	RFS		2.38e+43(1.48e-80~3.82e+166)	0.490167		9.36e+01(5.67e-150~1.55e+153)	1.971	0.979614		66
MSI Class	Class 2	xCell	Memory B cells	OS		1.44e+10(6.08e-25~3.43e+44)	0.562424		7.73e-22(3.06e-71~1.95e+28)	-21.112	0.402271		71
MSI Class	Class 2	xCell	Memory B cells	RFS		9.72e+21(2.84e-16~3.33e+59)	0.250901		4.01e+17(2.19e-30~7.33e+64)	17.603	0.465393		66
MSI Class	Class 2	xCell	MEP	OS		9.33e-02(1.06e-08~8.22e+05)	0.77126		1.31e-03(2.14e-13~8.04e+06)	-2.882	0.563894		71
MSI Class	Class 2	xCell	MEP	RFS		6.47e-03(1.23e-11~3.4e+06)	0.622718		3.95e-06(6.55e-19~2.38e+07)	-5.404	0.407252		66
MSI Class	Class 2	xCell	Mesangial cells	OS		9.497(1.58e-12~5.73e+13)	0.880826		9.11e-07(2.18e-22~3.8e+09)	-6.041	0.448496		71
MSI Class	Class 2	xCell	Mesangial cells	RFS		2.01e-07(8.25e-33~4.87e+18)	0.605069		1.82e-12(6.24e-41~5.3e+16)	-11.741	0.418855		66
MSI Class	Class 2	xCell	Monocytes	OS		2.35e-08(2.6e-21~2.13e+05)	0.248558		4.98e-07(7.17e-19~3.46e+05)	-6.302	0.296905		71
MSI Class	Class 2	xCell	Monocytes	RFS		1.01e-06(5.04e-21~2.04e+08)	0.411414		2.14e-07(6.49e-20~7.04e+05)	-6.67	0.296318		66
MSI Class	Class 2	xCell	MPP	OS		Inf(0e+00~Inf)	0.355352		Inf(0e+00~Inf)	Inf	0.208914		71
MSI Class	Class 2	xCell	MPP	RFS		Inf(0e+00~Inf)	0.0985425		Inf(0e+00~Inf)	Inf	0.0907614		66
MSI Class	Class 2	xCell	MSC	OS		0.693(5.18e-03~9.27e+01)	0.883273		0.242(3.43e-04~1.71e+02)	-0.616	0.671936		71
MSI Class	Class 2	xCell	MSC	RFS		1.651(5.02e-03~5.43e+02)	0.865306		0.498(3.96e-04~6.26e+02)	-0.303	0.848284		66
MSI Class	Class 2	xCell	mv Endothelial cells	OS		4.04e+09(2.75e-03~5.94e+21)	0.121743		6.852(5.07e-15~9.27e+15)	0.836	0.913787		71
MSI Class	Class 2	xCell	mv Endothelial cells	RFS		1.19e+11(8.88e-08~1.59e+29)	0.231109		2.5e+06(1.97e-19~3.17e+31)	6.398	0.617406		66
MSI Class	Class 2	xCell	Myocytes	OS		8.71e-23(4.56e-111~1.66e+66)	0.624301		1.51e-07(3e-123~7.56e+108)	-6.822	0.907998		71
MSI Class	Class 2	xCell	Myocytes	RFS		2.04e-62(2.75e-201~1.52e+77)	0.383933		3.48e-55(1.43e-221~8.47e+111)	-54.458	0.521199		66
MSI Class	Class 2	xCell	naive B cells	OS		8.95e+239(2.6e+61~Inf)	0.00843437		3.05e-52(0e+00~1.52e+300)	-51.516	0.774042		71
MSI Class	Class 2	xCell	naive B cells	RFS		0e+00(0e+00~Inf)	0.996283		0e+00(0e+00~Inf)	-Inf	0.999215		66
MSI Class	Class 2	xCell	Neurons	OS		9.77e+143(2.32e+54~4.11e+233)	0.00163896		1.23e+81(5.5e-28~2.77e+189)	81.091	0.142413		71
MSI Class	Class 2	xCell	Neurons	RFS		5.23e-144(0e+00~1.96e+262)	0.488675		1.17e-274(0e+00~1.82e+169)	-273.931	0.225732		66
MSI Class	Class 2	xCell	Neutrophils	OS		1.98e-09(8.03e-25~4.87e+06)	0.26769		1.62e-14(3.57e-35~7.3e+06)	-13.792	0.190642		71
MSI Class	Class 2	xCell	Neutrophils	RFS		7.36e-08(1.78e-25~3.04e+10)	0.427409		1.06e-08(5.05e-24~2.22e+07)	-7.976	0.30759		66
MSI Class	Class 2	xCell	NK cells	OS		5.01e-35(7.44e-103~3.38e+33)	0.321626		3.12e-02(4.83e-61~2.01e+57)	-1.506	0.959959		71
MSI Class	Class 2	xCell	NK cells	RFS		4.88e-21(4.06e-83~5.86e+41)	0.521345		5.44e+08(8.93e-56~3.31e+72)	8.735	0.788374		66
MSI Class	Class 2	xCell	NKT	OS		1.72e-07(1.4e-13~0.21)	0.0293958		7.31e-11(2.77e-19~1.93e-02)	-10.136	0.0183168		71
MSI Class	Class 2	xCell	NKT	RFS		9.83e-07(4.27e-14~2.26e+01)	0.109753		4.99e-09(3.28e-18~7.584)	-8.302	0.0763722		66
MSI Class	Class 2	xCell	Osteoblast	OS		3.09e-18(7.68e-55~1.25e+19)	0.348498		1.11e-11(5.63e-51~2.17e+28)	-10.956	0.584729		71
MSI Class	Class 2	xCell	Osteoblast	RFS		2.43e-28(4.61e-82~1.28e+26)	0.313703		4.23e-36(1.96e-91~9.14e+19)	-35.373	0.210229		66
MSI Class	Class 2	xCell	pDC	OS		1.73e-05(3.21e-15~9.34e+04)	0.337597		1.04e-07(1.52e-19~7.14e+04)	-6.983	0.247584		71
MSI Class	Class 2	xCell	pDC	RFS		3.08e-03(4.16e-15~2.27e+09)	0.67826		7.81e-07(2.35e-21~2.6e+08)	-6.107	0.409771		66
MSI Class	Class 2	xCell	Pericytes	OS		1.35e-99(0e+00~1.76e+242)	0.56998		0e+00(0e+00~Inf)	-Inf	0.293085		71
MSI Class	Class 2	xCell	Pericytes	RFS		0e+00(0e+00~Inf)	0.99801		0e+00(0e+00~Inf)	-Inf	0.99851		66
MSI Class	Class 2	xCell	Plasma cells	OS		2.2e-03(3.54e-16~1.36e+10)	0.683857		2.22e-06(5.51e-22~8.97e+09)	-5.653	0.477721		71
MSI Class	Class 2	xCell	Plasma cells	RFS		5.53e+02(3.45e-12~8.85e+16)	0.705129		1.98e+03(1.22e-18~3.23e+24)	3.297	0.760639		66
MSI Class	Class 2	xCell	Platelets	OS		2.49e+78(4.93e-116~1.26e+272)	0.427635		2.85e+65(8.3e-131~9.76e+260)	65.454	0.511768		71
MSI Class	Class 2	xCell	Platelets	RFS		0e+00(0e+00~Inf)	0.997903		0e+00(0e+00~Inf)	-Inf	0.998619		66
MSI Class	Class 2	xCell	Preadipocytes	OS		0e+00(0e+00~Inf)	0.996701		0e+00(0e+00~Inf)	-Inf	0.994529		71
MSI Class	Class 2	xCell	Preadipocytes	RFS		0e+00(0e+00~Inf)	0.997869		0e+00(0e+00~Inf)	-Inf	0.998213		66
MSI Class	Class 2	xCell	pro B cells	OS		0.207(1.47e-21~2.91e+19)	0.946948		1.04e-04(1.78e-27~6.11e+18)	-3.982	0.731776		71
MSI Class	Class 2	xCell	pro B cells	RFS		1.82e+05(1.28e-21~2.57e+31)	0.693442		2.14e+01(2.73e-32~1.67e+34)	1.33	0.93684		66
MSI Class	Class 2	xCell	Sebocytes	OS		2.19e-03(4.21e-23~1.14e+17)	0.79152		1.87e-04(1.75e-24~1.98e+16)	-3.729	0.715134		71
MSI Class	Class 2	xCell	Sebocytes	RFS		1.53e+11(1.32e-11~1.78e+33)	0.320407		1.2e-08(8.32e-36~1.74e+19)	-7.919	0.567692		66
MSI Class	Class 2	xCell	Skeletal muscle	OS		0e+00(0e+00~Inf)	0.998195		0e+00(0e+00~Inf)	-Inf	0.998897		71
MSI Class	Class 2	xCell	Skeletal muscle	RFS		0e+00(0e+00~Inf)	0.998234		0e+00(0e+00~Inf)	-Inf	0.999233		66
MSI Class	Class 2	xCell	Smooth muscle	OS		5.304(6.12e-03~4.6e+03)	0.628791		2.01e+01(8.51e-04~4.76e+05)	1.304	0.559044		71
MSI Class	Class 2	xCell	Smooth muscle	RFS		0.107(2.69e-05~4.24e+02)	0.596702		1.708(1.45e-05~2.02e+05)	0.232	0.928456		66
MSI Class	Class 2	xCell	Tgd cells	OS		6.71e+03(4.68e-09~9.62e+15)	0.537263		5.05e+12(1.18e-02~2.16e+27)	12.703	0.0888034		71
MSI Class	Class 2	xCell	Tgd cells	RFS		2.02e+09(1.08e-05~3.8e+23)	0.201313		4.88e+21(6.75e+02~3.53e+40)	21.688	0.0241969		66
MSI Class	Class 2	xCell	Th1 cells	OS		1.5e-04(7.6e-09~2.953)	0.0809225		1.74e-05(3.83e-12~7.93e+01)	-4.759	0.16124		71
MSI Class	Class 2	xCell	Th1 cells	RFS		1.37e-03(6.56e-09~2.85e+02)	0.291204		9.47e-07(2.24e-15~4e+02)	-6.024	0.171084		66
MSI Class	Class 2	xCell	Th2 cells	OS		5.229(7.06e-03~3.87e+03)	0.623654		0.466(3.04e-04~7.15e+02)	-0.331	0.8385		71
MSI Class	Class 2	xCell	Th2 cells	RFS		1.35e+01(2.99e-03~6.06e+04)	0.544685		1.6(4.83e-05~5.3e+04)	0.204	0.929493		66
MSI Class	Class 2	xCell	Tregs	OS		5.82e+02(1.61e-18~2.1e+23)	0.792085		4.87e+11(1.36e-13~1.75e+36)	11.688	0.350876		71
MSI Class	Class 2	xCell	Tregs	RFS		8.72e+05(4.1e-18~1.85e+29)	0.617692		3.03e+14(1.67e-18~5.49e+46)	14.481	0.378941		66
MSI Status	MSI	CIBERSORT	B cells memory	OS		1.22e+11(1.11e-02~1.35e+24)	0.0957114		5.74e+11(2.37e-03~1.39e+26)	11.759	0.109083		223
MSI Status	MSI	CIBERSORT	B cells memory	RFS		2.48e+13(0.604~1.02e+27)	0.0538011		1.32e+13(2.71e-02~6.44e+27)	13.121	0.0799606		211
MSI Status	MSI	CIBERSORT	B cells naive	OS		4.88e-04(3.09e-10~7.71e+02)	0.295038		0.205(1.15e-07~3.65e+05)	-0.689	0.828984		223
MSI Status	MSI	CIBERSORT	B cells naive	RFS		6.05e-06(2.88e-13~1.27e+02)	0.162456		8.05e-03(6.97e-10~9.31e+04)	-2.094	0.561187		211
MSI Status	MSI	CIBERSORT	Dendritic cells activated	OS		8.85e-12(1.02e-23~7.696)	0.0696046		4.37e-08(1e-20~1.91e+05)	-7.359	0.253803		223
MSI Status	MSI	CIBERSORT	Dendritic cells activated	RFS		1.04e-07(3.16e-19~3.43e+04)	0.234725		2.84e-05(1.7e-17~4.75e+07)	-4.546	0.466001		211
MSI Status	MSI	CIBERSORT	Dendritic cells resting	OS		4.2e+31(2.08e+05~8.46e+57)	0.0184603		9.27e+16(4.84e-07~1.77e+40)	16.967	0.15319		223
MSI Status	MSI	CIBERSORT	Dendritic cells resting	RFS		4.42e+05(5.89e-35~3.31e+45)	0.78142		3.46e+05(3.2e-36~3.74e+46)	5.539	0.79135		211
MSI Status	MSI	CIBERSORT	Eosinophils	OS		1.18e+02(1.45e-12~9.63e+15)	0.770266		3.82e-03(1.32e-17~1.11e+12)	-2.418	0.743132		223
MSI Status	MSI	CIBERSORT	Eosinophils	RFS		3.89e+06(3.1e-08~4.88e+20)	0.359604		2.29e+08(1.77e-07~2.95e+23)	8.359	0.278242		211
MSI Status	MSI	CIBERSORT	Macrophages M0	OS		1.72e-04(4.43e-08~0.668)	0.0398037		1.13e-04(2.81e-08~0.458)	-3.945	0.0320048		223
MSI Status	MSI	CIBERSORT	Macrophages M0	RFS		8.56e-04(9.55e-08~7.673)	0.128225		6.73e-04(7.83e-08~5.78)	-3.172	0.114023		211
MSI Status	MSI	CIBERSORT	Macrophages M1	OS		6.45e+02(3.4e-03~1.22e+08)	0.296787		1.458(2.69e-06~7.91e+05)	0.164	0.955343		223
MSI Status	MSI	CIBERSORT	Macrophages M1	RFS		9.7e+03(1.57e-02~6.01e+09)	0.177294		2.16e+01(2.13e-05~2.19e+07)	1.334	0.663276		211
MSI Status	MSI	CIBERSORT	Macrophages M2	OS		2.19e+01(2.26e-02~2.13e+04)	0.378883		1.17e+01(9.04e-03~1.52e+04)	1.068	0.50112		223
MSI Status	MSI	CIBERSORT	Macrophages M2	RFS		9.3e+01(5.96e-02~1.45e+05)	0.226962		4.63e+01(3.33e-02~6.45e+04)	1.666	0.298977		211
MSI Status	MSI	CIBERSORT	Mast cells activated	OS		4.76e-06(5.15e-10~4.4e-02)	0.00852373		5.06e-06(5.79e-10~4.43e-02)	-5.296	0.00846259		223
MSI Status	MSI	CIBERSORT	Mast cells activated	RFS		9.09e-05(6.08e-09~1.359)	0.057782		2.27e-05(1.79e-09~0.288)	-4.644	0.0265303		211
MSI Status	MSI	CIBERSORT	Mast cells resting	OS		0.972(3.97e-20~2.38e+19)	0.999002		6.87e-02(2.78e-22~1.7e+19)	-1.163	0.911002		223
MSI Status	MSI	CIBERSORT	Mast cells resting	RFS		6.01e-07(6.45e-32~5.61e+18)	0.625338		7.23e-06(2.18e-31~2.4e+20)	-5.141	0.692974		211
MSI Status	MSI	CIBERSORT	Monocytes	OS		2.8e+11(5.53e-02~1.42e+24)	0.0774001		1.33e+09(2.47e-05~7.13e+22)	9.123	0.192819		223
MSI Status	MSI	CIBERSORT	Monocytes	RFS		1.21e+11(3.45e-03~4.22e+24)	0.108792		5.54e+06(7.25e-09~4.23e+21)	6.743	0.374518		211
MSI Status	MSI	CIBERSORT	Neutrophils	OS		1.09e-05(1.86e-10~0.644)	0.0415139		2.1e-06(1.28e-11~0.345)	-5.677	0.0328615		223
MSI Status	MSI	CIBERSORT	Neutrophils	RFS		3.86e-02(1.65e-06~9.02e+02)	0.526041		3.6e-02(1.73e-06~7.46e+02)	-1.444	0.512029		211
MSI Status	MSI	CIBERSORT	NK cells activated	OS		4.1e-06(6.14e-16~2.73e+04)	0.28246		2.44e-05(2.69e-15~2.21e+05)	-4.613	0.363913		223
MSI Status	MSI	CIBERSORT	NK cells activated	RFS		1.53e-05(8.81e-16~2.65e+05)	0.356627		1.35e-07(5.09e-18~3.6e+03)	-6.868	0.196596		211
MSI Status	MSI	CIBERSORT	NK cells resting	OS		1.52e+02(9.58e-04~2.41e+07)	0.410964		1.78e+02(1.5e-03~2.1e+07)	2.249	0.384764		223
MSI Status	MSI	CIBERSORT	NK cells resting	RFS		1.06e+03(3.85e-03~2.93e+08)	0.275636		9.32e+02(8.01e-03~1.09e+08)	2.97	0.250597		211
MSI Status	MSI	CIBERSORT	Plasma cells	OS		0.616(5.55e-03~6.84e+01)	0.840182		2.602(1.82e-02~3.73e+02)	0.415	0.705749		223
MSI Status	MSI	CIBERSORT	Plasma cells	RFS		1.158(7.67e-03~1.75e+02)	0.954184		7.63(4.81e-02~1.21e+03)	0.883	0.43187		211
MSI Status	MSI	CIBERSORT	T cells CD4 memory activated	OS		1.848(1.42e-04~2.4e+04)	0.898867		0.712(5.23e-05~9.68e+03)	-0.148	0.944181		223
MSI Status	MSI	CIBERSORT	T cells CD4 memory activated	RFS		0.723(2.35e-05~2.23e+04)	0.950996		0.177(7.69e-06~4.05e+03)	-0.753	0.734985		211
MSI Status	MSI	CIBERSORT	T cells CD4 memory resting	OS		0.18(8.29e-04~3.91e+01)	0.532208		0.56(2.59e-03~1.21e+02)	-0.252	0.83279		223
MSI Status	MSI	CIBERSORT	T cells CD4 memory resting	RFS		1.305(4.15e-03~4.1e+02)	0.927732		2.124(7.6e-03~5.93e+02)	0.327	0.793215		211
MSI Status	MSI	CIBERSORT	T cells CD8	OS		6.446(5.48e-02~7.58e+02)	0.443591		1.45(1.23e-02~1.71e+02)	0.161	0.878546		223
MSI Status	MSI	CIBERSORT	T cells CD8	RFS		8.337(5.98e-02~1.16e+03)	0.399888		1.406(1.2e-02~1.64e+02)	0.148	0.88843		211
MSI Status	MSI	CIBERSORT	T cells follicular helper	OS		0.131(9.01e-09~1.91e+06)	0.809332		5.59e-03(8.1e-10~3.86e+04)	-2.252	0.518607		223
MSI Status	MSI	CIBERSORT	T cells follicular helper	RFS		0.17(2.48e-09~1.17e+07)	0.847557		1.28e-02(1.24e-10~1.32e+06)	-1.894	0.643233		211
MSI Status	MSI	CIBERSORT	T cells regulatory (Tregs)	OS		2.83e-03(3.68e-12~2.18e+06)	0.574202		2.84e-04(1.56e-12~5.17e+04)	-3.547	0.400002		223
MSI Status	MSI	CIBERSORT	T cells regulatory (Tregs)	RFS		2.41e-09(7.9e-21~7.37e+02)	0.141383		2.87e-08(2.18e-19~3.77e+03)	-7.543	0.18366		211
MSI Status	MSI	xCell	aDC	OS		0.682(8.04e-02~5.788)	0.72588		0.789(8.33e-02~7.481)	-0.103	0.836562		223
MSI Status	MSI	xCell	aDC	RFS		1.159(0.111~1.21e+01)	0.901722		1.076(9.62e-02~1.2e+01)	0.032	0.952659		211
MSI Status	MSI	xCell	Adipocytes	OS		3.31e+06(1.53e-02~7.15e+14)	0.125259		5.03e+05(4.92e-03~5.14e+13)	5.701	0.162954		223
MSI Status	MSI	xCell	Adipocytes	RFS		1.65e+07(7.67e-02~3.57e+15)	0.0895738		7.04e+04(6.56e-04~7.55e+12)	4.847	0.23678		211
MSI Status	MSI	xCell	Astrocytes	OS		3.6e-02(4.56e-04~2.841)	0.135832		6.98e-02(8.96e-04~5.439)	-1.156	0.230963		223
MSI Status	MSI	xCell	Astrocytes	RFS		0.175(1.63e-03~1.89e+01)	0.465924		0.481(3.63e-03~6.38e+01)	-0.317	0.769395		211
MSI Status	MSI	xCell	B cells	OS		1.34e-02(5.9e-05~3.067)	0.119832		3.14e-02(1.25e-04~7.895)	-1.504	0.219647		223
MSI Status	MSI	xCell	B cells	RFS		5.63e-02(2.47e-04~1.28e+01)	0.298905		8.32e-02(3.71e-04~1.86e+01)	-1.08	0.367773		211
MSI Status	MSI	xCell	Basophils	OS		3.856(1.45e-02~1.03e+03)	0.635693		6.227(1.22e-02~3.19e+03)	0.794	0.565539		223
MSI Status	MSI	xCell	Basophils	RFS		2.26e+01(5.68e-02~8.99e+03)	0.307367		1.901(2.7e-03~1.34e+03)	0.279	0.84774		211
MSI Status	MSI	xCell	CD4 memory T cells	OS		1.1e+01(1.17e-04~1.03e+06)	0.681622		2.925(3.26e-05~2.62e+05)	0.466	0.853664		223
MSI Status	MSI	xCell	CD4 memory T cells	RFS		5.62e+01(4.64e-04~6.82e+06)	0.499899		3.12(3.59e-05~2.71e+05)	0.494	0.844545		211
MSI Status	MSI	xCell	CD4 naive T cells	OS		0.114(1.1e-08~1.19e+06)	0.792362		4.67e-02(3.21e-09~6.78e+05)	-1.331	0.715685		223
MSI Status	MSI	xCell	CD4 naive T cells	RFS		2.56e-02(3.73e-10~1.76e+06)	0.690667		2.56e-02(6.64e-10~9.88e+05)	-1.592	0.680931		211
MSI Status	MSI	xCell	CD4 T cells	OS		8.83e+04(1.06e-07~7.32e+16)	0.416052		9.57e+01(2.22e-11~4.12e+14)	1.981	0.75859		223
MSI Status	MSI	xCell	CD4 T cells	RFS		3.24e+04(7.52e-09~1.4e+17)	0.48409		4.15e+01(1.55e-11~1.11e+14)	1.618	0.798545		211
MSI Status	MSI	xCell	CD4 Tcm	OS		1.5e-30(2.39e-108~9.39e+47)	0.452425		1.48e-11(6.92e-77~3.17e+54)	-10.829	0.745264		223
MSI Status	MSI	xCell	CD4 Tcm	RFS		5.79e-25(2.61e-96~1.29e+47)	0.505527		7.76e-16(4.46e-86~1.35e+55)	-15.11	0.673292		211
MSI Status	MSI	xCell	CD4 Tem	OS		1.91e-103(0e+00~1.91e+192)	0.494949		6.19e-73(0e+00~2.98e+181)	-72.208	0.576924		223
MSI Status	MSI	xCell	CD4 Tem	RFS		2.8e-79(0e+00~2.65e+183)	0.55674		3.93e-55(1.83e-276~8.44e+166)	-54.406	0.629961		211
MSI Status	MSI	xCell	CD8 naive T cells	OS		7.59e+09(5.83e-08~9.88e+26)	0.257855		3.83e+03(3.12e-14~4.71e+20)	3.583	0.681114		223
MSI Status	MSI	xCell	CD8 naive T cells	RFS		8.39e+08(2.03e-10~3.46e+27)	0.347446		2.598(4.99e-19~1.35e+19)	0.415	0.965367		211
MSI Status	MSI	xCell	CD8 T cells	OS		3.32e+01(2.99e-02~3.67e+04)	0.327571		2.644(1.72e-03~4.05e+03)	0.422	0.795009		223
MSI Status	MSI	xCell	CD8 T cells	RFS		2.54e+01(1.44e-02~4.5e+04)	0.396491		0.795(3.86e-04~1.64e+03)	-0.1	0.952963		211
MSI Status	MSI	xCell	CD8 Tcm	OS		3.748(5.05e-02~2.78e+02)	0.547738		0.904(1.09e-02~7.51e+01)	-0.044	0.964384		223
MSI Status	MSI	xCell	CD8 Tcm	RFS		4.273(4.87e-02~3.75e+02)	0.524683		0.637(7.15e-03~5.68e+01)	-0.196	0.844037		211
MSI Status	MSI	xCell	CD8 Tem	OS		1.68e+02(1.26e-03~2.24e+07)	0.394808		6.682(2.6e-05~1.72e+06)	0.825	0.765065		223
MSI Status	MSI	xCell	CD8 Tem	RFS		3.26e+02(1.58e-03~6.7e+07)	0.354018		2.63(7.86e-06~8.81e+05)	0.42	0.881549		211
MSI Status	MSI	xCell	cDC	OS		2.183(3.16e-02~1.51e+02)	0.717927		1.024(1.15e-02~9.09e+01)	0.01	0.991773		223
MSI Status	MSI	xCell	cDC	RFS		2.44(2.4e-02~2.48e+02)	0.705154		1.893(1.44e-02~2.49e+02)	0.277	0.797684		211
MSI Status	MSI	xCell	Chondrocytes	OS		6.91e-02(4.22e-10~1.13e+07)	0.781864		0.968(1.33e-08~7.06e+07)	-0.014	0.997223		223
MSI Status	MSI	xCell	Chondrocytes	RFS		2e-09(8.26e-24~4.84e+05)	0.235891		2.51e-07(2.32e-20~2.71e+06)	-6.601	0.320928		211
MSI Status	MSI	xCell	Class switched memory B cells	OS		1.13e-03(4.86e-10~2.61e+03)	0.364022		1.28e-03(3.87e-10~4.21e+03)	-2.894	0.384129		223
MSI Status	MSI	xCell	Class switched memory B cells	RFS		3.7e-05(2.23e-12~6.15e+02)	0.228992		2.34e-04(1.24e-11~4.42e+03)	-3.631	0.32809		211
MSI Status	MSI	xCell	CLP	OS		5.64e+03(0.852~3.73e+07)	0.054317		3.81e+02(5.07e-02~2.86e+06)	2.581	0.191845		223
MSI Status	MSI	xCell	CLP	RFS		3.3e+04(2.173~5e+08)	0.0341791		2.62e+03(0.105~6.54e+07)	3.418	0.127667		211
MSI Status	MSI	xCell	CMP	OS		3.15e+51(2.51e-31~3.95e+133)	0.218906		3.51e+89(1.51e-19~8.14e+197)	89.545	0.105326		223
MSI Status	MSI	xCell	CMP	RFS		9.8e+56(5.42e-26~1.77e+139)	0.174482		1.97e+130(1.07e-12~3.62e+272)	130.294	0.0726469		211
MSI Status	MSI	xCell	DC	OS		0.101(1.18e-06~8.65e+03)	0.692436		9.73e-02(8.03e-07~1.18e+04)	-1.012	0.696479		223
MSI Status	MSI	xCell	DC	RFS		0.534(2.48e-06~1.15e+05)	0.920189		0.593(1.63e-06~2.15e+05)	-0.227	0.936153		211
MSI Status	MSI	xCell	Endothelial cells	OS		0.213(8.5e-06~5.31e+03)	0.764369		1.19e-02(1.06e-07~1.33e+03)	-1.925	0.454967		223
MSI Status	MSI	xCell	Endothelial cells	RFS		0.182(2.28e-06~1.45e+04)	0.767169		0.109(4.07e-07~2.9e+04)	-0.964	0.727723		211
MSI Status	MSI	xCell	Eosinophils	OS		2.95e-32(2.87e-90~3.04e+26)	0.286772		7.11e-27(1.21e-78~4.18e+25)	-26.148	0.322194		223
MSI Status	MSI	xCell	Eosinophils	RFS		1.55e-41(2.87e-112~8.33e+29)	0.258113		1.89e-39(4.93e-103~7.25e+24)	-38.724	0.232614		211
MSI Status	MSI	xCell	Epithelial cells	OS		9.42e-02(7.19e-04~1.23e+01)	0.34233		5e-02(3.81e-04~6.563)	-1.301	0.228673		223
MSI Status	MSI	xCell	Epithelial cells	RFS		9.89e-02(4.5e-04~2.18e+01)	0.400536		0.133(8.38e-04~2.09e+01)	-0.878	0.434023		211
MSI Status	MSI	xCell	Erythrocytes	OS		2.93e+111(2.23e-120~Inf)	0.34452		4.55e+94(2.78e-145~Inf)	94.658	0.438005		223
MSI Status	MSI	xCell	Erythrocytes	RFS		1.4e+15(3.87e-282~Inf)	0.920272		4.36e+59(6.37e-217~Inf)	59.639	0.671733		211
MSI Status	MSI	xCell	Fibroblasts	OS		2.649(3.73e-02~1.88e+02)	0.654331		5.609(6.88e-02~4.57e+02)	0.749	0.442476		223
MSI Status	MSI	xCell	Fibroblasts	RFS		0.516(2.86e-03~9.34e+01)	0.803146		1.454(6.33e-03~3.34e+02)	0.163	0.8926		211
MSI Status	MSI	xCell	GMP	OS		2.22e-03(8.2e-07~6.001)	0.12963		2.32e-03(7.36e-07~7.282)	-2.635	0.139731		223
MSI Status	MSI	xCell	GMP	RFS		6.33e-02(3.28e-05~1.22e+02)	0.474553		7.65e-02(3.6e-05~1.63e+02)	-1.116	0.510852		211
MSI Status	MSI	xCell	Hepatocytes	OS		9.59e-180(0e+00~6.47e+262)	0.42712		4.28e-270(0e+00~1.07e+141)	-269.368	0.19829		223
MSI Status	MSI	xCell	Hepatocytes	RFS		8.13e-292(0e+00~Inf)	0.393807		4.66e-261(0e+00~Inf)	-260.332	0.440851		211
MSI Status	MSI	xCell	HSC	OS		1.282(3.64e-02~4.51e+01)	0.891375		2.284(4.41e-02~1.18e+02)	0.359	0.681747		223
MSI Status	MSI	xCell	HSC	RFS		0.585(1.01e-02~3.37e+01)	0.795193		2.513(3.59e-02~1.76e+02)	0.4	0.670833		211
MSI Status	MSI	xCell	iDC	OS		1.114(0.343~3.622)	0.857673		1.038(0.31~3.479)	0.016	0.951988		223
MSI Status	MSI	xCell	iDC	RFS		1.3(0.365~4.634)	0.685307		1.341(0.361~4.984)	0.127	0.661388		211
MSI Status	MSI	xCell	Keratinocytes	OS		2.652(5.18e-06~1.36e+06)	0.884378		3.71e-02(1.75e-08~7.86e+04)	-1.431	0.657531		223
MSI Status	MSI	xCell	Keratinocytes	RFS		1.55e+02(1.57e-04~1.54e+08)	0.473753		0.47(3.32e-07~6.65e+05)	-0.328	0.91667		211
MSI Status	MSI	xCell	ly Endothelial cells	OS		1.44e-02(7.7e-12~2.7e+07)	0.697205		2.99e-04(7.11e-15~1.26e+07)	-3.525	0.515519		223
MSI Status	MSI	xCell	ly Endothelial cells	RFS		5.18e-03(1.52e-13~1.76e+08)	0.670525		1.35e-04(9.96e-17~1.82e+08)	-3.87	0.53176		211
MSI Status	MSI	xCell	Macrophages	OS		1.096(1.8e-03~6.67e+02)	0.977556		0.267(3.56e-04~2e+02)	-0.574	0.695433		223
MSI Status	MSI	xCell	Macrophages	RFS		1.28e+01(1.22e-02~1.35e+04)	0.472251		1.78(1.62e-03~1.96e+03)	0.25	0.871803		211
MSI Status	MSI	xCell	Macrophages M1	OS		0.436(5.34e-05~3.56e+03)	0.856648		7.6e-02(6.48e-06~8.93e+02)	-1.119	0.589966		223
MSI Status	MSI	xCell	Macrophages M1	RFS		3.297(1.68e-04~6.47e+04)	0.812971		0.578(2.64e-05~1.26e+04)	-0.238	0.914339		211
MSI Status	MSI	xCell	Macrophages M2	OS		2.358(2.95e-16~1.88e+16)	0.963369		4.91e-04(2.91e-22~8.28e+14)	-3.309	0.722001		223
MSI Status	MSI	xCell	Macrophages M2	RFS		8.81e+07(9.18e-07~8.45e+21)	0.265409		1.86e+02(1.02e-14~3.38e+18)	2.269	0.78444		211
MSI Status	MSI	xCell	Mast cells	OS		0.338(1.37e-26~8.34e+24)	0.971022		7.53e+03(5.53e-25~1.03e+32)	3.877	0.787089		223
MSI Status	MSI	xCell	Mast cells	RFS		7.58e+04(6.86e-23~8.38e+31)	0.723601		8.74e+10(1.47e-19~5.2e+40)	10.941	0.471382		211
MSI Status	MSI	xCell	Megakaryocytes	OS		4.92e-02(2.97e-80~8.16e+76)	0.973852		3.69e-18(5.53e-110~2.47e+74)	-17.433	0.709823		223
MSI Status	MSI	xCell	Megakaryocytes	RFS		2.31e-04(8.04e-92~6.62e+83)	0.935042		1.19e-10(4.79e-113~2.94e+92)	-9.926	0.849315		211
MSI Status	MSI	xCell	Melanocytes	OS		7.71e+09(5.09e-47~1.17e+66)	0.730152		2.222(2.78e-55~1.78e+55)	0.347	0.990126		223
MSI Status	MSI	xCell	Melanocytes	RFS		8.85e-27(1.34e-94~5.84e+41)	0.451496		6.22e-44(6.59e-111~5.86e+23)	-43.207	0.206083		211
MSI Status	MSI	xCell	Memory B cells	OS		5.9e-17(6.27e-32~5.54e-02)	0.0336343		3.49e-15(5.4e-31~2.26e+01)	-14.457	0.0731142		223
MSI Status	MSI	xCell	Memory B cells	RFS		3.66e-13(2.92e-27~4.59e+01)	0.083816		3.58e-11(1.5e-25~8.56e+03)	-10.446	0.154468		211
MSI Status	MSI	xCell	MEP	OS		1.994(7.04e-05~5.65e+04)	0.895004		1.33e+01(3.96e-04~4.45e+05)	1.123	0.626668		223
MSI Status	MSI	xCell	MEP	RFS		0.25(2.94e-06~2.13e+04)	0.811095		0.669(7.32e-06~6.12e+04)	-0.174	0.945043		211
MSI Status	MSI	xCell	Mesangial cells	OS		5.15e+04(1.6e-02~1.66e+11)	0.155891		4.15e+02(2.36e-04~7.3e+08)	2.618	0.411305		223
MSI Status	MSI	xCell	Mesangial cells	RFS		4.004(1.57e-08~1.02e+09)	0.88829		3.75e+01(3.48e-07~4.05e+09)	1.574	0.700858		211
MSI Status	MSI	xCell	Monocytes	OS		1.87e-03(5.55e-07~6.297)	0.129535		7.03e-04(1.79e-07~2.759)	-3.153	0.0855154		223
MSI Status	MSI	xCell	Monocytes	RFS		3.78e-02(1.32e-05~1.09e+02)	0.420062		9.06e-03(3.53e-06~2.33e+01)	-2.043	0.240333		211
MSI Status	MSI	xCell	MPP	OS		0e+00(0e+00~Inf)	0.382662		0e+00(0e+00~Inf)	-Inf	0.570336		223
MSI Status	MSI	xCell	MPP	RFS		0e+00(0e+00~Inf)	0.341753		0e+00(0e+00~Inf)	-Inf	0.49916		211
MSI Status	MSI	xCell	MSC	OS		0.688(3.42e-02~1.39e+01)	0.807399		0.976(3.42e-02~2.78e+01)	-0.011	0.988712		223
MSI Status	MSI	xCell	MSC	RFS		2.414(9.76e-02~5.97e+01)	0.59032		2.307(7.55e-02~7.05e+01)	0.363	0.631848		211
MSI Status	MSI	xCell	mv Endothelial cells	OS		7.34e-02(3.73e-09~1.44e+06)	0.76048		1.02e-03(3.88e-12~2.71e+05)	-2.99	0.486592		223
MSI Status	MSI	xCell	mv Endothelial cells	RFS		7.14e-02(5.64e-10~9.05e+06)	0.781613		3.67e-03(1.91e-12~7.04e+06)	-2.436	0.607097		211
MSI Status	MSI	xCell	Myocytes	OS		1.13e-04(2.17e-67~5.93e+58)	0.901872		1.9e-02(2.35e-75~1.54e+71)	-1.721	0.963104		223
MSI Status	MSI	xCell	Myocytes	RFS		7.76e-84(6.24e-203~9.65e+35)	0.171387		5.04e-91(1.59e-222~1.6e+41)	-90.298	0.17835		211
MSI Status	MSI	xCell	naive B cells	OS		4.39e-22(7.55e-54~2.55e+10)	0.187566		1.06e-16(4.95e-47~2.27e+14)	-15.975	0.301951		223
MSI Status	MSI	xCell	naive B cells	RFS		4e-21(1.62e-54~9.89e+12)	0.231215		4.17e-18(7.22e-50~2.41e+14)	-17.38	0.283497		211
MSI Status	MSI	xCell	Neurons	OS		5.02e+114(1.7e+36~1.48e+193)	0.00417104		7.27e+67(2.33e-10~2.27e+145)	67.862	0.0860994		223
MSI Status	MSI	xCell	Neurons	RFS		1.77e-60(1.71e-273~1.84e+153)	0.582478		1.91e-42(2.69e-251~1.36e+167)	-41.719	0.695423		211
MSI Status	MSI	xCell	Neutrophils	OS		1.07e-05(2.77e-11~4.119)	0.0811139		7.34e-07(6.91e-13~0.78)	-6.134	0.0460279		223
MSI Status	MSI	xCell	Neutrophils	RFS		2.37e-02(1.82e-07~3.08e+03)	0.533414		6.26e-03(4.29e-08~9.13e+02)	-2.203	0.402995		211
MSI Status	MSI	xCell	NK cells	OS		2.93e+02(7.62e-09~1.13e+13)	0.647849		1.77e+03(5.35e-08~5.85e+13)	3.248	0.545107		223
MSI Status	MSI	xCell	NK cells	RFS		1.89e+03(2.78e-08~1.29e+14)	0.553213		9.01e+03(3.97e-07~2.05e+14)	3.955	0.454156		211
MSI Status	MSI	xCell	NKT	OS		1.73e-03(8.56e-07~3.5)	0.101551		6.83e-03(4.11e-06~1.14e+01)	-2.165	0.187625		223
MSI Status	MSI	xCell	NKT	RFS		4.09e-04(8.15e-08~2.051)	0.0727063		1.23e-02(2.58e-06~5.86e+01)	-1.91	0.308762		211
MSI Status	MSI	xCell	Osteoblast	OS		0.175(2.18e-28~1.41e+26)	0.956039		6.18e+05(6.86e-23~5.56e+33)	5.791	0.684739		223
MSI Status	MSI	xCell	Osteoblast	RFS		1.11e-30(1.33e-83~9.32e+22)	0.267292		1.01e-29(2.95e-81~3.44e+22)	-28.997	0.2701		211
MSI Status	MSI	xCell	pDC	OS		1.8e-02(1e-05~3.22e+01)	0.292943		2.81e-03(9.06e-07~8.719)	-2.551	0.152125		223
MSI Status	MSI	xCell	pDC	RFS		4.72e-02(1.79e-05~1.24e+02)	0.44726		5.86e-03(1.57e-06~2.2e+01)	-2.232	0.220896		211
MSI Status	MSI	xCell	Pericytes	OS		1.79e+01(3.12e-09~1.02e+11)	0.801488		1.07e+04(1.13e-08~1.02e+16)	4.031	0.509518		223
MSI Status	MSI	xCell	Pericytes	RFS		1.12e+02(3.37e-09~3.7e+12)	0.702849		3.97e+03(3.51e-09~4.5e+15)	3.599	0.558406		211
MSI Status	MSI	xCell	Plasma cells	OS		1.71e-06(8.81e-14~3.33e+01)	0.121037		1.86e-05(7.4e-13~4.66e+02)	-4.731	0.210145		223
MSI Status	MSI	xCell	Plasma cells	RFS		3.51e-05(5.5e-13~2.24e+03)	0.263266		1.21e-03(1.41e-11~1.04e+05)	-2.917	0.471066		211
MSI Status	MSI	xCell	Platelets	OS		2.14e-02(5.78e-173~7.92e+168)	0.984692		1.12e+01(7.56e-172~1.67e+173)	1.051	0.990458		223
MSI Status	MSI	xCell	Platelets	RFS		0e+00(0e+00~Inf)	0.996358		0e+00(0e+00~Inf)	-Inf	0.996792		211
MSI Status	MSI	xCell	Preadipocytes	OS		3.91e-18(7.69e-58~1.99e+22)	0.390191		2.34e-14(7.87e-47~6.95e+18)	-13.631	0.410657		223
MSI Status	MSI	xCell	Preadipocytes	RFS		1.27e-15(9.68e-55~1.66e+24)	0.455391		3.17e-15(5.55e-48~1.81e+18)	-14.499	0.385672		211
MSI Status	MSI	xCell	pro B cells	OS		7.01e-03(3.56e-14~1.38e+09)	0.708517		2.42e-02(7.91e-14~7.42e+09)	-1.616	0.782784		223
MSI Status	MSI	xCell	pro B cells	RFS		2.37e-02(8.72e-15~6.45e+10)	0.797842		5.09e-05(9.45e-18~2.74e+08)	-4.293	0.508665		211
MSI Status	MSI	xCell	Sebocytes	OS		3.23e-14(1.18e-25~8.82e-03)	0.0207757		8.82e-14(5.95e-25~1.31e-02)	-13.055	0.0219929		223
MSI Status	MSI	xCell	Sebocytes	RFS		9.31e-11(3.77e-23~2.3e+02)	0.11261		2.33e-10(6.13e-22~8.84e+01)	-9.633	0.102989		211
MSI Status	MSI	xCell	Skeletal muscle	OS		1.61e+43(9.15e-189~2.82e+274)	0.714216		3.38e+41(1.61e-203~7.07e+285)	41.528	0.739026		223
MSI Status	MSI	xCell	Skeletal muscle	RFS		9.4e+127(1.11e-81~Inf)	0.22994		1.22e+100(1.72e-120~Inf)	100.087	0.372249		211
MSI Status	MSI	xCell	Smooth muscle	OS		2.86e+01(0.855~9.54e+02)	0.0611063		5.33e+01(1.211~2.34e+03)	1.727	0.0394798		223
MSI Status	MSI	xCell	Smooth muscle	RFS		2.68e+01(0.576~1.24e+03)	0.0933287		5.06e+01(0.941~2.72e+03)	1.704	0.0535993		211
MSI Status	MSI	xCell	Tgd cells	OS		1.36e+02(3.35e-03~5.56e+06)	0.36403		4.09e+02(9.08e-03~1.84e+07)	2.611	0.271374		223
MSI Status	MSI	xCell	Tgd cells	RFS		7.2e+02(9.2e-03~5.64e+07)	0.252437		1.2e+02(1.81e-03~8.01e+06)	2.081	0.397709		211
MSI Status	MSI	xCell	Th1 cells	OS		0.175(1.47e-03~2.09e+01)	0.475138		0.492(3.93e-03~6.18e+01)	-0.308	0.773812		223
MSI Status	MSI	xCell	Th1 cells	RFS		7.85e-02(4.18e-04~1.47e+01)	0.340685		4.33e-02(1.85e-04~1.01e+01)	-1.363	0.259317		211
MSI Status	MSI	xCell	Th2 cells	OS		1.28e+01(0.482~3.4e+02)	0.12752		1.991(6.84e-02~5.8e+01)	0.299	0.688931		223
MSI Status	MSI	xCell	Th2 cells	RFS		1.22e+01(0.348~4.27e+02)	0.167957		1.739(5.22e-02~5.8e+01)	0.24	0.756998		211
MSI Status	MSI	xCell	Tregs	OS		4.215(3.34e-06~5.32e+06)	0.84093		1.316(2.12e-07~8.17e+06)	0.119	0.972536		223
MSI Status	MSI	xCell	Tregs	RFS		0.18(1.74e-08~1.86e+06)	0.835109		1.958(1.49e-07~2.57e+07)	0.292	0.935963		211
MSI Status	MSS	CIBERSORT	B cells memory	OS		4.07e-03(5.89e-09~2.81e+03)	0.422244		6.3e-05(8.27e-12~4.8e+02)	-4.201	0.231528		840
MSI Status	MSS	CIBERSORT	B cells memory	RFS		4.58e-04(1.21e-11~1.74e+04)	0.387952		7.63e-04(4.49e-11~1.3e+04)	-3.117	0.398103		738
MSI Status	MSS	CIBERSORT	B cells naive	OS		1.16e-02(1.66e-05~8.042)	0.181637		1.98e-02(2.67e-05~1.46e+01)	-1.704	0.244307		840
MSI Status	MSS	CIBERSORT	B cells naive	RFS		2.7e-03(1.91e-06~3.811)	0.109961		1.31e-03(7.08e-07~2.409)	-2.884	0.0834872		738
MSI Status	MSS	CIBERSORT	Dendritic cells activated	OS		6.55e-11(6.98e-17~6.14e-05)	0.000831041		1.5e-09(1.49e-15~1.51e-03)	-8.824	0.00396912		840
MSI Status	MSS	CIBERSORT	Dendritic cells activated	RFS		2.76e-04(2.47e-10~3.1e+02)	0.248939		1.37e-02(1.08e-08~1.73e+04)	-1.864	0.549424		738
MSI Status	MSS	CIBERSORT	Dendritic cells resting	OS		4.62e+02(1.52e-07~1.4e+12)	0.581768		2.3e+02(3.36e-07~1.57e+11)	2.361	0.600363		840
MSI Status	MSS	CIBERSORT	Dendritic cells resting	RFS		1.65e+02(1.06e-08~2.59e+12)	0.669662		7.34e+02(2.48e-07~2.17e+12)	2.866	0.553174		738
MSI Status	MSS	CIBERSORT	Eosinophils	OS		4.06e-07(5.49e-15~3.01e+01)	0.111429		1.69e-06(4.04e-14~7.07e+01)	-5.772	0.137711		840
MSI Status	MSS	CIBERSORT	Eosinophils	RFS		7.98e-05(4.95e-13~1.28e+04)	0.327717		2.18e-05(8.06e-14~5.88e+03)	-4.662	0.278491		738
MSI Status	MSS	CIBERSORT	Macrophages M0	OS		4.82e-02(1.39e-03~1.677)	0.0940437		7e-02(2.06e-03~2.378)	-1.155	0.139332		840
MSI Status	MSS	CIBERSORT	Macrophages M0	RFS		8.38e-02(1.73e-03~4.059)	0.210435		3.79e-02(7.85e-04~1.832)	-1.421	0.098162		738
MSI Status	MSS	CIBERSORT	Macrophages M1	OS		0.369(5.01e-05~2.72e+03)	0.826267		3.08e-02(3.56e-06~2.67e+02)	-1.511	0.451957		840
MSI Status	MSS	CIBERSORT	Macrophages M1	RFS		7.93e-04(2.32e-08~2.71e+01)	0.180065		5.82e-06(1.15e-10~0.296)	-5.235	0.0292323		738
MSI Status	MSS	CIBERSORT	Macrophages M2	OS		1.025(2.46e-02~4.27e+01)	0.98953		0.564(1.06e-02~3e+01)	-0.248	0.777728		840
MSI Status	MSS	CIBERSORT	Macrophages M2	RFS		0.983(1.68e-02~5.73e+01)	0.993294		0.12(1.47e-03~9.764)	-0.921	0.344659		738
MSI Status	MSS	CIBERSORT	Mast cells activated	OS		1.37e+01(0.221~8.56e+02)	0.213793		3.676(5.13e-02~2.64e+02)	0.565	0.550381		840
MSI Status	MSS	CIBERSORT	Mast cells activated	RFS		2.2e+02(3.405~1.43e+04)	0.0112204		3.63e+01(0.549~2.39e+03)	1.559	0.0929976		738
MSI Status	MSS	CIBERSORT	Mast cells resting	OS		9.35e-03(5e-07~1.75e+02)	0.351875		7.33e-03(3.54e-07~1.52e+02)	-2.135	0.332347		840
MSI Status	MSS	CIBERSORT	Mast cells resting	RFS		7.08e-04(9.15e-09~5.48e+01)	0.206643		4.2e-04(5.54e-09~3.18e+01)	-3.377	0.175018		738
MSI Status	MSS	CIBERSORT	Monocytes	OS		2.43e+06(3.52e-04~1.67e+16)	0.203396		1.22e-04(5.26e-14~2.84e+05)	-3.913	0.412873		840
MSI Status	MSS	CIBERSORT	Monocytes	RFS		3.799(3.4e-13~4.24e+13)	0.930606		4.08e-04(1.55e-17~1.07e+10)	-3.39	0.620542		738
MSI Status	MSS	CIBERSORT	Neutrophils	OS		8.93e+01(0.606~1.32e+04)	0.0778488		1.68e+01(8.77e-02~3.23e+03)	1.226	0.292488		840
MSI Status	MSS	CIBERSORT	Neutrophils	RFS		2.285(4.24e-03~1.23e+03)	0.796742		0.779(1.2e-03~5.08e+02)	-0.108	0.939867		738
MSI Status	MSS	CIBERSORT	NK cells activated	OS		4.57e+08(3.85e-02~5.43e+18)	0.0920252		2.12e+07(1.37e-03~3.26e+17)	7.325	0.158734		840
MSI Status	MSS	CIBERSORT	NK cells activated	RFS		1.37e+08(1.26e-03~1.49e+19)	0.148433		1.98e+09(6.86e-03~5.7e+20)	9.296	0.111855		738
MSI Status	MSS	CIBERSORT	NK cells resting	OS		6.94e-05(2.12e-09~2.279)	0.071124		3.33e-04(8.87e-09~1.25e+01)	-3.477	0.136355		840
MSI Status	MSS	CIBERSORT	NK cells resting	RFS		1.05e-05(9.71e-11~1.127)	0.0524022		7.54e-05(5.95e-10~9.563)	-4.122	0.113344		738
MSI Status	MSS	CIBERSORT	Plasma cells	OS		2.409(0.39~1.49e+01)	0.343684		1.539(0.268~8.853)	0.187	0.629008		840
MSI Status	MSS	CIBERSORT	Plasma cells	RFS		2.498(0.335~1.86e+01)	0.37145		1.566(0.209~1.17e+01)	0.195	0.662543		738
MSI Status	MSS	CIBERSORT	T cells CD4 memory activated	OS		7.27e-06(1.02e-10~0.517)	0.0379226		2.45e-05(4.15e-10~1.445)	-4.611	0.0581829		840
MSI Status	MSS	CIBERSORT	T cells CD4 memory activated	RFS		1.27e-07(3.66e-13~4.42e-02)	0.0147209		3.81e-06(1.92e-11~0.754)	-5.419	0.0449221		738
MSI Status	MSS	CIBERSORT	T cells CD4 memory resting	OS		0.301(1.34e-02~6.768)	0.449838		0.315(1.23e-02~8.075)	-0.502	0.485232		840
MSI Status	MSS	CIBERSORT	T cells CD4 memory resting	RFS		1.079(3.87e-02~3.01e+01)	0.964264		1.105(4.04e-02~3.02e+01)	0.043	0.952727		738
MSI Status	MSS	CIBERSORT	T cells CD4 naive	OS		2.85e-44(1.54e-132~5.29e+44)	0.333595		4.94e-32(4.28e-125~5.7e+61)	-31.307	0.509677		840
MSI Status	MSS	CIBERSORT	T cells CD4 naive	RFS		1.38e-16(9.25e-70~2.06e+37)	0.558828		7.11e-11(8.64e-66~5.85e+44)	-10.148	0.717209		738
MSI Status	MSS	CIBERSORT	T cells CD8	OS		1.21e+01(4.33e-02~3.39e+03)	0.385668		1.697(5.55e-03~5.19e+02)	0.23	0.856334		840
MSI Status	MSS	CIBERSORT	T cells CD8	RFS		2.288(3.79e-03~1.38e+03)	0.800041		1.719(3.06e-03~9.66e+02)	0.235	0.866816		738
MSI Status	MSS	CIBERSORT	T cells follicular helper	OS		4.86e-05(1.12e-09~2.113)	0.0683501		1.64e-05(2.61e-10~1.026)	-4.786	0.0505439		840
MSI Status	MSS	CIBERSORT	T cells follicular helper	RFS		3.08e-08(1.38e-13~6.89e-03)	0.00592301		1.3e-08(2.64e-14~6.39e-03)	-7.887	0.00661547		738
MSI Status	MSS	CIBERSORT	T cells regulatory (Tregs)	OS		3.56e-08(1.99e-15~0.635)	0.044093		7.8e-08(1.2e-15~5.069)	-7.108	0.0745666		840
MSI Status	MSS	CIBERSORT	T cells regulatory (Tregs)	RFS		1.07e-08(1.69e-16~0.672)	0.0451437		4.17e-09(2.9e-17~0.6)	-8.38	0.0440866		738
MSI Status	MSS	xCell	aDC	OS		0.48(0.166~1.39)	0.175864		0.355(0.122~1.028)	-0.45	0.0562684		840
MSI Status	MSS	xCell	aDC	RFS		0.477(0.147~1.546)	0.217265		0.257(7.72e-02~0.855)	-0.59	0.0266994		738
MSI Status	MSS	xCell	Adipocytes	OS		1.14e+02(7.86~1.64e+03)	0.000515583		9.68(0.491~1.91e+02)	0.986	0.135557		840
MSI Status	MSS	xCell	Adipocytes	RFS		1.32e+02(4.664~3.74e+03)	0.00420277		1.77e+01(0.445~7.02e+02)	1.247	0.126397		738
MSI Status	MSS	xCell	Astrocytes	OS		1.868(0.441~7.916)	0.396483		1.006(0.227~4.462)	0.003	0.993714		840
MSI Status	MSS	xCell	Astrocytes	RFS		1.475(0.29~7.503)	0.639335		0.632(0.117~3.412)	-0.199	0.593777		738
MSI Status	MSS	xCell	B cells	OS		0.207(2e-02~2.137)	0.185984		0.137(1.22e-02~1.542)	-0.863	0.107517		840
MSI Status	MSS	xCell	B cells	RFS		0.176(1.26e-02~2.464)	0.197201		0.174(1.27e-02~2.371)	-0.76	0.189297		738
MSI Status	MSS	xCell	Basophils	OS		5.82e-02(6.75e-04~5.011)	0.210892		0.143(1.97e-03~1.03e+01)	-0.845	0.372995		840
MSI Status	MSS	xCell	Basophils	RFS		8.3e-02(6.16e-04~1.12e+01)	0.319795		0.319(2.6e-03~3.92e+01)	-0.496	0.641617		738
MSI Status	MSS	xCell	CD4 memory T cells	OS		1.66e-03(2.36e-07~1.17e+01)	0.156948		1.24e-03(2.52e-07~6.075)	-2.908	0.122611		840
MSI Status	MSS	xCell	CD4 memory T cells	RFS		8.41e-04(4.48e-08~1.58e+01)	0.158445		7.58e-03(1e-06~5.75e+01)	-2.12	0.284174		738
MSI Status	MSS	xCell	CD4 naive T cells	OS		3.11e-04(4.14e-08~2.332)	0.0760629		1.82e-04(2.79e-08~1.194)	-3.739	0.0548128		840
MSI Status	MSS	xCell	CD4 naive T cells	RFS		1.09e-02(2.47e-06~4.81e+01)	0.291299		3.21e-03(7.48e-07~1.37e+01)	-2.494	0.17831		738
MSI Status	MSS	xCell	CD4 T cells	OS		1.07e-08(7.81e-22~1.45e+05)	0.234198		4.03e-08(1.52e-20~1.07e+05)	-7.394	0.243454		840
MSI Status	MSS	xCell	CD4 T cells	RFS		8.52e-03(2.46e-14~2.96e+09)	0.725233		7.35e-05(1.25e-15~4.31e+06)	-4.134	0.451796		738
MSI Status	MSS	xCell	CD4 Tcm	OS		1.56e-02(7.89e-08~3.07e+03)	0.503372		1.02e-02(4.69e-08~2.24e+03)	-1.99	0.465137		840
MSI Status	MSS	xCell	CD4 Tcm	RFS		8.6e-03(1.18e-08~6.3e+03)	0.490052		7.63e-04(8.91e-10~6.53e+02)	-3.118	0.303042		738
MSI Status	MSS	xCell	CD4 Tem	OS		5.48e+01(1.32e-04~2.27e+07)	0.544027		2.19e+02(1.92e-04~2.49e+08)	2.34	0.448821		840
MSI Status	MSS	xCell	CD4 Tem	RFS		2.48e-02(1.65e-09~3.73e+05)	0.661155		0.131(4.75e-09~3.63e+06)	-0.882	0.816305		738
MSI Status	MSS	xCell	CD8 naive T cells	OS		2.75e-06(1.71e-14~4.43e+02)	0.184196		1.13e-08(4.15e-17~3.078)	-7.947	0.0648181		840
MSI Status	MSS	xCell	CD8 naive T cells	RFS		6.24e-13(1.25e-22~3.1e-03)	0.0136291		5.35e-11(1.35e-20~0.212)	-10.272	0.0359377		738
MSI Status	MSS	xCell	CD8 T cells	OS		0.34(3.84e-05~3.02e+03)	0.816309		5.83e-03(8.54e-07~3.99e+01)	-2.234	0.253498		840
MSI Status	MSS	xCell	CD8 T cells	RFS		0.421(2.25e-05~7.87e+03)	0.863027		3.22e-02(4.04e-06~2.56e+02)	-1.492	0.453425		738
MSI Status	MSS	xCell	CD8 Tcm	OS		0.743(1.36e-03~4.06e+02)	0.926367		9.99e-02(2.62e-04~3.8e+01)	-1	0.447412		840
MSI Status	MSS	xCell	CD8 Tcm	RFS		0.216(1.22e-04~3.8e+02)	0.687446		0.144(1.75e-04~1.18e+02)	-0.842	0.571273		738
MSI Status	MSS	xCell	CD8 Tem	OS		1.5e-06(8.98e-22~2.5e+09)	0.453288		7.68e-09(1.58e-23~3.74e+06)	-8.115	0.278876		840
MSI Status	MSS	xCell	CD8 Tem	RFS		3.2e-03(4.97e-16~2.06e+10)	0.70263		8.23e-07(1.43e-19~4.72e+06)	-6.085	0.349948		738
MSI Status	MSS	xCell	cDC	OS		0.224(2.88e-02~1.736)	0.152078		8.66e-02(1.09e-02~0.689)	-1.063	0.0208068		840
MSI Status	MSS	xCell	cDC	RFS		0.488(5.64e-02~4.229)	0.515251		0.142(1.48e-02~1.362)	-0.847	0.0906397		738
MSI Status	MSS	xCell	Chondrocytes	OS		1.23e+02(3.733~4.06e+03)	0.00696479		2.862(6.49e-02~1.26e+02)	0.457	0.586219		840
MSI Status	MSS	xCell	Chondrocytes	RFS		1.54e+02(2.469~9.61e+03)	0.0169142		1.15e+01(0.107~1.23e+03)	1.059	0.30634		738
MSI Status	MSS	xCell	Class switched memory B cells	OS		7.33e-03(7.42e-06~7.245)	0.162386		6.33e-03(8.38e-06~4.791)	-2.198	0.134476		840
MSI Status	MSS	xCell	Class switched memory B cells	RFS		1.47e-03(4.33e-07~4.967)	0.115612		2.76e-03(1.01e-06~7.529)	-2.558	0.14436		738
MSI Status	MSS	xCell	CLP	OS		0.441(7.91e-03~2.46e+01)	0.690023		0.945(1.25e-02~7.16e+01)	-0.024	0.979679		840
MSI Status	MSS	xCell	CLP	RFS		0.267(3.36e-03~2.13e+01)	0.554678		1.357(1.49e-02~1.23e+02)	0.133	0.894447		738
MSI Status	MSS	xCell	CMP	OS		6.17e+09(1.15e-21~3.31e+40)	0.532338		4.58e+06(1.06e-21~1.98e+34)	6.661	0.636615		840
MSI Status	MSS	xCell	CMP	RFS		3e-14(4.71e-59~1.91e+31)	0.554133		1.52e-08(1.23e-52~1.88e+36)	-7.817	0.728232		738
MSI Status	MSS	xCell	DC	OS		1.99e-02(4.7e-05~8.443)	0.204511		2.41e-03(5.58e-06~1.039)	-2.619	0.0514456		840
MSI Status	MSS	xCell	DC	RFS		0.105(1.82e-04~6.03e+01)	0.486462		2.65e-03(3.51e-06~2.008)	-2.576	0.079461		738
MSI Status	MSS	xCell	Endothelial cells	OS		2.327(5.88e-02~9.21e+01)	0.65275		0.237(4.43e-03~1.27e+01)	-0.625	0.478599		840
MSI Status	MSS	xCell	Endothelial cells	RFS		0.916(1.2e-02~7.02e+01)	0.968524		6.9e-02(5.42e-04~8.781)	-1.161	0.279587		738
MSI Status	MSS	xCell	Eosinophils	OS		1.12e-20(2.88e-34~4.37e-07)	0.00401344		8.48e-24(3.08e-38~2.33e-09)	-23.072	0.00173828		840
MSI Status	MSS	xCell	Eosinophils	RFS		2e-09(9.02e-21~4.45e+02)	0.132978		3.77e-12(2.05e-24~6.929)	-11.424	0.0679075		738
MSI Status	MSS	xCell	Epithelial cells	OS		2.987(0.216~4.13e+01)	0.41436		4.68(0.403~5.44e+01)	0.67	0.217426		840
MSI Status	MSS	xCell	Epithelial cells	RFS		4.1e+01(1.728~9.71e+02)	0.0215359		8.19e+01(3.559~1.89e+03)	1.913	0.00589824		738
MSI Status	MSS	xCell	Erythrocytes	OS		2.43e-131(6.84e-251~8.66e-12)	0.0322478		2.22e-23(1.65e-140~2.98e+94)	-22.654	0.704628		840
MSI Status	MSS	xCell	Erythrocytes	RFS		2.33e-122(3.62e-250~1.5e+06)	0.0621477		3.87e-51(8.47e-181~1.77e+79)	-50.412	0.446039		738
MSI Status	MSS	xCell	Fibroblasts	OS		1.822(0.635~5.228)	0.264377		0.763(0.245~2.379)	-0.117	0.641618		840
MSI Status	MSS	xCell	Fibroblasts	RFS		1.775(0.515~6.113)	0.363429		0.684(0.167~2.796)	-0.165	0.59745		738
MSI Status	MSS	xCell	GMP	OS		8.24e-03(3.75e-04~0.181)	0.00232266		4.86e-03(2.07e-04~0.114)	-2.314	0.000942003		840
MSI Status	MSS	xCell	GMP	RFS		1.6e-02(6.12e-04~0.417)	0.012941		4.77e-03(1.68e-04~0.135)	-2.322	0.00172461		738
MSI Status	MSS	xCell	Hepatocytes	OS		3.01e+12(3.48e-86~2.61e+110)	0.802791		9.55e+12(6.46e-94~1.41e+119)	12.98	0.810627		840
MSI Status	MSS	xCell	Hepatocytes	RFS		9.03e+23(6.27e-75~1.3e+122)	0.632414		2.42e+02(1.03e-104~5.68e+108)	2.384	0.964969		738
MSI Status	MSS	xCell	HSC	OS		0.792(0.205~3.058)	0.735084		0.587(0.156~2.211)	-0.231	0.431091		840
MSI Status	MSS	xCell	HSC	RFS		0.494(0.104~2.344)	0.37442		0.263(5.43e-02~1.274)	-0.58	0.0971306		738
MSI Status	MSS	xCell	iDC	OS		0.862(0.454~1.634)	0.648505		0.655(0.336~1.28)	-0.184	0.215689		840
MSI Status	MSS	xCell	iDC	RFS		1.199(0.615~2.337)	0.594189		0.809(0.394~1.658)	-0.092	0.562039		738
MSI Status	MSS	xCell	Keratinocytes	OS		2.55e+03(2.24~2.91e+06)	0.0289259		6.68e+01(6.6e-02~6.76e+04)	1.825	0.234006		840
MSI Status	MSS	xCell	Keratinocytes	RFS		2.46e+05(1.11e+02~5.47e+08)	0.00159663		2.17e+04(1.09e+01~4.33e+07)	4.337	0.0100018		738
MSI Status	MSS	xCell	ly Endothelial cells	OS		8.24(9.57e-03~7.09e+03)	0.540754		7.76e-02(3.01e-05~2e+02)	-1.11	0.523577		840
MSI Status	MSS	xCell	ly Endothelial cells	RFS		1.01(2.15e-04~4.75e+03)	0.998126		9.29e-03(3.79e-07~2.28e+02)	-2.032	0.364215		738
MSI Status	MSS	xCell	Macrophages	OS		9.485(0.37~2.43e+02)	0.173894		4.196(0.128~1.37e+02)	0.623	0.420417		840
MSI Status	MSS	xCell	Macrophages	RFS		7.232(0.212~2.47e+02)	0.272207		0.567(1.18e-02~2.71e+01)	-0.247	0.77356		738
MSI Status	MSS	xCell	Macrophages M1	OS		0.803(7.45e-03~8.66e+01)	0.926929		0.242(1.65e-03~3.57e+01)	-0.616	0.577733		840
MSI Status	MSS	xCell	Macrophages M1	RFS		1.968(1.32e-02~2.95e+02)	0.790977		3.86e-02(1.85e-04~8.063)	-1.413	0.232433		738
MSI Status	MSS	xCell	Macrophages M2	OS		8.5e+04(6.05e+01~1.19e+08)	0.00214665		3.89e+06(3.85e+02~3.93e+10)	6.59	0.00125853		840
MSI Status	MSS	xCell	Macrophages M2	RFS		2.45e+04(6.235~9.61e+07)	0.0166921		1.89e+05(8.582~4.14e+09)	5.275	0.0172469		738
MSI Status	MSS	xCell	Mast cells	OS		8.39e-02(2.31e-10~3.04e+07)	0.805359		2.02e-06(4.6e-15~8.87e+02)	-5.695	0.196563		840
MSI Status	MSS	xCell	Mast cells	RFS		4.33e-02(9.75e-12~1.92e+08)	0.781715		2.41e-05(2.8e-15~2.07e+05)	-4.619	0.362175		738
MSI Status	MSS	xCell	Megakaryocytes	OS		4.53e+24(3.89e-11~5.28e+59)	0.168166		4.33e+02(5.49e-37~3.41e+41)	2.636	0.894324		840
MSI Status	MSS	xCell	Megakaryocytes	RFS		6.63e+11(4.1e-36~1.07e+59)	0.623567		3.66e-19(3.33e-73~4.02e+35)	-18.437	0.503707		738
MSI Status	MSS	xCell	Melanocytes	OS		8.87e+11(1.5e-11~5.25e+34)	0.303788		3.02e+16(7.56e-09~1.21e+41)	16.48	0.189198		840
MSI Status	MSS	xCell	Melanocytes	RFS		9e-05(1.01e-30~7.98e+21)	0.759917		3.55e-12(1.74e-39~7.22e+15)	-11.45	0.411199		738
MSI Status	MSS	xCell	Memory B cells	OS		1.48e-03(7.58e-08~2.9e+01)	0.196438		4.11e-04(7.55e-09~2.24e+01)	-3.386	0.161166		840
MSI Status	MSS	xCell	Memory B cells	RFS		1.78e-03(4.21e-08~7.55e+01)	0.244243		2.03e-03(4.64e-08~8.9e+01)	-2.692	0.255608		738
MSI Status	MSS	xCell	MEP	OS		2.51e-05(2.91e-07~2.17e-03)	3.22241e-06		5.2e-04(4.6e-06~5.89e-02)	-3.284	0.00172528		840
MSI Status	MSS	xCell	MEP	RFS		1.05e-05(7.47e-08~1.47e-03)	5.5062e-06		3.42e-04(1.75e-06~6.71e-02)	-3.465	0.00304625		738
MSI Status	MSS	xCell	Mesangial cells	OS		0.82(2.89e-04~2.33e+03)	0.960939		2.677(6.29e-04~1.14e+04)	0.428	0.817298		840
MSI Status	MSS	xCell	Mesangial cells	RFS		3.5(6.16e-04~1.99e+04)	0.776413		1.138(1.24e-04~1.05e+04)	0.056	0.977837		738
MSI Status	MSS	xCell	Monocytes	OS		5.32e+02(2.43e+01~1.16e+04)	6.69162e-05		2.69e+01(0.859~8.42e+02)	1.43	0.0609594		840
MSI Status	MSS	xCell	Monocytes	RFS		1.98e+02(5.626~7e+03)	0.00361217		1.72e+01(0.32~9.24e+02)	1.235	0.161837		738
MSI Status	MSS	xCell	MPP	OS		0e+00(0e+00~Inf)	0.990259		0e+00(0e+00~Inf)	-Inf	0.993171		840
MSI Status	MSS	xCell	MPP	RFS		0e+00(0e+00~Inf)	0.992295		0e+00(0e+00~Inf)	-Inf	0.992587		738
MSI Status	MSS	xCell	MSC	OS		0.73(0.194~2.752)	0.642087		0.558(0.149~2.089)	-0.253	0.386343		840
MSI Status	MSS	xCell	MSC	RFS		0.472(0.104~2.148)	0.331753		0.445(9.8e-02~2.021)	-0.352	0.29429		738
MSI Status	MSS	xCell	mv Endothelial cells	OS		1.809(1.3e-03~2.52e+03)	0.872448		2.14e-02(7.07e-06~6.47e+01)	-1.67	0.347108		840
MSI Status	MSS	xCell	mv Endothelial cells	RFS		0.382(9.35e-05~1.56e+03)	0.820677		1.5e-03(1.33e-07~1.71e+01)	-2.822	0.172451		738
MSI Status	MSS	xCell	Myocytes	OS		2.06e+05(3.89e-11~1.09e+21)	0.507771		3.79e+01(3.28e-16~4.39e+18)	1.579	0.856084		840
MSI Status	MSS	xCell	Myocytes	RFS		1.08e-05(1.67e-28~6.97e+17)	0.669535		1.64e-05(1.54e-29~1.74e+19)	-4.786	0.696219		738
MSI Status	MSS	xCell	naive B cells	OS		9.07e-11(1.19e-23~6.89e+02)	0.126495		3.15e-11(1.02e-24~9.75e+02)	-10.501	0.127091		840
MSI Status	MSS	xCell	naive B cells	RFS		3.61e-06(4.16e-16~3.13e+04)	0.283136		8.33e-06(1.22e-15~5.7e+04)	-5.079	0.311433		738
MSI Status	MSS	xCell	Neurons	OS		2.39e+25(3.76e+08~1.53e+42)	0.003076		1.1e+10(2.65e-07~4.53e+26)	10.04	0.236333		840
MSI Status	MSS	xCell	Neurons	RFS		3.26e+24(3.28e-02~3.24e+50)	0.0645864		1.15e+12(1.63e-16~8.15e+39)	12.062	0.39593		738
MSI Status	MSS	xCell	Neutrophils	OS		3.69e+01(0.183~7.43e+03)	0.182602		4.54e+01(0.217~9.5e+03)	1.657	0.16177		840
MSI Status	MSS	xCell	Neutrophils	RFS		2.635(4.68e-03~1.48e+03)	0.764309		1.688(3.23e-03~8.82e+02)	0.227	0.869715		738
MSI Status	MSS	xCell	NK cells	OS		1.57e-09(2.96e-41~8.33e+22)	0.586514		6.24e-15(4.25e-42~9.17e+12)	-14.205	0.305462		840
MSI Status	MSS	xCell	NK cells	RFS		3.27e-22(9.3e-69~1.15e+25)	0.36561		6.84e-25(1.93e-65~2.42e+16)	-24.165	0.242784		738
MSI Status	MSS	xCell	NKT	OS		0.379(2.07e-02~6.923)	0.512739		0.641(3.76e-02~1.09e+01)	-0.193	0.758986		840
MSI Status	MSS	xCell	NKT	RFS		2.295(0.102~5.14e+01)	0.600582		7.386(0.323~1.69e+02)	0.868	0.210562		738
MSI Status	MSS	xCell	Osteoblast	OS		8.758(6e-06~1.28e+07)	0.764462		9.78e+02(9.54e-04~1e+09)	2.99	0.329531		840
MSI Status	MSS	xCell	Osteoblast	RFS		0.673(8.52e-08~5.31e+06)	0.960997		9.85(1.97e-06~4.92e+07)	0.993	0.771289		738
MSI Status	MSS	xCell	pDC	OS		1.49e-03(1.2e-06~1.856)	0.073461		2.04e-03(3.69e-06~1.132)	-2.69	0.0546661		840
MSI Status	MSS	xCell	pDC	RFS		3.63e-05(6.71e-09~0.197)	0.0197647		6.82e-04(2.36e-07~1.969)	-3.166	0.0729269		738
MSI Status	MSS	xCell	Pericytes	OS		4.31e+01(3.296~5.63e+02)	0.00411087		1.14e+01(0.684~1.9e+02)	1.057	0.090027		840
MSI Status	MSS	xCell	Pericytes	RFS		1.46e+01(0.618~3.43e+02)	0.0965518		3.921(0.123~1.25e+02)	0.593	0.43951		738
MSI Status	MSS	xCell	Plasma cells	OS		1.499(4.51e-03~4.98e+02)	0.891259		0.583(2.59e-03~1.31e+02)	-0.234	0.845403		840
MSI Status	MSS	xCell	Plasma cells	RFS		4.023(6.7e-03~2.41e+03)	0.669784		1.024(1.81e-03~5.79e+02)	0.01	0.994167		738
MSI Status	MSS	xCell	Platelets	OS		2.23e-15(1.6e-92~3.12e+62)	0.709715		9.78e-12(1.32e-117~7.25e+94)	-11.01	0.83849		840
MSI Status	MSS	xCell	Platelets	RFS		2.69e-29(1.57e-127~4.6e+69)	0.568644		1.41e-15(3.41e-122~5.82e+91)	-14.851	0.784848		738
MSI Status	MSS	xCell	Preadipocytes	OS		4.18e+03(4.291~4.07e+06)	0.0175549		5.928(4.05e-03~8.68e+03)	0.773	0.632249		840
MSI Status	MSS	xCell	Preadipocytes	RFS		1.67e+05(0.588~4.73e+10)	0.060505		7.94e+01(1.5e-04~4.22e+07)	1.9	0.515398		738
MSI Status	MSS	xCell	pro B cells	OS		2.46e-17(3.24e-29~1.86e-05)	0.00613577		3.64e-13(2.31e-24~5.74e-02)	-12.438	0.0294651		840
MSI Status	MSS	xCell	pro B cells	RFS		1.06e-11(1.03e-22~1.096)	0.0508313		8.1e-10(3.27e-20~2e+01)	-9.092	0.0864376		738
MSI Status	MSS	xCell	Sebocytes	OS		2.233(7.93e-06~6.29e+05)	0.900157		6.379(4.01e-05~1.01e+06)	0.805	0.761696		840
MSI Status	MSS	xCell	Sebocytes	RFS		2.6e+04(3.62e-02~1.86e+10)	0.139556		1.61e+05(0.23~1.12e+11)	5.206	0.0807806		738
MSI Status	MSS	xCell	Skeletal muscle	OS		2.91e+62(8.29e+18~1.02e+106)	0.00493139		1.07e+30(6.01e-15~1.89e+74)	30.027	0.183502		840
MSI Status	MSS	xCell	Skeletal muscle	RFS		4.01e+69(1.11e+19~1.45e+120)	0.00697106		3.4e+48(4.08e-05~2.83e+101)	48.531	0.0722715		738
MSI Status	MSS	xCell	Smooth muscle	OS		5.312(1.069~2.64e+01)	0.041155		4.341(0.905~2.08e+01)	0.638	0.0664653		840
MSI Status	MSS	xCell	Smooth muscle	RFS		2.414(0.408~1.43e+01)	0.33095		2.089(0.346~1.26e+01)	0.32	0.421788		738
MSI Status	MSS	xCell	Tgd cells	OS		1.85e-04(1.79e-08~1.915)	0.0684151		7.39e-03(6.13e-07~8.91e+01)	-2.131	0.306063		840
MSI Status	MSS	xCell	Tgd cells	RFS		1.16e-04(4.71e-09~2.86)	0.079036		2.94e-03(1.25e-07~6.9e+01)	-2.531	0.256275		738
MSI Status	MSS	xCell	Th1 cells	OS		5.83e-03(3.14e-04~0.108)	0.000558896		1.69e-02(8.34e-04~0.342)	-1.772	0.00784573		840
MSI Status	MSS	xCell	Th1 cells	RFS		4e-03(1.53e-04~0.104)	0.000910477		2.24e-02(8.11e-04~0.621)	-1.649	0.0250091		738
MSI Status	MSS	xCell	Th2 cells	OS		0.729(0.1~5.314)	0.755569		0.785(0.104~5.902)	-0.105	0.813993		840
MSI Status	MSS	xCell	Th2 cells	RFS		0.241(2.59e-02~2.253)	0.212369		0.344(3.61e-02~3.282)	-0.463	0.354117		738
MSI Status	MSS	xCell	Tregs	OS		0.653(3.2e-04~1.33e+03)	0.912574		0.511(2.18e-04~1.2e+03)	-0.292	0.865148		840
MSI Status	MSS	xCell	Tregs	RFS		0.903(2.05e-04~3.97e+03)	0.980973		0.139(2.83e-05~6.87e+02)	-0.856	0.649751		738
Non-hypermutated CMS Status	nHM CMS1	CIBERSORT	B cells memory	OS		2.18e-164(0e+00~3.46e+35)	0.107335		0e+00(0e+00~3.55e+266)	-Inf	0.175823		18
Non-hypermutated CMS Status	nHM CMS1	CIBERSORT	B cells memory	RFS		4.77e-178(0e+00~1.88e+46)	0.120101		Inf(Inf~Inf)	Inf	6.52493e-235		15
Non-hypermutated CMS Status	nHM CMS1	CIBERSORT	B cells naive	OS		1.64e+11(3.36e-08~8.04e+29)	0.23951		1.92e+02(1.91e-29~1.93e+33)	2.283	0.885222		18
Non-hypermutated CMS Status	nHM CMS1	CIBERSORT	B cells naive	RFS		2.76e+19(3.01e-05~2.54e+43)	0.111805		4.58e-05(5.93e-55~3.53e+45)	-4.34	0.864624		15
Non-hypermutated CMS Status	nHM CMS1	CIBERSORT	Dendritic cells activated	OS		2.01(2.71e-26~1.49e+26)	0.981679		4.09e+19(4.04e-22~4.13e+60)	19.611	0.348555		18
Non-hypermutated CMS Status	nHM CMS1	CIBERSORT	Dendritic cells activated	RFS		2.92e+08(1.53e-18~5.57e+34)	0.527865		2.14e-116(0e+00~3.45e+107)	-115.67	0.309779		15
Non-hypermutated CMS Status	nHM CMS1	CIBERSORT	Eosinophils	OS		5.91e-07(6.1e-70~5.73e+56)	0.846329		8.65e+46(1.46e-29~5.12e+122)	46.937	0.224713		18
Non-hypermutated CMS Status	nHM CMS1	CIBERSORT	Eosinophils	RFS		2.99e+19(9.99e-42~8.92e+79)	0.527929		3.27e+38(2.24e-68~4.78e+144)	38.514	0.477062		15
Non-hypermutated CMS Status	nHM CMS1	CIBERSORT	Macrophages M0	OS		3.84e+04(9.27e-06~1.59e+14)	0.350186		2.89e-04(1.64e-19~5.1e+11)	-3.539	0.649128		18
Non-hypermutated CMS Status	nHM CMS1	CIBERSORT	Macrophages M0	RFS		3.02e-03(4.05e-14~2.25e+08)	0.649702		9.12e+10(1.09e-10~7.64e+31)	10.96	0.304592		15
Non-hypermutated CMS Status	nHM CMS1	CIBERSORT	Macrophages M1	OS		1.03e-09(2.09e-21~5.09e+02)	0.132007		2.8e-15(3.31e-41~2.36e+11)	-14.553	0.271247		18
Non-hypermutated CMS Status	nHM CMS1	CIBERSORT	Macrophages M1	RFS		7.97e-08(6.38e-18~9.94e+02)	0.168187		7.93e-38(3.33e-56~1.89e-19)	-37.101	7.58867e-05		15
Non-hypermutated CMS Status	nHM CMS1	CIBERSORT	Macrophages M2	OS		3.96e-03(2.82e-10~5.56e+04)	0.510061		2.04e+08(7.52e-07~5.52e+22)	8.309	0.259155		18
Non-hypermutated CMS Status	nHM CMS1	CIBERSORT	Macrophages M2	RFS		6.15e-02(8.89e-09~4.25e+05)	0.72851		4.27e+06(5.21e-23~3.5e+35)	6.63	0.653103		15
Non-hypermutated CMS Status	nHM CMS1	CIBERSORT	Mast cells activated	OS		5.09e-03(1.25e-09~2.07e+04)	0.496453		2.72e-07(8.77e-17~8.46e+02)	-6.565	0.175256		18
Non-hypermutated CMS Status	nHM CMS1	CIBERSORT	Mast cells activated	RFS		2.99e-03(3.54e-10~2.52e+04)	0.474912		2.87e+14(4.02e-12~2.05e+40)	14.458	0.273059		15
Non-hypermutated CMS Status	nHM CMS1	CIBERSORT	Monocytes	OS		1.7e-08(4.84e-45~5.98e+28)	0.676924		5.45e-12(1.78e-69~1.67e+46)	-11.263	0.700965		18
Non-hypermutated CMS Status	nHM CMS1	CIBERSORT	Monocytes	RFS		2.47e-10(7.8e-48~7.8e+27)	0.615551		0e+00(0e+00~Inf)	-Inf	0.996702		15
Non-hypermutated CMS Status	nHM CMS1	CIBERSORT	Neutrophils	OS		0.18(1.44e-07~2.24e+05)	0.8106		7.3e-06(5.71e-18~9.33e+06)	-5.137	0.405639		18
Non-hypermutated CMS Status	nHM CMS1	CIBERSORT	Neutrophils	RFS		1.13e-08(2.37e-23~5.39e+06)	0.288652		3.39e+51(3.45e+17~3.34e+85)	51.531	0.00296672		15
Non-hypermutated CMS Status	nHM CMS1	CIBERSORT	NK cells activated	OS		2.75e-31(9.29e-92~8.13e+29)	0.321916		0.394(1.2e-90~1.3e+89)	-0.404	0.992939		18
Non-hypermutated CMS Status	nHM CMS1	CIBERSORT	NK cells activated	RFS		3.28e-31(8.46e-87~1.27e+25)	0.282461		0e+00(0e+00~Inf)	-Inf	0.988995		15
Non-hypermutated CMS Status	nHM CMS1	CIBERSORT	NK cells resting	OS		8.94e-05(9.44e-27~8.47e+17)	0.718052		1.8e-10(2.02e-50~1.6e+30)	-9.746	0.632557		18
Non-hypermutated CMS Status	nHM CMS1	CIBERSORT	NK cells resting	RFS		1.4e-04(1.76e-25~1.12e+17)	0.717915		5.56e-25(1.7e-67~1.82e+18)	-24.255	0.263491		15
Non-hypermutated CMS Status	nHM CMS1	CIBERSORT	Plasma cells	OS		5.24e-07(8.56e-14~3.205)	0.0696968		6.55e-03(1.46e-13~2.93e+08)	-2.184	0.687796		18
Non-hypermutated CMS Status	nHM CMS1	CIBERSORT	Plasma cells	RFS		8.63e-02(9.68e-08~7.69e+04)	0.725927		5.18e-11(1.46e-27~1.84e+06)	-10.286	0.223184		15
Non-hypermutated CMS Status	nHM CMS1	CIBERSORT	T cells CD4 memory activated	OS		3.44e-10(1.38e-24~8.58e+04)	0.197633		7.02e-09(6.91e-26~7.13e+08)	-8.154	0.347388		18
Non-hypermutated CMS Status	nHM CMS1	CIBERSORT	T cells CD4 memory activated	RFS		1.64e-09(6.01e-25~4.45e+06)	0.264548		0e+00(0e+00~Inf)	-Inf	0.997242		15
Non-hypermutated CMS Status	nHM CMS1	CIBERSORT	T cells CD4 memory resting	OS		4.18e-02(5.24e-07~3.33e+03)	0.581447		0.23(1.93e-07~2.75e+05)	-0.638	0.836888		18
Non-hypermutated CMS Status	nHM CMS1	CIBERSORT	T cells CD4 memory resting	RFS		0.609(2.69e-05~1.38e+04)	0.92289		1.91e-08(1.79e-20~2.04e+04)	-7.718	0.20851		15
Non-hypermutated CMS Status	nHM CMS1	CIBERSORT	T cells CD8	OS		3.34e-07(1.38e-15~8.11e+01)	0.130109		3.73e-06(3.1e-21~4.48e+09)	-5.429	0.480462		18
Non-hypermutated CMS Status	nHM CMS1	CIBERSORT	T cells CD8	RFS		4.46e-06(5.95e-13~3.34e+01)	0.127097		1.45e-46(2.23e-71~9.38e-22)	-45.84	0.000293467		15
Non-hypermutated CMS Status	nHM CMS1	CIBERSORT	T cells follicular helper	OS		4.18e-08(8.3e-23~2.1e+07)	0.325266		8.44e-04(3.72e-25~1.91e+18)	-3.074	0.777865		18
Non-hypermutated CMS Status	nHM CMS1	CIBERSORT	T cells follicular helper	RFS		1.91e-05(1.37e-17~2.67e+07)	0.446384		9.6e-56(6.96e-80~1.32e-31)	-55.018	7.9272e-06		15
Non-hypermutated CMS Status	nHM CMS1	CIBERSORT	T cells regulatory (Tregs)	OS		7.005(1.51e-29~3.24e+30)	0.955458		1.73e-03(1.26e-62~2.37e+56)	-2.762	0.927056		18
Non-hypermutated CMS Status	nHM CMS1	CIBERSORT	T cells regulatory (Tregs)	RFS		6.89e-03(5.23e-36~9.06e+30)	0.898189		2.88e+39(4.17e-51~1.99e+129)	39.46	0.389313		15
Non-hypermutated CMS Status	nHM CMS1	xCell	aDC	OS		3.11e-02(1.31e-04~7.375)	0.213552		7.11e-02(8.88e-05~5.68e+01)	-1.148	0.438168		18
Non-hypermutated CMS Status	nHM CMS1	xCell	aDC	RFS		8.86e-02(6.84e-04~1.15e+01)	0.328628		5.73e-05(3.62e-09~0.907)	-4.242	0.0477371		15
Non-hypermutated CMS Status	nHM CMS1	xCell	Adipocytes	OS		5.81e+06(4.14e-14~8.15e+26)	0.510517		6.42e+126(5.75e-77~Inf)	126.808	0.220938		18
Non-hypermutated CMS Status	nHM CMS1	xCell	Adipocytes	RFS		1.85e+07(2.15e-13~1.59e+27)	0.474938		5.16e+153(1.75e+97~1.52e+210)	153.713	9.55101e-08		15
Non-hypermutated CMS Status	nHM CMS1	xCell	Astrocytes	OS		4.97e+01(5.3e-06~4.66e+08)	0.633431		6.91e+12(9.35e-08~5.11e+32)	12.84	0.205312		18
Non-hypermutated CMS Status	nHM CMS1	xCell	Astrocytes	RFS		0.705(1.8e-08~2.76e+07)	0.968703		3.85e+17(1.35e-13~1.1e+48)	17.585	0.257771		15
Non-hypermutated CMS Status	nHM CMS1	xCell	B cells	OS		3.04e-10(2.51e-22~3.68e+02)	0.12266		8.99e-06(3.82e-19~2.11e+08)	-5.046	0.459488		18
Non-hypermutated CMS Status	nHM CMS1	xCell	B cells	RFS		5.35e-06(1.22e-14~2.34e+03)	0.23181		5.69e-29(2.48e-46~1.3e-11)	-28.245	0.00142828		15
Non-hypermutated CMS Status	nHM CMS1	xCell	Basophils	OS		2.46e-05(1.01e-12~5.97e+02)	0.221255		9.36e-06(2.53e-23~3.46e+12)	-5.029	0.574779		18
Non-hypermutated CMS Status	nHM CMS1	xCell	Basophils	RFS		1.45e-02(1.39e-10~1.5e+06)	0.652769		7.44e-22(1.26e-54~4.39e+11)	-21.129	0.206352		15
Non-hypermutated CMS Status	nHM CMS1	xCell	CD4 memory T cells	OS		4.38e-09(4.97e-24~3.86e+06)	0.273015		2.76e-08(1.31e-28~5.84e+12)	-7.559	0.466074		18
Non-hypermutated CMS Status	nHM CMS1	xCell	CD4 memory T cells	RFS		3.21e-09(3.77e-23~2.74e+05)	0.232131		8.11e-35(8.87e-58~7.41e-12)	-34.091	0.00361351		15
Non-hypermutated CMS Status	nHM CMS1	xCell	CD4 naive T cells	OS		1.44e-14(3.1e-49~6.69e+20)	0.433887		4.71e-11(9.75e-42~2.28e+20)	-10.327	0.509504		18
Non-hypermutated CMS Status	nHM CMS1	xCell	CD4 naive T cells	RFS		1.27e-23(1.28e-68~1.26e+22)	0.318632		7.99e-269(0e+00~Inf)	-268.098	0.997553		15
Non-hypermutated CMS Status	nHM CMS1	xCell	CD4 T cells	OS		1.72e-37(2.38e-122~1.24e+48)	0.395804		0e+00(0e+00~0e+00)	-Inf	9.33627e-18		18
Non-hypermutated CMS Status	nHM CMS1	xCell	CD4 T cells	RFS		1.33e-47(8.56e-140~2.08e+45)	0.318993		0e+00(0e+00~Inf)	-Inf	0.997626		15
Non-hypermutated CMS Status	nHM CMS1	xCell	CD4 Tcm	OS		0.269(1.72e-165~4.2e+163)	0.994571		1.43e-27(3.46e-225~5.96e+170)	-26.843	0.790063		18
Non-hypermutated CMS Status	nHM CMS1	xCell	CD4 Tcm	RFS		2.07e+90(9.8e-75~4.38e+254)	0.281375		1.51e+64(1.52e-151~1.49e+279)	64.178	0.558505		15
Non-hypermutated CMS Status	nHM CMS1	xCell	CD4 Tem	OS		Inf(0e+00~Inf)	0.559481		Inf(0e+00~Inf)	Inf	0.234027		18
Non-hypermutated CMS Status	nHM CMS1	xCell	CD4 Tem	RFS		0e+00(0e+00~Inf)	0.767661		Inf(0e+00~Inf)	Inf	0.947723		15
Non-hypermutated CMS Status	nHM CMS1	xCell	CD8 naive T cells	OS		1.86e-32(5.98e-73~5.8e+08)	0.124586		1.01e-101(8.25e-234~1.23e+31)	-100.997	0.133968		18
Non-hypermutated CMS Status	nHM CMS1	xCell	CD8 naive T cells	RFS		1.98e-35(6.37e-80~6.14e+09)	0.126322		0e+00(0e+00~Inf)	-Inf	0.97469		15
Non-hypermutated CMS Status	nHM CMS1	xCell	CD8 T cells	OS		1.09e-06(1.67e-18~7.08e+05)	0.322482		4.8e-04(1.07e-14~2.15e+07)	-3.318	0.541467		18
Non-hypermutated CMS Status	nHM CMS1	xCell	CD8 T cells	RFS		6.53e-09(5.87e-23~7.27e+05)	0.253422		2.25e-238(0e+00~Inf)	-237.648	0.997355		15
Non-hypermutated CMS Status	nHM CMS1	xCell	CD8 Tcm	OS		8.24e-07(2.82e-16~2.41e+03)	0.207787		2.29e-05(4.61e-17~1.14e+07)	-4.64	0.43685		18
Non-hypermutated CMS Status	nHM CMS1	xCell	CD8 Tcm	RFS		4.49e-08(8.08e-18~2.49e+02)	0.139435		2.12e-165(0e+00~Inf)	-164.674	0.997287		15
Non-hypermutated CMS Status	nHM CMS1	xCell	CD8 Tem	OS		4.88e-11(1.96e-33~1.22e+12)	0.366868		4.86e-06(7.44e-24~3.17e+12)	-5.313	0.558839		18
Non-hypermutated CMS Status	nHM CMS1	xCell	CD8 Tem	RFS		4.28e-12(1.86e-35~9.85e+11)	0.340195		0e+00(0e+00~Inf)	-Inf	0.997089		15
Non-hypermutated CMS Status	nHM CMS1	xCell	cDC	OS		2.5e-03(2.56e-08~2.44e+02)	0.306744		0.114(1.79e-05~7.25e+02)	-0.943	0.626998		18
Non-hypermutated CMS Status	nHM CMS1	xCell	cDC	RFS		8.87e-07(1.88e-15~4.18e+02)	0.171452		2.4e-10(4.53e-16~1.28e-04)	-9.619	0.000990891		15
Non-hypermutated CMS Status	nHM CMS1	xCell	Chondrocytes	OS		0e+00(0e+00~Inf)	0.998452		0e+00(0e+00~Inf)	-Inf	0.999109		18
Non-hypermutated CMS Status	nHM CMS1	xCell	Chondrocytes	RFS		0.218(2.38e-90~1.99e+88)	0.988357		Inf(0e+00~Inf)	Inf	0.99986		15
Non-hypermutated CMS Status	nHM CMS1	xCell	Class switched memory B cells	OS		8.97e-21(2.08e-46~3.87e+05)	0.125342		1.09e-33(8.89e-84~1.33e+17)	-32.963	0.197096		18
Non-hypermutated CMS Status	nHM CMS1	xCell	Class switched memory B cells	RFS		5.03e-13(3.58e-33~7.07e+07)	0.231549		4.89e-43(5e-72~4.78e-14)	-42.311	0.0042291		15
Non-hypermutated CMS Status	nHM CMS1	xCell	CLP	OS		1.45e+02(7.15e-09~2.93e+12)	0.681153		1.64e-06(3.32e-22~8.06e+09)	-5.786	0.469857		18
Non-hypermutated CMS Status	nHM CMS1	xCell	CLP	RFS		3.86e+01(4.88e-11~3.06e+13)	0.793753		2.6e-20(5.6e-48~1.21e+08)	-19.585	0.165306		15
Non-hypermutated CMS Status	nHM CMS1	xCell	CMP	OS		0e+00(0e+00~Inf)	0.998452		0e+00(0e+00~Inf)	-Inf	0.999109		18
Non-hypermutated CMS Status	nHM CMS1	xCell	CMP	RFS		9.81e-03(1.9e-272~5.07e+267)	0.988357		Inf(0e+00~Inf)	Inf	0.99986		15
Non-hypermutated CMS Status	nHM CMS1	xCell	DC	OS		6.64e-09(3.65e-24~1.21e+07)	0.29354		1.6e-03(2.33e-13~1.1e+07)	-2.796	0.577542		18
Non-hypermutated CMS Status	nHM CMS1	xCell	DC	RFS		4.26e-12(8.85e-33~2.05e+09)	0.281257		1.23e-23(1.79e-37~8.44e-10)	-22.911	0.0011737		15
Non-hypermutated CMS Status	nHM CMS1	xCell	Endothelial cells	OS		0.217(2.06e-14~2.29e+12)	0.92049		7.15e-05(3.59e-28~1.42e+19)	-4.146	0.727292		18
Non-hypermutated CMS Status	nHM CMS1	xCell	Endothelial cells	RFS		1.61e-09(8.5e-27~3.06e+08)	0.31857		1.29e-83(1.25e-108~1.32e-58)	-82.89	8.27748e-11		15
Non-hypermutated CMS Status	nHM CMS1	xCell	Eosinophils	OS		1.19e-20(4.08e-197~3.48e+156)	0.824866		0e+00(0e+00~1.2e-109)	-Inf	0.0239737		18
Non-hypermutated CMS Status	nHM CMS1	xCell	Eosinophils	RFS		7.72e-04(0e+00~Inf)	0.985159		1.64e+304(0e+00~Inf)	304.214	0.558505		15
Non-hypermutated CMS Status	nHM CMS1	xCell	Epithelial cells	OS		1.8e+04(5.41e-03~5.99e+10)	0.200957		4.84e+02(5.47e-06~4.29e+10)	2.685	0.507878		18
Non-hypermutated CMS Status	nHM CMS1	xCell	Epithelial cells	RFS		8.06e+06(0.351~1.85e+14)	0.0659404		1.11e+12(0.401~3.09e+24)	12.046	0.0577711		15
Non-hypermutated CMS Status	nHM CMS1	xCell	Erythrocytes	OS		0e+00(0e+00~Inf)	0.209879		0e+00(0e+00~Inf)	-Inf	0.558585		18
Non-hypermutated CMS Status	nHM CMS1	xCell	Erythrocytes	RFS		0e+00(0e+00~4.46e+272)	0.286458		Inf(0e+00~Inf)	Inf	0.837949		15
Non-hypermutated CMS Status	nHM CMS1	xCell	Fibroblasts	OS		5.77e-03(5.17e-10~6.44e+04)	0.533566		6.19e+01(3.76e-09~1.02e+12)	1.792	0.731069		18
Non-hypermutated CMS Status	nHM CMS1	xCell	Fibroblasts	RFS		7.3e-02(3.7e-09~1.44e+06)	0.760025		3.81e-04(2.29e-34~6.32e+26)	-3.42	0.824486		15
Non-hypermutated CMS Status	nHM CMS1	xCell	GMP	OS		5.08e-09(8.06e-21~3.2e+03)	0.168313		8.28e-02(1.04e-11~6.59e+08)	-1.082	0.830377		18
Non-hypermutated CMS Status	nHM CMS1	xCell	GMP	RFS		3.23e-04(9.37e-15~1.11e+07)	0.51615		0.746(1.14e-19~4.87e+18)	-0.127	0.989437		15
Non-hypermutated CMS Status	nHM CMS1	xCell	Hepatocytes	OS		Inf(Inf~Inf)	0.0297831		Inf(Inf~Inf)	Inf	0.0415336		18
Non-hypermutated CMS Status	nHM CMS1	xCell	Hepatocytes	RFS		Inf(0e+00~Inf)	0.087592		0e+00(0e+00~Inf)	-Inf	0.738498		15
Non-hypermutated CMS Status	nHM CMS1	xCell	HSC	OS		8.37e-02(1.63e-07~4.3e+04)	0.711545		4.87e+05(3.33e-09~7.12e+19)	5.687	0.431314		18
Non-hypermutated CMS Status	nHM CMS1	xCell	HSC	RFS		1.16e+01(1.79e-05~7.54e+06)	0.719424		3.33e-20(4.33e-58~2.56e+18)	-19.478	0.313616		15
Non-hypermutated CMS Status	nHM CMS1	xCell	iDC	OS		0.211(7.89e-03~5.65)	0.353669		0.783(1.34e-02~4.59e+01)	-0.106	0.906259		18
Non-hypermutated CMS Status	nHM CMS1	xCell	iDC	RFS		7.78e-02(1.31e-03~4.601)	0.2199		1.85e-02(3.07e-05~1.12e+01)	-1.733	0.222025		15
Non-hypermutated CMS Status	nHM CMS1	xCell	Keratinocytes	OS		3.13e+01(1.36e-09~7.19e+11)	0.777268		0.448(1.12e-15~1.8e+14)	-0.348	0.962717		18
Non-hypermutated CMS Status	nHM CMS1	xCell	Keratinocytes	RFS		3.18e+10(5.06e-05~2e+25)	0.164225		2.06e+294(1.7e-29~Inf)	294.314	0.0741898		15
Non-hypermutated CMS Status	nHM CMS1	xCell	ly Endothelial cells	OS		2.96e+02(1.66e-24~5.29e+28)	0.853592		3.35e-09(6.09e-55~1.84e+37)	-8.476	0.716473		18
Non-hypermutated CMS Status	nHM CMS1	xCell	ly Endothelial cells	RFS		7.36e-12(3.44e-43~1.57e+20)	0.486128		0e+00(0e+00~Inf)	-Inf	0.977504		15
Non-hypermutated CMS Status	nHM CMS1	xCell	Macrophages	OS		3.43e-04(2.35e-12~5e+04)	0.405497		9.97e-03(1.44e-11~6.89e+06)	-2.001	0.657216		18
Non-hypermutated CMS Status	nHM CMS1	xCell	Macrophages	RFS		2.64e-05(3.27e-14~2.13e+04)	0.313718		6.96e-18(1.98e-35~2.448)	-17.158	0.0552974		15
Non-hypermutated CMS Status	nHM CMS1	xCell	Macrophages M1	OS		2.24e-07(3.36e-20~1.49e+06)	0.309363		1.52e-04(1.38e-19~1.67e+11)	-3.819	0.618717		18
Non-hypermutated CMS Status	nHM CMS1	xCell	Macrophages M1	RFS		1.68e-07(3.87e-20~7.32e+05)	0.293483		4.46e-19(3.14e-43~6.35e+05)	-18.351	0.13646		15
Non-hypermutated CMS Status	nHM CMS1	xCell	Macrophages M2	OS		6.39e-09(1.32e-75~3.1e+58)	0.809675		2.71e-55(4.31e-173~1.71e+63)	-54.567	0.363936		18
Non-hypermutated CMS Status	nHM CMS1	xCell	Macrophages M2	RFS		5.24e-27(2.19e-110~1.26e+57)	0.536735		5e-275(0e+00~5.91e-158)	-274.301	4.38587e-06		15
Non-hypermutated CMS Status	nHM CMS1	xCell	Mast cells	OS		3.51e-37(4.53e-95~2.73e+21)	0.217118		2.11e-06(8.23e-101~5.41e+88)	-5.676	0.906206		18
Non-hypermutated CMS Status	nHM CMS1	xCell	Mast cells	RFS		2.57e-10(1.37e-71~4.81e+51)	0.759014		3.61e+67(7.56e-140~1.72e+274)	67.558	0.521746		15
Non-hypermutated CMS Status	nHM CMS1	xCell	Megakaryocytes	OS		3.54e+149(1.93e+18~6.51e+280)	0.02555		2.14e+153(2.89e-58~Inf)	153.33	0.154111		18
Non-hypermutated CMS Status	nHM CMS1	xCell	Megakaryocytes	RFS		1.66e+34(3.06e-148~9.05e+215)	0.712078		3.25e-249(0e+00~1.55e+196)	-248.488	0.273413		15
Non-hypermutated CMS Status	nHM CMS1	xCell	Melanocytes	OS		5.88e-137(4.940656e-324~1.21e+51)	0.154023		0e+00(0e+00~1.05e-28)	-Inf	0.0386514		18
Non-hypermutated CMS Status	nHM CMS1	xCell	Melanocytes	RFS		0e+00(0e+00~7.75e+98)	0.104251		0e+00(0e+00~0e+00)	-Inf	3.7581e-06		15
Non-hypermutated CMS Status	nHM CMS1	xCell	Memory B cells	OS		1.16e-32(7.41e-92~1.83e+27)	0.290367		5.54e-19(1.15e-68~2.66e+31)	-18.256	0.471387		18
Non-hypermutated CMS Status	nHM CMS1	xCell	Memory B cells	RFS		4.93e-31(1.61e-86~1.51e+25)	0.284381		0e+00(0e+00~4.84e+102)	-Inf	0.118208		15
Non-hypermutated CMS Status	nHM CMS1	xCell	MEP	OS		2.55e-09(1.05e-19~6.21e+01)	0.104898		3.65e-12(1.54e-33~8.69e+09)	-11.437	0.294334		18
Non-hypermutated CMS Status	nHM CMS1	xCell	MEP	RFS		1.4e-03(2.6e-15~7.55e+08)	0.633508		7.62e-35(1.56e-83~3.72e+14)	-34.118	0.169621		15
Non-hypermutated CMS Status	nHM CMS1	xCell	Mesangial cells	OS		2.14e+08(5.92e-08~7.7e+23)	0.293997		1.18e+05(3.23e-19~4.29e+28)	5.071	0.673135		18
Non-hypermutated CMS Status	nHM CMS1	xCell	Mesangial cells	RFS		2.54e+24(2e+02~3.24e+46)	0.0304655		4.38e+39(2.22e-12~8.64e+90)	39.641	0.12986		15
Non-hypermutated CMS Status	nHM CMS1	xCell	Monocytes	OS		0.31(4.13e-07~2.32e+05)	0.865248		6.112(4.46e-10~8.38e+10)	0.786	0.879177		18
Non-hypermutated CMS Status	nHM CMS1	xCell	Monocytes	RFS		5.4e-06(1.28e-14~2.29e+03)	0.231387		1.25e-07(5.93e-35~2.64e+20)	-6.903	0.620488		15
Non-hypermutated CMS Status	nHM CMS1	xCell	MPP	OS		Inf(Inf~Inf)	0.0339807		Inf(0e+00~Inf)	Inf	0.0580461		18
Non-hypermutated CMS Status	nHM CMS1	xCell	MPP	RFS		Inf(0e+00~Inf)	0.805583		Inf(Inf~Inf)	Inf	0.00149192		15
Non-hypermutated CMS Status	nHM CMS1	xCell	MSC	OS		4.33e+01(1.7e-02~1.1e+05)	0.346349		2.33e-10(2.77e-19~0.195)	-9.633	0.0343601		18
Non-hypermutated CMS Status	nHM CMS1	xCell	MSC	RFS		4.19e+02(9.64e-03~1.82e+07)	0.267822		1.29e-02(2.42e-22~6.88e+17)	-1.89	0.85108		15
Non-hypermutated CMS Status	nHM CMS1	xCell	mv Endothelial cells	OS		6.57e-05(5.93e-26~7.29e+16)	0.696908		6.18e-06(3.72e-35~1.03e+24)	-5.209	0.72679		18
Non-hypermutated CMS Status	nHM CMS1	xCell	mv Endothelial cells	RFS		4.86e-15(3.36e-44~7.05e+14)	0.336046		3.86e-90(1.43e-125~1.04e-54)	-89.413	7.56978e-07		15
Non-hypermutated CMS Status	nHM CMS1	xCell	Myocytes	OS		1.96e+138(3.37e-209~Inf)	0.434422		4.15e+197(6.62e-237~Inf)	197.618	0.371927		18
Non-hypermutated CMS Status	nHM CMS1	xCell	Myocytes	RFS		1.25e+152(7.71e-212~Inf)	0.411792		1.97e-51(0e+00~Inf)	-50.705	0.839906		15
Non-hypermutated CMS Status	nHM CMS1	xCell	naive B cells	OS		1.73e-53(1.39e-190~2.15e+84)	0.450664		1.98e-32(1.99e-273~1.97e+209)	-31.704	0.796529		18
Non-hypermutated CMS Status	nHM CMS1	xCell	naive B cells	RFS		1.39e-48(1.72e-182~1.13e+86)	0.483649		Inf(Inf~Inf)	Inf	8.84566e-40		15
Non-hypermutated CMS Status	nHM CMS1	xCell	Neurons	OS		4.76e-57(0e+00~4.03e+254)	0.722565		5.55e-233(0e+00~9.12e+264)	-232.255	0.359917		18
Non-hypermutated CMS Status	nHM CMS1	xCell	Neurons	RFS		4.53e-136(0e+00~7.4e+221)	0.457719		2.24e+254(0e+00~Inf)	254.349	0.602189		15
Non-hypermutated CMS Status	nHM CMS1	xCell	Neutrophils	OS		0.325(3.35e-07~3.15e+05)	0.872982		1.13e-04(2.51e-17~5.04e+08)	-3.949	0.540706		18
Non-hypermutated CMS Status	nHM CMS1	xCell	Neutrophils	RFS		3.39e-08(8.16e-23~1.41e+07)	0.316616		5.32e+26(5.13e-22~5.52e+74)	26.726	0.275299		15
Non-hypermutated CMS Status	nHM CMS1	xCell	NK cells	OS		8.57e-115(0e+00~1.24e+131)	0.361808		9.57e-47(2.76e-196~3.32e+103)	-46.019	0.546404		18
Non-hypermutated CMS Status	nHM CMS1	xCell	NK cells	RFS		2.75e-139(0e+00~2.61e+116)	0.286834		0e+00(0e+00~Inf)	-Inf	0.997439		15
Non-hypermutated CMS Status	nHM CMS1	xCell	NKT	OS		1.3e-03(8.45e-11~2e+04)	0.431318		9.14e+01(2.25e-12~3.71e+15)	1.961	0.777594		18
Non-hypermutated CMS Status	nHM CMS1	xCell	NKT	RFS		2.03e-02(2.98e-09~1.38e+05)	0.627311		2e+04(1.01e-15~3.97e+23)	4.302	0.662192		15
Non-hypermutated CMS Status	nHM CMS1	xCell	Osteoblast	OS		0e+00(0e+00~Inf)	0.34618		0e+00(0e+00~Inf)	-Inf	0.520022		18
Non-hypermutated CMS Status	nHM CMS1	xCell	Osteoblast	RFS		0e+00(0e+00~Inf)	0.458087		0e+00(0e+00~Inf)	-Inf	0.775458		15
Non-hypermutated CMS Status	nHM CMS1	xCell	pDC	OS		3.9e-10(5.34e-22~2.84e+02)	0.120053		1.2e-13(1.45e-30~9.88e+03)	-12.921	0.134359		18
Non-hypermutated CMS Status	nHM CMS1	xCell	pDC	RFS		3.29e-10(2.8e-23~3.87e+03)	0.15503		1.75e-35(1.28e-55~2.38e-15)	-34.758	0.000715999		15
Non-hypermutated CMS Status	nHM CMS1	xCell	Pericytes	OS		3.53e+07(7.4e-07~1.68e+21)	0.279478		2.48e+07(7.05e-12~8.71e+25)	7.394	0.434548		18
Non-hypermutated CMS Status	nHM CMS1	xCell	Pericytes	RFS		8.7e+11(2.19e-03~3.45e+26)	0.108936		3.88e-04(1.4e-27~1.07e+20)	-3.412	0.775458		15
Non-hypermutated CMS Status	nHM CMS1	xCell	Plasma cells	OS		4.87e-24(2.69e-50~8.82e+02)	0.0818389		6.31e-11(2.46e-46~1.62e+25)	-10.2	0.572343		18
Non-hypermutated CMS Status	nHM CMS1	xCell	Plasma cells	RFS		4.15e-07(1.55e-28~1.11e+15)	0.559371		2.45e-28(1.9e-72~3.15e+16)	-27.611	0.219865		15
Non-hypermutated CMS Status	nHM CMS1	xCell	Platelets	OS		Inf(0e+00~Inf)	0.185826		Inf(0e+00~Inf)	Inf	0.976425		18
Non-hypermutated CMS Status	nHM CMS1	xCell	Platelets	RFS		Inf(0e+00~Inf)	0.345477		0e+00(0e+00~Inf)	-Inf	0.939709		15
Non-hypermutated CMS Status	nHM CMS1	xCell	Preadipocytes	OS		0e+00(0e+00~Inf)	0.998452		0e+00(0e+00~Inf)	-Inf	0.999029		18
Non-hypermutated CMS Status	nHM CMS1	xCell	Preadipocytes	RFS		0e+00(0e+00~Inf)	0.999035		0e+00(0e+00~Inf)	-Inf	0.997211		15
Non-hypermutated CMS Status	nHM CMS1	xCell	pro B cells	OS		1.43e-28(1.02e-68~2.02e+12)	0.174056		6.7e-59(4.82e-151~9.32e+33)	-58.174	0.215936		18
Non-hypermutated CMS Status	nHM CMS1	xCell	pro B cells	RFS		1.73e-14(5.12e-49~5.86e+20)	0.434726		0e+00(0e+00~Inf)	-Inf	0.996345		15
Non-hypermutated CMS Status	nHM CMS1	xCell	Sebocytes	OS		2.45e+04(5.04e-15~1.19e+23)	0.645237		4.55e-15(3.23e-46~6.41e+16)	-14.342	0.366816		18
Non-hypermutated CMS Status	nHM CMS1	xCell	Sebocytes	RFS		1.42e+03(2.17e-16~9.37e+21)	0.74256		8.73e+117(5.06e+56~1.51e+179)	117.941	0.000160096		15
Non-hypermutated CMS Status	nHM CMS1	xCell	Skeletal muscle	OS		0e+00(0e+00~Inf)	0.998452		0e+00(0e+00~Inf)	-Inf	0.999029		18
Non-hypermutated CMS Status	nHM CMS1	xCell	Skeletal muscle	RFS		0e+00(0e+00~Inf)	0.999035		0e+00(0e+00~Inf)	-Inf	0.997211		15
Non-hypermutated CMS Status	nHM CMS1	xCell	Smooth muscle	OS		7.42e+02(3.06e-03~1.8e+08)	0.296141		1.03e+13(6.32e+01~1.68e+24)	13.013	0.0229219		18
Non-hypermutated CMS Status	nHM CMS1	xCell	Smooth muscle	RFS		3.21e+02(3.83e-04~2.69e+08)	0.40685		3.9e+02(1.48e-08~1.02e+13)	2.591	0.626022		15
Non-hypermutated CMS Status	nHM CMS1	xCell	Tgd cells	OS		8.14e-08(3.27e-21~2.02e+06)	0.299593		1.45e-11(1.97e-38~1.07e+16)	-10.838	0.42915		18
Non-hypermutated CMS Status	nHM CMS1	xCell	Tgd cells	RFS		8.41e-14(1.4e-30~5.04e+03)	0.126655		2.91e-50(6.58e-77~1.29e-23)	-49.536	0.000268822		15
Non-hypermutated CMS Status	nHM CMS1	xCell	Th1 cells	OS		4.32e-05(4.64e-12~4.01e+02)	0.219559		1.36e-08(1.49e-27~1.24e+11)	-7.867	0.416125		18
Non-hypermutated CMS Status	nHM CMS1	xCell	Th1 cells	RFS		2.84e-02(9.79e-10~8.23e+05)	0.684532		1.11e-82(4.97e-104~2.46e-61)	-81.956	5.28724e-14		15
Non-hypermutated CMS Status	nHM CMS1	xCell	Th2 cells	OS		1.19e-03(4.08e-07~3.445)	0.0977323		4.44e-04(1.75e-09~1.13e+02)	-3.353	0.224013		18
Non-hypermutated CMS Status	nHM CMS1	xCell	Th2 cells	RFS		1.53e-02(9.12e-06~2.56e+01)	0.269763		4.09e-08(6.1e-13~2.75e-03)	-7.388	0.00270161		15
Non-hypermutated CMS Status	nHM CMS1	xCell	Tregs	OS		2.16e-13(4.99e-37~9.36e+10)	0.293616		1.25e-24(5.33e-86~2.92e+37)	-23.904	0.445214		18
Non-hypermutated CMS Status	nHM CMS1	xCell	Tregs	RFS		3.42e-12(1.58e-34~7.42e+10)	0.314368		1.49e-71(6.26e-121~3.53e-22)	-70.828	0.00493063		15
Non-hypermutated CMS Status	nHM CMS2	CIBERSORT	B cells memory	OS		3.73e-03(3.61e-23~3.84e+17)	0.812008		3.408(6.08e-19~1.91e+19)	0.533	0.955602		282
Non-hypermutated CMS Status	nHM CMS2	CIBERSORT	B cells memory	RFS		7.51e-02(3.72e-24~1.52e+21)	0.921303		2.31e+01(5.46e-22~9.81e+23)	1.365	0.905913		247
Non-hypermutated CMS Status	nHM CMS2	CIBERSORT	B cells naive	OS		2.52e+01(7.05e-05~8.98e+06)	0.621039		5.44e+04(1.88e-02~1.58e+11)	4.736	0.150914		282
Non-hypermutated CMS Status	nHM CMS2	CIBERSORT	B cells naive	RFS		2.61e+01(1.93e-05~3.53e+07)	0.650472		1.74e+01(1.75e-06~1.73e+08)	1.241	0.728237		247
Non-hypermutated CMS Status	nHM CMS2	CIBERSORT	Dendritic cells activated	OS		4.73e-09(1.72e-19~1.3e+02)	0.118044		2.15e-05(1.34e-16~3.47e+06)	-4.667	0.414369		282
Non-hypermutated CMS Status	nHM CMS2	CIBERSORT	Dendritic cells activated	RFS		9.09e-04(8.03e-15~1.03e+08)	0.589688		1.932(1.23e-12~3.02e+12)	0.286	0.96334		247
Non-hypermutated CMS Status	nHM CMS2	CIBERSORT	Dendritic cells resting	OS		7.66e+09(1.18e-05~4.95e+24)	0.19088		8.42e+12(4.05e-04~1.75e+29)	12.925	0.120555		282
Non-hypermutated CMS Status	nHM CMS2	CIBERSORT	Dendritic cells resting	RFS		1.97e+12(1.01e-03~3.83e+27)	0.114983		8.48e+14(0.109~6.61e+30)	14.928	0.0656036		247
Non-hypermutated CMS Status	nHM CMS2	CIBERSORT	Eosinophils	OS		3.85e-04(2.81e-19~5.29e+11)	0.658466		3.22e-02(2.16e-16~4.8e+12)	-1.492	0.836548		282
Non-hypermutated CMS Status	nHM CMS2	CIBERSORT	Eosinophils	RFS		8.19e+02(2.71e-13~2.47e+18)	0.712235		4.36e+06(5e-09~3.8e+21)	6.64	0.38374		247
Non-hypermutated CMS Status	nHM CMS2	CIBERSORT	Macrophages M0	OS		5.22e-02(5.39e-06~5.05e+02)	0.528233		0.262(1.59e-05~4.31e+03)	-0.581	0.78698		282
Non-hypermutated CMS Status	nHM CMS2	CIBERSORT	Macrophages M0	RFS		8.6e-05(1.45e-09~5.115)	0.0951237		6.09e-06(1e-10~0.369)	-5.216	0.0325811		247
Non-hypermutated CMS Status	nHM CMS2	CIBERSORT	Macrophages M1	OS		0.309(4.56e-11~2.1e+09)	0.919028		3.35e+05(1.18e-05~9.57e+15)	5.526	0.300283		282
Non-hypermutated CMS Status	nHM CMS2	CIBERSORT	Macrophages M1	RFS		9.16e-06(8.83e-17~9.5e+05)	0.370039		1.53e-09(2.14e-21~1.09e+03)	-8.816	0.144909		247
Non-hypermutated CMS Status	nHM CMS2	CIBERSORT	Macrophages M2	OS		2.371(1.48e-04~3.81e+04)	0.861284		0.169(5.33e-06~5.39e+03)	-0.771	0.737149		282
Non-hypermutated CMS Status	nHM CMS2	CIBERSORT	Macrophages M2	RFS		4.64e+01(1.16e-03~1.86e+06)	0.477908		0.216(2.77e-06~1.68e+04)	-0.666	0.789483		247
Non-hypermutated CMS Status	nHM CMS2	CIBERSORT	Mast cells activated	OS		0.468(1.86e-05~1.18e+04)	0.883203		2.981(3.85e-05~2.31e+05)	0.474	0.849172		282
Non-hypermutated CMS Status	nHM CMS2	CIBERSORT	Mast cells activated	RFS		8.28e+01(3.03e-03~2.26e+06)	0.396842		1.31e+02(2.09e-03~8.2e+06)	2.117	0.387049		247
Non-hypermutated CMS Status	nHM CMS2	CIBERSORT	Mast cells resting	OS		5.76e-09(6.41e-26~5.18e+08)	0.340822		3.02e-12(1.06e-29~8.64e+05)	-11.519	0.195871		282
Non-hypermutated CMS Status	nHM CMS2	CIBERSORT	Mast cells resting	RFS		8.05e-07(2.05e-24~3.16e+11)	0.497214		6.31e-07(6.27e-25~6.34e+11)	-6.2	0.499655		247
Non-hypermutated CMS Status	nHM CMS2	CIBERSORT	Monocytes	OS		1.17e-06(1.26e-28~1.08e+16)	0.59655		7.89e-12(4.83e-37~1.29e+14)	-11.103	0.388082		282
Non-hypermutated CMS Status	nHM CMS2	CIBERSORT	Monocytes	RFS		1.67e-09(3.24e-35~8.63e+16)	0.503497		2.91e-11(5.63e-40~1.51e+18)	-10.536	0.472036		247
Non-hypermutated CMS Status	nHM CMS2	CIBERSORT	Neutrophils	OS		2.007(3.29e-07~1.22e+07)	0.930358		1.83e-03(1.78e-09~1.89e+03)	-2.737	0.372342		282
Non-hypermutated CMS Status	nHM CMS2	CIBERSORT	Neutrophils	RFS		3.63e-03(3.29e-12~4.01e+06)	0.596951		2.39e-04(7.05e-15~8.11e+06)	-3.621	0.500292		247
Non-hypermutated CMS Status	nHM CMS2	CIBERSORT	NK cells activated	OS		3.55e-14(1.9e-56~6.64e+28)	0.532899		1.78e-08(3.78e-49~8.39e+32)	-7.749	0.708837		282
Non-hypermutated CMS Status	nHM CMS2	CIBERSORT	NK cells activated	RFS		0.314(7.54e-35~1.31e+33)	0.97661		2.93e+02(6.34e-31~1.36e+35)	2.467	0.882308		247
Non-hypermutated CMS Status	nHM CMS2	CIBERSORT	NK cells resting	OS		2.57e-03(4.6e-12~1.44e+06)	0.561675		4.191(1.25e-09~1.41e+10)	0.622	0.89812		282
Non-hypermutated CMS Status	nHM CMS2	CIBERSORT	NK cells resting	RFS		2.31e-02(5.39e-12~9.91e+07)	0.739194		2.39e-02(1.37e-12~4.17e+08)	-1.621	0.756356		247
Non-hypermutated CMS Status	nHM CMS2	CIBERSORT	Plasma cells	OS		6.844(0.27~1.73e+02)	0.243469		2.31e+01(0.727~7.36e+02)	1.364	0.0752176		282
Non-hypermutated CMS Status	nHM CMS2	CIBERSORT	Plasma cells	RFS		2.54e+01(0.786~8.21e+02)	0.0681296		2.04e+01(0.535~7.76e+02)	1.309	0.104501		247
Non-hypermutated CMS Status	nHM CMS2	CIBERSORT	T cells CD4 memory activated	OS		0.718(1.06e-07~4.88e+06)	0.967036		1.29e+02(3.93e-06~4.21e+09)	2.109	0.582255		282
Non-hypermutated CMS Status	nHM CMS2	CIBERSORT	T cells CD4 memory activated	RFS		0.549(9.98e-09~3.02e+07)	0.947379		0.136(6.68e-10~2.78e+07)	-0.866	0.838231		247
Non-hypermutated CMS Status	nHM CMS2	CIBERSORT	T cells CD4 memory resting	OS		3.16e-02(5.33e-05~1.88e+01)	0.289062		0.236(2.06e-04~2.7e+02)	-0.627	0.688044		282
Non-hypermutated CMS Status	nHM CMS2	CIBERSORT	T cells CD4 memory resting	RFS		3.877(3.73e-03~4.03e+03)	0.702208		5.106(2.65e-03~9.83e+03)	0.708	0.672623		247
Non-hypermutated CMS Status	nHM CMS2	CIBERSORT	T cells CD8	OS		0.217(8.82e-09~5.32e+06)	0.860166		8.82e+02(5.98e-06~1.3e+11)	2.946	0.479742		282
Non-hypermutated CMS Status	nHM CMS2	CIBERSORT	T cells CD8	RFS		3.15e-03(1.78e-11~5.59e+05)	0.552273		6.17e-02(1.51e-10~2.51e+07)	-1.21	0.782968		247
Non-hypermutated CMS Status	nHM CMS2	CIBERSORT	T cells follicular helper	OS		2.64e-08(6.58e-18~1.06e+02)	0.121982		5.47e-04(2.35e-14~1.27e+07)	-3.262	0.537436		282
Non-hypermutated CMS Status	nHM CMS2	CIBERSORT	T cells follicular helper	RFS		8.84e-13(5.67e-24~0.138)	0.0347929		5.82e-13(2.53e-25~1.339)	-12.235	0.0523952		247
Non-hypermutated CMS Status	nHM CMS2	CIBERSORT	T cells regulatory (Tregs)	OS		1.15e-17(1.37e-36~9.57e+01)	0.0792991		6.37e-17(2.1e-38~1.94e+05)	-16.196	0.13951		282
Non-hypermutated CMS Status	nHM CMS2	CIBERSORT	T cells regulatory (Tregs)	RFS		1.51e-08(2.93e-26~7.74e+09)	0.386689		6.13e-13(2.26e-32~1.66e+07)	-12.213	0.218053		247
Non-hypermutated CMS Status	nHM CMS2	xCell	aDC	OS		0.64(6.63e-02~6.17)	0.699183		1.803(0.165~1.98e+01)	0.256	0.629228		282
Non-hypermutated CMS Status	nHM CMS2	xCell	aDC	RFS		1.193(9.73e-02~1.46e+01)	0.890275		0.404(2.62e-02~6.239)	-0.393	0.516643		247
Non-hypermutated CMS Status	nHM CMS2	xCell	Adipocytes	OS		1.21e-17(4.25e-47~3.43e+12)	0.260245		1.13e-28(2.09e-60~6.08e+03)	-27.948	0.0843069		282
Non-hypermutated CMS Status	nHM CMS2	xCell	Adipocytes	RFS		5.39e+14(2.35e-13~1.24e+42)	0.291306		1.29e+05(4.65e-26~3.56e+35)	5.11	0.742165		247
Non-hypermutated CMS Status	nHM CMS2	xCell	Astrocytes	OS		0.197(8.05e-04~4.84e+01)	0.563395		0.292(4.59e-04~1.85e+02)	-0.535	0.708232		282
Non-hypermutated CMS Status	nHM CMS2	xCell	Astrocytes	RFS		0.361(1.06e-03~1.23e+02)	0.732253		6.57e-02(8.23e-05~5.24e+01)	-1.183	0.424421		247
Non-hypermutated CMS Status	nHM CMS2	xCell	B cells	OS		0.167(4.34e-04~6.4e+01)	0.555142		0.938(1.97e-03~4.48e+02)	-0.028	0.983858		282
Non-hypermutated CMS Status	nHM CMS2	xCell	B cells	RFS		0.257(3.61e-04~1.83e+02)	0.685498		0.298(3.03e-04~2.92e+02)	-0.526	0.730151		247
Non-hypermutated CMS Status	nHM CMS2	xCell	Basophils	OS		0.121(6.45e-05~2.28e+02)	0.583285		1.8e+01(5.03e-03~6.41e+04)	1.254	0.488899		282
Non-hypermutated CMS Status	nHM CMS2	xCell	Basophils	RFS		4.97e-02(1.03e-05~2.41e+02)	0.488186		0.28(3.52e-05~2.23e+03)	-0.553	0.781298		247
Non-hypermutated CMS Status	nHM CMS2	xCell	CD4 memory T cells	OS		4.07e-04(7.59e-12~2.18e+04)	0.389976		4.11e-02(1.56e-10~1.08e+07)	-1.386	0.746979		282
Non-hypermutated CMS Status	nHM CMS2	xCell	CD4 memory T cells	RFS		1.1e-03(3.62e-12~3.36e+05)	0.494477		3.01e-04(3.06e-13~2.96e+05)	-3.522	0.442708		247
Non-hypermutated CMS Status	nHM CMS2	xCell	CD4 naive T cells	OS		2.37e-11(2.9e-24~1.93e+02)	0.106767		1.26e-11(2.43e-26~6.54e+03)	-10.9	0.146577		282
Non-hypermutated CMS Status	nHM CMS2	xCell	CD4 naive T cells	RFS		1.89(8.5e-10~4.2e+09)	0.953782		7.71e-03(6.09e-14~9.78e+08)	-2.113	0.709177		247
Non-hypermutated CMS Status	nHM CMS2	xCell	CD4 T cells	OS		7.68e-13(6.22e-42~9.49e+16)	0.4144		6.24e-16(2.81e-58~1.39e+27)	-15.205	0.481599		282
Non-hypermutated CMS Status	nHM CMS2	xCell	CD4 T cells	RFS		1.59e-03(1.08e-28~2.34e+22)	0.827525		2.78e-10(1.75e-42~4.41e+22)	-9.556	0.560793		247
Non-hypermutated CMS Status	nHM CMS2	xCell	CD4 Tcm	OS		8.86e-11(4.89e-23~1.61e+02)	0.107996		1.39e-11(4.79e-25~4.06e+02)	-10.856	0.11406		282
Non-hypermutated CMS Status	nHM CMS2	xCell	CD4 Tcm	RFS		8.47e-09(1.44e-21~5e+04)	0.215426		7.59e-12(2.9e-25~1.99e+02)	-11.12	0.104325		247
Non-hypermutated CMS Status	nHM CMS2	xCell	CD4 Tem	OS		1.55e+03(1.31e-25~1.84e+31)	0.823738		4.53e+06(7.34e-25~2.79e+37)	6.656	0.671801		282
Non-hypermutated CMS Status	nHM CMS2	xCell	CD4 Tem	RFS		9.41e+15(1.47e-03~6.03e+34)	0.0959762		8.27e+13(1.14e-05~6.01e+32)	13.918	0.148106		247
Non-hypermutated CMS Status	nHM CMS2	xCell	CD8 naive T cells	OS		5.47e-13(2.24e-27~1.34e+02)	0.0948534		4.92e-14(4.31e-29~5.6e+01)	-13.308	0.0832092		282
Non-hypermutated CMS Status	nHM CMS2	xCell	CD8 naive T cells	RFS		3.45e-21(2.78e-38~4.29e-04)	0.0189737		1.02e-20(1.79e-38~5.81e-03)	-19.991	0.027328		247
Non-hypermutated CMS Status	nHM CMS2	xCell	CD8 T cells	OS		4.24e-19(2.35e-41~7.64e+03)	0.105658		1.27e-35(9.71e-69~1.65e-02)	-34.897	0.0388861		282
Non-hypermutated CMS Status	nHM CMS2	xCell	CD8 T cells	RFS		6.14e-32(2.89e-62~0.131)	0.0436857		4.18e-42(1.02e-77~1.72e-06)	-41.379	0.0227737		247
Non-hypermutated CMS Status	nHM CMS2	xCell	CD8 Tcm	OS		5.12e-10(1.16e-25~2.26e+06)	0.244484		4e-08(1.45e-25~1.11e+10)	-7.398	0.405809		282
Non-hypermutated CMS Status	nHM CMS2	xCell	CD8 Tcm	RFS		2.76e-02(6.99e-17~1.09e+13)	0.834105		5.57e-05(3.66e-21~8.46e+11)	-4.254	0.606344		247
Non-hypermutated CMS Status	nHM CMS2	xCell	CD8 Tem	OS		2.23e-105(0e+00~Inf)	0.664336		0e+00(0e+00~Inf)	-Inf	0.99597		282
Non-hypermutated CMS Status	nHM CMS2	xCell	CD8 Tem	RFS		0e+00(0e+00~Inf)	0.996215		0e+00(0e+00~Inf)	-Inf	0.996695		247
Non-hypermutated CMS Status	nHM CMS2	xCell	cDC	OS		4.637(2.91e-02~7.39e+02)	0.553287		1.86(6.24e-03~5.54e+02)	0.27	0.830882		282
Non-hypermutated CMS Status	nHM CMS2	xCell	cDC	RFS		3.19e+01(0.151~6.74e+03)	0.204678		7.909(1.86e-02~3.36e+03)	0.898	0.503089		247
Non-hypermutated CMS Status	nHM CMS2	xCell	Chondrocytes	OS		0.109(9.29e-13~1.29e+10)	0.864944		4.23e-05(5.31e-19~3.36e+09)	-4.374	0.537439		282
Non-hypermutated CMS Status	nHM CMS2	xCell	Chondrocytes	RFS		7e-04(7.02e-17~6.98e+09)	0.634272		2.5e-09(1.66e-25~3.76e+07)	-8.602	0.297322		247
Non-hypermutated CMS Status	nHM CMS2	xCell	Class switched memory B cells	OS		5.12e-04(1.35e-11~1.94e+04)	0.394819		3.16e-02(3.15e-10~3.18e+06)	-1.5	0.713334		282
Non-hypermutated CMS Status	nHM CMS2	xCell	Class switched memory B cells	RFS		3.28e-02(2.89e-10~3.72e+06)	0.717938		4.64e-02(7.62e-11~2.83e+07)	-1.333	0.766124		247
Non-hypermutated CMS Status	nHM CMS2	xCell	CLP	OS		7.05e-03(1.95e-06~2.55e+01)	0.235861		4.78e-04(3.2e-08~7.118)	-3.321	0.118843		282
Non-hypermutated CMS Status	nHM CMS2	xCell	CLP	RFS		2.73e-04(2.53e-08~2.944)	0.0832674		7.97e-04(2.03e-08~3.13e+01)	-3.099	0.186214		247
Non-hypermutated CMS Status	nHM CMS2	xCell	CMP	OS		3.56e-162(0e+00~2.29e+159)	0.323955		1.67e-60(0e+00~6.05e+269)	-59.778	0.722206		282
Non-hypermutated CMS Status	nHM CMS2	xCell	CMP	RFS		6.71e-69(3.44e-311~1.31e+174)	0.581309		5.8e-37(5.42e-295~6.22e+221)	-36.236	0.783126		247
Non-hypermutated CMS Status	nHM CMS2	xCell	DC	OS		1.512(1.07e-08~2.14e+08)	0.965547		6.1e+01(1.81e-07~2.05e+10)	1.786	0.681499		282
Non-hypermutated CMS Status	nHM CMS2	xCell	DC	RFS		1.1e+04(2.82e-05~4.28e+12)	0.356573		1.06e+02(9.24e-08~1.21e+11)	2.024	0.661378		247
Non-hypermutated CMS Status	nHM CMS2	xCell	Endothelial cells	OS		2.14e+02(8.02e-03~5.71e+06)	0.302127		7.547(6.99e-05~8.15e+05)	0.878	0.732507		282
Non-hypermutated CMS Status	nHM CMS2	xCell	Endothelial cells	RFS		6.19e+03(0.153~2.51e+08)	0.106759		2.42e+02(1.03e-03~5.65e+07)	2.383	0.384227		247
Non-hypermutated CMS Status	nHM CMS2	xCell	Eosinophils	OS		4.18e-46(3.03e-99~5.78e+07)	0.0941919		4.16e-48(6.59e-103~2.63e+07)	-47.381	0.0901514		282
Non-hypermutated CMS Status	nHM CMS2	xCell	Eosinophils	RFS		1.92e-16(1.09e-58~3.38e+26)	0.465905		6.3e-27(1.38e-74~2.88e+21)	-26.201	0.281263		247
Non-hypermutated CMS Status	nHM CMS2	xCell	Epithelial cells	OS		7.333(6.1e-03~8.81e+03)	0.581847		5.32e+01(2.88e-02~9.83e+04)	1.726	0.300371		282
Non-hypermutated CMS Status	nHM CMS2	xCell	Epithelial cells	RFS		3.59e+01(1.37e-02~9.37e+04)	0.372506		2.83e+02(8.13e-02~9.84e+05)	2.452	0.17487		247
Non-hypermutated CMS Status	nHM CMS2	xCell	Erythrocytes	OS		4.42e+108(2.25e-27~8.67e+243)	0.115505		4.58e+159(7.54e+08~Inf)	159.661	0.0379538		282
Non-hypermutated CMS Status	nHM CMS2	xCell	Erythrocytes	RFS		5.14e+74(5.25e-91~5.03e+239)	0.374804		6e+112(1.8e-71~2e+296)	112.778	0.228422		247
Non-hypermutated CMS Status	nHM CMS2	xCell	Fibroblasts	OS		0.183(1.48e-04~2.27e+02)	0.640524		0.102(5.43e-05~1.92e+02)	-0.991	0.55322		282
Non-hypermutated CMS Status	nHM CMS2	xCell	Fibroblasts	RFS		5.651(4.14e-03~7.72e+03)	0.638235		0.689(1.5e-04~3.16e+03)	-0.162	0.930918		247
Non-hypermutated CMS Status	nHM CMS2	xCell	GMP	OS		1.015(1.11e-03~9.32e+02)	0.996567		6.212(4.25e-03~9.09e+03)	0.793	0.623292		282
Non-hypermutated CMS Status	nHM CMS2	xCell	GMP	RFS		1.04e+01(7.53e-03~1.43e+04)	0.52566		1.16e+01(3.63e-03~3.71e+04)	1.065	0.551508		247
Non-hypermutated CMS Status	nHM CMS2	xCell	Hepatocytes	OS		Inf(1.48e-272~Inf)	0.22639		Inf(2.54e-174~Inf)	Inf	0.133169		282
Non-hypermutated CMS Status	nHM CMS2	xCell	Hepatocytes	RFS		Inf(Inf~Inf)	0.00137026		Inf(Inf~Inf)	Inf	0.00302479		247
Non-hypermutated CMS Status	nHM CMS2	xCell	HSC	OS		1.443(3.28e-02~6.34e+01)	0.849368		0.389(5.75e-03~2.64e+01)	-0.41	0.660947		282
Non-hypermutated CMS Status	nHM CMS2	xCell	HSC	RFS		4.243(6.59e-02~2.73e+02)	0.496385		0.369(3.76e-03~3.61e+01)	-0.434	0.669553		247
Non-hypermutated CMS Status	nHM CMS2	xCell	iDC	OS		1.758(0.254~1.22e+01)	0.567339		1.147(0.14~9.431)	0.06	0.898218		282
Non-hypermutated CMS Status	nHM CMS2	xCell	iDC	RFS		4.12(0.533~3.18e+01)	0.174811		2.962(0.338~2.6e+01)	0.472	0.326775		247
Non-hypermutated CMS Status	nHM CMS2	xCell	Keratinocytes	OS		6.19e+05(3.77e-04~1.02e+15)	0.218004		5.21e+04(2.04e-05~1.33e+14)	4.717	0.32576		282
Non-hypermutated CMS Status	nHM CMS2	xCell	Keratinocytes	RFS		1.03e+03(3.87e-08~2.71e+13)	0.571297		3.26e+03(4.95e-08~2.15e+14)	3.514	0.52444		247
Non-hypermutated CMS Status	nHM CMS2	xCell	ly Endothelial cells	OS		2.32e+04(3.18e-08~1.7e+16)	0.470683		2.192(1.93e-14~2.49e+14)	0.341	0.962093		282
Non-hypermutated CMS Status	nHM CMS2	xCell	ly Endothelial cells	RFS		5.06e+08(1.05e-03~2.44e+20)	0.144242		5.39e+05(7.79e-09~3.72e+19)	5.731	0.417002		247
Non-hypermutated CMS Status	nHM CMS2	xCell	Macrophages	OS		2.5e+01(8.53e-04~7.36e+05)	0.539472		7.33e+02(6.32e-03~8.5e+07)	2.865	0.267491		282
Non-hypermutated CMS Status	nHM CMS2	xCell	Macrophages	RFS		4.16e+04(0.769~2.25e+09)	0.0557734		2.58e+02(7.71e-04~8.66e+07)	2.412	0.392193		247
Non-hypermutated CMS Status	nHM CMS2	xCell	Macrophages M1	OS		5.076(1.53e-05~1.69e+06)	0.802245		2.77e+02(2.88e-04~2.65e+08)	2.442	0.423705		282
Non-hypermutated CMS Status	nHM CMS2	xCell	Macrophages M1	RFS		5.95e+04(6.03e-02~5.87e+10)	0.118464		1.08e+02(2.59e-05~4.52e+08)	2.034	0.547165		247
Non-hypermutated CMS Status	nHM CMS2	xCell	Macrophages M2	OS		2.73e+10(1.91e-25~3.9e+45)	0.560662		2.83e+02(1.54e-34~5.21e+38)	2.452	0.89456		282
Non-hypermutated CMS Status	nHM CMS2	xCell	Macrophages M2	RFS		2.85e+05(6.43e-34~1.26e+44)	0.782068		4.06e-16(6.62e-57~2.5e+25)	-15.391	0.459558		247
Non-hypermutated CMS Status	nHM CMS2	xCell	Mast cells	OS		1.02e-05(1.31e-27~7.94e+16)	0.654942		2.88e-11(7.09e-35~1.17e+13)	-10.541	0.381518		282
Non-hypermutated CMS Status	nHM CMS2	xCell	Mast cells	RFS		0.694(6.48e-24~7.43e+22)	0.98923		3.95e-06(7.74e-31~2.02e+19)	-5.404	0.668189		247
Non-hypermutated CMS Status	nHM CMS2	xCell	Megakaryocytes	OS		2.24e+65(4.63e-47~1.08e+177)	0.251449		8.83e+17(3.98e-134~1.96e+169)	17.946	0.816226		282
Non-hypermutated CMS Status	nHM CMS2	xCell	Megakaryocytes	RFS		5.04e+76(1.76e-46~1.44e+199)	0.219576		4.68e-15(5.4e-166~4.06e+136)	-14.33	0.852385		247
Non-hypermutated CMS Status	nHM CMS2	xCell	Melanocytes	OS		1.78e-15(3.79e-70~8.38e+39)	0.596987		0.17(5.27e-61~5.46e+58)	-0.771	0.979753		282
Non-hypermutated CMS Status	nHM CMS2	xCell	Melanocytes	RFS		2.69e-27(3.85e-89~1.87e+35)	0.399734		2.33e-32(1.23e-97~4.41e+33)	-31.633	0.342224		247
Non-hypermutated CMS Status	nHM CMS2	xCell	Memory B cells	OS		3.7e-02(7.32e-12~1.87e+08)	0.772514		4.212(8.88e-11~2e+11)	0.625	0.908721		282
Non-hypermutated CMS Status	nHM CMS2	xCell	Memory B cells	RFS		5.88e-03(5.03e-15~6.88e+09)	0.717177		2.65e-02(1.06e-14~6.63e+10)	-1.577	0.803177		247
Non-hypermutated CMS Status	nHM CMS2	xCell	MEP	OS		5.77e-02(4.43e-06~7.52e+02)	0.55518		0.777(1.43e-05~4.21e+04)	-0.11	0.963741		282
Non-hypermutated CMS Status	nHM CMS2	xCell	MEP	RFS		1.63e-04(3.62e-09~7.39)	0.110881		3.05e-02(3.23e-07~2.88e+03)	-1.516	0.550312		247
Non-hypermutated CMS Status	nHM CMS2	xCell	Mesangial cells	OS		0.389(2.36e-08~6.41e+06)	0.911414		6.99e-04(1.24e-11~3.93e+04)	-3.155	0.424858		282
Non-hypermutated CMS Status	nHM CMS2	xCell	Mesangial cells	RFS		4.43e+02(8.3e-06~2.37e+10)	0.502057		8.63e+01(9.73e-07~7.66e+09)	1.936	0.633067		247
Non-hypermutated CMS Status	nHM CMS2	xCell	Monocytes	OS		2.23e+02(1.26e-10~3.95e+14)	0.706973		3.61e-04(7.41e-21~1.75e+13)	-3.443	0.685929		282
Non-hypermutated CMS Status	nHM CMS2	xCell	Monocytes	RFS		9.7e+03(6.33e-09~1.49e+16)	0.521349		1.7e+04(2.7e-12~1.08e+20)	4.231	0.599659		247
Non-hypermutated CMS Status	nHM CMS2	xCell	MPP	OS		0e+00(0e+00~Inf)	0.514894		0e+00(0e+00~Inf)	-Inf	0.521835		282
Non-hypermutated CMS Status	nHM CMS2	xCell	MPP	RFS		0e+00(0e+00~Inf)	0.13768		0e+00(0e+00~Inf)	-Inf	0.424799		247
Non-hypermutated CMS Status	nHM CMS2	xCell	MSC	OS		2.32e-02(7.91e-04~0.683)	0.0291978		5.73e-02(1.54e-03~2.125)	-1.242	0.120882		282
Non-hypermutated CMS Status	nHM CMS2	xCell	MSC	RFS		2.06e-02(4.67e-04~0.911)	0.044605		1.22e-02(2.01e-04~0.743)	-1.913	0.0356049		247
Non-hypermutated CMS Status	nHM CMS2	xCell	mv Endothelial cells	OS		1.69e+03(4e-06~7.11e+11)	0.463355		2.14e+01(5.01e-09~9.16e+10)	1.331	0.786519		282
Non-hypermutated CMS Status	nHM CMS2	xCell	mv Endothelial cells	RFS		1.21e+06(1.45e-03~1.01e+15)	0.181461		3.6e+03(1.73e-07~7.49e+13)	3.556	0.499434		247
Non-hypermutated CMS Status	nHM CMS2	xCell	Myocytes	OS		7.76e-35(3.63e-113~1.66e+44)	0.393384		8.92e-90(2.3e-182~3.46e+03)	-89.049	0.0594231		282
Non-hypermutated CMS Status	nHM CMS2	xCell	Myocytes	RFS		2.07e-62(4.91e-160~8.77e+35)	0.21558		7.27e-73(5.31e-179~9.97e+33)	-72.138	0.182818		247
Non-hypermutated CMS Status	nHM CMS2	xCell	naive B cells	OS		8.72e-10(8.41e-40~9.03e+20)	0.554128		3.89e-06(5.8e-39~2.61e+27)	-5.41	0.7467		282
Non-hypermutated CMS Status	nHM CMS2	xCell	naive B cells	RFS		3.26e-05(4.05e-35~2.62e+25)	0.768707		3.31e-05(3.32e-38~3.3e+28)	-4.48	0.79017		247
Non-hypermutated CMS Status	nHM CMS2	xCell	Neurons	OS		2.46e-37(1.71e-144~3.54e+70)	0.503119		6.11e-126(1.49e-233~2.5e-18)	-125.214	0.0225739		282
Non-hypermutated CMS Status	nHM CMS2	xCell	Neurons	RFS		1.62e-04(4.84e-123~5.45e+114)	0.950036		6.56e-37(1.66e-160~2.58e+87)	-36.183	0.566109		247
Non-hypermutated CMS Status	nHM CMS2	xCell	Neutrophils	OS		8.83e+03(7.89e-06~9.89e+12)	0.392701		7.97e-02(3.02e-10~2.11e+07)	-1.098	0.798237		282
Non-hypermutated CMS Status	nHM CMS2	xCell	Neutrophils	RFS		7.48e+02(1.52e-08~3.69e+13)	0.598383		1.33e+03(1.9e-09~9.31e+14)	3.124	0.605229		247
Non-hypermutated CMS Status	nHM CMS2	xCell	NK cells	OS		2.33e+58(9.24e-65~5.86e+180)	0.349992		4.26e+40(4.99e-83~3.63e+163)	40.629	0.517133		282
Non-hypermutated CMS Status	nHM CMS2	xCell	NK cells	RFS		3.43e+57(1.12e-64~1.05e+179)	0.353284		1.07e+34(1.12e-93~1.02e+161)	34.028	0.599423		247
Non-hypermutated CMS Status	nHM CMS2	xCell	NKT	OS		8.4e+01(0.433~1.63e+04)	0.0992456		3.24e+02(1.627~6.45e+04)	2.511	0.0323373		282
Non-hypermutated CMS Status	nHM CMS2	xCell	NKT	RFS		1.09e+03(3.863~3.06e+05)	0.0151153		4.66e+04(1.25e+02~1.73e+07)	4.668	0.00037178		247
Non-hypermutated CMS Status	nHM CMS2	xCell	Osteoblast	OS		4.27e+02(3.43e-07~5.31e+11)	0.570833		3.1e+03(2.54e-07~3.77e+13)	3.491	0.49753		282
Non-hypermutated CMS Status	nHM CMS2	xCell	Osteoblast	RFS		5.5e+04(2.62e-05~1.15e+14)	0.318932		4.94e+06(1.48e-03~1.64e+16)	6.693	0.168322		247
Non-hypermutated CMS Status	nHM CMS2	xCell	pDC	OS		0.668(4.58e-07~9.75e+05)	0.955579		0.285(2.52e-07~3.23e+05)	-0.545	0.859998		282
Non-hypermutated CMS Status	nHM CMS2	xCell	pDC	RFS		0.105(1.14e-08~9.7e+05)	0.783072		5.26e-02(4.55e-09~6.09e+05)	-1.279	0.722703		247
Non-hypermutated CMS Status	nHM CMS2	xCell	Pericytes	OS		1.37e+03(3.15e-08~5.98e+13)	0.56331		1.83e+02(2.44e-10~1.37e+14)	2.261	0.708947		282
Non-hypermutated CMS Status	nHM CMS2	xCell	Pericytes	RFS		1.16e+05(4.06e-07~3.29e+16)	0.3863		6.57e+03(4e-09~1.08e+16)	3.817	0.540198		247
Non-hypermutated CMS Status	nHM CMS2	xCell	Plasma cells	OS		2.13e+01(3.95e-04~1.15e+06)	0.582258		9.96e+02(1.01e-02~9.78e+07)	2.998	0.23913		282
Non-hypermutated CMS Status	nHM CMS2	xCell	Plasma cells	RFS		2.45e+02(1.95e-03~3.07e+07)	0.358584		4.48e+01(1.83e-04~1.1e+07)	1.652	0.548011		247
Non-hypermutated CMS Status	nHM CMS2	xCell	Platelets	OS		0e+00(0e+00~Inf)	0.996152		0e+00(0e+00~Inf)	-Inf	0.996438		282
Non-hypermutated CMS Status	nHM CMS2	xCell	Platelets	RFS		0e+00(0e+00~Inf)	0.996084		0e+00(0e+00~Inf)	-Inf	0.996451		247
Non-hypermutated CMS Status	nHM CMS2	xCell	Preadipocytes	OS		1.17e+07(2.18e-42~6.28e+55)	0.776197		2.78e+18(3.83e-31~2.02e+67)	18.445	0.459379		282
Non-hypermutated CMS Status	nHM CMS2	xCell	Preadipocytes	RFS		0.342(1.86e-57~6.27e+55)	0.987036		2.57e+01(2.12e-50~3.12e+52)	1.41	0.956856		247
Non-hypermutated CMS Status	nHM CMS2	xCell	pro B cells	OS		7.19e-17(1.06e-36~4.85e+03)	0.110571		6.11e-03(2.99e-22~1.25e+17)	-2.214	0.8222		282
Non-hypermutated CMS Status	nHM CMS2	xCell	pro B cells	RFS		1.17e-30(2.64e-58~5.16e-03)	0.0338274		4.62e-19(1.01e-46~2.11e+09)	-18.335	0.193856		247
Non-hypermutated CMS Status	nHM CMS2	xCell	Sebocytes	OS		3.51e+05(5.27e-07~2.34e+17)	0.357954		4.88e+10(6.26e-02~3.8e+22)	10.688	0.0781373		282
Non-hypermutated CMS Status	nHM CMS2	xCell	Sebocytes	RFS		1.78e+02(5.07e-12~6.26e+15)	0.744706		2.62e+05(1.26e-09~5.47e+19)	5.418	0.458318		247
Non-hypermutated CMS Status	nHM CMS2	xCell	Skeletal muscle	OS		Inf(0e+00~Inf)	0.096543		Inf(0e+00~Inf)	Inf	0.0861405		282
Non-hypermutated CMS Status	nHM CMS2	xCell	Skeletal muscle	RFS		Inf(Inf~Inf)	0.014146		Inf(Inf~Inf)	Inf	0.0254466		247
Non-hypermutated CMS Status	nHM CMS2	xCell	Smooth muscle	OS		9.309(0.408~2.12e+02)	0.162072		1.619(9.76e-02~2.68e+01)	0.209	0.736607		282
Non-hypermutated CMS Status	nHM CMS2	xCell	Smooth muscle	RFS		2.153(5.82e-02~7.97e+01)	0.677327		0.873(2e-02~3.81e+01)	-0.059	0.943769		247
Non-hypermutated CMS Status	nHM CMS2	xCell	Tgd cells	OS		0.765(5.21e-08~1.12e+07)	0.974637		0.688(2.55e-09~1.86e+08)	-0.162	0.969903		282
Non-hypermutated CMS Status	nHM CMS2	xCell	Tgd cells	RFS		0.329(3.94e-09~2.75e+07)	0.904927		3.04e-04(9.41e-13~9.79e+04)	-3.518	0.417758		247
Non-hypermutated CMS Status	nHM CMS2	xCell	Th1 cells	OS		0.207(1.4e-03~3.08e+01)	0.537551		1.534(5.11e-03~4.6e+02)	0.186	0.883134		282
Non-hypermutated CMS Status	nHM CMS2	xCell	Th1 cells	RFS		8.4e-02(2.99e-04~2.36e+01)	0.389186		1.586(4.31e-03~5.83e+02)	0.2	0.878321		247
Non-hypermutated CMS Status	nHM CMS2	xCell	Th2 cells	OS		2.771(7.37e-02~1.04e+02)	0.581751		9.197(0.229~3.69e+02)	0.964	0.238932		282
Non-hypermutated CMS Status	nHM CMS2	xCell	Th2 cells	RFS		0.193(2.36e-03~1.57e+01)	0.463775		0.669(6.61e-03~6.78e+01)	-0.174	0.864721		247
Non-hypermutated CMS Status	nHM CMS2	xCell	Tregs	OS		1.56e-02(1.63e-10~1.49e+06)	0.657123		0.263(1.66e-09~4.17e+07)	-0.58	0.889738		282
Non-hypermutated CMS Status	nHM CMS2	xCell	Tregs	RFS		2.7e+01(3.64e-07~2e+09)	0.72156		1.736(8.93e-09~3.38e+08)	0.24	0.954836		247
Non-hypermutated CMS Status	nHM CMS3	CIBERSORT	B cells memory	OS		1.15e+04(1.37e-08~9.74e+15)	0.504374		1.65e+02(3.04e-11~8.98e+14)	2.218	0.732784		123
Non-hypermutated CMS Status	nHM CMS3	CIBERSORT	B cells memory	RFS		7.84e-26(8.75e-73~7.02e+21)	0.294634		2e-22(2.49e-71~1.61e+27)	-21.698	0.384521		114
Non-hypermutated CMS Status	nHM CMS3	CIBERSORT	B cells naive	OS		0.2(2.83e-10~1.41e+08)	0.876932		2.65e-03(4.89e-12~1.43e+06)	-2.577	0.56303		123
Non-hypermutated CMS Status	nHM CMS3	CIBERSORT	B cells naive	RFS		2.14e-07(1.01e-20~4.53e+06)	0.326591		2.47e-06(1.2e-20~5.1e+08)	-5.607	0.442662		114
Non-hypermutated CMS Status	nHM CMS3	CIBERSORT	Dendritic cells activated	OS		5.37e-11(6.9e-30~4.18e+08)	0.28666		9.77e-09(2.27e-29~4.21e+12)	-8.01	0.446757		123
Non-hypermutated CMS Status	nHM CMS3	CIBERSORT	Dendritic cells activated	RFS		1.94e-02(9.43e-21~3.97e+16)	0.854515		0.426(2.81e-21~6.46e+19)	-0.37	0.971311		114
Non-hypermutated CMS Status	nHM CMS3	CIBERSORT	Dendritic cells resting	OS		1.5e-08(4.93e-51~4.56e+34)	0.718134		5.64e-08(5.81e-56~5.48e+40)	-7.248	0.767193		123
Non-hypermutated CMS Status	nHM CMS3	CIBERSORT	Dendritic cells resting	RFS		9.54e-17(2.02e-63~4.49e+30)	0.501103		6.73e-13(1e-61~4.54e+36)	-12.172	0.625145		114
Non-hypermutated CMS Status	nHM CMS3	CIBERSORT	Eosinophils	OS		1.04e-24(2.32e-61~4.7e+12)	0.199719		6.7e-44(1.36e-86~0.331)	-43.174	0.0474773		123
Non-hypermutated CMS Status	nHM CMS3	CIBERSORT	Eosinophils	RFS		8.44e-35(5.99e-80~1.19e+11)	0.139098		7.9e-37(5.89e-85~1.06e+12)	-36.102	0.141497		114
Non-hypermutated CMS Status	nHM CMS3	CIBERSORT	Macrophages M0	OS		2.14e+01(2.96e-05~1.55e+07)	0.656159		3.116(2.02e-06~4.81e+06)	0.494	0.875789		123
Non-hypermutated CMS Status	nHM CMS3	CIBERSORT	Macrophages M0	RFS		7.785(3.39e-06~1.79e+07)	0.783621		0.17(2.45e-08~1.19e+06)	-0.768	0.825794		114
Non-hypermutated CMS Status	nHM CMS3	CIBERSORT	Macrophages M1	OS		1.82e-02(9.12e-18~3.63e+13)	0.823613		9.22e+02(4.81e-13~1.77e+18)	2.965	0.70378		123
Non-hypermutated CMS Status	nHM CMS3	CIBERSORT	Macrophages M1	RFS		6.15e-11(6.2e-29~6.1e+07)	0.266101		5.08e-10(5.67e-28~4.54e+08)	-9.295	0.310216		114
Non-hypermutated CMS Status	nHM CMS3	CIBERSORT	Macrophages M2	OS		1.25e+02(3.61e-06~4.33e+09)	0.585739		4.61e+02(2.22e-06~9.58e+10)	2.664	0.530214		123
Non-hypermutated CMS Status	nHM CMS3	CIBERSORT	Macrophages M2	RFS		2.55e+02(1.13e-06~5.73e+10)	0.572271		4.27e+01(3.59e-08~5.09e+10)	1.631	0.724703		114
Non-hypermutated CMS Status	nHM CMS3	CIBERSORT	Mast cells activated	OS		1.367(9.4e-07~1.99e+06)	0.965533		4.828(8.8e-07~2.65e+07)	0.684	0.842373		123
Non-hypermutated CMS Status	nHM CMS3	CIBERSORT	Mast cells activated	RFS		8.62e-02(2.12e-08~3.5e+05)	0.752239		0.259(1.86e-08~3.62e+06)	-0.586	0.872216		114
Non-hypermutated CMS Status	nHM CMS3	CIBERSORT	Mast cells resting	OS		1.09e-04(2.64e-23~4.51e+14)	0.676556		1e-07(5.58e-28~1.8e+13)	-6.999	0.498264		123
Non-hypermutated CMS Status	nHM CMS3	CIBERSORT	Mast cells resting	RFS		0.311(1.14e-18~8.51e+16)	0.954576		1.03e-03(8.98e-22~1.18e+15)	-2.987	0.74579		114
Non-hypermutated CMS Status	nHM CMS3	CIBERSORT	Monocytes	OS		2.39e-14(1.07e-55~5.34e+27)	0.518507		5.25e-10(4.43e-55~6.23e+35)	-9.28	0.686571		123
Non-hypermutated CMS Status	nHM CMS3	CIBERSORT	Monocytes	RFS		1.02e-13(5.09e-56~2.06e+29)	0.547303		4.49e-02(3.39e-44~5.96e+40)	-1.348	0.950004		114
Non-hypermutated CMS Status	nHM CMS3	CIBERSORT	Neutrophils	OS		3.05e+07(6.4e+01~1.45e+13)	0.00978189		6.85e+06(4.18~1.12e+13)	6.836	0.0310938		123
Non-hypermutated CMS Status	nHM CMS3	CIBERSORT	Neutrophils	RFS		1.75e+06(2.271~1.35e+12)	0.0376576		3.44e+05(9.56e-02~1.24e+12)	5.537	0.0978801		114
Non-hypermutated CMS Status	nHM CMS3	CIBERSORT	NK cells activated	OS		1.27e-11(1.64e-48~9.81e+25)	0.562605		1.95e-09(3.9e-46~9.78e+27)	-8.709	0.641845		123
Non-hypermutated CMS Status	nHM CMS3	CIBERSORT	NK cells activated	RFS		1.08e-03(2.4e-38~4.89e+31)	0.866794		1.18e+04(2.9e-31~4.8e+38)	4.072	0.817616		114
Non-hypermutated CMS Status	nHM CMS3	CIBERSORT	NK cells resting	OS		5.7e+05(1.1e-05~2.94e+16)	0.292307		2.73e+08(3.6e-03~2.06e+19)	8.436	0.128574		123
Non-hypermutated CMS Status	nHM CMS3	CIBERSORT	NK cells resting	RFS		3.51e+01(1.37e-12~8.99e+14)	0.821363		9.28e+04(3.15e-11~2.73e+20)	4.967	0.529118		114
Non-hypermutated CMS Status	nHM CMS3	CIBERSORT	Plasma cells	OS		2.6e+01(0.227~2.98e+03)	0.177995		1.19e+01(9.42e-02~1.5e+03)	1.075	0.315977		123
Non-hypermutated CMS Status	nHM CMS3	CIBERSORT	Plasma cells	RFS		0.309(1.3e-03~7.3e+01)	0.673365		0.252(1.2e-03~5.31e+01)	-0.598	0.613972		114
Non-hypermutated CMS Status	nHM CMS3	CIBERSORT	T cells CD4 memory activated	OS		8.26e-04(3.79e-26~1.8e+19)	0.78678		1.33e+01(2.19e-21~8.05e+22)	1.123	0.919548		123
Non-hypermutated CMS Status	nHM CMS3	CIBERSORT	T cells CD4 memory activated	RFS		8.67e-08(5.71e-34~1.31e+19)	0.597023		2.55e-07(1.35e-34~4.82e+20)	-6.594	0.63566		114
Non-hypermutated CMS Status	nHM CMS3	CIBERSORT	T cells CD4 memory resting	OS		5.52e+02(5.01e-02~6.09e+06)	0.183692		1.09e+04(0.418~2.82e+08)	4.036	0.0731427		123
Non-hypermutated CMS Status	nHM CMS3	CIBERSORT	T cells CD4 memory resting	RFS		1.5e+01(9.38e-04~2.38e+05)	0.583797		5.31e+01(1.93e-03~1.46e+06)	1.725	0.446205		114
Non-hypermutated CMS Status	nHM CMS3	CIBERSORT	T cells CD8	OS		2.77e-06(4.78e-16~1.6e+04)	0.264456		5.94e-04(5.08e-14~6.96e+06)	-3.226	0.530034		123
Non-hypermutated CMS Status	nHM CMS3	CIBERSORT	T cells CD8	RFS		1.85e-08(1.33e-19~2.57e+03)	0.173743		1.82e-05(2.72e-16~1.22e+06)	-4.74	0.390755		114
Non-hypermutated CMS Status	nHM CMS3	CIBERSORT	T cells follicular helper	OS		2.89e-08(1.08e-24~7.74e+08)	0.368391		6.44e-10(2.95e-28~1.41e+09)	-9.191	0.325954		123
Non-hypermutated CMS Status	nHM CMS3	CIBERSORT	T cells follicular helper	RFS		3.15e-13(8.94e-32~1.11e+06)	0.186421		2.83e-17(1.58e-37~5.07e+03)	-16.548	0.109283		114
Non-hypermutated CMS Status	nHM CMS3	CIBERSORT	T cells regulatory (Tregs)	OS		6.42e+06(3.58e-13~1.15e+26)	0.488311		1.46e+06(5e-14~4.26e+25)	6.164	0.534821		123
Non-hypermutated CMS Status	nHM CMS3	CIBERSORT	T cells regulatory (Tregs)	RFS		2.93e-06(4.51e-30~1.91e+18)	0.648816		1.47e-08(1.93e-33~1.12e+17)	-7.833	0.537197		114
Non-hypermutated CMS Status	nHM CMS3	xCell	aDC	OS		5.167(4.56e-02~5.85e+02)	0.496115		3.583(2.81e-02~4.57e+02)	0.554	0.605857		123
Non-hypermutated CMS Status	nHM CMS3	xCell	aDC	RFS		3.7e-02(1.31e-04~1.04e+01)	0.251822		5.3e-02(1.68e-04~1.67e+01)	-1.276	0.316969		114
Non-hypermutated CMS Status	nHM CMS3	xCell	Adipocytes	OS		4.03e-64(2.54e-193~6.4e+65)	0.336205		3.29e-29(6.62e-159~1.63e+101)	-28.483	0.666883		123
Non-hypermutated CMS Status	nHM CMS3	xCell	Adipocytes	RFS		1.66e-80(1.26e-226~2.17e+66)	0.284554		7.48e-48(2.27e-193~2.46e+98)	-47.126	0.525596		114
Non-hypermutated CMS Status	nHM CMS3	xCell	Astrocytes	OS		6.29e-10(6.35e-27~6.24e+07)	0.28867		5.22e-07(5.98e-25~4.56e+11)	-6.282	0.492543		123
Non-hypermutated CMS Status	nHM CMS3	xCell	Astrocytes	RFS		1.36e-08(1.97e-25~9.35e+08)	0.359806		1.64e-07(2.19e-25~1.23e+11)	-6.785	0.45687		114
Non-hypermutated CMS Status	nHM CMS3	xCell	B cells	OS		2.77e+02(0.152~5.07e+05)	0.142085		7.37e+01(2.58e-02~2.11e+05)	1.867	0.289588		123
Non-hypermutated CMS Status	nHM CMS3	xCell	B cells	RFS		9.26e-04(1.5e-09~5.73e+02)	0.304585		1.45e-03(1.43e-09~1.48e+03)	-2.837	0.354703		114
Non-hypermutated CMS Status	nHM CMS3	xCell	Basophils	OS		8.48e-04(1.43e-10~5.03e+03)	0.374069		0.332(1.71e-09~6.47e+07)	-0.478	0.909924		123
Non-hypermutated CMS Status	nHM CMS3	xCell	Basophils	RFS		7.82e-05(2.59e-12~2.36e+03)	0.281869		1.29e-04(1.92e-13~8.65e+04)	-3.89	0.38773		114
Non-hypermutated CMS Status	nHM CMS3	xCell	CD4 memory T cells	OS		2.58e+06(2.59e-06~2.57e+18)	0.294969		2.93e+06(4.7e-06~1.83e+18)	6.467	0.282539		123
Non-hypermutated CMS Status	nHM CMS3	xCell	CD4 memory T cells	RFS		5.07e-05(1.96e-20~1.31e+11)	0.584938		1.13e-03(6.19e-19~2.07e+12)	-2.946	0.705159		114
Non-hypermutated CMS Status	nHM CMS3	xCell	CD4 naive T cells	OS		2.29e+11(9.41e-16~5.56e+37)	0.398785		1.02e+19(3.42e-17~3.06e+54)	19.01	0.293603		123
Non-hypermutated CMS Status	nHM CMS3	xCell	CD4 naive T cells	RFS		8.93e-34(1.25e-92~6.4e+25)	0.271078		6.69e-31(4.79e-96~9.34e+34)	-30.175	0.363965		114
Non-hypermutated CMS Status	nHM CMS3	xCell	CD4 T cells	OS		1.6e+29(1.6e-14~1.61e+72)	0.183152		2.11e+29(1.13e-15~3.93e+73)	29.324	0.194197		123
Non-hypermutated CMS Status	nHM CMS3	xCell	CD4 T cells	RFS		4.56e-12(3.77e-106~5.52e+82)	0.813232		3.84e+04(3.68e-98~4.02e+106)	4.585	0.929814		114
Non-hypermutated CMS Status	nHM CMS3	xCell	CD4 Tcm	OS		7.03e+02(6.42e-06~7.7e+10)	0.487607		1.04e+02(1.51e-07~7.14e+10)	2.016	0.654841		123
Non-hypermutated CMS Status	nHM CMS3	xCell	CD4 Tcm	RFS		1.31e-04(5.09e-16~3.36e+07)	0.504689		3.81e-05(1.68e-17~8.67e+07)	-4.419	0.483398		114
Non-hypermutated CMS Status	nHM CMS3	xCell	CD4 Tem	OS		6.272(2.78e-07~1.42e+08)	0.831695		9.34e+01(1.9e-07~4.59e+10)	1.97	0.656804		123
Non-hypermutated CMS Status	nHM CMS3	xCell	CD4 Tem	RFS		1.73e-07(1.39e-17~2.15e+03)	0.189172		1.8e-07(9.18e-19~3.54e+04)	-6.744	0.241842		114
Non-hypermutated CMS Status	nHM CMS3	xCell	CD8 naive T cells	OS		4.057(6.05e-23~2.72e+23)	0.95835		1.83e+04(7.97e-24~4.18e+31)	4.262	0.760154		123
Non-hypermutated CMS Status	nHM CMS3	xCell	CD8 naive T cells	RFS		7.3e-19(1.15e-48~4.65e+11)	0.232988		1.61e-15(8.08e-47~3.2e+16)	-14.793	0.354254		114
Non-hypermutated CMS Status	nHM CMS3	xCell	CD8 T cells	OS		6.94e+10(4.48e-07~1.07e+28)	0.216416		3.25e+15(3.18e-04~3.32e+34)	15.512	0.109754		123
Non-hypermutated CMS Status	nHM CMS3	xCell	CD8 T cells	RFS		2.75e-11(2.17e-41~3.49e+19)	0.491725		1.6e-07(2.7e-39~9.44e+24)	-6.797	0.675014		114
Non-hypermutated CMS Status	nHM CMS3	xCell	CD8 Tcm	OS		4.08e+06(2.19e-05~7.6e+17)	0.250277		4.84e+04(1.62e-07~1.45e+16)	4.685	0.423611		123
Non-hypermutated CMS Status	nHM CMS3	xCell	CD8 Tcm	RFS		1.15e-18(1.06e-43~1.24e+07)	0.160169		9.57e-18(6.21e-44~1.47e+09)	-17.019	0.202744		114
Non-hypermutated CMS Status	nHM CMS3	xCell	CD8 Tem	OS		3.31e+53(2.71e-40~4.03e+146)	0.259797		1.01e+29(6.79e-83~1.51e+140)	29.006	0.609095		123
Non-hypermutated CMS Status	nHM CMS3	xCell	CD8 Tem	RFS		Inf(Inf~Inf)	0.0431035		Inf(Inf~Inf)	Inf	0.0427894		114
Non-hypermutated CMS Status	nHM CMS3	xCell	cDC	OS		9.18e+01(1.18e-02~7.13e+05)	0.322754		1.95e+02(6.06e-03~6.3e+06)	2.291	0.319279		123
Non-hypermutated CMS Status	nHM CMS3	xCell	cDC	RFS		7.537(6.88e-04~8.26e+04)	0.670404		1.05e+01(4.98e-04~2.23e+05)	1.023	0.642978		114
Non-hypermutated CMS Status	nHM CMS3	xCell	Chondrocytes	OS		Inf(2.5e-78~Inf)	0.112414		Inf(9.98e-45~Inf)	Inf	0.07473		123
Non-hypermutated CMS Status	nHM CMS3	xCell	Chondrocytes	RFS		2.81e+205(1.43e-199~Inf)	0.319254		4.26e+202(7.55e-277~Inf)	202.629	0.406796		114
Non-hypermutated CMS Status	nHM CMS3	xCell	Class switched memory B cells	OS		6.38e+03(1.46e-04~2.79e+11)	0.329088		1.61e+04(5.13e-05~5.03e+12)	4.206	0.331928		123
Non-hypermutated CMS Status	nHM CMS3	xCell	Class switched memory B cells	RFS		5.56e-06(6.15e-17~5.03e+05)	0.34723		9.13e-05(1.31e-16~6.35e+07)	-4.04	0.503748		114
Non-hypermutated CMS Status	nHM CMS3	xCell	CLP	OS		3.07e-03(2.11e-08~4.45e+02)	0.339938		2.65e-03(4.63e-09~1.51e+03)	-2.578	0.380218		123
Non-hypermutated CMS Status	nHM CMS3	xCell	CLP	RFS		4.05e-02(2.38e-07~6.9e+03)	0.601945		2.44e-02(5.03e-08~1.18e+04)	-1.613	0.578054		114
Non-hypermutated CMS Status	nHM CMS3	xCell	CMP	OS		1.7e+34(1.08e-76~2.68e+144)	0.542634		1.02e+35(2.68e-84~3.85e+153)	35.007	0.562849		123
Non-hypermutated CMS Status	nHM CMS3	xCell	CMP	RFS		3.47e+06(7.77e-121~1.55e+133)	0.919382		1.11e-02(6.32e-137~1.96e+132)	-1.953	0.977252		114
Non-hypermutated CMS Status	nHM CMS3	xCell	DC	OS		4.16e+08(1.54e-09~1.12e+26)	0.332494		4.84e+06(1.84e-12~1.27e+25)	6.685	0.476904		123
Non-hypermutated CMS Status	nHM CMS3	xCell	DC	RFS		0.458(2.35e-20~8.94e+18)	0.972508		4.09e-03(5.23e-23~3.2e+17)	-2.388	0.813963		114
Non-hypermutated CMS Status	nHM CMS3	xCell	Endothelial cells	OS		8.92e-03(6.89e-16~1.15e+11)	0.759308		8.15e-03(8.38e-18~7.93e+12)	-2.089	0.784748		123
Non-hypermutated CMS Status	nHM CMS3	xCell	Endothelial cells	RFS		0.207(1.48e-14~2.88e+12)	0.918641		2.76e-02(4.29e-17~1.77e+13)	-1.559	0.836483		114
Non-hypermutated CMS Status	nHM CMS3	xCell	Eosinophils	OS		1.73e-11(7.51e-55~3.99e+32)	0.62667		1e-31(1.46e-79~6.88e+16)	-30.999	0.204052		123
Non-hypermutated CMS Status	nHM CMS3	xCell	Eosinophils	RFS		4.61e-52(9.32e-142~2.28e+38)	0.261951		6.81e-39(1.16e-122~3.98e+45)	-38.167	0.371841		114
Non-hypermutated CMS Status	nHM CMS3	xCell	Epithelial cells	OS		1.85e-02(6.48e-07~5.28e+02)	0.445863		9.4e-03(2.03e-07~4.34e+02)	-2.027	0.394426		123
Non-hypermutated CMS Status	nHM CMS3	xCell	Epithelial cells	RFS		6.693(4.2e-05~1.07e+06)	0.755741		7.11e+01(4.77e-04~1.06e+07)	1.852	0.482906		114
Non-hypermutated CMS Status	nHM CMS3	xCell	Erythrocytes	OS		1.12e-18(0e+00~8.15e+303)	0.912957		1.17e+01(0e+00~Inf)	1.069	0.995201		123
Non-hypermutated CMS Status	nHM CMS3	xCell	Erythrocytes	RFS		1.36e-17(0e+00~7.79e+300)	0.917144		2.07e-29(0e+00~1.34e+305)	-28.684	0.866256		114
Non-hypermutated CMS Status	nHM CMS3	xCell	Fibroblasts	OS		1.54e+11(0.17~1.4e+23)	0.0666906		2.92e+14(2.018~4.22e+28)	14.465	0.0452671		123
Non-hypermutated CMS Status	nHM CMS3	xCell	Fibroblasts	RFS		2.57e+09(2.21e-03~2.98e+21)	0.126376		9.51e+09(1.42e-05~6.38e+24)	9.978	0.187144		114
Non-hypermutated CMS Status	nHM CMS3	xCell	GMP	OS		6.755(2.39e-06~1.91e+07)	0.801026		2.91e-02(7.47e-09~1.14e+05)	-1.536	0.647902		123
Non-hypermutated CMS Status	nHM CMS3	xCell	GMP	RFS		6.42e-02(1.67e-09~2.47e+06)	0.757944		8.17e-02(2.34e-09~2.85e+06)	-1.088	0.777455		114
Non-hypermutated CMS Status	nHM CMS3	xCell	Hepatocytes	OS		0e+00(0e+00~Inf)	0.276221		0e+00(0e+00~Inf)	-Inf	0.163604		123
Non-hypermutated CMS Status	nHM CMS3	xCell	Hepatocytes	RFS		0e+00(0e+00~Inf)	0.342936		0e+00(0e+00~Inf)	-Inf	0.187903		114
Non-hypermutated CMS Status	nHM CMS3	xCell	HSC	OS		0.417(6.28e-04~2.77e+02)	0.791824		0.396(4.04e-04~3.88e+02)	-0.402	0.791965		123
Non-hypermutated CMS Status	nHM CMS3	xCell	HSC	RFS		0.619(7.85e-04~4.89e+02)	0.888001		0.367(4.16e-04~3.24e+02)	-0.435	0.772055		114
Non-hypermutated CMS Status	nHM CMS3	xCell	iDC	OS		8.039(0.341~1.89e+02)	0.196011		7.881(0.227~2.74e+02)	0.897	0.254255		123
Non-hypermutated CMS Status	nHM CMS3	xCell	iDC	RFS		1.34e+01(0.494~3.64e+02)	0.123184		4.807(0.146~1.58e+02)	0.682	0.378042		114
Non-hypermutated CMS Status	nHM CMS3	xCell	Keratinocytes	OS		1.26e-04(6.2e-14~2.56e+05)	0.411607		6.12e-06(2.76e-16~1.35e+05)	-5.214	0.323259		123
Non-hypermutated CMS Status	nHM CMS3	xCell	Keratinocytes	RFS		3.64e+04(3.86e-05~3.43e+13)	0.31918		1.26e+06(2.24e-04~7.09e+15)	6.101	0.220078		114
Non-hypermutated CMS Status	nHM CMS3	xCell	ly Endothelial cells	OS		4.33e-26(1.55e-81~1.22e+30)	0.369967		8.61e-28(5.85e-91~1.27e+36)	-27.065	0.401041		123
Non-hypermutated CMS Status	nHM CMS3	xCell	ly Endothelial cells	RFS		1.82e-18(6.77e-73~4.92e+36)	0.52299		6.61e-17(8.56e-77~5.1e+43)	-16.18	0.596438		114
Non-hypermutated CMS Status	nHM CMS3	xCell	Macrophages	OS		1.45e+07(6.09e-02~3.46e+15)	0.093816		1.15e+06(2.24e-03~5.87e+14)	6.06	0.172648		123
Non-hypermutated CMS Status	nHM CMS3	xCell	Macrophages	RFS		1.04(1.89e-10~5.71e+09)	0.997262		0.113(1.39e-11~9.2e+08)	-0.946	0.85161		114
Non-hypermutated CMS Status	nHM CMS3	xCell	Macrophages M1	OS		2.15e+07(1.45e-03~3.19e+17)	0.157608		2.61e+05(2.1e-06~3.24e+16)	5.416	0.33867		123
Non-hypermutated CMS Status	nHM CMS3	xCell	Macrophages M1	RFS		0.379(7.38e-13~1.95e+11)	0.94385		4.05e-03(1.78e-15~9.21e+09)	-2.392	0.704331		114
Non-hypermutated CMS Status	nHM CMS3	xCell	Macrophages M2	OS		2.74e+08(8.87e-81~8.49e+96)	0.851739		2.36e+30(1.7e-66~3.28e+126)	30.373	0.535798		123
Non-hypermutated CMS Status	nHM CMS3	xCell	Macrophages M2	RFS		6.11e-02(1.15e-98~3.24e+95)	0.980378		1.69e+16(4.49e-82~6.36e+113)	16.228	0.744448		114
Non-hypermutated CMS Status	nHM CMS3	xCell	Mast cells	OS		1e+14(3.44e-11~2.9e+38)	0.262003		1.98e+06(8.21e-20~4.78e+31)	6.297	0.626805		123
Non-hypermutated CMS Status	nHM CMS3	xCell	Mast cells	RFS		5.75e+07(4.61e-21~7.16e+35)	0.588293		5.24e+05(9e-23~3.05e+33)	5.72	0.686397		114
Non-hypermutated CMS Status	nHM CMS3	xCell	Megakaryocytes	OS		1.93e-03(0e+00~Inf)	0.988545		3.16e-46(0e+00~Inf)	-45.501	0.850486		123
Non-hypermutated CMS Status	nHM CMS3	xCell	Megakaryocytes	RFS		6.13e+51(1.4e-308~Inf)	0.777768		7.97e+13(0e+00~Inf)	13.901	0.949041		114
Non-hypermutated CMS Status	nHM CMS3	xCell	Melanocytes	OS		0.398(6.94e-91~2.28e+89)	0.99302		1.69e-19(1.79e-122~1.59e+84)	-18.773	0.720855		123
Non-hypermutated CMS Status	nHM CMS3	xCell	Melanocytes	RFS		1.82e-16(2.66e-117~1.25e+85)	0.759656		8.89e-19(1.55e-124~5.09e+87)	-18.051	0.737977		114
Non-hypermutated CMS Status	nHM CMS3	xCell	Memory B cells	OS		1.55e+08(8e-03~3.02e+18)	0.118648		1.24e+05(4.35e-07~3.57e+16)	5.095	0.383412		123
Non-hypermutated CMS Status	nHM CMS3	xCell	Memory B cells	RFS		8.44e-14(8.95e-42~7.95e+14)	0.359668		1.15e-15(7.42e-47~1.77e+16)	-14.941	0.347791		114
Non-hypermutated CMS Status	nHM CMS3	xCell	MEP	OS		1.7e-08(1.76e-14~1.65e-02)	0.0109602		4.54e-09(7.09e-16~2.91e-02)	-8.343	0.0162855		123
Non-hypermutated CMS Status	nHM CMS3	xCell	MEP	RFS		8.45e-08(4.7e-14~0.152)	0.0266681		1.35e-08(1.04e-15~0.176)	-7.869	0.0301751		114
Non-hypermutated CMS Status	nHM CMS3	xCell	Mesangial cells	OS		1.4e+02(1.74e-13~1.14e+17)	0.777705		7.61e-03(1.09e-18~5.31e+13)	-2.119	0.793236		123
Non-hypermutated CMS Status	nHM CMS3	xCell	Mesangial cells	RFS		2.74e+02(2.15e-15~3.51e+19)	0.779971		1.77e-02(1.56e-21~2e+17)	-1.752	0.856974		114
Non-hypermutated CMS Status	nHM CMS3	xCell	Monocytes	OS		3.87e+12(1.08e+02~1.39e+23)	0.0194166		1.13e+12(1.31~9.74e+23)	12.053	0.0477903		123
Non-hypermutated CMS Status	nHM CMS3	xCell	Monocytes	RFS		2.65e+09(7.06e-03~9.96e+20)	0.110564		1.99e+08(1.84e-05~2.16e+21)	8.299	0.21209		114
Non-hypermutated CMS Status	nHM CMS3	xCell	MPP	OS		0e+00(0e+00~Inf)	0.960481		0e+00(0e+00~Inf)	-Inf	0.487553		123
Non-hypermutated CMS Status	nHM CMS3	xCell	MPP	RFS		Inf(0e+00~Inf)	0.417476		Inf(0e+00~Inf)	Inf	0.694957		114
Non-hypermutated CMS Status	nHM CMS3	xCell	MSC	OS		7.24e-10(4.46e-18~0.118)	0.0291307		6e-09(3.46e-17~1.039)	-8.222	0.050467		123
Non-hypermutated CMS Status	nHM CMS3	xCell	MSC	RFS		1.09e-07(6.67e-15~1.788)	0.0585739		9.17e-07(7.57e-14~1.11e+01)	-6.038	0.0947858		114
Non-hypermutated CMS Status	nHM CMS3	xCell	mv Endothelial cells	OS		3.27e-03(3.86e-29~2.77e+23)	0.850952		2.83e-02(1.1e-30~7.3e+26)	-1.548	0.914958		123
Non-hypermutated CMS Status	nHM CMS3	xCell	mv Endothelial cells	RFS		2.62e-03(1.74e-30~3.93e+24)	0.85227		2.42e-02(4.88e-31~1.2e+27)	-1.616	0.912108		114
Non-hypermutated CMS Status	nHM CMS3	xCell	Myocytes	OS		2.62e-49(1.54e-137~4.47e+39)	0.280508		2.17e-50(1.01e-150~4.65e+50)	-49.664	0.331954		123
Non-hypermutated CMS Status	nHM CMS3	xCell	Myocytes	RFS		4.09e-04(4.17e-75~4.02e+67)	0.925478		4.09e+06(9.45e-72~1.77e+84)	6.611	0.867445		114
Non-hypermutated CMS Status	nHM CMS3	xCell	naive B cells	OS		7.3e+20(3.65e-17~1.46e+58)	0.272961		1.32e+11(2.73e-27~6.34e+48)	11.119	0.563028		123
Non-hypermutated CMS Status	nHM CMS3	xCell	naive B cells	RFS		2.84e-69(1.56e-236~5.19e+98)	0.421845		1.66e-57(1.34e-231~2.05e+117)	-56.78	0.522668		114
Non-hypermutated CMS Status	nHM CMS3	xCell	Neurons	OS		1.02e+71(2.25e-17~4.58e+158)	0.112346		4.68e+49(6.56e-41~3.34e+139)	49.67	0.278605		123
Non-hypermutated CMS Status	nHM CMS3	xCell	Neurons	RFS		1.47e+98(6.75e+20~3.18e+175)	0.0128516		7.28e+99(1.54e+08~3.44e+191)	99.862	0.0327587		114
Non-hypermutated CMS Status	nHM CMS3	xCell	Neutrophils	OS		1.16e+08(1.53e+03~8.82e+12)	0.0011983		4.27e+07(1.17e+02~1.56e+13)	7.63	0.00717284		123
Non-hypermutated CMS Status	nHM CMS3	xCell	Neutrophils	RFS		3.43e+06(3.08e+01~3.82e+11)	0.0111511		7.93e+05(1.425~4.41e+11)	5.899	0.0441733		114
Non-hypermutated CMS Status	nHM CMS3	xCell	NK cells	OS		9.97e+11(1.09e-31~9.13e+54)	0.584102		7.15e+17(1.41e-28~3.63e+63)	17.854	0.443889		123
Non-hypermutated CMS Status	nHM CMS3	xCell	NK cells	RFS		3.44e-16(1.77e-89~6.69e+57)	0.679217		1.02e-14(2.62e-98~3.95e+69)	-13.993	0.742841		114
Non-hypermutated CMS Status	nHM CMS3	xCell	NKT	OS		1.521(3.32e-03~6.96e+02)	0.893355		4.235(4.42e-03~4.05e+03)	0.627	0.680237		123
Non-hypermutated CMS Status	nHM CMS3	xCell	NKT	RFS		1.034(1.05e-03~1.02e+03)	0.992315		2.902(1.13e-03~7.44e+03)	0.463	0.79024		114
Non-hypermutated CMS Status	nHM CMS3	xCell	Osteoblast	OS		1.91e-09(4.25e-27~8.58e+08)	0.333008		1.39e-10(1.25e-29~1.54e+09)	-9.858	0.31034		123
Non-hypermutated CMS Status	nHM CMS3	xCell	Osteoblast	RFS		1.74e-14(3.97e-36~7.67e+07)	0.212782		7.21e-15(6.76e-38~7.69e+08)	-14.142	0.228725		114
Non-hypermutated CMS Status	nHM CMS3	xCell	pDC	OS		4.78e+02(7.81e-03~2.92e+07)	0.272608		4.26e+01(2.48e-04~7.33e+06)	1.629	0.541888		123
Non-hypermutated CMS Status	nHM CMS3	xCell	pDC	RFS		1.61e-05(7.28e-19~3.58e+08)	0.481572		7.35e-05(2.22e-18~2.43e+09)	-4.134	0.548959		114
Non-hypermutated CMS Status	nHM CMS3	xCell	Pericytes	OS		7.46e+15(1.84e-12~3.02e+43)	0.259797		4.01e+08(4.27e-25~3.76e+41)	8.603	0.609095		123
Non-hypermutated CMS Status	nHM CMS3	xCell	Pericytes	RFS		0e+00(0e+00~Inf)	0.955644		Inf(0e+00~Inf)	Inf	0.603958		114
Non-hypermutated CMS Status	nHM CMS3	xCell	Plasma cells	OS		3.15e+06(1.959~5.06e+12)	0.0401497		4.27e+05(0.124~1.47e+12)	5.63	0.0913797		123
Non-hypermutated CMS Status	nHM CMS3	xCell	Plasma cells	RFS		1.76e+01(4.84e-07~6.38e+08)	0.746854		2.061(3.53e-08~1.2e+08)	0.314	0.936825		114
Non-hypermutated CMS Status	nHM CMS3	xCell	Platelets	OS		4.04e+149(8.67e-25~Inf)	0.0913326		1.56e+103(3.45e-94~7.07e+299)	103.193	0.303728		123
Non-hypermutated CMS Status	nHM CMS3	xCell	Platelets	RFS		2.92e+191(1.23e+10~Inf)	0.0385456		7.81e+150(8.05e-37~Inf)	150.893	0.113734		114
Non-hypermutated CMS Status	nHM CMS3	xCell	Preadipocytes	OS		7.56e+12(9.95e-03~5.74e+27)	0.0898364		6.16e+08(6.3e-08~6.01e+24)	8.789	0.281319		123
Non-hypermutated CMS Status	nHM CMS3	xCell	Preadipocytes	RFS		5.59e+06(2.13e-09~1.47e+22)	0.391086		1.69e+03(3.72e-14~7.64e+19)	3.227	0.704173		114
Non-hypermutated CMS Status	nHM CMS3	xCell	pro B cells	OS		1.19e-33(2.53e-77~5.64e+10)	0.139544		1.82e-32(1.15e-79~2.86e+15)	-31.741	0.187465		123
Non-hypermutated CMS Status	nHM CMS3	xCell	pro B cells	RFS		1.64e-26(5.5e-70~4.86e+17)	0.245004		5.02e-23(2.96e-70~8.53e+24)	-22.299	0.354774		114
Non-hypermutated CMS Status	nHM CMS3	xCell	Sebocytes	OS		6.87e-06(1.07e-19~4.4e+08)	0.463598		6.19e-12(1.13e-27~3.37e+04)	-11.209	0.162717		123
Non-hypermutated CMS Status	nHM CMS3	xCell	Sebocytes	RFS		2.38e+07(7.69e-08~7.36e+21)	0.318415		1e+05(4.22e-12~2.37e+21)	5	0.549512		114
Non-hypermutated CMS Status	nHM CMS3	xCell	Skeletal muscle	OS		0e+00(0e+00~Inf)	0.992277		Inf(0e+00~Inf)	Inf	0.730037		123
Non-hypermutated CMS Status	nHM CMS3	xCell	Skeletal muscle	RFS		0e+00(0e+00~Inf)	0.595263		0e+00(0e+00~Inf)	-Inf	0.855556		114
Non-hypermutated CMS Status	nHM CMS3	xCell	Smooth muscle	OS		6.628(3.75e-02~1.17e+03)	0.473885		4.122(1.1e-02~1.54e+03)	0.615	0.639376		123
Non-hypermutated CMS Status	nHM CMS3	xCell	Smooth muscle	RFS		1.91e+01(6.36e-02~5.72e+03)	0.311044		5.724(1.12e-02~2.93e+03)	0.758	0.583613		114
Non-hypermutated CMS Status	nHM CMS3	xCell	Tgd cells	OS		3.98e+06(5.04e-05~3.13e+17)	0.235214		2.12e+10(1.54e-02~2.91e+22)	10.326	0.0954315		123
Non-hypermutated CMS Status	nHM CMS3	xCell	Tgd cells	RFS		4.79e+03(2.5e-09~9.18e+15)	0.556975		1.14e+06(1.25e-08~1.04e+20)	6.056	0.395143		114
Non-hypermutated CMS Status	nHM CMS3	xCell	Th1 cells	OS		3.22e-07(1.44e-11~7.19e-03)	0.00343403		5.01e-07(1.19e-11~2.11e-02)	-6.3	0.00758255		123
Non-hypermutated CMS Status	nHM CMS3	xCell	Th1 cells	RFS		7.34e-07(1.97e-11~2.74e-02)	0.00855195		1.08e-06(2.3e-11~5.09e-02)	-5.965	0.0123353		114
Non-hypermutated CMS Status	nHM CMS3	xCell	Th2 cells	OS		3.09e-02(1.97e-04~4.837)	0.177431		1.15e-02(2.83e-05~4.64)	-1.941	0.144595		123
Non-hypermutated CMS Status	nHM CMS3	xCell	Th2 cells	RFS		0.134(7.64e-04~2.36e+01)	0.44655		4.37e-02(1.03e-04~1.85e+01)	-1.359	0.310578		114
Non-hypermutated CMS Status	nHM CMS3	xCell	Tregs	OS		8.23e+06(5.42e-04~1.25e+17)	0.18311		6.81e+03(6.21e-08~7.46e+14)	3.833	0.496211		123
Non-hypermutated CMS Status	nHM CMS3	xCell	Tregs	RFS		6.04e-03(1.94e-20~1.88e+15)	0.803645		2.17e-05(1.28e-23~3.68e+13)	-4.663	0.616116		114
Non-hypermutated CMS Status	nHM CMS4	CIBERSORT	B cells memory	OS		3.44e-06(3.37e-19~3.51e+07)	0.410384		2.97e-09(8.87e-26~9.97e+07)	-8.527	0.311881		248
Non-hypermutated CMS Status	nHM CMS4	CIBERSORT	B cells memory	RFS		1.11e-30(2.62e-71~4.67e+10)	0.148393		1.98e-20(5.13e-59~7.63e+18)	-19.704	0.31691		213
Non-hypermutated CMS Status	nHM CMS4	CIBERSORT	B cells naive	OS		9.04e-05(1.44e-09~5.658)	0.0984538		2.08e-06(7.78e-12~0.557)	-5.682	0.0401912		248
Non-hypermutated CMS Status	nHM CMS4	CIBERSORT	B cells naive	RFS		3.74e-04(3.4e-09~4.12e+01)	0.182827		9.47e-06(2.31e-11~3.876)	-5.024	0.0793462		213
Non-hypermutated CMS Status	nHM CMS4	CIBERSORT	Dendritic cells activated	OS		1.81e-12(4.87e-23~6.72e-02)	0.0294499		1.04e-13(3.03e-24~3.58e-03)	-12.982	0.0157337		248
Non-hypermutated CMS Status	nHM CMS4	CIBERSORT	Dendritic cells activated	RFS		1.21e-11(6.16e-24~2.36e+01)	0.0816752		1.7e-10(1.24e-22~2.31e+02)	-9.77	0.114536		213
Non-hypermutated CMS Status	nHM CMS4	CIBERSORT	Dendritic cells resting	OS		1.61e+05(2.8e-12~9.22e+21)	0.542606		6.31e+07(4.36e-08~9.13e+22)	7.8	0.313273		248
Non-hypermutated CMS Status	nHM CMS4	CIBERSORT	Dendritic cells resting	RFS		3.24e+01(6.17e-20~1.7e+22)	0.886412		2.72e+02(3.47e-20~2.13e+24)	2.434	0.827504		213
Non-hypermutated CMS Status	nHM CMS4	CIBERSORT	Eosinophils	OS		9.58e-11(1.75e-24~5.25e+03)	0.152925		7.64e-13(3.1e-27~1.88e+02)	-12.117	0.0989052		248
Non-hypermutated CMS Status	nHM CMS4	CIBERSORT	Eosinophils	RFS		3.13e-08(8.29e-23~1.18e+07)	0.312904		2.14e-15(1.05e-31~4.37e+01)	-14.67	0.0779205		213
Non-hypermutated CMS Status	nHM CMS4	CIBERSORT	Macrophages M0	OS		8.81e-04(2.94e-06~0.264)	0.0156204		1.28e-02(3.3e-05~4.961)	-1.893	0.15176		248
Non-hypermutated CMS Status	nHM CMS4	CIBERSORT	Macrophages M0	RFS		0.208(4.88e-04~8.9e+01)	0.611838		0.329(7.25e-04~1.49e+02)	-0.483	0.721782		213
Non-hypermutated CMS Status	nHM CMS4	CIBERSORT	Macrophages M1	OS		0.779(3e-07~2.02e+06)	0.973533		5.7e-03(8.64e-10~3.76e+04)	-2.244	0.518994		248
Non-hypermutated CMS Status	nHM CMS4	CIBERSORT	Macrophages M1	RFS		4.59e-06(2.83e-14~7.45e+02)	0.202535		6.84e-07(1.35e-15~3.48e+02)	-6.165	0.165179		213
Non-hypermutated CMS Status	nHM CMS4	CIBERSORT	Macrophages M2	OS		0.483(3.85e-04~6.05e+02)	0.841326		7.85e+01(2.67e-02~2.3e+05)	1.895	0.284169		248
Non-hypermutated CMS Status	nHM CMS4	CIBERSORT	Macrophages M2	RFS		0.173(5.06e-05~5.95e+02)	0.673123		3.64e-02(2.74e-06~4.85e+02)	-1.439	0.494152		213
Non-hypermutated CMS Status	nHM CMS4	CIBERSORT	Mast cells activated	OS		2.83e+01(3.02e-02~2.65e+04)	0.338322		8.978(7.42e-03~1.09e+04)	0.953	0.544474		248
Non-hypermutated CMS Status	nHM CMS4	CIBERSORT	Mast cells activated	RFS		1.65e+03(1.997~1.36e+06)	0.030631		8.74e+01(6.16e-02~1.24e+05)	1.942	0.22729		213
Non-hypermutated CMS Status	nHM CMS4	CIBERSORT	Mast cells resting	OS		0.546(2.94e-06~1.02e+05)	0.922161		0.137(6.57e-07~2.85e+04)	-0.864	0.750232		248
Non-hypermutated CMS Status	nHM CMS4	CIBERSORT	Mast cells resting	RFS		0.217(1.11e-07~4.23e+05)	0.83608		1.985(1.99e-06~1.98e+06)	0.298	0.922507		213
Non-hypermutated CMS Status	nHM CMS4	CIBERSORT	Monocytes	OS		6.15e+18(1.76e+03~2.15e+34)	0.0178262		9.65e+09(1.71e-08~5.45e+27)	9.984	0.270299		248
Non-hypermutated CMS Status	nHM CMS4	CIBERSORT	Monocytes	RFS		1.87e+07(1.11e-15~3.14e+29)	0.521348		4.74e-03(2.64e-27~8.52e+21)	-2.324	0.851026		213
Non-hypermutated CMS Status	nHM CMS4	CIBERSORT	Neutrophils	OS		1.05e+03(0.21~5.26e+06)	0.109351		3.33e+01(2.35e-03~4.73e+05)	1.523	0.472124		248
Non-hypermutated CMS Status	nHM CMS4	CIBERSORT	Neutrophils	RFS		2.513(2.16e-05~2.93e+05)	0.876963		1.366(9.42e-06~1.98e+05)	0.135	0.959014		213
Non-hypermutated CMS Status	nHM CMS4	CIBERSORT	NK cells activated	OS		2.53e+16(9.17e+02~7e+29)	0.0167615		1.6e+11(4.52e-04~5.64e+25)	11.203	0.13122		248
Non-hypermutated CMS Status	nHM CMS4	CIBERSORT	NK cells activated	RFS		6.66e+07(3.63e-13~1.22e+28)	0.449218		1.1e+07(2.97e-14~4.09e+27)	7.042	0.502204		213
Non-hypermutated CMS Status	nHM CMS4	CIBERSORT	NK cells resting	OS		2.09e-16(1.72e-25~2.55e-07)	0.000718186		3.06e-13(6.12e-23~1.53e-03)	-12.515	0.0114369		248
Non-hypermutated CMS Status	nHM CMS4	CIBERSORT	NK cells resting	RFS		1.52e-17(6.15e-28~3.73e-07)	0.00151185		2.26e-16(8.55e-27~5.96e-06)	-15.646	0.00325527		213
Non-hypermutated CMS Status	nHM CMS4	CIBERSORT	Plasma cells	OS		1.685(6.49e-02~4.38e+01)	0.753616		0.741(2.83e-02~1.94e+01)	-0.13	0.857162		248
Non-hypermutated CMS Status	nHM CMS4	CIBERSORT	Plasma cells	RFS		1.967(4.7e-02~8.24e+01)	0.722467		0.984(2.45e-02~3.95e+01)	-0.007	0.993319		213
Non-hypermutated CMS Status	nHM CMS4	CIBERSORT	T cells CD4 memory activated	OS		2.13e-21(7.52e-35~6.04e-08)	0.00259748		1.47e-19(6.57e-34~3.27e-05)	-18.834	0.0100926		248
Non-hypermutated CMS Status	nHM CMS4	CIBERSORT	T cells CD4 memory activated	RFS		1.7e-33(8.49e-52~3.41e-15)	0.000449409		8.02e-32(4.14e-51~1.55e-12)	-31.096	0.00157807		213
Non-hypermutated CMS Status	nHM CMS4	CIBERSORT	T cells CD4 memory resting	OS		2.51e-02(9.23e-05~6.843)	0.197868		3.12e-02(5.24e-05~1.86e+01)	-1.505	0.287746		248
Non-hypermutated CMS Status	nHM CMS4	CIBERSORT	T cells CD4 memory resting	RFS		6.45e-04(9.03e-07~0.461)	0.0284482		3.61e-03(4.37e-06~2.984)	-2.443	0.100797		213
Non-hypermutated CMS Status	nHM CMS4	CIBERSORT	T cells CD8	OS		7.32e+02(6.38e-02~8.4e+06)	0.166668		1.12e+03(4.78e-02~2.64e+07)	3.051	0.171346		248
Non-hypermutated CMS Status	nHM CMS4	CIBERSORT	T cells CD8	RFS		6.57(8.31e-05~5.2e+05)	0.743549		7.093(2.11e-04~2.38e+05)	0.851	0.712566		213
Non-hypermutated CMS Status	nHM CMS4	CIBERSORT	T cells follicular helper	OS		7.59e-06(5.74e-14~1e+03)	0.216578		1.1e-06(3.63e-15~3.36e+02)	-5.957	0.168708		248
Non-hypermutated CMS Status	nHM CMS4	CIBERSORT	T cells follicular helper	RFS		3.32e-15(6.89e-26~1.6e-04)	0.00790014		5.42e-19(1.09e-30~2.7e-07)	-18.266	0.00221016		213
Non-hypermutated CMS Status	nHM CMS4	CIBERSORT	T cells regulatory (Tregs)	OS		1.07e-06(3.04e-17~3.79e+04)	0.26738		0.124(7.89e-13~1.94e+10)	-0.907	0.873822		248
Non-hypermutated CMS Status	nHM CMS4	CIBERSORT	T cells regulatory (Tregs)	RFS		6.07e-14(9.5e-28~3.872)	0.0605866		3.56e-14(1.04e-28~1.21e+01)	-13.449	0.0697199		213
Non-hypermutated CMS Status	nHM CMS4	xCell	aDC	OS		0.105(1.09e-02~1.004)	0.0504106		0.295(2.52e-02~3.443)	-0.531	0.329868		248
Non-hypermutated CMS Status	nHM CMS4	xCell	aDC	RFS		6.21e-02(4.75e-03~0.813)	0.0341749		2.62e-02(1.68e-03~0.409)	-1.581	0.00938626		213
Non-hypermutated CMS Status	nHM CMS4	xCell	Adipocytes	OS		1.27e+02(7.236~2.24e+03)	0.000924179		9.686(0.32~2.93e+02)	0.986	0.191774		248
Non-hypermutated CMS Status	nHM CMS4	xCell	Adipocytes	RFS		2e+02(5.828~6.87e+03)	0.003313		3.2e+01(0.791~1.29e+03)	1.505	0.0663569		213
Non-hypermutated CMS Status	nHM CMS4	xCell	Astrocytes	OS		8.137(0.304~2.18e+02)	0.211296		2.408(7.57e-02~7.66e+01)	0.382	0.618631		248
Non-hypermutated CMS Status	nHM CMS4	xCell	Astrocytes	RFS		2.24e+01(0.496~1.01e+03)	0.109699		9.124(0.146~5.7e+02)	0.96	0.294716		213
Non-hypermutated CMS Status	nHM CMS4	xCell	B cells	OS		0.153(4.75e-03~4.941)	0.289782		0.14(3.84e-03~5.082)	-0.855	0.283063		248
Non-hypermutated CMS Status	nHM CMS4	xCell	B cells	RFS		6.44e-02(6.55e-04~6.325)	0.241204		8.93e-02(9.35e-04~8.537)	-1.049	0.299173		213
Non-hypermutated CMS Status	nHM CMS4	xCell	Basophils	OS		3.677(1.19e-04~1.14e+05)	0.805068		3.36e+02(4.53e-03~2.49e+07)	2.526	0.309341		248
Non-hypermutated CMS Status	nHM CMS4	xCell	Basophils	RFS		1.79e-02(5.71e-08~5.59e+03)	0.533		7.38e-02(1.87e-07~2.91e+04)	-1.132	0.691831		213
Non-hypermutated CMS Status	nHM CMS4	xCell	CD4 memory T cells	OS		1.95e-05(7.61e-13~5.01e+02)	0.212841		8.39e-05(4.14e-13~1.7e+04)	-4.076	0.336122		248
Non-hypermutated CMS Status	nHM CMS4	xCell	CD4 memory T cells	RFS		3.84e-11(1.19e-20~0.123)	0.0317676		7.97e-10(7.38e-20~8.606)	-9.099	0.0755102		213
Non-hypermutated CMS Status	nHM CMS4	xCell	CD4 naive T cells	OS		1.15e-04(4.29e-10~3.1e+01)	0.155184		1.22e-03(4.52e-09~3.31e+02)	-2.912	0.293347		248
Non-hypermutated CMS Status	nHM CMS4	xCell	CD4 naive T cells	RFS		1.01e-04(1.4e-10~7.27e+01)	0.181163		1.86e-05(7.85e-12~4.39e+01)	-4.731	0.145681		213
Non-hypermutated CMS Status	nHM CMS4	xCell	CD4 T cells	OS		5.9e-07(7.35e-30~4.74e+16)	0.594002		4e+02(2.75e-20~5.82e+24)	2.602	0.818004		248
Non-hypermutated CMS Status	nHM CMS4	xCell	CD4 T cells	RFS		3.18e-11(6.98e-38~1.44e+16)	0.440198		5.34e-09(1.78e-34~1.61e+17)	-8.273	0.524524		213
Non-hypermutated CMS Status	nHM CMS4	xCell	CD4 Tcm	OS		2.19e+06(1.85e-03~2.61e+15)	0.170832		5.73e+09(6.919~4.74e+18)	9.758	0.0319859		248
Non-hypermutated CMS Status	nHM CMS4	xCell	CD4 Tcm	RFS		1.75e+08(0.192~1.59e+17)	0.0713642		5.95e+05(3.67e-04~9.64e+14)	5.774	0.219133		213
Non-hypermutated CMS Status	nHM CMS4	xCell	CD4 Tem	OS		8.52e+24(3.6e+07~2.02e+42)	0.00491627		4.7e+27(2.29e+09~9.67e+45)	27.672	0.00305982		248
Non-hypermutated CMS Status	nHM CMS4	xCell	CD4 Tem	RFS		8.2e+16(5.88e-16~1.14e+49)	0.302408		1.41e+15(6.77e-16~2.95e+45)	15.15	0.327408		213
Non-hypermutated CMS Status	nHM CMS4	xCell	CD8 naive T cells	OS		3.87e+06(5.02e-14~2.98e+26)	0.516168		9.74e-03(1.84e-23~5.14e+18)	-2.012	0.849104		248
Non-hypermutated CMS Status	nHM CMS4	xCell	CD8 naive T cells	RFS		4.11e-10(1.9e-35~8.92e+15)	0.467785		3.39e-03(2.99e-29~3.84e+23)	-2.47	0.852586		213
Non-hypermutated CMS Status	nHM CMS4	xCell	CD8 T cells	OS		0.627(1.04e-06~3.76e+05)	0.945086		0.906(6.63e-07~1.24e+06)	-0.043	0.989068		248
Non-hypermutated CMS Status	nHM CMS4	xCell	CD8 T cells	RFS		0.255(1.12e-07~5.82e+05)	0.854924		1.72e-02(1.39e-08~2.14e+04)	-1.763	0.570572		213
Non-hypermutated CMS Status	nHM CMS4	xCell	CD8 Tcm	OS		0.554(1.28e-05~2.39e+04)	0.913508		2.785(4.56e-05~1.7e+05)	0.445	0.855473		248
Non-hypermutated CMS Status	nHM CMS4	xCell	CD8 Tcm	RFS		1.88e-03(2.12e-09~1.66e+03)	0.368998		6.38e-03(1.64e-08~2.47e+03)	-2.195	0.441337		213
Non-hypermutated CMS Status	nHM CMS4	xCell	CD8 Tem	OS		1.42e-15(4.87e-54~4.12e+23)	0.449262		3.78e-13(7.94e-58~1.8e+32)	-12.423	0.585773		248
Non-hypermutated CMS Status	nHM CMS4	xCell	CD8 Tem	RFS		1.68e-12(5.67e-48~4.99e+23)	0.515322		3.81e-24(5.22e-69~2.79e+21)	-23.419	0.306263		213
Non-hypermutated CMS Status	nHM CMS4	xCell	cDC	OS		2.39e-03(4.76e-05~0.12)	0.00251295		6.24e-04(7.9e-06~4.92e-02)	-3.205	0.000930495		248
Non-hypermutated CMS Status	nHM CMS4	xCell	cDC	RFS		1.54e-02(2.35e-04~1.013)	0.0507367		2.85e-03(2.94e-05~0.277)	-2.545	0.012101		213
Non-hypermutated CMS Status	nHM CMS4	xCell	Chondrocytes	OS		7.28e+02(5.295~1e+05)	0.00870267		9.342(2.81e-02~3.11e+03)	0.97	0.45071		248
Non-hypermutated CMS Status	nHM CMS4	xCell	Chondrocytes	RFS		1.1e+04(3.28e+01~3.68e+06)	0.00170801		7.43e+03(8.434~6.54e+06)	3.871	0.00998677		213
Non-hypermutated CMS Status	nHM CMS4	xCell	Class switched memory B cells	OS		1.44e-03(1.91e-08~1.09e+02)	0.253488		1.34e-03(2.27e-08~7.92e+01)	-2.873	0.238014		248
Non-hypermutated CMS Status	nHM CMS4	xCell	Class switched memory B cells	RFS		1.17e-06(8.45e-14~1.62e+01)	0.103488		4.39e-06(2.16e-13~8.92e+01)	-5.357	0.150759		213
Non-hypermutated CMS Status	nHM CMS4	xCell	CLP	OS		3.24e+02(4.35e-03~2.41e+07)	0.312524		1.91e+03(3.5e-03~1.04e+09)	3.281	0.262388		248
Non-hypermutated CMS Status	nHM CMS4	xCell	CLP	RFS		2.19e-02(7e-08~6.85e+03)	0.553871		2.321(1.87e-06~2.87e+06)	0.366	0.906362		213
Non-hypermutated CMS Status	nHM CMS4	xCell	CMP	OS		2.04e-02(1.45e-45~2.87e+41)	0.938796		2.83e-10(1.9e-52~4.21e+32)	-9.548	0.657225		248
Non-hypermutated CMS Status	nHM CMS4	xCell	CMP	RFS		1.93e-08(9.57e-64~3.88e+47)	0.784526		5.537(2.18e-55~1.41e+56)	0.743	0.979024		213
Non-hypermutated CMS Status	nHM CMS4	xCell	DC	OS		1.13e-06(2.1e-11~6.02e-02)	0.0136716		1.83e-05(9.2e-11~3.622)	-4.739	0.0795738		248
Non-hypermutated CMS Status	nHM CMS4	xCell	DC	RFS		8.04e-06(5.65e-11~1.142)	0.0526193		1.99e-07(3.43e-13~0.116)	-6.7	0.0227248		213
Non-hypermutated CMS Status	nHM CMS4	xCell	Endothelial cells	OS		1.568(7.43e-03~3.31e+02)	0.869096		7.37e-03(1.11e-05~4.889)	-2.133	0.138544		248
Non-hypermutated CMS Status	nHM CMS4	xCell	Endothelial cells	RFS		0.376(3.64e-04~3.87e+02)	0.782048		1.08e-02(2.18e-06~5.33e+01)	-1.967	0.296591		213
Non-hypermutated CMS Status	nHM CMS4	xCell	Eosinophils	OS		1.26e-22(7.74e-41~2.05e-04)	0.0184325		6.58e-21(5.55e-41~0.78)	-20.182	0.0487832		248
Non-hypermutated CMS Status	nHM CMS4	xCell	Eosinophils	RFS		1.26e-04(4.84e-17~3.25e+08)	0.537914		1.49e-07(9.6e-22~2.3e+07)	-6.828	0.345657		213
Non-hypermutated CMS Status	nHM CMS4	xCell	Epithelial cells	OS		1.746(3e-02~1.02e+02)	0.788		1.33e+01(0.26~6.83e+02)	1.125	0.197438		248
Non-hypermutated CMS Status	nHM CMS4	xCell	Epithelial cells	RFS		7.879(4.46e-02~1.39e+03)	0.434213		3.35e+01(0.141~7.98e+03)	1.526	0.20838		213
Non-hypermutated CMS Status	nHM CMS4	xCell	Erythrocytes	OS		0e+00(0e+00~0e+00)	0.000208162		0e+00(0e+00~3.44e-124)	-Inf	0.0202438		248
Non-hypermutated CMS Status	nHM CMS4	xCell	Erythrocytes	RFS		0e+00(0e+00~9.92e-255)	0.00345854		0e+00(0e+00~8.39e-190)	-Inf	0.0080317		213
Non-hypermutated CMS Status	nHM CMS4	xCell	Fibroblasts	OS		1.934(0.407~9.202)	0.406977		0.53(8.94e-02~3.143)	-0.276	0.484597		248
Non-hypermutated CMS Status	nHM CMS4	xCell	Fibroblasts	RFS		2.474(0.371~1.65e+01)	0.349086		0.933(8.86e-02~9.838)	-0.03	0.95424		213
Non-hypermutated CMS Status	nHM CMS4	xCell	GMP	OS		2.12e-05(9.27e-08~4.86e-03)	0.000103857		1.33e-05(4.13e-08~4.26e-03)	-4.877	0.000136985		248
Non-hypermutated CMS Status	nHM CMS4	xCell	GMP	RFS		9.92e-05(2.64e-07~3.73e-02)	0.0023141		2.59e-05(6.3e-08~1.06e-02)	-4.587	0.000581552		213
Non-hypermutated CMS Status	nHM CMS4	xCell	Hepatocytes	OS		2.28e-04(2.34e-120~2.22e+112)	0.950921		5.11e-02(3.2e-133~8.16e+129)	-1.292	0.984603		248
Non-hypermutated CMS Status	nHM CMS4	xCell	Hepatocytes	RFS		4.15e+11(1.25e-109~1.38e+132)	0.85014		0.928(1e-132~8.6e+131)	-0.033	0.999613		213
Non-hypermutated CMS Status	nHM CMS4	xCell	HSC	OS		0.339(2.19e-02~5.253)	0.439138		0.111(8.15e-03~1.524)	-0.953	0.100092		248
Non-hypermutated CMS Status	nHM CMS4	xCell	HSC	RFS		0.141(4.41e-03~4.534)	0.2689		0.12(4.29e-03~3.378)	-0.919	0.213373		213
Non-hypermutated CMS Status	nHM CMS4	xCell	iDC	OS		0.266(8.84e-02~0.798)	0.0182069		0.249(7.29e-02~0.849)	-0.604	0.026353		248
Non-hypermutated CMS Status	nHM CMS4	xCell	iDC	RFS		0.557(0.173~1.787)	0.325109		0.487(0.131~1.809)	-0.313	0.28231		213
Non-hypermutated CMS Status	nHM CMS4	xCell	Keratinocytes	OS		9.57e+06(5.468~1.68e+13)	0.0284087		1.76e+06(0.74~4.18e+12)	6.245	0.054887		248
Non-hypermutated CMS Status	nHM CMS4	xCell	Keratinocytes	RFS		6.04e+06(0.259~1.41e+14)	0.0712475		1.66e+08(4.577~6.05e+15)	8.221	0.0330718		213
Non-hypermutated CMS Status	nHM CMS4	xCell	ly Endothelial cells	OS		2.6(4.13e-04~1.64e+04)	0.830461		3.49e-04(4.2e-09~2.91e+01)	-3.457	0.16851		248
Non-hypermutated CMS Status	nHM CMS4	xCell	ly Endothelial cells	RFS		0.392(3.67e-06~4.18e+04)	0.873923		3.4e-03(1.43e-09~8.09e+03)	-2.468	0.448011		213
Non-hypermutated CMS Status	nHM CMS4	xCell	Macrophages	OS		6.783(2.7e-02~1.7e+03)	0.497139		4.34e+02(0.802~2.35e+05)	2.637	0.0586141		248
Non-hypermutated CMS Status	nHM CMS4	xCell	Macrophages	RFS		3.344(6.64e-03~1.68e+03)	0.70375		0.999(5.28e-04~1.89e+03)	-0.001	0.99975		213
Non-hypermutated CMS Status	nHM CMS4	xCell	Macrophages M1	OS		1.98e-03(1.45e-07~2.71e+01)	0.200219		0.832(2.09e-05~3.31e+04)	-0.08	0.972795		248
Non-hypermutated CMS Status	nHM CMS4	xCell	Macrophages M1	RFS		1.38e-02(4.38e-07~4.35e+02)	0.417768		4.04e-04(4e-09~4.09e+01)	-3.393	0.183903		213
Non-hypermutated CMS Status	nHM CMS4	xCell	Macrophages M2	OS		4.18e+04(1.43e+01~1.22e+08)	0.00897129		1.09e+08(2.24e+03~5.27e+12)	8.036	0.000775979		248
Non-hypermutated CMS Status	nHM CMS4	xCell	Macrophages M2	RFS		2.88e+04(4.418~1.88e+08)	0.0219331		6.44e+06(1.23e+02~3.38e+11)	6.809	0.00469526		213
Non-hypermutated CMS Status	nHM CMS4	xCell	Mast cells	OS		2.21e+01(1.63e-11~2.98e+13)	0.828136		3.3e-02(9.67e-14~1.12e+10)	-1.482	0.801182		248
Non-hypermutated CMS Status	nHM CMS4	xCell	Mast cells	RFS		0.121(5.01e-17~2.94e+14)	0.90709		5.39e-07(7.39e-24~3.93e+10)	-6.269	0.466258		213
Non-hypermutated CMS Status	nHM CMS4	xCell	Megakaryocytes	OS		1.48e+10(9.5e-45~2.31e+64)	0.713003		2.54e-21(6.09e-79~1.06e+37)	-20.594	0.483609		248
Non-hypermutated CMS Status	nHM CMS4	xCell	Megakaryocytes	RFS		4.27e-22(7.26e-106~2.51e+62)	0.617088		1.29e-62(4.65e-151~3.58e+26)	-61.889	0.170216		213
Non-hypermutated CMS Status	nHM CMS4	xCell	Melanocytes	OS		2.19e+22(4.5e-13~1.07e+57)	0.206822		4.38e+43(2.42e+06~7.92e+80)	43.641	0.0216875		248
Non-hypermutated CMS Status	nHM CMS4	xCell	Melanocytes	RFS		0.491(1.58e-42~1.52e+41)	0.988364		6.1e+07(1.45e-38~2.57e+53)	7.786	0.738034		213
Non-hypermutated CMS Status	nHM CMS4	xCell	Memory B cells	OS		9.04e-07(8.27e-17~9.89e+03)	0.238014		1.66e-05(3.61e-15~7.62e+04)	-4.78	0.332222		248
Non-hypermutated CMS Status	nHM CMS4	xCell	Memory B cells	RFS		8.15e-05(3.79e-13~1.75e+04)	0.336144		1.45e-04(6.19e-13~3.38e+04)	-3.84	0.368465		213
Non-hypermutated CMS Status	nHM CMS4	xCell	MEP	OS		2.58e-10(1.87e-14~3.56e-06)	5.63005e-06		2.84e-10(4.13e-15~1.95e-05)	-9.547	0.000109402		248
Non-hypermutated CMS Status	nHM CMS4	xCell	MEP	RFS		4.44e-10(1e-14~1.97e-05)	7.96925e-05		9.78e-09(3.26e-14~2.93e-03)	-8.01	0.00414946		213
Non-hypermutated CMS Status	nHM CMS4	xCell	Mesangial cells	OS		3.81e-02(7.11e-08~2.04e+04)	0.627301		1.62e+03(1.76e-03~1.49e+09)	3.209	0.291632		248
Non-hypermutated CMS Status	nHM CMS4	xCell	Mesangial cells	RFS		2.561(8.91e-07~7.36e+06)	0.901372		0.159(1.8e-08~1.4e+06)	-0.799	0.821576		213
Non-hypermutated CMS Status	nHM CMS4	xCell	Monocytes	OS		2.18e+03(1.55e+01~3.08e+05)	0.00232882		1.92e+02(0.982~3.75e+04)	2.283	0.0507951		248
Non-hypermutated CMS Status	nHM CMS4	xCell	Monocytes	RFS		4.55e+02(1.53~1.35e+05)	0.0351819		3.36e+01(5.37e-02~2.11e+04)	1.527	0.284696		213
Non-hypermutated CMS Status	nHM CMS4	xCell	MPP	OS		0e+00(0e+00~Inf)	0.0667167		0e+00(0e+00~Inf)	-Inf	0.0606921		248
Non-hypermutated CMS Status	nHM CMS4	xCell	MPP	RFS		0e+00(0e+00~Inf)	0.0930174		0e+00(0e+00~Inf)	-Inf	0.0844202		213
Non-hypermutated CMS Status	nHM CMS4	xCell	MSC	OS		2.374(0.241~2.34e+01)	0.458525		1.495(0.147~1.53e+01)	0.175	0.734299		248
Non-hypermutated CMS Status	nHM CMS4	xCell	MSC	RFS		2.671(0.187~3.82e+01)	0.469317		3.738(0.288~4.85e+01)	0.573	0.313242		213
Non-hypermutated CMS Status	nHM CMS4	xCell	mv Endothelial cells	OS		0.445(9.79e-06~2.02e+04)	0.882221		1.07e-05(1.06e-11~1.09e+01)	-4.969	0.104848		248
Non-hypermutated CMS Status	nHM CMS4	xCell	mv Endothelial cells	RFS		5.21e-02(9.34e-08~2.9e+04)	0.661557		1.98e-05(1.24e-12~3.15e+02)	-4.704	0.200464		213
Non-hypermutated CMS Status	nHM CMS4	xCell	Myocytes	OS		1.44e+09(2.26e-07~9.15e+24)	0.256064		5.15e+01(2.41e-18~1.1e+21)	1.711	0.862235		248
Non-hypermutated CMS Status	nHM CMS4	xCell	Myocytes	RFS		0.345(6.77e-27~1.76e+25)	0.971868		1.76e+03(1.47e-26~2.09e+32)	3.244	0.826884		213
Non-hypermutated CMS Status	nHM CMS4	xCell	naive B cells	OS		9.99e-10(8.74e-26~1.14e+07)	0.27198		4.1e-10(5.99e-27~2.81e+07)	-9.387	0.274455		248
Non-hypermutated CMS Status	nHM CMS4	xCell	naive B cells	RFS		2.31e-13(1.45e-35~3.67e+09)	0.26459		2.44e-12(2.2e-34~2.71e+10)	-11.613	0.301877		213
Non-hypermutated CMS Status	nHM CMS4	xCell	Neurons	OS		2.81e+23(6.03e+03~1.31e+43)	0.0194585		7.69e+05(1.11e-13~5.3e+24)	5.886	0.540312		248
Non-hypermutated CMS Status	nHM CMS4	xCell	Neurons	RFS		1.98e+25(5.4e-09~7.25e+58)	0.139627		2.02e+07(3.86e-32~1.05e+46)	7.304	0.71156		213
Non-hypermutated CMS Status	nHM CMS4	xCell	Neutrophils	OS		4.526(1.53e-04~1.34e+05)	0.773775		4.08(2.79e-04~5.97e+04)	0.611	0.77382		248
Non-hypermutated CMS Status	nHM CMS4	xCell	Neutrophils	RFS		4.59e-03(1.06e-09~1.99e+04)	0.489925		1.92e-03(9.51e-10~3.86e+03)	-2.718	0.398146		213
Non-hypermutated CMS Status	nHM CMS4	xCell	NK cells	OS		0e+00(0e+00~Inf)	0.995704		0e+00(0e+00~Inf)	-Inf	0.996391		248
Non-hypermutated CMS Status	nHM CMS4	xCell	NK cells	RFS		0e+00(0e+00~Inf)	0.995819		0e+00(0e+00~Inf)	-Inf	0.996129		213
Non-hypermutated CMS Status	nHM CMS4	xCell	NKT	OS		1.5e-06(5.29e-10~4.24e-03)	0.000941476		3.19e-05(1.79e-08~5.68e-02)	-4.496	0.00670615		248
Non-hypermutated CMS Status	nHM CMS4	xCell	NKT	RFS		6.21e-04(1.86e-07~2.081)	0.0745873		9e-04(2.62e-07~3.097)	-3.046	0.0914356		213
Non-hypermutated CMS Status	nHM CMS4	xCell	Osteoblast	OS		1.67e+17(8.34e-06~3.34e+39)	0.130128		2.67e+21(3.34e-02~2.13e+44)	21.426	0.0667159		248
Non-hypermutated CMS Status	nHM CMS4	xCell	Osteoblast	RFS		4.48e+05(2.21e-29~9.09e+39)	0.746813		6.32e+06(1.89e-27~2.12e+40)	6.801	0.690929		213
Non-hypermutated CMS Status	nHM CMS4	xCell	pDC	OS		7.2e-10(6.03e-17~8.6e-03)	0.0113412		2.73e-05(1.98e-12~3.77e+02)	-4.563	0.210308		248
Non-hypermutated CMS Status	nHM CMS4	xCell	pDC	RFS		1.67e-13(3.46e-22~8.01e-05)	0.00391869		3.83e-12(2.96e-21~4.95e-03)	-11.417	0.0140503		213
Non-hypermutated CMS Status	nHM CMS4	xCell	Pericytes	OS		3.63e+01(1.456~9.03e+02)	0.0285857		7.015(0.17~2.89e+02)	0.846	0.304595		248
Non-hypermutated CMS Status	nHM CMS4	xCell	Pericytes	RFS		1.73e+01(0.362~8.26e+02)	0.148376		4.912(6.23e-02~3.87e+02)	0.691	0.475105		213
Non-hypermutated CMS Status	nHM CMS4	xCell	Plasma cells	OS		2.95e-02(8.39e-07~1.04e+03)	0.509284		1.92e-02(1.23e-06~2.98e+02)	-1.717	0.42198		248
Non-hypermutated CMS Status	nHM CMS4	xCell	Plasma cells	RFS		0.252(1.82e-06~3.49e+04)	0.819434		0.464(5.1e-06~4.23e+04)	-0.333	0.895232		213
Non-hypermutated CMS Status	nHM CMS4	xCell	Platelets	OS		0e+00(0e+00~Inf)	0.210628		0e+00(0e+00~Inf)	-Inf	0.202543		248
Non-hypermutated CMS Status	nHM CMS4	xCell	Platelets	RFS		Inf(0e+00~Inf)	0.575184		Inf(0e+00~Inf)	Inf	0.597494		213
Non-hypermutated CMS Status	nHM CMS4	xCell	Preadipocytes	OS		4.71e+02(0.116~1.91e+06)	0.146621		0.168(2.76e-05~1.02e+03)	-0.776	0.687901		248
Non-hypermutated CMS Status	nHM CMS4	xCell	Preadipocytes	RFS		1.53e+03(6.97e-05~3.36e+10)	0.395173		4.499(5.76e-08~3.51e+08)	0.653	0.871159		213
Non-hypermutated CMS Status	nHM CMS4	xCell	pro B cells	OS		9.37e-27(4.51e-70~1.95e+17)	0.238928		1.92e-19(1.16e-60~3.17e+22)	-18.717	0.373451		248
Non-hypermutated CMS Status	nHM CMS4	xCell	pro B cells	RFS		1.93e-31(1.41e-83~2.65e+21)	0.248253		2.83e-28(1.75e-78~4.59e+22)	-27.547	0.28222		213
Non-hypermutated CMS Status	nHM CMS4	xCell	Sebocytes	OS		3.83e-03(4.73e-14~3.1e+08)	0.664141		0.366(6.94e-12~1.93e+10)	-0.436	0.93644		248
Non-hypermutated CMS Status	nHM CMS4	xCell	Sebocytes	RFS		6.143(5.71e-13~6.6e+13)	0.905616		2.55e+05(4.99e-10~1.3e+20)	5.407	0.471248		213
Non-hypermutated CMS Status	nHM CMS4	xCell	Skeletal muscle	OS		3.28e+65(2.46e+18~4.38e+112)	0.00643391		1.29e+39(4.32e-12~3.84e+89)	39.11	0.128846		248
Non-hypermutated CMS Status	nHM CMS4	xCell	Skeletal muscle	RFS		2.15e+69(2.7e+12~1.71e+126)	0.0169316		2.13e+81(8.7e+18~5.22e+143)	81.328	0.0106203		213
Non-hypermutated CMS Status	nHM CMS4	xCell	Smooth muscle	OS		4.051(0.305~5.38e+01)	0.289118		2.146(0.116~3.96e+01)	0.332	0.607826		248
Non-hypermutated CMS Status	nHM CMS4	xCell	Smooth muscle	RFS		4.106(0.23~7.34e+01)	0.3369		3.364(0.183~6.17e+01)	0.527	0.41391		213
Non-hypermutated CMS Status	nHM CMS4	xCell	Tgd cells	OS		3.41e-04(2.33e-12~4.99e+04)	0.405282		2.4e+01(6.23e-09~9.27e+10)	1.381	0.777665		248
Non-hypermutated CMS Status	nHM CMS4	xCell	Tgd cells	RFS		1.87e-16(2.39e-27~1.46e-05)	0.00465784		3.1e-14(4.36e-26~2.21e-02)	-13.508	0.0254907		213
Non-hypermutated CMS Status	nHM CMS4	xCell	Th1 cells	OS		1.16e-05(5.01e-09~2.71e-02)	0.00407505		1.9e-04(4.39e-08~0.819)	-3.722	0.0447645		248
Non-hypermutated CMS Status	nHM CMS4	xCell	Th1 cells	RFS		7.21e-07(8.41e-11~6.19e-03)	0.00221013		1e-05(6.57e-10~0.153)	-4.999	0.0191631		213
Non-hypermutated CMS Status	nHM CMS4	xCell	Th2 cells	OS		1.1e-02(3.84e-05~3.165)	0.118512		7.54e-04(1.02e-06~0.56)	-3.122	0.0330381		248
Non-hypermutated CMS Status	nHM CMS4	xCell	Th2 cells	RFS		8.85e-05(1e-07~7.83e-02)	0.00702483		3.8e-04(3.18e-07~0.456)	-3.42	0.0294708		213
Non-hypermutated CMS Status	nHM CMS4	xCell	Tregs	OS		4.56e-03(1.71e-08~1.22e+03)	0.397865		3.481(1.21e-05~9.99e+05)	0.542	0.845755		248
Non-hypermutated CMS Status	nHM CMS4	xCell	Tregs	RFS		1.03e-05(2.47e-12~4.27e+01)	0.139639		1.98e-06(2.51e-13~1.57e+01)	-5.702	0.105157		213
Non-hypermutated CRPS Status	nHM CRPS1	CIBERSORT	B cells memory	OS		0.141(2.36e-06~8.4e+03)	0.726666		0.968(6.56e-06~1.43e+05)	-0.014	0.995767		87
Non-hypermutated CRPS Status	nHM CRPS1	CIBERSORT	B cells memory	RFS		2.66e-02(7.09e-09~9.95e+04)	0.638456		0.181(4.31e-08~7.63e+05)	-0.741	0.826362		75
Non-hypermutated CRPS Status	nHM CRPS1	CIBERSORT	B cells naive	OS		1.12e-04(6.92e-12~1.8e+03)	0.282591		8.51e-06(2.89e-14~2.5e+03)	-5.07	0.240638		87
Non-hypermutated CRPS Status	nHM CRPS1	CIBERSORT	B cells naive	RFS		4.38e-08(3.69e-18~5.21e+02)	0.152293		1.02e-06(1.43e-18~7.28e+05)	-5.992	0.321815		75
Non-hypermutated CRPS Status	nHM CRPS1	CIBERSORT	Dendritic cells activated	OS		3.41e+08(5.99e-08~1.95e+24)	0.288461		4.67e+01(4.7e-17~4.64e+19)	1.669	0.855752		87
Non-hypermutated CRPS Status	nHM CRPS1	CIBERSORT	Dendritic cells activated	RFS		1.49e+15(9.51e-04~2.33e+33)	0.102169		2.26e+05(4.38e-14~1.17e+24)	5.354	0.574945		75
Non-hypermutated CRPS Status	nHM CRPS1	CIBERSORT	Dendritic cells resting	OS		5.21e-08(1.18e-30~2.3e+15)	0.528459		9.26e-10(1.97e-30~4.35e+11)	-9.033	0.391743		87
Non-hypermutated CRPS Status	nHM CRPS1	CIBERSORT	Dendritic cells resting	RFS		1.9e-09(1.01e-36~3.57e+18)	0.53083		5.99e-18(1.05e-44~3.41e+09)	-17.223	0.207084		75
Non-hypermutated CRPS Status	nHM CRPS1	CIBERSORT	Eosinophils	OS		5.37e-10(9.02e-28~3.2e+08)	0.306688		2.36e-10(2.54e-28~2.2e+08)	-9.626	0.293729		87
Non-hypermutated CRPS Status	nHM CRPS1	CIBERSORT	Eosinophils	RFS		1.25e-15(4.53e-39~3.42e+08)	0.212641		2.63e-18(1.07e-44~6.46e+08)	-17.579	0.191678		75
Non-hypermutated CRPS Status	nHM CRPS1	CIBERSORT	Macrophages M0	OS		7.86e+01(4.27e-03~1.45e+06)	0.383686		6.942(1.23e-04~3.91e+05)	0.841	0.728471		87
Non-hypermutated CRPS Status	nHM CRPS1	CIBERSORT	Macrophages M0	RFS		6.71e+01(5.22e-04~8.64e+06)	0.48342		1.147(8.84e-07~1.49e+06)	0.06	0.984777		75
Non-hypermutated CRPS Status	nHM CRPS1	CIBERSORT	Macrophages M1	OS		0.171(8.02e-09~3.66e+06)	0.83764		4.23e-03(5.49e-12~3.26e+06)	-2.374	0.60058		87
Non-hypermutated CRPS Status	nHM CRPS1	CIBERSORT	Macrophages M1	RFS		0.655(3.25e-09~1.32e+08)	0.965431		1.63e-05(5.64e-16~4.72e+05)	-4.787	0.369774		75
Non-hypermutated CRPS Status	nHM CRPS1	CIBERSORT	Macrophages M2	OS		2.57e-05(9.23e-11~7.159)	0.0984831		2.59e-07(1.88e-13~0.356)	-6.587	0.0354672		87
Non-hypermutated CRPS Status	nHM CRPS1	CIBERSORT	Macrophages M2	RFS		7.76e-05(4.05e-11~1.49e+02)	0.199739		2.39e-07(1.44e-14~3.981)	-6.621	0.0723166		75
Non-hypermutated CRPS Status	nHM CRPS1	CIBERSORT	Mast cells activated	OS		1.17e+01(8.04e-03~1.7e+04)	0.508132		1.56e+02(5.31e-02~4.6e+05)	2.194	0.215149		87
Non-hypermutated CRPS Status	nHM CRPS1	CIBERSORT	Mast cells activated	RFS		9.49e+01(3.86e-02~2.33e+05)	0.253053		1.34e+03(5.4e-02~3.33e+07)	3.127	0.163145		75
Non-hypermutated CRPS Status	nHM CRPS1	CIBERSORT	Mast cells resting	OS		9.82e-09(1.81e-26~5.34e+09)	0.376183		5.98e-13(3.62e-35~9.88e+09)	-12.223	0.280903		87
Non-hypermutated CRPS Status	nHM CRPS1	CIBERSORT	Mast cells resting	RFS		7.05e-12(1.23e-33~4.04e+10)	0.315121		1.8e-13(1.47e-39~2.2e+13)	-12.745	0.338301		75
Non-hypermutated CRPS Status	nHM CRPS1	CIBERSORT	Monocytes	OS		2.46e+09(2.11e-14~2.88e+32)	0.424888		5.48e+05(4.94e-21~6.08e+31)	5.739	0.665833		87
Non-hypermutated CRPS Status	nHM CRPS1	CIBERSORT	Monocytes	RFS		2.34e+17(4.99e-08~1.09e+42)	0.167631		4.88e+02(3.06e-27~7.76e+31)	2.688	0.856831		75
Non-hypermutated CRPS Status	nHM CRPS1	CIBERSORT	Neutrophils	OS		1.1e+01(3.01e-03~4.02e+04)	0.566634		3.11e+01(1.84e-03~5.24e+05)	1.492	0.488956		87
Non-hypermutated CRPS Status	nHM CRPS1	CIBERSORT	Neutrophils	RFS		2.982(1.43e-04~6.23e+04)	0.829553		0.873(4.91e-06~1.55e+05)	-0.059	0.982433		75
Non-hypermutated CRPS Status	nHM CRPS1	CIBERSORT	NK cells activated	OS		4.21e-05(8.62e-28~2.06e+18)	0.705468		3.95e-05(2.41e-32~6.47e+22)	-4.403	0.751156		87
Non-hypermutated CRPS Status	nHM CRPS1	CIBERSORT	NK cells activated	RFS		5.79e-13(2.18e-46~1.53e+21)	0.472989		8.18e-18(6.5e-66~1.03e+31)	-17.087	0.486254		75
Non-hypermutated CRPS Status	nHM CRPS1	CIBERSORT	NK cells resting	OS		7.464(1.95e-10~2.86e+11)	0.871571		1.33e+01(7.94e-12~2.23e+13)	1.124	0.856953		87
Non-hypermutated CRPS Status	nHM CRPS1	CIBERSORT	NK cells resting	RFS		2.02e+01(4.91e-12~8.35e+13)	0.839187		1.09e-03(3.77e-19~3.14e+12)	-2.964	0.707121		75
Non-hypermutated CRPS Status	nHM CRPS1	CIBERSORT	Plasma cells	OS		4.07e-04(2.66e-07~0.624)	0.0369885		1.43e-05(5.51e-09~3.73e-02)	-4.844	0.00544229		87
Non-hypermutated CRPS Status	nHM CRPS1	CIBERSORT	Plasma cells	RFS		5.83e-04(1.05e-07~3.236)	0.0904544		4.18e-05(2e-09~0.876)	-4.379	0.0470166		75
Non-hypermutated CRPS Status	nHM CRPS1	CIBERSORT	T cells CD4 memory activated	OS		5.51e-05(6.3e-15~4.82e+05)	0.401117		2.98e-10(6.56e-21~1.35e+01)	-9.526	0.0797886		87
Non-hypermutated CRPS Status	nHM CRPS1	CIBERSORT	T cells CD4 memory activated	RFS		1.17e-02(8.23e-14~1.67e+09)	0.734288		2.59e-10(8.83e-22~7.61e+01)	-9.586	0.101329		75
Non-hypermutated CRPS Status	nHM CRPS1	CIBERSORT	T cells CD4 memory resting	OS		5.05e-03(1.12e-06~2.28e+01)	0.218018		3.42e-03(7.12e-07~1.65e+01)	-2.466	0.189339		87
Non-hypermutated CRPS Status	nHM CRPS1	CIBERSORT	T cells CD4 memory resting	RFS		5.44e-02(4.43e-06~6.67e+02)	0.5444		1.15e-02(1.85e-06~7.21e+01)	-1.938	0.317063		75
Non-hypermutated CRPS Status	nHM CRPS1	CIBERSORT	T cells CD8	OS		1.28e-03(1.01e-08~1.63e+02)	0.266795		1.99e-05(3.65e-11~1.08e+01)	-4.701	0.108226		87
Non-hypermutated CRPS Status	nHM CRPS1	CIBERSORT	T cells CD8	RFS		1.21e-03(1.17e-09~1.25e+03)	0.341637		9.8e-06(2.25e-12~4.26e+01)	-5.009	0.139194		75
Non-hypermutated CRPS Status	nHM CRPS1	CIBERSORT	T cells follicular helper	OS		7.64e-04(1.67e-12~3.48e+05)	0.480471		1.591(3.97e-09~6.38e+08)	0.202	0.963368		87
Non-hypermutated CRPS Status	nHM CRPS1	CIBERSORT	T cells follicular helper	RFS		2.7e-02(2.62e-12~2.79e+08)	0.758917		0.808(3.11e-12~2.1e+11)	-0.093	0.987295		75
Non-hypermutated CRPS Status	nHM CRPS1	CIBERSORT	T cells regulatory (Tregs)	OS		1.2e-05(5.93e-25~2.45e+14)	0.617532		7.45e-03(2.29e-24~2.43e+19)	-2.128	0.846272		87
Non-hypermutated CRPS Status	nHM CRPS1	CIBERSORT	T cells regulatory (Tregs)	RFS		2.14e-07(3.62e-33~1.27e+19)	0.612012		7.86e+05(2.43e-22~2.54e+33)	5.895	0.674462		75
Non-hypermutated CRPS Status	nHM CRPS1	xCell	aDC	OS		0.301(1.64e-02~5.524)	0.418579		9.09e-02(4.03e-03~2.053)	-1.041	0.13161		87
Non-hypermutated CRPS Status	nHM CRPS1	xCell	aDC	RFS		0.346(9.85e-03~1.22e+01)	0.559437		2.57e-02(3.87e-04~1.711)	-1.589	0.087435		75
Non-hypermutated CRPS Status	nHM CRPS1	xCell	Adipocytes	OS		3.36e+05(1.49e-04~7.57e+14)	0.246803		2.2e+02(2.96e-09~1.64e+13)	2.342	0.672844		87
Non-hypermutated CRPS Status	nHM CRPS1	xCell	Adipocytes	RFS		6.215(1.17e-15~3.29e+16)	0.921216		1.74e+04(2.63e-13~1.16e+21)	4.242	0.621143		75
Non-hypermutated CRPS Status	nHM CRPS1	xCell	Astrocytes	OS		1.539(1.15e-02~2.07e+02)	0.863022		0.249(9.49e-04~6.53e+01)	-0.604	0.624653		87
Non-hypermutated CRPS Status	nHM CRPS1	xCell	Astrocytes	RFS		9.39e-02(1.88e-04~4.69e+01)	0.455537		6.9e-03(8.18e-06~5.83)	-2.161	0.147848		75
Non-hypermutated CRPS Status	nHM CRPS1	xCell	B cells	OS		1.67e-03(2.93e-07~9.461)	0.14693		2.86e-03(1.12e-06~7.333)	-2.543	0.143624		87
Non-hypermutated CRPS Status	nHM CRPS1	xCell	B cells	RFS		4.08e-05(8.97e-11~1.86e+01)	0.128367		7.58e-05(4.6e-10~1.25e+01)	-4.12	0.121684		75
Non-hypermutated CRPS Status	nHM CRPS1	xCell	Basophils	OS		1.16e+01(5.45e-04~2.45e+05)	0.630162		0.676(3.62e-06~1.26e+05)	-0.17	0.949517		87
Non-hypermutated CRPS Status	nHM CRPS1	xCell	Basophils	RFS		3.82e+02(3.99e-03~3.66e+07)	0.309702		1.23e+01(1.71e-05~8.91e+06)	1.091	0.715069		75
Non-hypermutated CRPS Status	nHM CRPS1	xCell	CD4 memory T cells	OS		6.65e-06(3.61e-14~1.22e+03)	0.21956		3.35e-07(2.16e-15~5.19e+01)	-6.475	0.121272		87
Non-hypermutated CRPS Status	nHM CRPS1	xCell	CD4 memory T cells	RFS		1.2e-06(8.23e-17~1.74e+04)	0.253407		6.78e-07(1.27e-15~3.63e+02)	-6.169	0.16601		75
Non-hypermutated CRPS Status	nHM CRPS1	xCell	CD4 naive T cells	OS		3.39e-04(1.22e-12~9.44e+04)	0.420663		1.1e-05(3.71e-14~3.26e+03)	-4.959	0.251298		87
Non-hypermutated CRPS Status	nHM CRPS1	xCell	CD4 naive T cells	RFS		8.7e-08(9.68e-23~7.83e+07)	0.35477		1.85e-09(6.01e-24~5.72e+05)	-8.732	0.237547		75
Non-hypermutated CRPS Status	nHM CRPS1	xCell	CD4 T cells	OS		2.1e-09(2.01e-34~2.19e+16)	0.496574		7.66e-16(1.62e-40~3.63e+09)	-15.116	0.229887		87
Non-hypermutated CRPS Status	nHM CRPS1	xCell	CD4 T cells	RFS		4.66e-07(2.14e-34~1.02e+21)	0.649875		1.68e-15(1.2e-41~2.34e+11)	-14.776	0.268014		75
Non-hypermutated CRPS Status	nHM CRPS1	xCell	CD4 Tcm	OS		1.189(1.49e-23~9.5e+22)	0.994865		0.306(1.49e-25~6.29e+23)	-0.514	0.966945		87
Non-hypermutated CRPS Status	nHM CRPS1	xCell	CD4 Tcm	RFS		4.24e-43(9.44e-120~1.9e+34)	0.278606		1.61e-48(6.71e-134~3.89e+37)	-47.792	0.272605		75
Non-hypermutated CRPS Status	nHM CRPS1	xCell	CD4 Tem	OS		3.03e+05(4.81e-26~1.91e+36)	0.727237		3.89e+20(2.47e-13~6.14e+53)	20.59	0.224129		87
Non-hypermutated CRPS Status	nHM CRPS1	xCell	CD4 Tem	RFS		2.27e-06(2.61e-53~1.98e+41)	0.813706		4.51e+09(1.15e-42~1.77e+61)	9.654	0.713808		75
Non-hypermutated CRPS Status	nHM CRPS1	xCell	CD8 naive T cells	OS		1.31e-13(2.85e-35~6.02e+08)	0.243769		9.78e-16(3.71e-37~2.58e+06)	-15.01	0.169657		87
Non-hypermutated CRPS Status	nHM CRPS1	xCell	CD8 naive T cells	RFS		3.44e-29(1.01e-62~1.17e+05)	0.0961657		1.11e-31(8.01e-65~1.53e+02)	-30.956	0.0671415		75
Non-hypermutated CRPS Status	nHM CRPS1	xCell	CD8 T cells	OS		1.23e-04(5.01e-13~3.01e+04)	0.360825		2.98e-06(1.73e-14~5.12e+02)	-5.526	0.188442		87
Non-hypermutated CRPS Status	nHM CRPS1	xCell	CD8 T cells	RFS		9.63e-04(8.44e-13~1.1e+06)	0.513961		2.36e-07(3.69e-17~1.51e+03)	-6.628	0.185238		75
Non-hypermutated CRPS Status	nHM CRPS1	xCell	CD8 Tcm	OS		2.3e-04(3.39e-10~1.56e+02)	0.221274		8.47e-05(3.1e-10~2.32e+01)	-4.072	0.14217		87
Non-hypermutated CRPS Status	nHM CRPS1	xCell	CD8 Tcm	RFS		2.94e-04(3.63e-11~2.37e+03)	0.316242		1.74e-05(3.15e-12~9.61e+01)	-4.76	0.166478		75
Non-hypermutated CRPS Status	nHM CRPS1	xCell	CD8 Tem	OS		3.57e-10(7.14e-32~1.79e+12)	0.393486		8.17e-15(2.01e-37~3.31e+08)	-14.088	0.221967		87
Non-hypermutated CRPS Status	nHM CRPS1	xCell	CD8 Tem	RFS		7.8e-07(2.16e-27~2.82e+14)	0.560338		3.5e-17(1.01e-45~1.22e+12)	-16.455	0.258472		75
Non-hypermutated CRPS Status	nHM CRPS1	xCell	cDC	OS		5.66e-03(1.16e-05~2.746)	0.101035		4.69e-04(7.14e-07~0.308)	-3.329	0.0205744		87
Non-hypermutated CRPS Status	nHM CRPS1	xCell	cDC	RFS		8.15e-03(4.71e-06~1.41e+01)	0.206171		3.95e-04(7.79e-08~1.999)	-3.404	0.0717384		75
Non-hypermutated CRPS Status	nHM CRPS1	xCell	Chondrocytes	OS		1.99e-02(1.56e-10~2.55e+06)	0.681008		1.97e-07(8.95e-16~4.33e+01)	-6.706	0.115133		87
Non-hypermutated CRPS Status	nHM CRPS1	xCell	Chondrocytes	RFS		1.48e-11(2.26e-26~9.68e+03)	0.151939		1.23e-13(1e-27~1.52e+01)	-12.909	0.0725445		75
Non-hypermutated CRPS Status	nHM CRPS1	xCell	Class switched memory B cells	OS		6.63e-05(9.86e-13~4.46e+03)	0.295469		1.23e-03(3.83e-10~3.93e+03)	-2.911	0.380409		87
Non-hypermutated CRPS Status	nHM CRPS1	xCell	Class switched memory B cells	RFS		4.19e-08(1.83e-20~9.57e+04)	0.241987		4.45e-07(3.21e-17~6.18e+03)	-6.352	0.219673		75
Non-hypermutated CRPS Status	nHM CRPS1	xCell	CLP	OS		3.67e+01(7.46e-04~1.81e+06)	0.513232		9.79e+01(4.15e-04~2.31e+07)	1.991	0.467716		87
Non-hypermutated CRPS Status	nHM CRPS1	xCell	CLP	RFS		1.46e+02(3.86e-04~5.55e+07)	0.446889		3.42e+01(7.09e-06~1.65e+08)	1.534	0.652852		75
Non-hypermutated CRPS Status	nHM CRPS1	xCell	CMP	OS		2.01e-227(0e+00~1.9e+251)	0.352586		1.01e-179(0e+00~1.38e+303)	-178.997	0.466828		87
Non-hypermutated CRPS Status	nHM CRPS1	xCell	CMP	RFS		7.98e-37(9.35e-236~6.8e+162)	0.722097		1.71e-13(2.55e-230~1.14e+204)	-12.768	0.908119		75
Non-hypermutated CRPS Status	nHM CRPS1	xCell	DC	OS		3.07e-05(4.82e-13~1.95e+03)	0.257008		5.42e-09(1.59e-17~1.849)	-8.266	0.0576077		87
Non-hypermutated CRPS Status	nHM CRPS1	xCell	DC	RFS		9.64e-05(7.83e-14~1.19e+05)	0.386547		2.59e-09(9.43e-20~7.13e+01)	-8.586	0.106943		75
Non-hypermutated CRPS Status	nHM CRPS1	xCell	Endothelial cells	OS		1.13e+02(1.17e-03~1.1e+07)	0.419162		0.835(1.86e-06~3.76e+05)	-0.078	0.97837		87
Non-hypermutated CRPS Status	nHM CRPS1	xCell	Endothelial cells	RFS		0.813(1.95e-07~3.39e+06)	0.978721		7.65e-05(1.67e-12~3.5e+03)	-4.117	0.292281		75
Non-hypermutated CRPS Status	nHM CRPS1	xCell	Eosinophils	OS		2.7e-08(8.62e-36~8.45e+19)	0.589523		3.51e-23(3.08e-62~3.99e+16)	-22.455	0.259792		87
Non-hypermutated CRPS Status	nHM CRPS1	xCell	Eosinophils	RFS		3.16e-21(2.96e-66~3.39e+24)	0.372242		2.04e-20(9.72e-70~4.29e+29)	-19.69	0.433952		75
Non-hypermutated CRPS Status	nHM CRPS1	xCell	Epithelial cells	OS		6.48e+04(1.37e+01~3.06e+08)	0.0102631		1.14e+05(9.038~1.43e+09)	5.055	0.0156444		87
Non-hypermutated CRPS Status	nHM CRPS1	xCell	Epithelial cells	RFS		6.5e+08(3.37e+04~1.25e+13)	5.55819e-05		8.6e+08(3.41e+03~2.17e+14)	8.935	0.00118732		75
Non-hypermutated CRPS Status	nHM CRPS1	xCell	Erythrocytes	OS		8.98e-217(0e+00~4.62e+103)	0.185351		8e-41(0e+00~2.97e+277)	-40.097	0.804546		87
Non-hypermutated CRPS Status	nHM CRPS1	xCell	Erythrocytes	RFS		1.33e-55(0e+00~2.33e+229)	0.70514		8.67e+104(8.74e-220~Inf)	104.938	0.525556		75
Non-hypermutated CRPS Status	nHM CRPS1	xCell	Fibroblasts	OS		0.676(3.76e-03~1.21e+02)	0.88257		7.31e-02(1.54e-04~3.46e+01)	-1.136	0.405171		87
Non-hypermutated CRPS Status	nHM CRPS1	xCell	Fibroblasts	RFS		1.96e-02(1.24e-05~3.12e+01)	0.295925		3.34e-03(6.43e-07~1.73e+01)	-2.476	0.191433		75
Non-hypermutated CRPS Status	nHM CRPS1	xCell	GMP	OS		8.05e-06(9.1e-10~7.12e-02)	0.0114114		1.76e-06(2e-10~1.54e-02)	-5.756	0.00421647		87
Non-hypermutated CRPS Status	nHM CRPS1	xCell	GMP	RFS		2.72e-06(4.75e-11~0.156)	0.0218615		2.12e-06(4.38e-11~0.103)	-5.673	0.0176385		75
Non-hypermutated CRPS Status	nHM CRPS1	xCell	Hepatocytes	OS		1.74e+64(4.45e-103~6.8e+230)	0.449775		5.08e+98(8.38e-104~3.07e+300)	98.706	0.337683		87
Non-hypermutated CRPS Status	nHM CRPS1	xCell	Hepatocytes	RFS		8.56e+04(1.25e-229~5.86e+238)	0.967021		2.52e+22(9.05e-252~7.01e+295)	22.401	0.872436		75
Non-hypermutated CRPS Status	nHM CRPS1	xCell	HSC	OS		0.136(5.84e-04~3.16e+01)	0.472828		7.24e-02(3.84e-04~1.36e+01)	-1.14	0.325949		87
Non-hypermutated CRPS Status	nHM CRPS1	xCell	HSC	RFS		1.95e-02(2.02e-05~1.89e+01)	0.261728		5.13e-02(3.11e-05~8.47e+01)	-1.29	0.432117		75
Non-hypermutated CRPS Status	nHM CRPS1	xCell	iDC	OS		0.46(8.61e-02~2.453)	0.362916		0.134(1.88e-02~0.957)	-0.872	0.0450739		87
Non-hypermutated CRPS Status	nHM CRPS1	xCell	iDC	RFS		0.545(7.7e-02~3.853)	0.542945		0.151(1.39e-02~1.64)	-0.82	0.120358		75
Non-hypermutated CRPS Status	nHM CRPS1	xCell	Keratinocytes	OS		1.33e+05(0.151~1.18e+11)	0.0911965		5.08e+02(1.32e-04~1.96e+09)	2.706	0.420617		87
Non-hypermutated CRPS Status	nHM CRPS1	xCell	Keratinocytes	RFS		1.73e+10(7.41e+02~4.03e+17)	0.00646123		2.64e+06(1.29e-02~5.42e+14)	6.422	0.129953		75
Non-hypermutated CRPS Status	nHM CRPS1	xCell	ly Endothelial cells	OS		1.21e+07(6.42e-02~2.28e+15)	0.0934359		2.22e+04(1.29e-06~3.81e+14)	4.346	0.405234		87
Non-hypermutated CRPS Status	nHM CRPS1	xCell	ly Endothelial cells	RFS		1.13e+04(1.48e-07~8.59e+14)	0.465426		3.25e-02(6.9e-16~1.53e+12)	-1.488	0.831074		75
Non-hypermutated CRPS Status	nHM CRPS1	xCell	Macrophages	OS		1.768(2.2e-04~1.42e+04)	0.901138		2.91e-02(1.34e-06~6.34e+02)	-1.536	0.487707		87
Non-hypermutated CRPS Status	nHM CRPS1	xCell	Macrophages	RFS		1.907(3.44e-05~1.06e+05)	0.907802		9.5e-05(7.16e-11~1.26e+02)	-4.022	0.197893		75
Non-hypermutated CRPS Status	nHM CRPS1	xCell	Macrophages M1	OS		1.023(8.69e-07~1.2e+06)	0.997495		2.65e-04(2.6e-11~2.71e+03)	-3.576	0.317368		87
Non-hypermutated CRPS Status	nHM CRPS1	xCell	Macrophages M1	RFS		1.986(1.05e-07~3.76e+07)	0.936019		6.36e-07(7.1e-16~5.69e+02)	-6.197	0.174881		75
Non-hypermutated CRPS Status	nHM CRPS1	xCell	Macrophages M2	OS		4.23e+04(1.5e-13~1.19e+22)	0.603313		4.39e+08(1.17e-11~1.65e+28)	8.642	0.386878		87
Non-hypermutated CRPS Status	nHM CRPS1	xCell	Macrophages M2	RFS		0.35(4.69e-25~2.61e+23)	0.970146		6.35e+04(1.7e-23~2.37e+32)	4.803	0.732788		75
Non-hypermutated CRPS Status	nHM CRPS1	xCell	Mast cells	OS		5.96e-21(1.19e-51~2.99e+10)	0.196636		5.53e-33(1.53e-70~2.01e+05)	-32.257	0.0923276		87
Non-hypermutated CRPS Status	nHM CRPS1	xCell	Mast cells	RFS		2.5e-16(1.44e-50~4.31e+18)	0.371751		1.84e-24(1.37e-65~2.47e+17)	-23.736	0.257992		75
Non-hypermutated CRPS Status	nHM CRPS1	xCell	Megakaryocytes	OS		9.98e+115(8.16e+41~1.22e+190)	0.00214969		7.06e+119(7.79e+26~6.4e+212)	119.849	0.0115056		87
Non-hypermutated CRPS Status	nHM CRPS1	xCell	Megakaryocytes	RFS		1.81e+75(1.68e-27~1.94e+177)	0.148275		4.04e+58(2.36e-70~6.92e+186)	58.607	0.370378		75
Non-hypermutated CRPS Status	nHM CRPS1	xCell	Melanocytes	OS		2.76e-21(4.87e-88~1.57e+46)	0.546091		2.75e-28(4.56e-100~1.66e+44)	-27.561	0.451723		87
Non-hypermutated CRPS Status	nHM CRPS1	xCell	Melanocytes	RFS		5.55e-23(4.32e-101~7.12e+55)	0.576527		3.75e-43(2.04e-124~6.9e+38)	-42.426	0.306193		75
Non-hypermutated CRPS Status	nHM CRPS1	xCell	Memory B cells	OS		8.02e-13(6.86e-32~9.37e+06)	0.213746		2.87e-12(1.14e-30~7.23e+06)	-11.543	0.218914		87
Non-hypermutated CRPS Status	nHM CRPS1	xCell	Memory B cells	RFS		5.92e-23(1.75e-57~2e+12)	0.207061		4.85e-23(1.13e-55~2.09e+10)	-22.315	0.180184		75
Non-hypermutated CRPS Status	nHM CRPS1	xCell	MEP	OS		3.32e-07(3.29e-13~0.336)	0.0344512		1.64e-04(7.74e-11~3.46e+02)	-3.786	0.240724		87
Non-hypermutated CRPS Status	nHM CRPS1	xCell	MEP	RFS		3.58e-04(1.55e-11~8.29e+03)	0.359108		1.7e-02(6.11e-11~4.74e+06)	-1.769	0.68141		75
Non-hypermutated CRPS Status	nHM CRPS1	xCell	Mesangial cells	OS		5.31e+06(2.67e-04~1.06e+17)	0.200614		2.02e+07(3.48e-05~1.17e+19)	7.305	0.223548		87
Non-hypermutated CRPS Status	nHM CRPS1	xCell	Mesangial cells	RFS		5.56e+10(2.23e-02~1.39e+23)	0.0893651		5.72e+10(1.79e-04~1.82e+25)	10.757	0.146029		75
Non-hypermutated CRPS Status	nHM CRPS1	xCell	Monocytes	OS		3.38e+01(0.113~1.01e+04)	0.225813		1.02e+01(1.68e-02~6.24e+03)	1.01	0.477056		87
Non-hypermutated CRPS Status	nHM CRPS1	xCell	Monocytes	RFS		1.05e+01(1.01e-02~1.09e+04)	0.506764		0.233(6.3e-05~8.63e+02)	-0.632	0.728412		75
Non-hypermutated CRPS Status	nHM CRPS1	xCell	MPP	OS		0e+00(0e+00~Inf)	0.996766		0e+00(0e+00~Inf)	-Inf	0.997516		87
Non-hypermutated CRPS Status	nHM CRPS1	xCell	MPP	RFS		0e+00(0e+00~Inf)	0.997853		0e+00(0e+00~Inf)	-Inf	0.997258		75
Non-hypermutated CRPS Status	nHM CRPS1	xCell	MSC	OS		9.471(0.295~3.04e+02)	0.20403		4.282(0.121~1.52e+02)	0.632	0.424319		87
Non-hypermutated CRPS Status	nHM CRPS1	xCell	MSC	RFS		0.813(8.19e-03~8.06e+01)	0.929527		9.9e-02(4.15e-04~2.36e+01)	-1.004	0.407757		75
Non-hypermutated CRPS Status	nHM CRPS1	xCell	mv Endothelial cells	OS		9.46e+02(2.24e-06~3.99e+11)	0.498873		1.196(7.55e-10~1.9e+09)	0.078	0.986768		87
Non-hypermutated CRPS Status	nHM CRPS1	xCell	mv Endothelial cells	RFS		0.105(3.81e-13~2.92e+10)	0.8671		7.84e-08(5.09e-20~1.21e+05)	-7.105	0.253175		75
Non-hypermutated CRPS Status	nHM CRPS1	xCell	Myocytes	OS		9.68e-94(1.67e-256~5.62e+69)	0.26269		1.24e-82(4.89e-252~3.15e+87)	-81.906	0.343315		87
Non-hypermutated CRPS Status	nHM CRPS1	xCell	Myocytes	RFS		2.21e-60(7.78e-200~6.28e+79)	0.401786		7.45e-59(4.31e-206~1.29e+89)	-58.128	0.439064		75
Non-hypermutated CRPS Status	nHM CRPS1	xCell	naive B cells	OS		2.21e-06(2.66e-21~1.84e+09)	0.457552		2.02e-05(7.12e-22~5.75e+11)	-4.694	0.576082		87
Non-hypermutated CRPS Status	nHM CRPS1	xCell	naive B cells	RFS		1.18e-25(2.44e-92~5.74e+41)	0.463785		5.6e-34(5.42e-121~5.79e+53)	-33.252	0.453867		75
Non-hypermutated CRPS Status	nHM CRPS1	xCell	Neurons	OS		4.01e+07(2.85e-69~5.66e+83)	0.844841		2.14e+10(7.23e-81~6.36e+100)	10.331	0.8229		87
Non-hypermutated CRPS Status	nHM CRPS1	xCell	Neurons	RFS		2.35e-44(1.79e-169~3.09e+81)	0.494333		1.46e-12(4.8e-139~4.42e+114)	-11.837	0.854465		75
Non-hypermutated CRPS Status	nHM CRPS1	xCell	Neutrophils	OS		1.99e+01(1.39e-02~2.86e+04)	0.419815		8.48e+01(2.24e-02~3.21e+05)	1.928	0.290895		87
Non-hypermutated CRPS Status	nHM CRPS1	xCell	Neutrophils	RFS		3.932(5.21e-04~2.97e+04)	0.763789		1.524(5.34e-05~4.35e+04)	0.183	0.935869		75
Non-hypermutated CRPS Status	nHM CRPS1	xCell	NK cells	OS		3.71e-111(0e+00~2.12e+136)	0.380409		3.15e-118(0e+00~1.6e+176)	-117.502	0.432974		87
Non-hypermutated CRPS Status	nHM CRPS1	xCell	NK cells	RFS		1.09e-92(0e+00~3.17e+141)	0.440088		1.27e-97(0e+00~1.92e+216)	-96.897	0.544243		75
Non-hypermutated CRPS Status	nHM CRPS1	xCell	NKT	OS		1.6e-03(1.53e-06~1.685)	0.0698367		8.91e-03(1.48e-06~5.38e+01)	-2.05	0.287854		87
Non-hypermutated CRPS Status	nHM CRPS1	xCell	NKT	RFS		9.18e-02(4.71e-05~1.79e+02)	0.53675		8.08(8.11e-04~8.05e+04)	0.907	0.65648		75
Non-hypermutated CRPS Status	nHM CRPS1	xCell	Osteoblast	OS		0e+00(0e+00~Inf)	0.991799		0e+00(0e+00~Inf)	-Inf	0.992869		87
Non-hypermutated CRPS Status	nHM CRPS1	xCell	Osteoblast	RFS		0e+00(0e+00~Inf)	0.992618		0e+00(0e+00~Inf)	-Inf	0.993066		75
Non-hypermutated CRPS Status	nHM CRPS1	xCell	pDC	OS		6.47e-05(2.21e-11~1.89e+02)	0.204139		1.74e-07(8e-14~0.379)	-6.759	0.0365964		87
Non-hypermutated CRPS Status	nHM CRPS1	xCell	pDC	RFS		1.5e-03(8.87e-11~2.55e+04)	0.444089		4.48e-07(2.42e-14~8.283)	-6.349	0.0868364		75
Non-hypermutated CRPS Status	nHM CRPS1	xCell	Pericytes	OS		7.92e+04(1.37e+01~4.57e+08)	0.0106865		7.41e+05(2.4e+01~2.29e+10)	5.87	0.010391		87
Non-hypermutated CRPS Status	nHM CRPS1	xCell	Pericytes	RFS		6.27e+02(3.3e-03~1.19e+08)	0.298991		1.21e+01(2.24e-07~6.58e+08)	1.084	0.783536		75
Non-hypermutated CRPS Status	nHM CRPS1	xCell	Plasma cells	OS		2.36e-20(2.82e-32~1.98e-08)	0.00125402		7.91e-19(1.25e-31~5e-06)	-18.102	0.00557693		87
Non-hypermutated CRPS Status	nHM CRPS1	xCell	Plasma cells	RFS		1.25e-15(2.96e-28~5.26e-03)	0.0206832		2.79e-13(3.89e-26~2.006)	-12.554	0.0556359		75
Non-hypermutated CRPS Status	nHM CRPS1	xCell	Platelets	OS		6.64e-28(9.23e-242~4.78e+186)	0.803301		2.97e+12(1.65e-216~5.37e+240)	12.473	0.914706		87
Non-hypermutated CRPS Status	nHM CRPS1	xCell	Platelets	RFS		0e+00(0e+00~Inf)	0.997171		0e+00(0e+00~Inf)	-Inf	0.997672		75
Non-hypermutated CRPS Status	nHM CRPS1	xCell	Preadipocytes	OS		1.64e-07(5.8e-28~4.63e+13)	0.515495		5.15e-07(8.21e-30~3.23e+16)	-6.288	0.58875		87
Non-hypermutated CRPS Status	nHM CRPS1	xCell	Preadipocytes	RFS		6.67e-05(1.39e-24~3.2e+15)	0.677486		9.48e-06(2.65e-27~3.39e+16)	-5.023	0.647825		75
Non-hypermutated CRPS Status	nHM CRPS1	xCell	pro B cells	OS		1.75e-13(1.27e-34~2.41e+08)	0.23688		3.41e-20(6.62e-43~1.76e+03)	-19.467	0.0929669		87
Non-hypermutated CRPS Status	nHM CRPS1	xCell	pro B cells	RFS		1.12e-10(1.3e-32~9.59e+11)	0.37384		1.85e-16(2.56e-40~1.33e+08)	-15.734	0.196145		75
Non-hypermutated CRPS Status	nHM CRPS1	xCell	Sebocytes	OS		1.19e+08(5.17e-04~2.75e+19)	0.163608		3.06e+09(1.88e-03~4.98e+21)	9.485	0.127904		87
Non-hypermutated CRPS Status	nHM CRPS1	xCell	Sebocytes	RFS		7.4e+11(5.85e-02~9.35e+24)	0.0758026		3e+17(0.993~9.05e+34)	17.477	0.0500428		75
Non-hypermutated CRPS Status	nHM CRPS1	xCell	Skeletal muscle	OS		1.55e+34(1.67e-158~1.44e+226)	0.727027		6.17e-55(8.49e-253~4.48e+143)	-54.21	0.591275		87
Non-hypermutated CRPS Status	nHM CRPS1	xCell	Skeletal muscle	RFS		1.24e+19(1.28e-223~1.19e+261)	0.87711		2.8e-100(0e+00~7.51e+142)	-99.553	0.420901		75
Non-hypermutated CRPS Status	nHM CRPS1	xCell	Smooth muscle	OS		0.616(6.49e-03~5.84e+01)	0.834768		5.52e-02(3.32e-04~9.199)	-1.258	0.267127		87
Non-hypermutated CRPS Status	nHM CRPS1	xCell	Smooth muscle	RFS		0.221(8.57e-04~5.72e+01)	0.594655		8.69e-02(1.03e-04~7.34e+01)	-1.061	0.477433		75
Non-hypermutated CRPS Status	nHM CRPS1	xCell	Tgd cells	OS		2.53e-03(4.27e-12~1.5e+06)	0.561804		2.52e-05(4.78e-14~1.33e+04)	-4.599	0.301432		87
Non-hypermutated CRPS Status	nHM CRPS1	xCell	Tgd cells	RFS		3.01e-03(1.39e-13~6.53e+07)	0.632631		7.01e-06(8.45e-16~5.81e+04)	-5.154	0.308435		75
Non-hypermutated CRPS Status	nHM CRPS1	xCell	Th1 cells	OS		8.28e-06(5.3e-10~0.129)	0.0175505		4.06e-06(3.8e-10~4.33e-02)	-5.392	0.0087054		87
Non-hypermutated CRPS Status	nHM CRPS1	xCell	Th1 cells	RFS		1.54e-04(7.53e-10~3.13e+01)	0.159224		1.42e-07(1.27e-13~0.158)	-6.848	0.0264513		75
Non-hypermutated CRPS Status	nHM CRPS1	xCell	Th2 cells	OS		0.107(9.4e-04~1.21e+01)	0.353724		4.12e-02(2.98e-04~5.698)	-1.385	0.204796		87
Non-hypermutated CRPS Status	nHM CRPS1	xCell	Th2 cells	RFS		0.406(2.01e-03~8.2e+01)	0.739163		0.104(5.81e-04~1.86e+01)	-0.983	0.392646		75
Non-hypermutated CRPS Status	nHM CRPS1	xCell	Tregs	OS		2.084(2.64e-08~1.64e+08)	0.936913		1.14e-03(6.55e-12~2e+05)	-2.941	0.484314		87
Non-hypermutated CRPS Status	nHM CRPS1	xCell	Tregs	RFS		2.9e+02(1.16e-07~7.21e+11)	0.607591		2.36e-02(9.76e-12~5.73e+07)	-1.626	0.734137		75
Non-hypermutated CRPS Status	nHM CRPS2	CIBERSORT	B cells memory	OS		1.49e-12(8.04e-35~2.75e+10)	0.297825		6.22e-24(4.81e-48~8.054)	-23.206	0.0592521		291
Non-hypermutated CRPS Status	nHM CRPS2	CIBERSORT	B cells memory	RFS		8.72e-05(9.13e-19~8.33e+09)	0.569258		8.46e-05(4.15e-19~1.73e+10)	-4.073	0.576978		260
Non-hypermutated CRPS Status	nHM CRPS2	CIBERSORT	B cells naive	OS		4.85e-06(3.23e-12~7.285)	0.0917373		1.37e-02(2.72e-08~6.86e+03)	-1.865	0.521472		291
Non-hypermutated CRPS Status	nHM CRPS2	CIBERSORT	B cells naive	RFS		1.31e-05(8.27e-12~2.08e+01)	0.122715		8.28e-06(2.65e-12~2.58e+01)	-5.082	0.12508		260
Non-hypermutated CRPS Status	nHM CRPS2	CIBERSORT	Dendritic cells activated	OS		3.33e-08(6.77e-19~1.63e+03)	0.170401		7.57e-09(4.76e-20~1.2e+03)	-8.121	0.15532		291
Non-hypermutated CRPS Status	nHM CRPS2	CIBERSORT	Dendritic cells activated	RFS		7.69e-02(1.55e-12~3.81e+09)	0.838225		4.511(3.42e-11~5.95e+11)	0.654	0.90819		260
Non-hypermutated CRPS Status	nHM CRPS2	CIBERSORT	Dendritic cells resting	OS		1.03e+08(2.52e-06~4.23e+21)	0.248583		3.41e+10(1.81e-04~6.45e+24)	10.533	0.148163		291
Non-hypermutated CRPS Status	nHM CRPS2	CIBERSORT	Dendritic cells resting	RFS		2.75e+15(7.05e+02~1.08e+28)	0.0162483		3.47e+19(5.1e+06~2.37e+32)	19.541	0.00284132		260
Non-hypermutated CRPS Status	nHM CRPS2	CIBERSORT	Eosinophils	OS		1.16e-05(8.85e-20~1.52e+09)	0.493114		2.11e-09(1.02e-22~4.33e+04)	-8.676	0.201478		291
Non-hypermutated CRPS Status	nHM CRPS2	CIBERSORT	Eosinophils	RFS		1.2e+05(1.04e-08~1.39e+18)	0.445895		2.38e+04(1.67e-09~3.4e+17)	4.377	0.514256		260
Non-hypermutated CRPS Status	nHM CRPS2	CIBERSORT	Macrophages M0	OS		5.5e-03(3.96e-06~7.621)	0.158616		1.9e-02(1.45e-05~2.5e+01)	-1.721	0.279495		291
Non-hypermutated CRPS Status	nHM CRPS2	CIBERSORT	Macrophages M0	RFS		8.41e-04(2.83e-07~2.502)	0.0827012		1.55e-03(3.86e-07~6.204)	-2.81	0.126324		260
Non-hypermutated CRPS Status	nHM CRPS2	CIBERSORT	Macrophages M1	OS		6.36e-21(2.81e-31~1.44e-10)	0.000131708		1.46e-19(1.03e-30~2.06e-08)	-18.836	0.000928863		291
Non-hypermutated CRPS Status	nHM CRPS2	CIBERSORT	Macrophages M1	RFS		3.44e-29(3.13e-41~3.77e-17)	3.59932e-06		5.78e-30(2.39e-42~1.4e-17)	-29.238	3.70154e-06		260
Non-hypermutated CRPS Status	nHM CRPS2	CIBERSORT	Macrophages M2	OS		2.72e-06(5.36e-10~1.38e-02)	0.00323327		7.05e-06(7.68e-10~6.48e-02)	-5.152	0.0108385		291
Non-hypermutated CRPS Status	nHM CRPS2	CIBERSORT	Macrophages M2	RFS		1.49e-03(2.6e-07~8.57)	0.140603		3.86e-03(3.36e-07~4.43e+01)	-2.414	0.243949		260
Non-hypermutated CRPS Status	nHM CRPS2	CIBERSORT	Mast cells activated	OS		0.405(2.43e-05~6.74e+03)	0.855392		9.07e-02(3.15e-06~2.61e+03)	-1.042	0.646857		291
Non-hypermutated CRPS Status	nHM CRPS2	CIBERSORT	Mast cells activated	RFS		1.32e+01(6.79e-04~2.58e+05)	0.608374		4.91e+01(2.72e-03~8.85e+05)	1.691	0.436131		260
Non-hypermutated CRPS Status	nHM CRPS2	CIBERSORT	Mast cells resting	OS		4.62e-05(1.18e-12~1.81e+03)	0.263051		3.98e-04(8.68e-12~1.83e+04)	-3.4	0.384412		291
Non-hypermutated CRPS Status	nHM CRPS2	CIBERSORT	Mast cells resting	RFS		1.23e-03(3.39e-11~4.49e+04)	0.450862		4.56e-04(1.53e-11~1.36e+04)	-3.341	0.381001		260
Non-hypermutated CRPS Status	nHM CRPS2	CIBERSORT	Monocytes	OS		9.14e-06(1.43e-27~5.86e+16)	0.650631		5.67e-17(1.24e-35~2.58e+02)	-16.247	0.0878965		291
Non-hypermutated CRPS Status	nHM CRPS2	CIBERSORT	Monocytes	RFS		6.14e-12(4.44e-40~8.48e+16)	0.434852		3.42e-10(1.37e-38~8.55e+18)	-9.466	0.513548		260
Non-hypermutated CRPS Status	nHM CRPS2	CIBERSORT	Neutrophils	OS		4.58e+01(6.15e-04~3.41e+06)	0.504049		2.01e+03(1.04e-02~3.86e+08)	3.303	0.220533		291
Non-hypermutated CRPS Status	nHM CRPS2	CIBERSORT	Neutrophils	RFS		5.23e-04(2.42e-11~1.13e+04)	0.38054		1.65e-03(1.52e-11~1.79e+05)	-2.784	0.49714		260
Non-hypermutated CRPS Status	nHM CRPS2	CIBERSORT	NK cells activated	OS		1.67e-16(4.58e-58~6.09e+25)	0.456855		5.98e+02(1.14e-40~3.13e+45)	2.777	0.898626		291
Non-hypermutated CRPS Status	nHM CRPS2	CIBERSORT	NK cells activated	RFS		5.38e+14(1.85e-14~1.57e+43)	0.310436		1.03e+22(1.46e-10~7.29e+53)	22.014	0.175505		260
Non-hypermutated CRPS Status	nHM CRPS2	CIBERSORT	NK cells resting	OS		1.47e-09(2.13e-18~1.022)	0.0502451		2.97e-10(7e-20~1.26)	-9.527	0.0524332		291
Non-hypermutated CRPS Status	nHM CRPS2	CIBERSORT	NK cells resting	RFS		6.79e-19(3.47e-29~1.33e-08)	0.000539933		2.52e-17(8.45e-28~7.49e-07)	-16.599	0.00189446		260
Non-hypermutated CRPS Status	nHM CRPS2	CIBERSORT	Plasma cells	OS		2.132(5.55e-02~8.19e+01)	0.684284		1.518(5.26e-02~4.38e+01)	0.181	0.807678		291
Non-hypermutated CRPS Status	nHM CRPS2	CIBERSORT	Plasma cells	RFS		1.45e+01(0.297~7.08e+02)	0.177472		9.062(0.218~3.76e+02)	0.957	0.246233		260
Non-hypermutated CRPS Status	nHM CRPS2	CIBERSORT	T cells CD4 memory activated	OS		8.64e-06(6.35e-15~1.18e+04)	0.277222		9.95e-08(8.17e-18~1.21e+03)	-7.002	0.173569		291
Non-hypermutated CRPS Status	nHM CRPS2	CIBERSORT	T cells CD4 memory activated	RFS		3.21e-16(1.17e-27~8.79e-05)	0.00793133		1.28e-15(3.16e-27~5.22e-04)	-14.891	0.011931		260
Non-hypermutated CRPS Status	nHM CRPS2	CIBERSORT	T cells CD4 memory resting	OS		6.94e-02(1.79e-04~2.7e+01)	0.380648		4.091(4.98e-03~3.36e+03)	0.612	0.680789		291
Non-hypermutated CRPS Status	nHM CRPS2	CIBERSORT	T cells CD4 memory resting	RFS		4.95e-02(8.38e-05~2.92e+01)	0.355863		1.427(1.73e-03~1.18e+03)	0.154	0.917383		260
Non-hypermutated CRPS Status	nHM CRPS2	CIBERSORT	T cells CD8	OS		1.34e-05(9.81e-12~1.84e+01)	0.119654		1.39e-04(2.46e-10~7.83e+01)	-3.858	0.188627		291
Non-hypermutated CRPS Status	nHM CRPS2	CIBERSORT	T cells CD8	RFS		2.34e-03(1.36e-09~4.04e+03)	0.408389		8.75e-02(2.11e-08~3.62e+05)	-1.058	0.753972		260
Non-hypermutated CRPS Status	nHM CRPS2	CIBERSORT	T cells follicular helper	OS		3.34e-14(6.84e-24~1.64e-04)	0.00641355		1.55e-13(3.19e-23~7.51e-04)	-12.81	0.00953796		291
Non-hypermutated CRPS Status	nHM CRPS2	CIBERSORT	T cells follicular helper	RFS		3.83e-12(5.85e-22~2.5e-02)	0.0226209		1.05e-11(3.81e-22~0.287)	-10.98	0.0392402		260
Non-hypermutated CRPS Status	nHM CRPS2	CIBERSORT	T cells regulatory (Tregs)	OS		7.5e-24(1.55e-40~3.64e-07)	0.00660177		3.83e-26(7.47e-45~1.96e-07)	-25.417	0.00775326		291
Non-hypermutated CRPS Status	nHM CRPS2	CIBERSORT	T cells regulatory (Tregs)	RFS		1.76e-14(1.44e-28~2.168)	0.0557205		5.1e-16(2.45e-31~1.064)	-15.292	0.0504034		260
Non-hypermutated CRPS Status	nHM CRPS2	xCell	aDC	OS		3.5e-03(2.37e-04~5.16e-02)	3.82035e-05		1.25e-02(8.74e-04~0.178)	-1.904	0.00123098		291
Non-hypermutated CRPS Status	nHM CRPS2	xCell	aDC	RFS		6.14e-03(3.1e-04~0.122)	0.000831218		4.66e-03(1.75e-04~0.124)	-2.332	0.00134642		260
Non-hypermutated CRPS Status	nHM CRPS2	xCell	Adipocytes	OS		1.11e+02(1.51e-03~8.15e+06)	0.40995		5.06e+03(2.87e-02~8.92e+08)	3.704	0.166354		291
Non-hypermutated CRPS Status	nHM CRPS2	xCell	Adipocytes	RFS		3.03e-03(4.97e-17~1.85e+11)	0.720334		1.17e-02(6.32e-16~2.16e+11)	-1.932	0.775323		260
Non-hypermutated CRPS Status	nHM CRPS2	xCell	Astrocytes	OS		1.62e-02(3.08e-04~0.853)	0.0414704		6.41e-02(9.73e-04~4.227)	-1.193	0.198631		291
Non-hypermutated CRPS Status	nHM CRPS2	xCell	Astrocytes	RFS		3.41e-02(5.67e-04~2.053)	0.106135		5.32e-02(7.88e-04~3.592)	-1.274	0.172239		260
Non-hypermutated CRPS Status	nHM CRPS2	xCell	B cells	OS		7.2e-03(1.94e-05~2.67)	0.102126		8.99e-03(3.1e-05~2.604)	-2.046	0.103307		291
Non-hypermutated CRPS Status	nHM CRPS2	xCell	B cells	RFS		0.152(1.4e-03~1.65e+01)	0.430377		0.222(2.66e-03~1.85e+01)	-0.653	0.505244		260
Non-hypermutated CRPS Status	nHM CRPS2	xCell	Basophils	OS		8.94e-06(6.98e-10~0.115)	0.0160008		9.4e-06(1.21e-09~7.27e-02)	-5.027	0.0112836		291
Non-hypermutated CRPS Status	nHM CRPS2	xCell	Basophils	RFS		2.1e-05(7.86e-10~0.561)	0.0383349		6.34e-05(1.98e-09~2.027)	-4.198	0.0677762		260
Non-hypermutated CRPS Status	nHM CRPS2	xCell	CD4 memory T cells	OS		9.6e-07(1.88e-14~4.92e+01)	0.126039		2.93e-06(3.51e-14~2.45e+02)	-5.533	0.171085		291
Non-hypermutated CRPS Status	nHM CRPS2	xCell	CD4 memory T cells	RFS		1.61e-05(1.52e-13~1.7e+03)	0.241731		6.46e-03(3.49e-11~1.2e+06)	-2.19	0.603653		260
Non-hypermutated CRPS Status	nHM CRPS2	xCell	CD4 naive T cells	OS		1.99e-09(1.8e-18~2.201)	0.0593325		4.63e-09(1.12e-17~1.916)	-8.335	0.0579934		291
Non-hypermutated CRPS Status	nHM CRPS2	xCell	CD4 naive T cells	RFS		8.79e-05(3.81e-12~2.03e+03)	0.280286		1.83e-03(1.5e-10~2.23e+04)	-2.738	0.448853		260
Non-hypermutated CRPS Status	nHM CRPS2	xCell	CD4 T cells	OS		9.95e-16(2.28e-44~4.34e+13)	0.30457		4.83e-05(7.1e-33~3.28e+23)	-4.316	0.761156		291
Non-hypermutated CRPS Status	nHM CRPS2	xCell	CD4 T cells	RFS		3.38e-06(6.99e-29~1.63e+17)	0.636386		4.05e-02(2.08e-25~7.87e+21)	-1.393	0.906693		260
Non-hypermutated CRPS Status	nHM CRPS2	xCell	CD4 Tcm	OS		3.28e-23(3.35e-42~3.2e-04)	0.0203022		1.91e-21(1.3e-40~2.8e-02)	-20.72	0.0341056		291
Non-hypermutated CRPS Status	nHM CRPS2	xCell	CD4 Tcm	RFS		6.54e-08(5.12e-21~8.34e+05)	0.282612		2.71e-11(8.46e-26~8.71e+03)	-10.566	0.153406		260
Non-hypermutated CRPS Status	nHM CRPS2	xCell	CD4 Tem	OS		1.36e+05(4.73e-14~3.93e+23)	0.585663		1.58e+10(1.27e-08~1.97e+28)	10.199	0.269319		291
Non-hypermutated CRPS Status	nHM CRPS2	xCell	CD4 Tem	RFS		1.22e+13(9.23e-03~1.62e+28)	0.0898422		6.88e+10(5.27e-05~8.97e+25)	10.837	0.159947		260
Non-hypermutated CRPS Status	nHM CRPS2	xCell	CD8 naive T cells	OS		7.18e-14(7.53e-32~6.84e+04)	0.15189		1.35e-18(8e-38~2.28e+01)	-17.87	0.0685139		291
Non-hypermutated CRPS Status	nHM CRPS2	xCell	CD8 naive T cells	RFS		4.3e-17(1.15e-36~1.62e+03)	0.101278		3.88e-16(2.01e-36~7.47e+04)	-15.411	0.136467		260
Non-hypermutated CRPS Status	nHM CRPS2	xCell	CD8 T cells	OS		3.57e-18(2.58e-35~0.493)	0.0460286		4.16e-17(1.27e-31~1.36e-02)	-16.381	0.0269785		291
Non-hypermutated CRPS Status	nHM CRPS2	xCell	CD8 T cells	RFS		5.54e-07(2.85e-20~1.08e+07)	0.356098		3.32e-04(3.65e-17~3.01e+09)	-3.479	0.598705		260
Non-hypermutated CRPS Status	nHM CRPS2	xCell	CD8 Tcm	OS		2.2e-10(1.36e-19~0.358)	0.0398914		1.75e-09(8.98e-18~0.341)	-8.757	0.0384104		291
Non-hypermutated CRPS Status	nHM CRPS2	xCell	CD8 Tcm	RFS		1.79e-06(8.89e-15~3.59e+02)	0.174812		4.42e-04(2.65e-12~7.38e+04)	-3.354	0.423967		260
Non-hypermutated CRPS Status	nHM CRPS2	xCell	CD8 Tem	OS		0e+00(0e+00~Inf)	0.995632		0e+00(0e+00~Inf)	-Inf	0.996332		291
Non-hypermutated CRPS Status	nHM CRPS2	xCell	CD8 Tem	RFS		0e+00(0e+00~Inf)	0.995945		0e+00(0e+00~Inf)	-Inf	0.996179		260
Non-hypermutated CRPS Status	nHM CRPS2	xCell	cDC	OS		1.97e-02(2.22e-04~1.745)	0.0860312		4.84e-02(8.02e-04~2.926)	-1.315	0.147948		291
Non-hypermutated CRPS Status	nHM CRPS2	xCell	cDC	RFS		1.439(2.03e-02~1.02e+02)	0.867022		3.909(4.68e-02~3.26e+02)	0.592	0.545891		260
Non-hypermutated CRPS Status	nHM CRPS2	xCell	Chondrocytes	OS		1.75e+01(7.73e-05~3.97e+06)	0.648992		6.439(8.43e-06~4.92e+06)	0.809	0.787565		291
Non-hypermutated CRPS Status	nHM CRPS2	xCell	Chondrocytes	RFS		1.07e+03(4.22e-03~2.71e+08)	0.271948		7.47e+02(1.07e-03~5.24e+08)	2.873	0.335329		260
Non-hypermutated CRPS Status	nHM CRPS2	xCell	Class switched memory B cells	OS		1.4e-06(2.7e-13~7.283)	0.0875852		1.28e-05(3.55e-12~4.63e+01)	-4.892	0.143693		291
Non-hypermutated CRPS Status	nHM CRPS2	xCell	Class switched memory B cells	RFS		5.29e-04(2.46e-10~1.14e+03)	0.310579		6.04e-03(4.89e-09~7.46e+03)	-2.219	0.475226		260
Non-hypermutated CRPS Status	nHM CRPS2	xCell	CLP	OS		1.07e+02(1.81e-02~6.38e+05)	0.291348		6.515(5.35e-04~7.94e+04)	0.814	0.696228		291
Non-hypermutated CRPS Status	nHM CRPS2	xCell	CLP	RFS		5.497(3.86e-04~7.82e+04)	0.726883		7.007(3.06e-04~1.6e+05)	0.846	0.703826		260
Non-hypermutated CRPS Status	nHM CRPS2	xCell	CMP	OS		1.03e+19(8.58e-50~1.25e+87)	0.584105		9.04e+49(2.75e-21~2.98e+120)	49.956	0.164989		291
Non-hypermutated CRPS Status	nHM CRPS2	xCell	CMP	RFS		5.26e+29(1.43e-37~1.93e+96)	0.381508		9.17e+56(7.11e-14~1.18e+127)	56.962	0.111294		260
Non-hypermutated CRPS Status	nHM CRPS2	xCell	DC	OS		8.26e-13(1.33e-19~5.13e-06)	0.000489923		3.79e-10(1.49e-16~9.63e-04)	-9.421	0.00393896		291
Non-hypermutated CRPS Status	nHM CRPS2	xCell	DC	RFS		3.81e-06(2.96e-12~4.92)	0.0822098		4.48e-05(1.04e-11~1.94e+02)	-4.348	0.199004		260
Non-hypermutated CRPS Status	nHM CRPS2	xCell	Endothelial cells	OS		4.971(4.81e-04~5.13e+04)	0.733817		4.58e+01(2.28e-03~9.21e+05)	1.661	0.449241		291
Non-hypermutated CRPS Status	nHM CRPS2	xCell	Endothelial cells	RFS		1.927(9.78e-05~3.8e+04)	0.896573		0.28(6.27e-06~1.25e+04)	-0.553	0.815726		260
Non-hypermutated CRPS Status	nHM CRPS2	xCell	Eosinophils	OS		6.73e-35(5.74e-62~7.88e-08)	0.0133504		2.86e-33(1.79e-60~4.56e-06)	-32.544	0.0190372		291
Non-hypermutated CRPS Status	nHM CRPS2	xCell	Eosinophils	RFS		2.86e-07(3.17e-26~2.58e+12)	0.498605		7.63e-08(1.18e-27~4.94e+12)	-7.118	0.481336		260
Non-hypermutated CRPS Status	nHM CRPS2	xCell	Epithelial cells	OS		7.603(9.01e-03~6.42e+03)	0.555147		2.23e+01(2e-02~2.47e+04)	1.348	0.385905		291
Non-hypermutated CRPS Status	nHM CRPS2	xCell	Epithelial cells	RFS		2.63e+03(1.74~3.98e+06)	0.0350069		2.08e+03(1.032~4.2e+06)	3.318	0.0490515		260
Non-hypermutated CRPS Status	nHM CRPS2	xCell	Erythrocytes	OS		6.65e-42(5.19e-199~8.52e+115)	0.607462		7.26e+18(1.6e-142~3.3e+179)	18.861	0.818014		291
Non-hypermutated CRPS Status	nHM CRPS2	xCell	Erythrocytes	RFS		2.06e-04(4.4e-171~9.65e+162)	0.965427		1.16e+35(6.64e-148~2.03e+217)	35.064	0.706093		260
Non-hypermutated CRPS Status	nHM CRPS2	xCell	Fibroblasts	OS		1.52e-02(2.69e-04~0.86)	0.0420445		7.27e-03(1.16e-04~0.457)	-2.139	0.019794		291
Non-hypermutated CRPS Status	nHM CRPS2	xCell	Fibroblasts	RFS		0.131(2.26e-03~7.611)	0.326831		9.62e-02(1.15e-03~8.079)	-1.017	0.300345		260
Non-hypermutated CRPS Status	nHM CRPS2	xCell	GMP	OS		3.4e-04(8.57e-07~0.135)	0.00890218		1.94e-03(4.07e-06~0.929)	-2.711	0.0473203		291
Non-hypermutated CRPS Status	nHM CRPS2	xCell	GMP	RFS		4.33e-03(1.01e-05~1.85)	0.0782446		8.54e-03(1.39e-05~5.251)	-2.069	0.146		260
Non-hypermutated CRPS Status	nHM CRPS2	xCell	Hepatocytes	OS		2.41e-05(1.49e-227~3.9e+217)	0.967507		2.3e+62(9.8e-175~5.4e+298)	62.362	0.605089		291
Non-hypermutated CRPS Status	nHM CRPS2	xCell	Hepatocytes	RFS		4.98e-186(0e+00~7.5e+204)	0.351945		2.16e-210(0e+00~1.7e+230)	-209.666	0.350216		260
Non-hypermutated CRPS Status	nHM CRPS2	xCell	HSC	OS		0.443(1.01e-02~1.94e+01)	0.672811		1.028(1.83e-02~5.77e+01)	0.012	0.989352		291
Non-hypermutated CRPS Status	nHM CRPS2	xCell	HSC	RFS		5.46e-02(7.91e-04~3.766)	0.178238		7.76e-02(9.92e-04~6.062)	-1.11	0.250295		260
Non-hypermutated CRPS Status	nHM CRPS2	xCell	iDC	OS		0.201(4.95e-02~0.813)	0.0244169		0.237(5.85e-02~0.957)	-0.626	0.043289		291
Non-hypermutated CRPS Status	nHM CRPS2	xCell	iDC	RFS		0.749(0.2~2.813)	0.668999		1.234(0.274~5.567)	0.091	0.784188		260
Non-hypermutated CRPS Status	nHM CRPS2	xCell	Keratinocytes	OS		1.14e+05(2.04e-03~6.34e+12)	0.200791		6.3e+04(3.6e-04~1.1e+13)	4.799	0.253827		291
Non-hypermutated CRPS Status	nHM CRPS2	xCell	Keratinocytes	RFS		1.23e+09(1.83e+01~8.3e+16)	0.0228442		2.91e+06(7.03e-03~1.21e+15)	6.464	0.141474		260
Non-hypermutated CRPS Status	nHM CRPS2	xCell	ly Endothelial cells	OS		0.645(8.6e-11~4.83e+09)	0.969824		8.87(2.77e-10~2.84e+11)	0.948	0.859628		291
Non-hypermutated CRPS Status	nHM CRPS2	xCell	ly Endothelial cells	RFS		7.03e-03(4.95e-14~1e+09)	0.705164		1.24e-04(1.64e-16~9.31e+07)	-3.908	0.518972		260
Non-hypermutated CRPS Status	nHM CRPS2	xCell	Macrophages	OS		8.37e-06(2.06e-10~0.34)	0.0308378		8.07e-04(1.27e-08~5.11e+01)	-3.093	0.206735		291
Non-hypermutated CRPS Status	nHM CRPS2	xCell	Macrophages	RFS		4.38e-03(1.05e-07~1.83e+02)	0.317285		5.42e-03(5.54e-08~5.3e+02)	-2.266	0.373498		260
Non-hypermutated CRPS Status	nHM CRPS2	xCell	Macrophages M1	OS		1.44e-09(2.39e-15~8.65e-04)	0.00271185		3.6e-07(4.92e-13~0.264)	-6.443	0.0312836		291
Non-hypermutated CRPS Status	nHM CRPS2	xCell	Macrophages M1	RFS		1.03e-04(1.47e-10~7.28e+01)	0.181631		3.2e-05(1.39e-11~7.36e+01)	-4.495	0.166101		260
Non-hypermutated CRPS Status	nHM CRPS2	xCell	Macrophages M2	OS		5.91e+22(0.754~4.63e+45)	0.0512402		4.1e+28(9.31e+02~1.8e+54)	28.612	0.0287519		291
Non-hypermutated CRPS Status	nHM CRPS2	xCell	Macrophages M2	RFS		4.56e+26(5.3e+04~3.93e+48)	0.0172154		1.12e+26(1.6e+01~7.88e+50)	26.051	0.039879		260
Non-hypermutated CRPS Status	nHM CRPS2	xCell	Mast cells	OS		3.94e-09(2.92e-26~5.31e+08)	0.336219		5.89e-09(4.97e-26~6.97e+08)	-8.23	0.344768		291
Non-hypermutated CRPS Status	nHM CRPS2	xCell	Mast cells	RFS		1.07e+01(1.88e-15~6.1e+16)	0.898104		7.19e-02(5.37e-18~9.64e+14)	-1.143	0.889524		260
Non-hypermutated CRPS Status	nHM CRPS2	xCell	Megakaryocytes	OS		8.7e+48(1.65e-77~4.58e+174)	0.44549		5.11e+39(1.82e-89~1.44e+168)	39.709	0.544578		291
Non-hypermutated CRPS Status	nHM CRPS2	xCell	Megakaryocytes	RFS		0.138(5.13e-163~3.72e+160)	0.991676		1.42e-43(4.21e-224~4.83e+137)	-42.846	0.64181		260
Non-hypermutated CRPS Status	nHM CRPS2	xCell	Melanocytes	OS		2.78e-10(2.22e-63~3.48e+43)	0.724268		2.67e+18(2.17e-37~3.3e+73)	18.427	0.512105		291
Non-hypermutated CRPS Status	nHM CRPS2	xCell	Melanocytes	RFS		3.2e-17(2.63e-73~3.89e+39)	0.564312		1.06e-14(1.03e-72~1.09e+44)	-13.974	0.636844		260
Non-hypermutated CRPS Status	nHM CRPS2	xCell	Memory B cells	OS		1.83e-07(4.57e-19~7.34e+04)	0.255101		2.15e-10(7.25e-23~6.4e+02)	-9.667	0.128754		291
Non-hypermutated CRPS Status	nHM CRPS2	xCell	Memory B cells	RFS		2.83e-03(5.48e-11~1.46e+05)	0.517207		1.85e-03(1.89e-11~1.82e+05)	-2.732	0.502778		260
Non-hypermutated CRPS Status	nHM CRPS2	xCell	MEP	OS		0.624(2.64e-05~1.47e+04)	0.926754		0.201(9.96e-06~4.05e+03)	-0.697	0.750946		291
Non-hypermutated CRPS Status	nHM CRPS2	xCell	MEP	RFS		8.22e-03(1.1e-07~6.12e+02)	0.401549		4.89e-04(3.84e-09~6.24e+01)	-3.31	0.203779		260
Non-hypermutated CRPS Status	nHM CRPS2	xCell	Mesangial cells	OS		7.98e-02(1.74e-08~3.66e+05)	0.746647		3.34e+01(3.18e-06~3.5e+08)	1.523	0.670668		291
Non-hypermutated CRPS Status	nHM CRPS2	xCell	Mesangial cells	RFS		8.4e-02(5.04e-09~1.4e+06)	0.770335		2.787(4.98e-08~1.56e+08)	0.445	0.910341		260
Non-hypermutated CRPS Status	nHM CRPS2	xCell	Monocytes	OS		0.23(2.95e-07~1.8e+05)	0.832076		2.07e-03(1.39e-08~3.07e+02)	-2.684	0.309037		291
Non-hypermutated CRPS Status	nHM CRPS2	xCell	Monocytes	RFS		4.37e-04(8.92e-12~2.14e+04)	0.3918		1.98e-03(7.52e-12~5.2e+05)	-2.704	0.529093		260
Non-hypermutated CRPS Status	nHM CRPS2	xCell	MPP	OS		0e+00(0e+00~Inf)	0.765252		0e+00(0e+00~Inf)	-Inf	0.365684		291
Non-hypermutated CRPS Status	nHM CRPS2	xCell	MPP	RFS		0e+00(0e+00~0e+00)	0.0373506		0e+00(0e+00~Inf)	-Inf	0.124013		260
Non-hypermutated CRPS Status	nHM CRPS2	xCell	MSC	OS		0.107(7.16e-03~1.614)	0.106584		0.13(8.21e-03~2.058)	-0.886	0.147664		291
Non-hypermutated CRPS Status	nHM CRPS2	xCell	MSC	RFS		0.219(1.17e-02~4.078)	0.308581		0.195(8.71e-03~4.358)	-0.71	0.302259		260
Non-hypermutated CRPS Status	nHM CRPS2	xCell	mv Endothelial cells	OS		1.231(1.16e-08~1.3e+08)	0.982406		4.12e+01(9.14e-08~1.86e+10)	1.615	0.7145		291
Non-hypermutated CRPS Status	nHM CRPS2	xCell	mv Endothelial cells	RFS		0.168(3.6e-10~7.86e+07)	0.861067		7.73e-04(1.42e-13~4.22e+06)	-3.112	0.531108		260
Non-hypermutated CRPS Status	nHM CRPS2	xCell	Myocytes	OS		3.47e+27(2.5e-36~4.81e+90)	0.39262		2.65e+25(1.85e-46~3.79e+96)	25.423	0.483757		291
Non-hypermutated CRPS Status	nHM CRPS2	xCell	Myocytes	RFS		2.62e-09(6.94e-90~9.86e+71)	0.834637		0.361(6.78e-86~1.92e+84)	-0.443	0.99183		260
Non-hypermutated CRPS Status	nHM CRPS2	xCell	naive B cells	OS		1.47e-20(4.77e-53~4.55e+12)	0.231555		7.03e-20(4.37e-52~1.13e+13)	-19.153	0.243781		291
Non-hypermutated CRPS Status	nHM CRPS2	xCell	naive B cells	RFS		6.02e-07(3.35e-26~1.08e+13)	0.526649		8.75e-07(3.85e-26~1.99e+13)	-6.058	0.539615		260
Non-hypermutated CRPS Status	nHM CRPS2	xCell	Neurons	OS		3.69e+32(9.35e-42~1.46e+106)	0.385776		0.105(4.62e-91~2.37e+88)	-0.981	0.982838		291
Non-hypermutated CRPS Status	nHM CRPS2	xCell	Neurons	RFS		7.79e+39(6.1e-35~9.94e+113)	0.291403		1.34e+60(3.94e-28~4.55e+147)	60.127	0.178195		260
Non-hypermutated CRPS Status	nHM CRPS2	xCell	Neutrophils	OS		0.534(8.05e-07~3.55e+05)	0.926986		8.43e+01(4.09e-05~1.74e+08)	1.926	0.54996		291
Non-hypermutated CRPS Status	nHM CRPS2	xCell	Neutrophils	RFS		4.1e-03(2.5e-10~6.75e+04)	0.516816		0.198(3.58e-09~1.09e+07)	-0.704	0.858564		260
Non-hypermutated CRPS Status	nHM CRPS2	xCell	NK cells	OS		3.89e-48(0e+00~2.84e+245)	0.751024		1.41e-12(2.06e-316~9.65e+291)	-11.851	0.939064		291
Non-hypermutated CRPS Status	nHM CRPS2	xCell	NK cells	RFS		9.2e-50(0e+00~2.34e+240)	0.73982		8.74e-81(0e+00~3.41e+273)	-80.059	0.657212		260
Non-hypermutated CRPS Status	nHM CRPS2	xCell	NKT	OS		2.75e+01(6.61e-02~1.15e+04)	0.28137		7.88e+02(1.588~3.91e+05)	2.897	0.0352114		291
Non-hypermutated CRPS Status	nHM CRPS2	xCell	NKT	RFS		1.58e+02(0.349~7.12e+04)	0.104743		6.61e+02(1.304~3.35e+05)	2.82	0.0410016		260
Non-hypermutated CRPS Status	nHM CRPS2	xCell	Osteoblast	OS		1.89e+18(4.93e+04~7.27e+31)	0.00836197		7.22e+13(6.27e-03~8.31e+29)	13.858	0.0908087		291
Non-hypermutated CRPS Status	nHM CRPS2	xCell	Osteoblast	RFS		1.95e+07(1.3e-13~2.94e+27)	0.478817		1.41e+04(6.14e-18~3.22e+25)	4.148	0.703487		260
Non-hypermutated CRPS Status	nHM CRPS2	xCell	pDC	OS		3.72e-07(1.72e-13~0.803)	0.0466597		4.65e-07(2.68e-13~0.808)	-6.333	0.0466958		291
Non-hypermutated CRPS Status	nHM CRPS2	xCell	pDC	RFS		4.03e-08(4.92e-15~0.33)	0.0360516		1.78e-05(1.46e-12~2.18e+02)	-4.749	0.189052		260
Non-hypermutated CRPS Status	nHM CRPS2	xCell	Pericytes	OS		6.943(1.02e-05~4.75e+06)	0.777418		1.4e+02(3.79e-04~5.17e+07)	2.147	0.449845		291
Non-hypermutated CRPS Status	nHM CRPS2	xCell	Pericytes	RFS		4.43e+01(2.25e-05~8.72e+07)	0.608193		2.04e+01(5.85e-06~7.14e+07)	1.31	0.69466		260
Non-hypermutated CRPS Status	nHM CRPS2	xCell	Plasma cells	OS		0.279(3.07e-06~2.53e+04)	0.826399		4.2e-02(1.1e-06~1.6e+03)	-1.377	0.555863		291
Non-hypermutated CRPS Status	nHM CRPS2	xCell	Plasma cells	RFS		5.37e+03(5.16e-02~5.59e+08)	0.145124		3.33e+03(3.08e-02~3.6e+08)	3.523	0.170205		260
Non-hypermutated CRPS Status	nHM CRPS2	xCell	Platelets	OS		Inf(0e+00~Inf)	0.404617		Inf(0e+00~Inf)	Inf	0.298858		291
Non-hypermutated CRPS Status	nHM CRPS2	xCell	Platelets	RFS		Inf(0e+00~Inf)	0.806845		Inf(0e+00~Inf)	Inf	0.641412		260
Non-hypermutated CRPS Status	nHM CRPS2	xCell	Preadipocytes	OS		1.03e+07(1.128~9.46e+13)	0.0483076		1e+08(0.485~2.08e+16)	8.002	0.0593068		291
[truncated: 859 more rows]
